# Supplementary material for: Transcriptomic insights into the roles of the transcription factors Clr1, Clr2 and Clr4 in lignocellulose degradation of the thermophilic fungal platform Thermothelomyces thermophilus
Source: Front Bioeng Biotechnol. 2023 Oct 6;11:1279146. doi: 10.3389/fbioe.2023.1279146 (PMC10588483; doi:10.3389/fbioe.2023.1279146)
Supplement: Supplementary file 9 [file Table10.XLSX]

## Sheet: Legends
S1_Predicted transcription factors in T. thermophilus. Shown are the numbers and percentages of all predicted transcription factor genes and their respective classes in relation to the total number of predicted transcription factor genes in T. thermophilus. Annotations were retrieved from the JGI database (https://jgi.doe.gov/). Note that several genes are assigned to multiple classes due to the …
S2_Expression of predicted transcription factor genes in T. thermophilus. Shown are the log2 fold change values (L2FC) and adjusted p-values (padj) deriving from the differential expression analysis via DESeq2, comparing the expression t1= 0.5 h, t2= 1 h, t3= 2 h, and t4= 4 h after spiking cellulose with the respective steady state condition. Furthermore, the via DESeq2s median of ratio method no…
S3_Expression of predicted transcription factor genes, differentially expressed at all points in time after spiking cellulose. Shown are the log2 fold change values (L2FC) and adjusted p-values (padj) deriving from the differential expression analysis via DESeq2, comparing the expression t1= 0.5 h, t2= 1 h, t3= 2 h, and t4= 4 h after spiking cellulose with the respective steady state condition. F…
S4_Description of the best protein blast hits of the highest expressed transcription factor genes. The descriptions are based on the results with the lowest E-values and were performed using the NCBI protein BLAST tool (https://blast.ncbi.nlm.nih.gov/Blast.cgi).
S5_Expression of orthologs of known regulators of plant biomass degradation. Shown are the log2 fold change values (L2FC) and adjusted p-values (padj) deriving from the differential expression analysis via DESeq2, comparing the expression t1= 0.5 h, t2= 1 h, t3= 2 h, and t4= 4 h after spiking cellulose with the respective steady state condition. Furthermore, the via DESeq2s median of ratio method…

## Sheet: S1
class	number of genes
Fungal Zn(2)-Cys(6) binuclear cluster domain	101
Zinc finger, C2H2 type	53
Fungal specific transcription factor domain	61
AT hook motif	18
Histone-like transcription factor (CBF/NF-Y)	7
HMG (high mobility group) box	10
GATA zinc finger	6
Myb-like DNA-binding domain	17
Homeodomain	5
Helix-loop-helix DNA-binding domain	13
bZIP transcription factor	8
Basic region leucine zipper	4
MIZ/SP-RING zinc finger	3
NDT80 / PhoG like DNA-binding family	3
Copper fist DNA binding domain	2
other	46
total	357

## Sheet: S2
		differential expression in relation to the respective steady state condition																																				normalized counts
		MJK20.3 (Δku80)									BS6.4 (Δku80, Δclr2)									BS7.8 (Δku80, Δclr1)									JK2.8 (Δku80, Δclr4)									MJK20.3 (Δku80, Δclr1)											BS6.4 (Δku80, Δclr2)
gene	domain	t1 L2FC	t1 padj	t2 L2FC	t2 padj	t3 L2FC	t3 padj	t4 L2FC	t4 padj		t1 L2FC	t1 padj	t2 L2FC	t2 padj	t3 L2FC	t3 padj	t4 L2FC	t4 padj		t1 L2FC	t1 padj	t2 L2FC	t2 padj	t3 L2FC	t3 padj	t4 L2FC	t4 padj		t1 L2FC	t1 padj	t2 L2FC	t2 padj	t3 L2FC	t3 padj	t4 L2FC	t4 padj		steady state R1	steady state R2	t1 R1	t1 R2	t2 R1	t2 R2	t3 R1	t3 R2	t4 R1	t4 R2		steady state R1
MYCTH_2307450	Fungal Zn(2)-Cys(6) binuclear cluster domain	0	0.128676	1.14415	6.25975e-08	1.00396	5.7406e-06	0.93187	5.59067e-05		0	0.332832	0.69863	0.0011376	0	0.0754219	0.579907	0.00967931		0	0.628898	0.612698	0.00359826	0	0.829471	0	0.136603		0.575826	0.00880642	1.10815	4.65578e-08	0.760721	0.000427788	0.624836	0.0110573		561.514	663.173	776.882	821.931	1376.79	1326.69	1188.69	1264.86	1165.18	1168.51		635.325
MYCTH_2308084	Fungal Zn(2)-Cys(6) binuclear cluster domain	3.21961	1.35543e-12	2.99968	3.11181e-11	2.1549	7.75526e-06	2.19884	8.10589e-06		0	0.301367	-1.63927	0.00275929	0	0.0698712	0	0.157798		-1.12551	0.0158573	-1.00793	0.0328626	0	0.149393	-1.00557	0.0318648		3.63415	4.49676e-18	3.1157	1.02693e-13	1.94348	1.13352e-05	1.78264	0.000177811		71.9889	57.3113	757.83	450.92	570.064	467.009	349.885	227.2	258.117	337.181		57.862
MYCTH_2310145	Fungal Zn(2)-Cys(6) binuclear cluster domain	3.15366	2.12117e-22	4.334	2.23215e-42	3.85288	1.81055e-33	3.67091	2.44887e-30		3.28418	5.76153e-24	3.21642	2.5348e-23	3.77416	1.4325e-31	4.39321	3.96931e-42		0	0.241793	0	0.706192	0	0.99155	0	0.42173		4.81009	4.27732e-53	5.1132	4.19093e-60	4.70523	7.02866e-51	4.56489	8.09672e-48		439.787	548.551	4326.83	4461.64	10932.4	8984.67	7156.6	7112.71	6434.66	6143.67		286.995
MYCTH_46266	Fungal Zn(2)-Cys(6) binuclear cluster domain	1.60188	2.85338e-09	2.89539	2.55738e-29	1.53432	2.03269e-08	1.64519	2.00674e-09		1.23802	4.66748e-06	1.16492	1.30011e-05	0.948786	0.00052334	1.15243	2.42593e-05		0.862856	0.00145512	1.04963	7.31692e-05	0.903525	0.000740037	0.702525	0.0106958		2.19341	2.1399e-17	3.16985	5.14221e-36	1.67222	2.32578e-10	1.47862	7.51237e-08		804.967	846.57	2411.08	2600.88	6223.07	6063.04	2459.89	2322.87	2325.49	2839.3		756.835
MYCTH_2308823	Fungal Zn(2)-Cys(6) binuclear cluster domain	1.42279	0.000253187	2.56613	7.14328e-13	2.5499	2.35543e-12	1.33075	0.00166538		2.00193	4.1982e-08	2.32668	7.0174e-11	1.05574	0.00590525	0	0.1404		1.26802	0.000292078	1.0799	0.00217076	0	0.0743279	0	0.337749		0.78544	0.0394584	2.40281	8.53247e-13	2.33216	8.50585e-12	1.59304	1.71777e-05		113.873	139.185	334.461	342.471	766.535	728.793	756.301	722.292	316.558	318.578		128.454
MYCTH_2121737	Fungal Zn(2)-Cys(6) binuclear cluster domain	1.41796	0.000173942	2.18772	8.2487e-10	1.0381	0.00934223	1.34784	0.00104511		0	0.461598	0	0.132759	-1.03805	0.00555293	0	0.0508723		0	0.829707	0	0.5706	0	0.267746	0	0.487398		2.18707	6.79376e-10	2.42942	2.9951e-12	1.29171	0.000596469	1.07459	0.0117823		807.585	944.817	2224.8	2456.28	3880.31	4101.28	1857.9	1739.61	1965.1	2493.98		1050.77
MYCTH_2300984	Fungal Zn(2)-Cys(6) binuclear cluster domain	1.00063	0.000213601	1.55863	6.45874e-10	1.41171	6.41264e-08	1.27945	2.16843e-06		0	0.540497	-1.04188	6.38498e-05	0	0.504433	0.74141	0.00520675		-0.954688	0.000168679	-1.22016	1.34686e-06	-0.671969	0.00891636	0	0.303216		2.01706	3.65553e-17	1.915	8.50325e-16	1.50892	7.22855e-10	1.22118	2.70758e-06		375.651	412.641	694.325	880.912	1229.43	1090.76	1164.25	930.842	972.808	939.457		514.972
MYCTH_2299531	Fungal Zn(2)-Cys(6) binuclear cluster domain	0.949329	4.30071e-05	1.66151	1.21455e-14	1.13143	7.66595e-07	0.715703	0.00680763		0.852101	0.000162925	0.461886	0.0488562	0.486907	0.0392865	0.677427	0.00339496		1.05297	6.51339e-07	0.832826	0.000109219	0.634836	0.00370352	0.706566	0.00122691		1.40383	2.43321e-11	1.78221	5.26724e-18	1.39085	5.06743e-11	0.747558	0.00249999		356.018	466.678	764.18	820.028	1291.95	1304.07	1060.35	735.857	645.292	702.267		476.783
MYCTH_2299922	Fungal Zn(2)-Cys(6) binuclear cluster domain	0.869341	0.0253611	1.01386	0.0052928	0	0.982061	0	0.596296		0	0.752659	0	0.0859353	-0.792624	0.0393386	-0.886587	0.0209725		-1.23537	0.000349947	-1.12888	0.00130774	-1.42709	2.82608e-05	-1.88611	5.55566e-08		1.1605	0.000842623	0	0.179405	0	0.70988	0	0.723497		151.831	155.559	372.564	190.262	342.336	277.943	142.093	167.857	187.5	197.658		159.699
MYCTH_2310586	Fungal Zn(2)-Cys(6) binuclear cluster domain	0.820866	0.0216802	1.35956	2.89331e-05	1.16179	0.000750238	0.83224	0.0436552		0.699316	0.041443	1.67639	7.28228e-08	2.1015	1.23527e-11	1.50058	2.69086e-06		0.972313	0.00285258	1.15069	0.000298488	1.77575	1.10623e-08	1.64769	1.43488e-07		0	0.337782	1.24451	0.000112684	1.18297	0.000402674	0.833714	0.0359596		1138.73	713.935	2231.15	1046.44	3012.56	1745.22	2557.67	1590.4	1985.79	1316.17		1759
MYCTH_2295908	Fungal Zn(2)-Cys(6) binuclear cluster domain	0	0.075325	2.55747	1.48252e-21	2.43535	2.1487e-19	1.54427	8.23106e-08		0.823523	0.00472817	1.60938	3.18222e-09	0	0.11523	0	0.104975		0	0.680251	0.694734	0.0138945	0	0.985753	-0.606319	0.0362645		0	0.248256	1.90392	6.71195e-13	1.59296	4.99209e-09	1.31268	5.86531e-06		594.236	772.884	842.504	1189.14	4179.48	3860.5	3174.94	4213.37	1831.17	2152.15		561.261
MYCTH_2299532	Fungal Zn(2)-Cys(6) binuclear cluster domain	0.483743	0.0224916	0.888147	2.31718e-06	0	0.227366	0	0.995595		0.606321	0.00195311	0.636583	0.00080342	0	0.522739	0	0.159237		0.745857	2.77345e-05	0.593724	0.00102382	0	0.280492	0	0.0973821		0.65901	0.000347043	0.699777	0.000104682	0	0.0586977	0	0.781421		467.274	659.899	668.923	899.938	1043.38	1035.82	635.599	730.77	553.977	567.395		557.789
MYCTH_2313964	Fungal Zn(2)-Cys(6) binuclear cluster domain	0	0.279472	-1.45502	0.000253994	-1.56132	0.000150569	0	0.21344		0	0.0600924	-0.809985	0.0447903	0	0.347526	0	0.953923		0	0.182173	0	0.16285	2.17229	4.96144e-09	1.6702	1.02113e-05		0	0.946241	0	0.917819	0	0.22326	0	0.450272		945.018	807.27	533.445	690.65	369.128	269.863	288.77	305.194	450.487	634.831		973.239
MYCTH_2306512	Fungal Zn(2)-Cys(6) binuclear cluster domain	0	0.100631	0	0.738727	0	0.203161	0	0.741037		0	0.194283	0	0.643231	0	0.848149	0	0.820649		0	0.197684	0	0.152686	0	0.347201	0.365869	0.0468799		0	0.841975	0	0.702194	0	0.607905	0	0.931846		757.847	1033.24	740.895	658.305	824.583	1069.76	1058.82	1112.26	930.194	1004.57		923.477
MYCTH_2302011	Fungal Zn(2)-Cys(6) binuclear cluster domain	0	0.285767	0	0.89996	0	0.522483	0	0.74305		0	0.143032	0.67978	0.000855251	1.05604	1.24385e-07	0.589878	0.0054157		0	0.120389	0.881281	1.01618e-05	0.950498	1.79456e-06	1.00557	4.59188e-07		0	0.383223	0	0.0780361	0	0.106212	0	0.345688		3003.9	4281.97	2978.4	3057.51	3725.51	3750.62	3897.63	4326.97	3535.71	4422.89		3367.57
MYCTH_2312830	Fungal Zn(2)-Cys(6) binuclear cluster domain	0	0.673409	0	0.619626	0	0.518386	0	0.125794		0	0.393883	-0.413249	0.0383337	0	0.907155	0	0.816016		-0.58544	0.0015064	-0.643032	0.000458545	0	0.501955	0	0.315206		0	0.966091	0	0.24891	0	0.199871	0	0.148493		530.1	707.385	577.898	563.175	528.388	604.365	631.015	754.507	792.613	831.326		722.118
MYCTH_2304982	Fungal Zn(2)-Cys(6) binuclear cluster domain	0	0.24598	0	0.422812	0.898112	4.82858e-05	0.698561	0.0044403		0	0.53194	0	0.212289	-0.4968	0.0307325	0	0.076391		-0.430152	0.0428167	-0.512194	0.0139965	0	0.0766965	0	0.964657		0	0.483174	0	0.32793	0.639445	0.00242629	0.627364	0.00716501		380.887	471.59	298.475	384.329	442.06	542.959	701.298	885.062	648.944	731.334		402.719
MYCTH_2299657	Fungal Zn(2)-Cys(6) binuclear cluster domain	0	0.92754	0.967315	0.00225995	0.722018	0.0366131	0	0.0587863		0	0.0603765	-0.962291	0.00189177	-0.699209	0.029599	0	0.270183		0	0.277848	0	0.646004	0	0.926555	0	0.244907		1.1246	0.000317319	1.38995	3.82909e-06	1.01817	0.00148631	1.48615	3.23034e-06		772.245	1075.81	1060.54	840.957	1862.01	1748.46	1601.22	1444.58	1486.61	1613.82		1168.81
MYCTH_2296022	Fungal Zn(2)-Cys(6) binuclear cluster domain	0.926641	0.0429617	1.22843	0.00366004	0	0.0979784	1.37823	0.00324934		0	0.55044	-1.03489	0.0160065	0	0.083115	0	0.753688		0	0.0726121	-0.953225	0.021915	-1.09296	0.00735331	0	0.27802		2.80833	2.91763e-13	1.41025	0.000415217	1.14409	0.00702047	1.75531	3.28936e-05		208.113	268.544	503.809	401.452	580.483	534.879	429.335	391.666	655.032	582.51		267.322
MYCTH_2298970	Fungal Zn(2)-Cys(6) binuclear cluster domain	0	0.84071	0.765001	0.0435243	0.999157	0.00849924	1.42077	0.000122369		0	0.453869	0	0.978451	0	0.25988	0.899932	0.0121167		-0.803	0.0279977	0	0.502061	0	0.144225	0	0.241545		0.74078	0.0383827	0.825265	0.0178238	1.15242	0.00075443	1.97567	1.74135e-09		74.6067	78.5983	59.2716	81.8125	159.261	100.189	166.539	139.033	219.156	190.682		76.3778
MYCTH_2306599	Fungal Zn(2)-Cys(6) binuclear cluster domain	0	0.23305	0	0.801563	-0.749997	0.000492671	0	0.070569		0	0.42801	0	0.964291	-0.998036	5.90452e-07	-0.834439	4.3288e-05		0	0.847265	0	0.264369	-0.970349	7.20186e-07	-0.834908	2.57666e-05		0	0.0766144	0	0.172239	-0.786271	0.000140908	0	0.256095		2310.19	3340.43	4045.29	2869.15	2786.32	2590.36	1515.66	1843.03	1753.25	2299.81		2397.8
MYCTH_2307849	Fungal Zn(2)-Cys(6) binuclear cluster domain	0	0.838599	0	0.892954	0	0.458496	0	0.74935		0	0.493037	0	0.402494	0	0.0545576	0	0.376996		0	0.400369	0	0.123705	0	0.8959	0	0.914891		0	0.332249	-0.281044	0.0495109	0	0.105459	0	0.667737		477.745	574.75	537.678	479.459	506.062	521.951	478.227	467.964	561.282	555.768		525.387
MYCTH_2298994	Fungal Zn(2)-Cys(6) binuclear cluster domain	0	0.838189	0	0.255731	0	0.406356	0	0.520124		0	0.945681	0	0.283652	0	0.504815	0	0.653719		0.496143	0.0168084	0.676647	0.000722163	0.614107	0.00227593	0.670034	0.00086677		0	0.582424	0	0.788319	0	0.150353	0	0.840475		341.62	430.653	338.695	395.744	456.944	484.784	456.837	449.313	451.704	455.776		411.977
MYCTH_2303067	Fungal Zn(2)-Cys(6) binuclear cluster domain	0	0.497564	0	0.281591	0.839143	0.000111262	0	0.886791		0	0.187763	1.25973	1.73963e-10	1.4947	2.38386e-14	1.16258	6.41108e-09		0.532746	0.00471174	1.19203	1.52532e-11	1.39771	5.72391e-16	1.23617	1.64288e-12		0	0.808391	0.46664	0.016271	0.492008	0.0136263	0	0.715901		193.716	188.309	156.646	175.041	214.332	247.24	310.16	374.71	197.24	202.309		194.416
MYCTH_2294353	Fungal Zn(2)-Cys(6) binuclear cluster domain	0	0.598215	0	0.241095	0	0.0951519	0	0.176447		0	0.352903	0.490334	0.0237659	0	0.571383	0	0.261853		0	0.861086	0.489137	0.024371	0	0.0720559	0.438063	0.0471933		0	0.0986019	0.516533	0.0187276	0.545853	0.0167458	0	0.163476		1407.06	1603.08	1723.11	1619.13	1866.48	1809.86	1935.83	2065.15	2007.71	1966.12		1599.31
MYCTH_2296201	Fungal Zn(2)-Cys(6) binuclear cluster domain	0	0.45489	0.995163	0.000507996	0	0.214426	0	0.581927		0	0.597246	0	0.795806	0	0.209904	0	0.600864		0	0.227644	0	0.700734	0	0.0591653	0	0.13092		0.732837	0.0130135	1.49198	3.25562e-08	0.688934	0.0240808	0	0.183987		210.731	232.52	296.358	241.632	471.828	410.451	285.714	310.281	297.078	237.19		221.033
MYCTH_2305522	Fungal Zn(2)-Cys(6) binuclear cluster domain	0	0.924277	1.26392	6.01069e-07	0	0.0836316	0	0.589598		0	0.33018	0.950158	0.000172757	0.543515	0.0436484	0	0.111067		0.888159	0.000565436	0.891432	0.000509349	1.00285	7.39212e-05	1.11771	9.66637e-06		0	0.374059	1.80989	1.9201e-13	0.741599	0.00700842	0	0.101327		698.947	912.068	743.012	825.736	1772.71	2092.65	1136.74	1161.43	872.97	1030.15		810.068
MYCTH_2310172	Fungal Zn(2)-Cys(6) binuclear cluster domain	0	0.0531529	1.12452	1.27937e-11	0.730311	5.54421e-05	0.635703	0.000998752		0	0.0697477	0.721739	3.69561e-05	0.550168	0.00241778	0.472906	0.0108326		0.606766	3.33742e-05	0.619273	2.16118e-05	0.482399	0.00109346	0.440739	0.00332693		0.572642	0.000137612	1.17403	8.39041e-17	0.728133	8.66247e-07	0.489151	0.004148		273.558	348.78	359.863	450.92	642.996	707.785	488.922	539.176	511.363	451.125		256.907
MYCTH_2305582	Fungal Zn(2)-Cys(6) binuclear cluster domain	0	0.855673	0	0.0516174	0.637778	0.0400309	0	0.975272		1.3462	2.11506e-07	1.90384	1.26041e-14	1.96475	2.14591e-15	1.71718	7.5193e-12		1.07581	2.60052e-07	1.69472	8.8345e-17	1.83034	1.1155e-19	1.65419	4.20666e-16		0	0.161609	0.993411	3.06881e-06	1.21609	1.02464e-08	0	0.671013		83.7689	91.6981	63.5053	100.839	126.516	135.74	151.26	120.382	98.6201	74.4124		91.4219
MYCTH_2132970	Fungal Zn(2)-Cys(6) binuclear cluster domain	0	0.447687	0	0.162696	-0.508166	0.030636	0	0.272669		0	0.336949	0	0.24661	0	0.373745	0	0.0982665		0	0.412357	0	0.836739	0	0.907277	0	0.582739		0	0.460796	0	0.253089	0	0.961266	0	0.886261		883.501	956.28	781.115	1333.73	653.415	809.59	673.796	618.866	717.126	740.636		901.49
MYCTH_2307957	Fungal Zn(2)-Cys(6) binuclear cluster domain	0	0.289773	0.435591	0.0348782	0.500654	0.0183664	0	0.745364		0	0.324345	0.564427	0.00355174	0.455848	0.0226849	0	0.327234		0.459938	0.0158516	0.924781	2.44158e-07	0.599431	0.00110212	0.579785	0.00180768		0	0.683973	0	0.197071	0	0.290648	0	0.636818		439.787	636.974	658.338	622.156	762.07	688.394	753.246	764.68	589.285	575.533		532.33
MYCTH_2304154	Fungal Zn(2)-Cys(6) binuclear cluster domain	0	0.629777	0.519525	0.0474294	0	0.407029	0	0.641904		0	0.893043	0	0.59757	0	0.126267	0	0.106135		-0.690096	0.00250116	0	0.189227	0	0.210796	0	0.560621		0	0.211368	0.743299	0.000952198	0	0.0855429	0	0.589496		239.527	224.333	275.19	245.438	367.639	297.334	275.019	281.457	264.204	269.745		184.001
MYCTH_53224	Fungal Zn(2)-Cys(6) binuclear cluster domain	0	0.996256	0	0.0617331	0	0.735417	0	0.343856		0.597371	0.0139154	1.18781	7.23899e-08	0.735493	0.00153915	0.838729	0.000280231		0.709458	0.000510681	1.05547	9.40078e-08	0.500177	0.0164293	0.574078	0.00572227		0	0.344964	0.621617	0.00304693	0	0.524522	0	0.761175		204.187	245.62	179.932	266.366	305.126	315.11	226.126	259.415	299.513	263.932		193.259
MYCTH_2297073	Fungal Zn(2)-Cys(6) binuclear cluster domain	0	0.0874532	0	0.0761557	0	0.298273	0	0.810473		0.889716	0.00293971	1.39527	7.00347e-07	0.9156	0.00182242	0	0.0503064		1.19158	2.77859e-05	1.64303	3.2992e-09	1.5635	1.61485e-08	1.38698	7.94035e-07		0	0.609015	0	0.215455	0	0.903165	0	0.219905		145.287	162.109	186.282	277.782	245.589	216.537	181.818	222.113	112.013	165.103		195.573
MYCTH_2308290	Fungal Zn(2)-Cys(6) binuclear cluster domain	0	0.801834	0	0.348481	0.958184	0.0235106	0	0.907434		1.07143	0.0101316	1.62876	2.34015e-05	1.06891	0.00879727	1.22357	0.00252032		0	0.0556402	1.2373	0.000341769	0.980918	0.00495941	0	0.175956		0	0.705486	0	0.658275	0	0.583548	0	0.947382		71.9889	58.9488	61.3885	83.7152	69.9556	108.269	129.87	125.469	76.7045	63.9482		41.6606
MYCTH_2301134	Fungal Zn(2)-Cys(6) binuclear cluster domain	0	0.557394	0	0.593742	0	0.200973	0	0.941599		0.759462	0.0390879	1.08076	0.00132693	1.11261	0.00101712	0.881389	0.012097		1.4209	2.16586e-08	0.664728	0.0161406	0.830776	0.00167909	1.01823	0.000100351		0	0.123668	1.17137	9.08517e-06	0.624252	0.035125	0.684433	0.0422079		48.4289	42.5741	50.8042	60.8837	47.6294	61.406	38.197	20.3463	46.2662	48.8331		56.7047
MYCTH_2295721	Fungal Zn(2)-Cys(6) binuclear cluster domain	0	0.448129	1.13192	6.81508e-05	0	0.299443	0	0.783607		0.716492	0.0204183	0.869056	0.00290035	0.649305	0.0336806	0.684393	0.0252803		0.940426	0.000282347	0.62658	0.0219107	1.11719	9.7334e-06	0.969682	0.000172921		0	0.173516	0.655424	0.0153892	0	0.643785	0	0.473863		112.565	111.348	135.478	138.891	251.543	239.16	146.677	144.119	118.101	131.384		109.938
MYCTH_2299337	Fungal Zn(2)-Cys(6) binuclear cluster domain	0	0.764567	0	0.167902	0	0.589684	0	0.582586		1.34351	0.00764907	1.63727	0.000584468	0	0.349807	1.0529	0.0411487		1.23734	0.00126591	1.36043	0.000332857	0.935282	0.0164821	0.966074	0.0139031		0	0.307281	0.924325	0.0208987	0	0.370109	0	0.505041		22.2511	22.9245	14.8179	22.8314	46.141	32.319	35.1413	23.7373	38.961	24.4166		20.8303
MYCTH_2301873	Fungal Zn(2)-Cys(6) binuclear cluster domain	0	0.538801	0	0.778467	0	0.754074	0	0.253296		0	0.830138	0	0.274332	0.895563	0.00595965	0	0.550544		0	0.375198	0.720487	0.0152077	0.914228	0.00125116	1.03961	0.000233783		0	0.122266	0	0.179493	0	0.443476	0	0.320986		74.6067	88.4231	80.4401	53.2733	81.863	66.2539	79.4498	66.1254	58.4415	51.1585		87.9502
MYCTH_2303692	Fungal Zn(2)-Cys(6) binuclear cluster domain	0	0.860373	0	0.907796	0	0.456364	0	0.661251		0	0.336722	0	0.610769	0	0.128276	0	0.695863		0	0.929181	0	0.881953	0	0.254297	0	0.117223		0	0.892581	0	0.422092	0	0.53925	0	0.333714		170.156	221.058	205.334	213.093	206.89	201.994	160.428	139.033	256.899	225.563		230.291
MYCTH_102871	Fungal Zn(2)-Cys(6) binuclear cluster domain	0	0.551812	0	0.635196	0	0.934483	0	0.485238		0	0.361124	0	0.121117	0	0.576081	0	0.319697		0	0.25506	0	0.373699	0	0.566135	0	0.979302		0	0.53529	0	0.130038	0	0.109087	0	0.685093		77.2245	122.81	65.6221	97.0335	92.2819	137.356	80.9777	111.904	79.1396	72.087		85.6357
MYCTH_2060942	Fungal Zn(2)-Cys(6) binuclear cluster domain	0	0.637024	0	0.245189	0	0.960654	0	0.890876		0	0.181236	0	0.0504531	0	0.147477	1.40605	0.00892207		1.31254	0.00344228	1.36674	0.00218461	1.43356	0.00112071	0	0.251981		0	0.779436	0	0.0539403	1.15914	0.0167	0	0.42247		34.0311	19.6496	10.5842	30.4419	16.3726	14.5435	32.0855	20.3463	29.2208	31.3927		30.0882
MYCTH_2299680	Fungal Zn(2)-Cys(6) binuclear cluster domain	0	0.639158	0.624872	0.0123138	0	0.340178	0	0.84933		0	0.752346	0	0.361548	-1.25025	8.34933e-08	-0.615005	0.0132618		0	0.35838	0	0.0506951	-0.555164	0.0218534	-0.494541	0.0454227		0	0.630106	0.85553	0.000287029	0	0.940492	0	0.54635		1405.75	1732.44	1860.71	1626.74	2388.91	2448.16	1187.16	1385.24	1677.76	1663.82		1765.95
MYCTH_2310857	Fungal Zn(2)-Cys(6) binuclear cluster domain	0	0.920815	0.539166	0.0250819	0	0.708276	0	0.690855		0	0.0884134	0	0.320181	0	0.0527877	-0.537287	0.0256972		0	0.148044	0	0.750738	0	0.975004	0	0.211719		0	0.109185	0.899895	1.49435e-05	0	0.583556	0	0.775406		370.416	427.378	359.863	454.725	598.344	559.118	362.108	369.624	395.698	313.927		422.392
MYCTH_2300906	Fungal Zn(2)-Cys(6) binuclear cluster domain	0	0.979245	0	0.0527338	0	0.322389	0	0.102934		0	0.448688	0	0.296678	-0.47107	0.0268009	0	0.0554312		0	0.452976	-0.396542	0.0344859	0	0.137382	-0.526351	0.0037644		0	0.885732	0	0.128474	0	0.54101	0	0.510968		323.296	370.067	325.994	361.497	266.427	248.856	278.074	305.194	269.075	244.166		290.467
MYCTH_40012	Fungal Zn(2)-Cys(6) binuclear cluster domain	0	0.854988	0	0.359859	0	0.37317	0	0.962234		0	0.204122	0.411346	0.0419448	0.518643	0.00932098	0.471851	0.0209102		0	0.976358	0	0.480806	0	0.511063	0	0.303674		0	0.968546	0	0.533909	0	0.774537	0	0.962776		451.567	505.977	453.004	538.441	608.763	500.944	563.788	552.74	497.971	445.312		473.311
MYCTH_2303596	Fungal Zn(2)-Cys(6) binuclear cluster domain	0	0.301037	0	0.168466	0	0.942805	0	0.761006		0	0.374872	0	0.884873	0	0.909636	0.54497	0.00443983		0	0.629876	0	0.227543	0	0.10385	0	0.381829		0.842681	3.42533e-06	0	0.089679	0	0.158643	0	0.110437		2087.68	2226.95	2235.39	2846.32	2366.58	2905.47	2111.53	2266.91	2431.41	2219.58		1426.88
MYCTH_2308945	Fungal Zn(2)-Cys(6) binuclear cluster domain	0	0.229959	0	0.284565	0	0.167963	0	0.432303		0.672159	0.00150692	0.880812	1.27475e-05	0.807025	8.31756e-05	0.672539	0.00141184		0.562071	0.00425163	0.861741	5.1622e-06	0.72002	0.000156745	0.599918	0.00207982		0	0.977725	0	0.0505698	0.564093	0.00629772	0	0.9993		332.458	317.668	425.486	382.426	386.989	395.907	412.528	415.403	266.639	273.233		361.059
MYCTH_2309668	Fungal Zn(2)-Cys(6) binuclear cluster domain	0	0.175571	0	0.636897	0	0.449712	0	0.94522		0	0.0721571	0.984993	9.93266e-05	0.777303	0.0030054	0.856031	0.00104453		0.987614	6.66316e-06	0.858779	0.000108635	0.960043	1.10112e-05	1.09284	5.27422e-07		0	0.720258	0	0.183822	0	0.636788	0	0.340993		147.905	121.172	82.5569	112.254	136.934	166.443	110.007	113.6	126.623	136.035		129.611
MYCTH_2297445	Fungal Zn(2)-Cys(6) binuclear cluster domain	0	0.604383	0	0.867581	0	0.277314	0	0.889291		0.483844	0.0482787	0.873963	6.79243e-05	0.769912	0.000601153	0.920672	2.9716e-05		0	0.0926547	0.545111	0.00348877	0.680593	0.000154476	0.694801	0.000125816		0.439613	0.0263623	0	0.112693	0	0.098446	0	0.805992		142.669	132.635	120.66	123.67	141.4	145.435	178.762	162.77	140.016	123.246		142.34
MYCTH_68580	Fungal Zn(2)-Cys(6) binuclear cluster domain	0	0.39646	0	0.923283	0	0.162958	0	0.933436		0	0.963438	0	0.731049	0	0.284114	1.02905	0.000996295		-0.775085	0.00264544	0	0.118571	0	0.187851	0	0.0730229		0	0.23193	0	0.351611	0	0.896325	0	0.676594		56.2823	85.1482	50.8042	57.0785	55.0715	80.7974	88.6171	110.209	77.922	67.4362		63.6482
MYCTH_2298863	Fungal Zn(2)-Cys(6) binuclear cluster domain	0	0.678204	0	0.757375	0	0.427127	0	0.708348		0	0.0846031	-1.03237	3.55774e-06	-0.782404	0.000610731	0	0.637901		0	0.611539	0	0.460389	0	0.444645	0	0.787458		0	0.204888	0	0.828253	0	0.616643	0	0.904362		1999.98	2539.71	1888.22	2256.5	2606.22	2242.94	1957.22	1900.68	1993.1	2069.6		2313.32
MYCTH_2311492	Fungal Zn(2)-Cys(6) binuclear cluster domain	0	0.333457	0	0.917058	0	0.584333	0	0.571107		0	0.97252	0	0.225437	-0.621094	0.000327188	0	0.317466		0	0.448053	0	0.868672	0	0.800717	0	0.722694		0.31886	0.0363834	0	0.297068	0	0.231377	0	0.417096		270.94	325.856	224.385	285.393	284.288	321.574	270.435	272.979	345.779	318.578		310.14
MYCTH_2298696	Fungal Zn(2)-Cys(6) binuclear cluster domain	0	0.783887	0	0.239307	0	0.663716	0	0.144336		0.586375	0.00273598	1.10287	1.7439e-09	0.4847	0.01369	0	0.341071		0.952904	1.47016e-07	1.27138	9.49829e-13	0.833528	4.68771e-06	0.656111	0.00042557		0	0.353152	0	0.691653	0	0.0620777	0	0.205636		865.176	1185.52	889.074	1050.24	1141.62	1315.38	896.866	990.185	752.435	810.398		1029.94
MYCTH_2308133	Fungal Zn(2)-Cys(6) binuclear cluster domain	0	0.0932668	0	0.424883	0	0.295005	0	0.165649		0	0.447243	0.543059	0.0071552	0.648661	0.0011861	0	0.878919		0	0.173149	0.447093	0.0217497	0	0.20264	0	0.605823		0	0.360109	0.627559	0.000984073	0	0.621559	0	0.815946		270.94	312.756	190.516	245.438	250.054	256.936	252.1	230.591	247.159	196.495		293.939
MYCTH_75696	Fungal Zn(2)-Cys(6) binuclear cluster domain	0	0.220796	0	0.682628	0	0.0937356	0	0.462153		0.662651	0.000836805	0.959674	3.81082e-07	0.796316	3.68894e-05	0	0.197565		0	0.637078	0.403879	0.0447698	0	0.683899	0	0.441026		0	0.666496	0.492509	0.0149017	0.565767	0.00615069	0	0.742644		798.423	764.696	986.449	930.38	882.632	801.51	1077.16	963.056	730.519	595.299		1007.96
MYCTH_2295596	Fungal Zn(2)-Cys(6) binuclear cluster domain	0	0.222467	0	0.209431	0	0.597909	0	0.22363		0	0.548961	0	0.0741022	1.14056	2.15142e-05	0	0.516931		0	0.298142	0.795776	0.00105646	0.516252	0.0374601	0	0.837202		0.712098	0.00450565	0.51555	0.0492346	0.592146	0.0257854	0.728263	0.0118982		103.402	78.5983	120.66	125.573	120.562	122.812	111.535	100.036	135.146	120.92		97.2081
MYCTH_2296492	Fungal Zn(2)-Cys(6) binuclear cluster domain	0	0.460849	0	0.730689	0	0.77023	0	0.408238		0	0.0941554	0.431909	0.00938134	0.342107	0.0471593	0	0.31008		0.607425	0.0001404	0.703441	7.57832e-06	0.697326	8.82557e-06	0.705296	7.77378e-06		0	0.863706	0	0.768905	0	0.827576	0	0.541426		1166.22	1421.32	1426.75	1459.31	1181.8	1268.52	1292.59	1166.52	1033.68	1190.6		1429.19
MYCTH_2037656	Fungal Zn(2)-Cys(6) binuclear cluster domain	0	0.402141	0	0.684385	0	0.38123	0	0.908613		0	0.523083	0.658742	0.0227556	0	0.343032	0	0.191385		0.573326	0.00382966	0.545829	0.00658291	0.716544	0.000188082	0.897607	2.29437e-06		0	0.0883063	0	0.288443	0	0.758831	0	0.962747		71.9889	62.2237	50.8042	55.1759	75.9093	74.3336	53.4759	52.5612	69.3993	72.087		60.1765
MYCTH_2067244	Fungal Zn(2)-Cys(6) binuclear cluster domain	0	0.861052	0	0.172509	0	0.146662	0	0.217676		0.730551	0.00766456	0.725456	0.006572	0	0.907976	0	0.620652		0.60501	0.0176543	0	0.572443	-0.615124	0.0158664	-0.559112	0.031356		0	0.735048	0	0.688965	0	0.531253	-0.666328	0.0305996		238.218	311.118	304.825	270.172	327.452	400.755	169.595	227.2	182.63	211.61		239.549
MYCTH_64004	Fungal Zn(2)-Cys(6) binuclear cluster domain	0	0.840603	1.46357	0.00421154	1.46467	0.00619525	0	0.400962		0	0.062356	0	0.325162	0	0.125933	0	0.610349		-1.11503	0.0175249	0	0.132485	-1.07976	0.0192563	-1.17334	0.0122434		0	0.182982	0	0.603724	0	0.419275	0	0.371366		31.4134	32.7493	10.5842	45.6628	86.3282	90.4931	87.0892	89.8627	56.0065	45.3451		43.9751
MYCTH_2306627	Fungal Zn(2)-Cys(6) binuclear cluster domain	0	0.122896	0	0.208361	0	0.599181	0	0.914634		-0.784788	0.0484335	0	0.61013	0	0.741265	0	0.927366		0	0.697693	0.589079	0.046701	1.25884	5.76734e-06	1.88841	4.39897e-12		0	0.721507	0	0.27641	0	0.0654761	0	0.415487		85.0778	80.2358	57.1548	45.6628	59.5367	54.9422	85.5614	111.904	66.9643	89.5274		76.3778
MYCTH_44604	Fungal Zn(2)-Cys(6) binuclear cluster domain	0	0.685854	0	0.0504921	-0.852493	1.83854e-05	-0.716179	0.000420313		0	0.701762	0	0.551589	0	0.214252	0	0.24698		0.532655	0.000600572	0	0.469105	0	0.79283	0	0.0573796		0	0.161251	0	0.252247	0	0.37702	-0.603322	0.000728948		302.354	358.605	347.162	359.595	239.635	263.4	213.903	149.206	205.763	195.333		352.958
MYCTH_2305395	Fungal Zn(2)-Cys(6) binuclear cluster domain	0	0.287075	-1.07101	0.000866074	-1.15403	0.000563318	0	0.14772		0	0.123048	0	0.752558	0	0.859468	0	0.784061		0	0.806631	0	0.847737	0	0.19456	0	0.326925		-0.968433	0.00204187	0	0.127597	-0.731107	0.0279605	0	0.0559305		409.683	306.206	194.75	344.374	187.541	153.515	190.985	130.555	214.286	254.63		371.474
MYCTH_2058263	Fungal Zn(2)-Cys(6) binuclear cluster domain	0	0.944262	-0.701824	0.0441483	-0.903941	0.011005	0	0.741264		0	0.558745	0	0.130986	0	0.630796	0	0.155531		0	0.582899	0	0.666189	0	0.187476	0	0.808874		0	0.208222	0	0.77964	0	0.73586	0	0.948588		448.949	435.566	370.448	534.635	315.545	227.849	252.1	220.418	321.428	448.8		391.147
MYCTH_2071661	Fungal Zn(2)-Cys(6) binuclear cluster domain	0	0.661779	0	0.171883	0	0.0596474	0	0.521956		0	0.314899	0	0.826115	0	0.88964	0	0.212862		0	0.839026	0	0.828071	0	0.60053	0	0.462457		0	0.804546	0	0.209701	-0.730777	0.032441	0	0.134071		119.109	157.197	118.543	121.767	90.7935	103.421	65.6989	103.427	93.75	123.246		127.296
MYCTH_2118798	Fungal Zn(2)-Cys(6) binuclear cluster domain	0	NA	0	NA	0	NA	0	NA		0	NA	0	NA	0	NA	0	NA		0	0.85745	0	NA	0	NA	0	0.890316		0	NA	0	0.831142	0	NA	0	NA		0	0	2.11684	0	2.97684	0	1.52788	0	0	0		0
MYCTH_47428	Fungal Zn(2)-Cys(6) binuclear cluster domain	0	NA	0	NA	0	NA	0	NA		0	NA	0	NA	0	NA	0	NA		0	0.652768	0	NA	0	NA	0	0.861774		0	NA	0	0.606713	0	NA	0	NA		0	0	0	0	0	0	0	1.69552	0	1.16269		0
MYCTH_107295	Fungal Zn(2)-Cys(6) binuclear cluster domain	0	NA	0	0.965637	0	NA	0	NA		0	0.940728	0	0.892084	0	0.430939	0	0.536197		0	0.976451	0	0.279613	0	0.480978	0	0.125954		0	0.218174	0	0.239946	0	0.496708	0	0.959776		2.61778	0	0	1.90262	1.48842	1.61595	0	0	0	0		0
MYCTH_2311136	Fungal Zn(2)-Cys(6) binuclear cluster domain	0	NA	0	NA	0	NA	0	NA		0	NA	0	NA	0	NA	0	0.960193		0	0.614312	0	0.705976	0	0.876362	0	0.281078		0	0.984984	0	0.841338	0	0.977043	0	0.619393		2.61778	3.27493	2.11684	0	0	1.61595	0	0	1.21753	0		5.7862
MYCTH_2057132	Fungal Zn(2)-Cys(6) binuclear cluster domain	0	0.859169	0	0.344322	0	0.76287	0	0.743948		0	0.898133	0	0.826581	0	0.960752	0	0.914723		0	0.846039	0	0.141896	0	0.0880572	0	0.609062		0	0.902141	0	0.559912	0	0.64273	0	0.494639		1.30889	1.63747	2.11684	0	0	0	3.05576	1.69552	1.21753	0		0
MYCTH_73877	Fungal Zn(2)-Cys(6) binuclear cluster domain	0	0.810795	0	0.734254	0	0.376442	0	0.893037		0	0.942505	0	0.24081	0	0.402803	0	0.686997		0	0.065875	0	0.991551	0	0.376799	0.478043	0.0122836		0	0.254999	0	0.187112	0	0.500055	0	0.662258		366.489	417.554	389.499	355.789	430.153	403.987	404.889	512.048	428.571	386.014		388.833
MYCTH_2299142	Fungal Zn(2)-Cys(6) binuclear cluster domain	0	0.342935	0	0.192362	0	0.621452	0	0.355059		0	0.352903	0	0.279916	0.565834	0.022703	0.505218	0.0465936		0	0.833608	0	0.0967035	0.624406	0.00264273	1.05885	1.25896e-07		0	0.529477	0	0.856876	0	0.55373	0	0.982331		120.418	155.559	103.725	116.06	93.7703	116.348	116.119	127.164	107.143	106.968		140.026
MYCTH_2116734	Fungal Zn(2)-Cys(6) binuclear cluster domain	0	0.803155	0	0.976197	0	0.999776	0	0.85339		0	0.410647	0	0.839945	0	0.45826	0	0.593731		0	0.608285	0	0.561406	0	0.746625	0	0.573512		0	0.248256	0	0.841338	0	0.964854	0	0.823266		6.54445	11.4623	4.23369	17.1236	4.46525	12.9276	9.16729	8.47761	6.08766	8.13886		12.7296
MYCTH_2051009	Fungal Zn(2)-Cys(6) binuclear cluster domain	0	0.188822	0	0.653951	0	0.361152	0	0.951162		0	0.432387	0.486478	0.0348872	0	0.161963	0	0.798654		0	0.458601	0	0.236222	0	0.594012	0	0.412481		0	0.468467	0.464887	0.0351832	0	0.728639	0	0.637251		331.149	330.768	179.932	331.055	309.591	416.915	261.268	289.934	346.997	301.138		271.951
MYCTH_2089183	Fungal Zn(2)-Cys(6) binuclear cluster domain	0	0.128937	0	0.0836791	0	0.521972	0	0.784708		0	0.360608	0	0.344395	0	0.402912	0	0.832116		0.538831	9.87675e-05	0.416884	0.00331734	0	0.306727	0	0.624419		0	0.79268	0	0.121082	0	0.834616	0	0.360726		524.865	519.076	717.61	551.759	668.3	612.444	600.457	544.263	489.448	496.47		570.519
MYCTH_2070790	Fungal Zn(2)-Cys(6) binuclear cluster domain	0	0.324236	0	0.770718	0	0.184969	0	0.526928		0	0.546024	0	0.948831	0	0.543969	0	0.729735		0	0.366882	0	0.7537	0	0.240574	0.746048	0.0211988		0	0.280394	0	0.939851	0	0.405409	0	0.982275		28.7956	47.4865	27.519	22.8314	29.7684	37.1668	19.8625	25.4328	30.4383	24.4166		42.8179
MYCTH_2062045	Fungal Zn(2)-Cys(6) binuclear cluster domain	0	0.229877	0	0.3188	0	0.149111	0	0.735325		0	0.123413	0	0.277661	0	0.904411	0	0.536839		0	0.342127	0	0.970323	0	0.319717	0	0.643725		0	0.193297	0	0.136434	0	0.16843	0	0.880108		2.61778	8.18733	4.23369	20.9288	13.3958	8.07974	12.2231	16.9552	8.52272	6.97616		4.62896
MYCTH_117478	Fungal Zn(2)-Cys(6) binuclear cluster domain	0	0.972874	0	0.331367	0	0.0564655	0	0.290297		0	0.872189	0	0.260676	0	0.108942	0	0.505317		0	0.0661152	0.590025	0.000299246	0.420578	0.0107033	0	0.0534724		0	0.734676	0	0.0997344	0	0.118282	0	0.84202		112.565	117.898	105.842	121.767	135.446	140.587	155.844	166.161	153.409	138.361		135.397
MYCTH_2303828	Fungal Zn(2)-Cys(6) binuclear cluster domain	0	0.636577	0	0.745541	0	0.97213	0	0.69346		0	0.896353	0	0.517642	0	0.468649	0	0.73017		0	0.740768	0	0.118304	0	0.609845	0	0.602083		0	0.920143	0	0.646303	0	0.730435	0	0.982684		335.076	302.931	268.839	256.853	320.01	239.16	420.167	227.2	272.727	240.678		527.701
MYCTH_2294789	Fungal Zn(2)-Cys(6) binuclear cluster domain	0	0.969846	0	0.430326	0	0.550611	0	0.531637		0.432891	0.0483962	0	0.0578374	0	0.141623	0	0.0833857		0.533114	0.00505194	0.72946	8.11909e-05	0.501627	0.00780718	0.761521	3.38283e-05		0.601717	0.00184095	0.58052	0.00258378	0	0.184444	0	0.468408		240.836	278.369	232.853	279.685	291.73	303.798	256.684	201.767	224.026	219.749		268.48
MYCTH_44521	Fungal Zn(2)-Cys(6) binuclear cluster domain	0	0.88572	0	0.44155	0	0.933253	0	0.677036		0	0.536144	0	0.0633948	0	0.128587	0	0.190994		0	0.329107	0	0.328395	0	0.45457	0	0.49887		0	0.456638	0	0.51669	0	0.654044	0	0.858733		65.4445	73.6859	59.2716	85.6178	86.3282	84.0293	77.922	55.9522	91.3149	72.087		63.6482
MYCTH_2306976	Fungal Zn(2)-Cys(6) binuclear cluster domain	0	0.199693	0	0.982822	0	0.170661	0	0.444237		0	0.601353	0.890357	0.0286817	0	0.0870671	0	0.387623		0	0.141563	0	0.0730112	0	0.464783	0.737029	0.0179575		0	0.761212	0	0.250865	0	0.831778	0	0.368293		52.3556	60.5862	19.0516	51.3707	56.5599	54.9422	38.197	32.2149	36.526	44.1824		40.5034
MYCTH_98955	Fungal Zn(2)-Cys(6) binuclear cluster domain	0	0.322089	0	0.915158	0	0.495111	0	0.685558		0	0.943125	0	0.231535	0	0.698939	0	0.995299		0	0.428855	0	0.990289	0	0.192429	0	0.109964		0	0.129983	0	0.61997	0	0.0625712	0	0.993185		3.92667	4.9124	8.46737	11.4157	2.97684	4.84784	9.16729	6.78209	7.30519	6.97616		9.25792
MYCTH_2066181	Fungal Zn(2)-Cys(6) binuclear cluster domain	0	0.441316	0.465216	0.0419539	0	0.218232	0	0.204301		0	0.435873	0	0.232158	0	0.165454	0	0.366702		0	0.558492	0	0.609721	0	0.18729	0	0.29556		0.43356	0.0323207	0.42722	0.0316538	0	0.0566825	0	0.816343		235.6	255.445	294.241	275.879	367.639	308.646	296.409	315.367	306.818	330.205		248.807
MYCTH_2304956	Fungal Zn(2)-Cys(6) binuclear cluster domain	0	0.901874	0	0.470126	0	0.758061	0	0.539441		0	0.658352	0	0.326303	0	0.464295	0	0.957176		0	0.627884	0	0.114563	0	0.368463	0	0.259472		0	0.788072	0	0.0645102	0	0.277961	0.714573	0.0120713		674.078	651.711	709.143	660.208	826.072	720.713	725.744	707.033	846.185	741.799		666.57
MYCTH_2296636	Fungal Zn(2)-Cys(6) binuclear cluster domain	0	0.370923	0	0.469791	0	0.840965	0	0.759843		0	0.70361	0	0.782835	0	0.0568671	0	0.34906		0.400386	0.021208	0.491431	0.00365756	0.659532	6.22083e-05	0.510071	0.00257444		0	0.290277	0.486086	0.00455724	0	0.304845	0.496865	0.0116763		756.538	1011.95	1018.2	1008.39	1015.1	951.793	1019.1	810.459	876.623	1018.52		1002.17
MYCTH_2300024	Fungal Zn(2)-Cys(6) binuclear cluster domain	-0.53241	0.0178848	0	0.0674802	-0.704891	0.0012911	-1.114	1.30201e-07		-0.619198	0.00308019	-0.42269	0.0456457	0	0.105211	-0.767286	0.000197779		-0.635649	0.00205463	-0.511589	0.0139712	-0.586757	0.00429017	-0.841764	2.93762e-05		-1.1937	2.56359e-09	-0.77092	0.000159725	-0.967056	2.52921e-06	-1.1817	1.27893e-08		5651.79	5570.66	4168.06	3592.14	4557.54	3884.74	3530.93	3353.74	2566.56	2618.39		7787.07
MYCTH_2303722	Fungal Zn(2)-Cys(6) binuclear cluster domain	-0.551959	0.0189915	0	0.12929	0	0.0640397	0	0.284447		0	0.472833	0	0.897528	0	0.391258	0	0.815709		0	0.143449	0	0.778106	0.522767	0.00694969	0.56595	0.00352081		-0.497629	0.0148013	-0.471912	0.0184179	0	0.130699	0	0.153476		522.247	563.288	402.2	338.666	430.153	416.915	368.219	428.967	422.484	441.824		519.601
MYCTH_2300537	Fungal Zn(2)-Cys(6) binuclear cluster domain	-0.565251	0.000950346	-0.578846	0.000464575	-0.862849	1.73988e-07	-0.476394	0.015002		-0.46454	0.00515952	0	0.31882	0	0.350736	0	0.07467		0	0.345912	0	0.833157	0	0.78852	0.381998	0.0197724		-0.36868	0.0323269	-0.586482	0.000239851	-0.631865	0.000109842	0	0.146532		3205.47	3975.77	2459.77	2391.59	2177.56	2629.15	1798.32	2149.92	2347.4	2811.39		4558.37
MYCTH_73708	Fungal Zn(2)-Cys(6) binuclear cluster domain	0	0.0589727	0	0.894989	0	0.387584	0	0.0907417		0	0.204255	0.871045	0.000809052	0.683254	0.0111006	1.06251	4.65381e-05		0.626895	0.0132025	0.885811	0.000271098	0.778882	0.00151038	0.932474	0.00012979		0	0.117889	0	0.901578	0	0.912468	0	0.701144		308.898	325.856	203.217	218.801	300.66	311.878	288.77	227.2	210.633	208.122		277.738
MYCTH_2300935	Fungal Zn(2)-Cys(6) binuclear cluster domain	0	0.0734261	0	0.317253	-1.1314	0.00233286	-1.44933	0.000121114		0	0.154067	1.89835	8.72593e-09	1.23996	0.000285318	0	0.106915		2.27988	2.5444e-12	2.07939	1.71567e-10	1.50371	5.83766e-06	1.95849	2.54647e-09		0	0.879395	0	0.894059	-0.907249	0.0132465	0	0.127877		1053.66	1149.5	730.311	622.156	775.466	883.924	542.398	462.877	407.873	398.804		856.357
MYCTH_2311613	Fungal Zn(2)-Cys(6) binuclear cluster domain	-0.748579	0.00358422	0	0.678588	0	0.501864	0	0.272361		-0.572566	0.0194176	-0.470773	0.049764	0	0.0827304	0	0.306597		0	0.52776	0	0.603707	0	0.68732	0	0.750801		0	0.82117	0	0.775526	0	0.144788	0	0.955413		341.62	394.629	169.347	266.366	267.915	407.219	325.439	522.221	438.311	505.772		362.216
MYCTH_2307005	Fungal Zn(2)-Cys(6) binuclear cluster domain	-0.768531	0.00115626	0	0.645078	0	0.201883	0	0.261087		-0.542687	0.0185571	0	0.140021	0	0.800707	0	0.714449		0	0.0733026	0	0.167025	0	0.51047	0	0.108002		0	0.432156	0	0.845587	0	0.337887	0	0.282921		448.949	404.454	258.255	243.535	361.686	420.146	313.216	366.233	384.74	286.023		347.172
MYCTH_2063030	Fungal Zn(2)-Cys(6) binuclear cluster domain	-0.778975	0.00288193	-0.601981	0.0182396	-0.682617	0.00980205	0	0.0779022		0	0.85653	0.768173	0.00096745	1.29911	8.80291e-09	0.63977	0.00842217		0	0.47624	0.58814	0.0109743	0.745009	0.000931291	0.529826	0.023404		0	0.127608	0	0.924871	0	0.926573	0	0.242065		428.007	550.188	230.736	336.763	318.521	324.806	314.744	293.325	322.646	344.157		498.77
MYCTH_2295212	Fungal Zn(2)-Cys(6) binuclear cluster domain	-1.00056	1.43187e-08	-1.06155	5.63275e-10	-0.750332	3.13168e-05	-1.02207	5.36796e-09		-1.13656	1.36573e-11	-1.37497	1.00942e-16	-1.48627	4.5132e-19	-1.62123	1.95684e-22		-0.8706	4.56122e-08	-1.46934	1.63668e-20	-1.61075	7.21596e-25	-1.62453	5.58765e-25		-1.19594	5.15796e-14	-0.937567	4.51337e-09	-0.753873	5.2061e-06	-0.48539	0.0121773		1032.71	1293.6	565.197	595.519	573.041	539.727	724.216	656.167	594.156	549.954		1380.59
MYCTH_2301100	Fungal Zn(2)-Cys(6) binuclear cluster domain	-1.22347	8.35895e-08	-1.27875	7.86324e-09	-0.612508	0.0119206	0	0.467464		-0.732759	0.00113868	0	0.200557	0	0.746207	0	0.870737		0	0.80933	-0.545561	0.0120679	0	0.229014	0.599935	0.00538357		-0.997059	2.7133e-06	-1.19626	8.15765e-09	-0.594302	0.00916787	0	0.199667		933.238	1007.04	378.915	450.92	401.873	397.523	629.487	639.212	866.883	752.263		1009.11
MYCTH_2312847	Fungal Zn(2)-Cys(6) binuclear cluster domain	-1.25018	2.16402e-05	0	0.700885	0	0.210235	0	0.150926		-1.74264	2.33812e-10	-1.05016	3.4194e-05	0	0.887244	1.07396	2.83405e-06		-0.964784	1.98454e-06	-1.02564	5.024e-07	0	0.182991	0.701474	0.000545806		-1.17674	4.65663e-09	-0.46298	0.0314271	0	0.881967	0	0.0756152		171.465	180.121	57.1548	89.423	172.656	148.667	190.985	262.806	264.204	222.075		201.36
MYCTH_10175	Fungal Zn(2)-Cys(6) binuclear cluster domain	-1.34412	0.00939908	-1.10188	0.0135272	0	0.337073	0	0.502919		-1.37133	0.00249981	-1.02111	0.0132729	0	0.541159	0	0.460937		-0.755424	0.00098917	-0.638315	0.00691781	0	0.279881	0	0.104346		-1.00101	8.50042e-06	-0.760093	0.000974792	0	0.812015	0	0.939949		36.6489	50.7614	12.7011	20.9288	23.8147	16.1595	32.0855	30.5194	53.5714	58.1347		34.7172
MYCTH_2301920	Fungal Zn(2)-Cys(6) binuclear cluster domain	-1.8413	2.35196e-34	-1.23375	2.5276e-16	-1.09614	9.27617e-13	-1.15346	4.43457e-14		-1.71154	1.16463e-30	-1.17257	2.28698e-15	-0.828195	3.91134e-08	-1.3132	1.17683e-18		-1.22161	6.48427e-17	-1.14039	6.47301e-15	-0.836487	1.63023e-08	-0.733952	9.48422e-07		-1.29897	1.07546e-18	-0.886748	2.36308e-09	-0.759134	7.17958e-07	-0.559778	0.00103691		4547.08	5736.04	1596.1	1274.75	2131.41	2239.7	2297.93	2511.07	2197.64	2423.05		5500.36
MYCTH_2305551	Fungal Zn(2)-Cys(6) binuclear cluster domain	-2.34673	4.47378e-12	-1.67095	1.02834e-06	-1.87751	7.1894e-08	-2.59302	2.16772e-14		-1.81675	7.23492e-08	-2.05978	4.99732e-10	-2.19003	4.68053e-11	-3.13932	2.3405e-21		-1.9666	3.59045e-09	-1.51176	6.87607e-06	-2.27988	5.33536e-12	-3.46486	4.35078e-26		-2.43075	3.40084e-13	-2.19872	3.52904e-11	-2.49407	9.01127e-14	-2.52622	8.71699e-14		7814.07	7848.37	1761.21	1318.51	2664.27	2254.25	2163.48	2099.06	1412.34	1183.62		9830.75
total	101		#N/A		#N/A		#N/A		#N/A			#N/A		#N/A		#N/A		#N/A																				#N/A	#N/A	#N/A	#N/A	#N/A	#N/A	#N/A	#N/A	#N/A	#N/A		#N/A
	LFC>0	11	97	25	98	19	97	14		8	20	98	36	98	30	98	27		11	29	101	40	99	35	99	39		23	21	99	34	101	25	99	19		13	#N/A	#N/A	#N/A	#N/A	#N/A	#N/A	#N/A	#N/A	#N/A	#N/A		#N/A
	LFC>2	2	0	6	0	4	0	2		2	2	0	2	0	2	0	1		1	1	0	1	0	1	0	0		0	6	0	5	0	2	0	1		1	#N/A	#N/A	#N/A	#N/A	#N/A	#N/A	#N/A	#N/A	#N/A	#N/A		#N/A
	LFC<0	12	0	10	0	14	0	7		4	11	0	14	0	12	0	8		3	15	0	14	0	11	0	12		5	10	0	10	0	10	0	6		4	#N/A	#N/A	#N/A	#N/A	#N/A	#N/A	#N/A	#N/A	#N/A	#N/A		#N/A
	LFC<-2	1	0	0	0	0	0	1	0	0	0	0	1	0	1	0	1	0	0	0	0	0	0	1	0	1	0	0	1	0	1	0	1	0	1	0	1	#N/A	#N/A	#N/A	#N/A	#N/A	#N/A	#N/A	#N/A	#N/A	#N/A		#N/A
MYCTH_2312442	Zinc finger, C2H2 type	2.89919	0.000467029	3.56712	3.98017e-06	4.56863	2.80223e-09	3.6715	6.67682e-06		2.90234	6.4387e-05	1.82555	0.0159235	0	0.120111	2.4049	0.00120334		0	0.12679	0	0.0560609	0	0.188671	0	0.131733		2.63233	7.04224e-06	2.9406	2.83206e-07	3.10282	8.85269e-08	3.12548	2.01597e-07		3.92667	8.18733	40.22	47.5654	66.9788	72.7177	140.565	139.033	81.5746	68.5989		8.10068
MYCTH_63778	Zinc finger, C2H2 type	2.70494	3.47035e-27	3.79412	3.9273e-54	3.5138	2.54602e-46	3.33516	8.17205e-42		2.41245	4.60568e-22	0.902121	0.000571929	0.728113	0.00696911	1.62672	1.9174e-10		0	0.617174	0	0.401092	0.736494	0.00472092	0.540253	0.046479		3.27144	1.15743e-41	4.00346	1.87681e-62	3.44333	3.59916e-46	3.36451	6.1145e-44		357.327	386.442	2491.52	2355.44	5203.51	5108.01	4458.36	4031.95	3719.56	3782.24		453.638
MYCTH_2312477	Zinc finger, C2H2 type	1.43576	0.0155543	1.4941	0.00743034	1.43074	0.0153369	0	0.390623		1.84433	0.000690365	2.60226	3.51717e-07	2.76635	6.45006e-08	1.79075	0.000951372		1.98493	9.06582e-07	1.97001	9.51813e-07	2.119	1.2922e-07	2.05112	3.75843e-07		0	0.427505	0	0.177569	0	0.704371	0	0.410851		26.1778	16.3747	63.5053	53.2733	77.3977	43.6306	51.948	64.4298	38.961	32.5554		20.8303
MYCTH_2307033	Zinc finger, C2H2 type	1.11095	2.45519e-06	1.25241	4.2594e-08	0	0.253142	0.626291	0.0312345		1.12913	8.96331e-07	1.017	8.12611e-06	0.775141	0.000963941	0	0.0963758		0.987973	9.33461e-06	0.743198	0.00104446	0.772319	0.000619493	0.652616	0.00458999		0.931084	5.17654e-05	1.22037	3.58052e-08	0.666675	0.00602666	0	0.213901		600.78	722.122	1454.27	1400.33	1597.07	1551.31	797.554	863.021	992.288	1047.59		601.765
MYCTH_2300377	Zinc finger, C2H2 type	0.989914	7.8591e-07	0.990202	4.55754e-07	0.638133	0.00293848	0	0.469958		0.969059	7.77812e-07	1.10914	7.2314e-09	1.12414	5.62347e-09	0.860637	1.44898e-05		0.640199	0.00105945	0.720007	0.000184101	0.877322	3.68085e-06	0.908132	1.79908e-06		0.978426	3.34496e-07	0.979535	2.23797e-07	0.756739	0.000142299	0	0.0629293		798.423	892.419	1649.02	1706.65	1735.5	1620.8	1463.71	1164.82	954.545	1035.96		849.414
MYCTH_2300604	Zinc finger, C2H2 type	0.568802	0.00229547	0.492501	0.00646845	0	0.0984971	0	0.880094		0.464397	0.00934691	0.583827	0.000550954	0.76472	4.27413e-06	0.56643	0.000998958		0.455529	0.00290262	0.360188	0.022188	0.35189	0.0230081	0.429479	0.00515632		0.524875	0.000774021	0.590801	0.000116904	0	0.0747736	0	0.827377		306.28	307.843	410.668	498.486	445.037	418.531	403.361	371.319	298.295	339.507		285.838
MYCTH_2138805	Zinc finger, C2H2 type	0.549256	0.0108747	0.65582	0.00127965	0	0.521972	0	0.742318		0.60885	0.00272839	1.25538	3.81157e-11	0.612	0.00226805	0	0.849189		0	0.375066	1.15926	8.01037e-10	0.92333	1.365e-06	0.556069	0.00527573		0.525379	0.0115281	0.460961	0.0251142	0	0.0978232	0	0.410687		2134.8	2580.65	3014.39	3881.34	2911.35	4516.57	2511.84	2792.52	2077.11	2246.32		2184.87
MYCTH_2303382	Zinc finger, C2H2 type	0	0.17715	0.560522	0.00472717	0	0.0752741	0	0.506474		0.542997	0.00557904	0	0.0510273	-0.434653	0.0292735	-0.433988	0.0320647		0.705378	0.000131446	0	0.753277	0	0.174608	0	0.826492		0.426742	0.0340939	0.821219	7.45399e-06	0.483907	0.016263	0	0.203794		1002.61	1418.04	1359.01	1630.54	1777.17	1787.24	1636.36	1532.75	1350.24	1451.04		1308.84
MYCTH_59287	Zinc finger, C2H2 type	0	0.384108	0.570356	1.09036e-05	0.463618	0.000807422	0	0.136523		0.378316	0.00556436	0.414714	0.00163305	0.526861	5.28081e-05	0	0.575306		0.358138	0.0068754	0.434634	0.000878507	0.349932	0.00751059	0	0.337892		0.36391	0.00700351	0.764182	8.81269e-10	0.391921	0.00413357	0.443765	0.00263174		1264.39	1457.34	1566.46	1442.18	2019.78	2016.7	1888.46	1859.99	1629.06	1637.07		1122.52
MYCTH_105777	Zinc finger, C2H2 type	0	0.684526	0.530927	0.0143714	0.473644	0.0411546	0	0.302515		0.489338	0.0230431	0.50218	0.0160453	0.60553	0.00346136	0	0.361339		0.566222	0.00555508	0.448078	0.0304908	0.424387	0.0404271	0.50516	0.0139895		0	0.256335	0.651417	0.0012912	0.594028	0.00510275	0	0.107035		869.103	1113.48	975.865	1170.11	1442.28	1418.8	1527.88	1220.78	1239.45	1225.48		1083.18
MYCTH_2061162	Zinc finger, C2H2 type	0	0.116079	0.767537	0.00846932	0	0.103595	0	0.243246		0.656374	0.0263245	0	0.0615005	0	0.614201	0	0.878654		0	0.195597	0	0.337851	0	0.787159	0	0.284804		0	0.858872	0.625006	0.0215754	0	0.594982	0	0.272911		146.596	214.508	294.241	220.704	314.056	297.334	238.35	281.457	231.331	266.257		172.429
MYCTH_2309600	Zinc finger, C2H2 type	0	0.361174	0.975275	5.22333e-07	0.869494	2.01662e-05	0	0.158451		0.561334	0.00583276	1.40708	3.4465e-14	1.038	4.85267e-08	0	0.0678302		1.0885	1.30204e-09	1.87066	1.92629e-26	1.38996	3.95008e-15	1.13345	2.67314e-10		0	0.0684518	1.04411	7.28759e-09	0.70485	0.000240616	0	0.316803		404.447	546.913	554.613	559.369	991.286	872.612	919.785	812.155	589.285	649.946		487.198
MYCTH_2307545	Zinc finger, C2H2 type	0	0.480394	0.61758	0.0280824	1.2457	3.19218e-06	0	0.0594271		1.08285	5.3881e-05	1.29192	6.45948e-07	1.46266	1.67899e-08	0.974898	0.000314981		0	0.0762257	0	0.106568	0.551768	0.0386138	0	0.411466		0.721215	0.00702489	0.992986	9.48505e-05	1.02288	8.65132e-05	0.736052	0.0157033		359.945	366.792	495.341	367.205	589.413	525.183	844.918	878.28	599.026	530.188		298.568
MYCTH_2301577	Zinc finger, C2H2 type	0	0.610935	0	0.824811	0	0.597343	0	0.765004		0	0.961312	0	0.671692	0	0.38851	0	0.962235		0	0.771307	0	0.780583	0	0.795944	0	0.96281		0	0.949019	0	0.625739	0	0.383625	0	0.694004		1027.48	966.105	850.971	641.182	1241.34	1030.97	1445.38	1258.08	1345.37	1196.41		1563.43
MYCTH_2310085	Zinc finger, C2H2 type	0.48508	0.0459793	0.956312	9.63448e-06	1.37425	1.5485e-10	0.787247	0.00131386		-0.648984	0.00375119	-0.789766	0.000250646	0	0.180352	0	0.315108		-0.635905	0.00365485	0	0.160653	0	0.683383	0	0.0604325		0.464436	0.0480908	0.659384	0.00261393	1.16313	4.72321e-08	0.775722	0.00123617		2075.9	2413.62	3602.87	2680.79	4390.83	4317.81	5932.76	5702.04	4104.3	3641.56		2316.79
MYCTH_2307326	Zinc finger, C2H2 type	0	0.923631	0	0.300417	0	0.467027	0	0.330075		0	0.331275	0	0.346205	0	0.153341	0	0.141623		0	0.0795857	0	0.120592	0	0.0996388	1.36361	0.0408962		0	0.431924	1.67827	0.0103445	1.45834	0.0366992	0	0.11168		86.3867	91.6981	91.0243	98.9361	154.795	155.131	155.844	118.687	175.325	170.916		87.9502
MYCTH_2308260	Zinc finger, C2H2 type	0	0.302564	0	0.38609	-0.912096	0.000970012	0	0.83704		0.566166	0.0278843	0	0.342945	-4.14013	1.18849e-38	-3.58547	5.96101e-37		0	0.0595102	0	0.720221	-3.74205	2.04964e-47	-3.49922	3.47915e-42		0	0.153675	0	0.608342	-3.21519	2.44337e-39	-1.04103	5.80119e-05		324.605	430.653	518.627	422.381	357.22	546.19	177.234	223.809	327.516	374.387		502.242
MYCTH_2295158	Zinc finger, C2H2 type	0	0.674699	0	0.863302	0	0.632348	0	0.779357		0	0.965387	0	0.721425	0	0.532171	0	0.684226		0	0.920937	0	0.795511	0	0.748258	0	0.143199		0	0.219834	0	0.731137	0	0.267578	0	0.691984		336.385	329.131	306.942	313.932	305.126	342.581	326.967	288.239	336.039	372.062		311.297
MYCTH_81165	Zinc finger, C2H2 type	0	0.0819044	1.39929	1.55392e-10	0	0.0772802	0	0.731711		0.534877	0.0243017	1.08275	7.12292e-07	0	0.417842	0	0.697152		0.887972	4.97383e-05	1.11052	2.23307e-07	0	0.297782	0	0.0651877		1.22524	1.78468e-08	1.18522	3.61084e-08	0	0.446919	0	0.695126		1132.19	1290.32	1223.54	2079.56	3060.19	3327.24	1676.09	1651.44	1387.99	1292.92		1097.06
MYCTH_2308139	Zinc finger, C2H2 type	0	0.486983	-0.825283	0.0457517	0	0.0597214	0	0.0605815		0	0.500186	0	0.535233	0	0.315896	0	0.320391		0	0.85819	0	0.0704702	1.12122	0.00283481	1.02712	0.00699827		0	0.0658248	0	0.120301	0	0.671692	0	0.58884		574.603	718.847	628.703	390.036	367.639	361.972	420.167	311.976	301.948	380.201		798.495
MYCTH_71014	Zinc finger, C2H2 type	0	0.169078	-0.484277	0.004674	0	0.420606	0	0.812452		0	0.516058	-0.815692	2.60409e-07	0	0.100985	0	0.532705		-0.540468	0.00010196	-0.699806	5.77152e-07	-0.678695	6.78342e-07	-0.467926	0.000859873		0.419224	0.00340955	-0.465495	0.00127867	0	0.115331	0	0.667025		456.803	411.004	541.912	500.388	306.614	315.11	398.777	374.71	456.574	458.101		502.242
MYCTH_2294631	Zinc finger, C2H2 type	0	0.440842	0	0.0926505	0	0.123218	0	0.77509		-0.645796	0.00134173	-0.693246	0.000390635	0	0.396799	0	0.141903		-0.582719	0.00261894	0	0.0698988	0	0.925169	0	0.719135		0	0.615963	-0.50767	0.0103982	0	0.16761	0	0.953892		816.747	1065.99	831.919	808.612	829.049	626.988	820.472	645.994	977.678	1048.75		1009.11
MYCTH_2093740	Zinc finger, C2H2 type	0	0.89139	0	0.639982	0	0.148188	0	0.396235		0	0.558745	0.515647	0.00354103	0	0.0767509	0	0.885853		0	0.598491	0.615017	0.000216116	0	0.110068	0	0.0536279		0	0.159909	0	0.894405	0	0.0994477	0	0.483472		595.545	633.699	704.909	557.467	695.091	630.22	744.078	774.854	676.948	769.703		689.715
MYCTH_2305142	Zinc finger, C2H2 type	0.442007	0.0467972	0.432517	0.0434963	0	0.568549	0	0.612893		0.766975	0.000105652	0.531119	0.0079105	0	0.125714	0	0.773948		0.545866	0.00654088	0.620097	0.0016117	0.55062	0.00548808	0.495821	0.0139834		0.535731	0.00987598	0.491717	0.0162604	0	0.157991	0	0.216689		2213.33	2642.87	3839.95	2756.89	3238.8	3312.69	2635.6	2763.7	2208.6	2085.87		2525.1
MYCTH_2313746	Zinc finger, C2H2 type	0	0.521893	0	0.0713562	0	0.15254	0	0.127701		0.555679	0.0350945	1.94716	1.28648e-16	1.81997	1.73568e-14	1.17972	1.57534e-06		0	0.11249	1.79584	2.85816e-14	1.03576	2.05195e-05	0.856895	0.000553577		0	0.0772799	-0.694274	0.0076096	0	0.227844	-0.864153	0.00270762		729.052	723.76	876.373	808.612	980.867	1071.37	988.539	964.752	497.971	509.26		1109.79
MYCTH_2138951	Zinc finger, C2H2 type	0.578424	0.023531	0.584439	0.0168621	0	0.967416	0	0.7156		0	0.700183	0	0.457789	-0.673137	0.00468484	-0.627975	0.00958523		0	0.627242	0	0.895214	0	0.241063	0	0.451478		0.719833	0.00181684	0.49887	0.0341765	0	0.816395	0	0.536706		632.194	738.497	1301.86	745.826	1001.71	1051.98	725.744	629.039	769.48	760.402		738.319
MYCTH_2310773	Zinc finger, C2H2 type	0	0.25876	2.29245	1.75249e-06	0	0.273326	0	0.157719		3.48861	1.01214e-11	5.78072	1.93604e-31	3.39387	3.06686e-11	3.15593	1.01937e-09		5.64023	2.44709e-35	3.9018	2.73074e-17	3.3854	3.01361e-13	3.2369	4.29642e-12		0	0.577674	3.76371	9.23715e-15	0	0.9465	0	0.139453		54.9734	40.9366	52.9211	102.741	284.288	187.45	27.5019	30.5194	24.3506	22.0912		18.5158
MYCTH_2306491	Zinc finger, C2H2 type	0	0.0760318	0	0.781421	0	0.925775	0	0.653154		-1.179	1.18269e-05	-1.11709	2.20843e-05	0	0.800707	0	0.728209		-0.964687	0.000151426	-0.587701	0.0261257	0	0.553752	0	0.0999824		0	0.74274	0	0.383765	0	0.720407	0	0.414009		387.431	494.515	370.448	235.925	501.597	441.154	355.996	501.875	476.055	542.978		428.179
MYCTH_2297579	Zinc finger, C2H2 type	0	0.262319	0	0.831174	0	0.719167	0	0.985701		-1.22269	4.61354e-06	0	0.0682179	0	0.0891722	0	0.371667		-0.819116	0.00159577	0	0.618497	0.813591	0.00132475	0.835782	0.00102682		0	0.335941	-0.864107	0.00107586	0	0.346745	0	0.805889		502.614	556.738	383.149	437.602	546.249	455.697	586.706	576.477	550.324	516.236		568.205
MYCTH_2028011	Zinc finger, C2H2 type	0	0.235138	0	0.243008	0	0.379245	0	0.746446		0.437231	0.0346261	0	0.103492	0	0.122855	0	0.686217		0	0.641318	0	0.999552	0	0.872645	0	0.26295		0.545665	0.00669876	0	0.0841083	0	0.444619	0	0.533467		1490.83	1653.84	1712.53	2108.1	2006.39	1771.08	1815.12	1846.42	1540.18	1352.21		1634.02
MYCTH_57823	Zinc finger, C2H2 type	0	0.534724	0	0.82758	0	0.463307	0	0.584034		0	0.597297	0	0.735313	0	0.112821	0	0.103798		0	0.368212	0	0.170055	0	0.322317	0	0.403576		0	0.878402	0	0.979506	0	0.921185	0	0.931345		6.54445	1.63747	6.35053	9.51309	5.95367	4.84784	1.52788	1.69552	3.6526	0		32.4027
MYCTH_2111519	Zinc finger, C2H2 type	0	0.85517	0	0.279962	0	0.827906	0	0.769666		1.69526	0.0229757	2.50783	0.000277254	2.708	8.91724e-05	1.99877	0.00581801		0	0.0630802	2.27165	0.000241626	2.5813	2.27355e-05	0	0.0626659		0	0.696702	0	0.548301	0	0.293817	0	0.840475		19.6333	26.1994	25.4021	26.6366	26.7915	56.5582	21.3903	32.2149	15.8279	18.6031		15.0441
MYCTH_2297038	Zinc finger, C2H2 type	0	0.153181	0	0.0791201	0	0.722272	0	0.863078		0	0.822244	0.88374	0.0239863	0	0.188789	0	0.428978		0	0.109274	1.27748	0.000748622	0.951456	0.0143082	0	0.163088		0	0.0942445	0	0.150615	-0.997869	0.0163061	-1.07371	0.020155		844.234	1026.69	1284.92	1636.25	1570.28	1554.54	896.866	735.857	829.139	873.183		1007.96
MYCTH_27592	Zinc finger, C2H2 type	0	0.677151	0	0.821708	0	0.475828	0	0.856371		0	0.218315	0	0.0699743	0	0.20213	0	0.714936		0	0.920937	0	0.881155	0	0.476193	0	0.768169		0	0.298936	0	0.0580643	0	0.182177	0	0.647573		9.16223	0	14.8179	3.80523	10.4189	3.2319	25.974	1.69552	4.87013	1.16269		6.94344
MYCTH_2302052	Zinc finger, C2H2 type	0	0.895967	0	0.363036	0.722989	0.00495692	0	0.103232		0	0.433043	0	0.949914	0.577908	0.0189313	0	0.985302		-0.6579	0.00626027	-0.487996	0.046901	0	0.0659173	0	0.0784115		0	0.944448	0	0.581922	0	0.577406	0	0.0744267		828.527	1003.77	755.713	1016	1131.2	1061.68	1540.1	1481.89	1381.9	1241.76		834.37
MYCTH_89922	Zinc finger, C2H2 type	0	NA	0	NA	0	NA	0	NA		0	NA	0	NA	0	NA	0	0.624257		0	0.875784	0	0.405717	0	0.741841	0	0.332716		0	0.612232	0	0.551465	0	0.513134	0	0.874209		0	0	0	0	0	0	3.05576	3.39104	2.43506	0		2.31448
MYCTH_2297730	Zinc finger, C2H2 type	0	0.322854	0	0.747355	0	0.628609	0	0.259735		0	0.965009	0	0.363653	0	0.329273	0	0.239183		0	0.535833	0	0.770457	0	0.521887	0	0.965435		0	0.389239	0	0.863097	0	0.500046	0	0.95539		475.127	512.527	438.187	380.523	464.386	589.821	450.725	640.907	404.221	367.411		496.456
MYCTH_2309107	Zinc finger, C2H2 type	0	0.836424	0	0.139304	0	0.125889	0	0.642808		0	0.603179	0	0.956107	0	0.519058	0	0.735495		0	0.994761	0	0.240951	0	0.186632	0	0.616352		0	0.264798	-0.455515	0.0138919	0	0.380108	0	0.464749		666.225	717.21	753.596	684.942	525.411	589.821	563.788	530.698	588.068	654.597		792.709
MYCTH_2293968	Zinc finger, C2H2 type	0	0.12778	0	0.729449	0	0.788148	0	0.597055		0	0.0737187	0	0.474226	0	0.0554872	0.628768	0.0476482		0	0.385122	0	0.149728	1.02474	3.28641e-05	1.19935	1.05158e-06		0	0.892526	0	0.830178	0	0.272688	0	0.216689		87.6956	75.3234	48.6874	57.0785	93.7703	87.2612	90.145	88.1671	110.795	88.3647		69.4344
MYCTH_2134854	Zinc finger, C2H2 type	0	0.794679	0	0.504821	0	0.978472	0	0.653901		0	0.977934	0	0.325914	0	0.930668	0	0.915436		0	0.306738	0	0.10525	0	0.974498	0	0.462402		0	0.196435	0	0.667688	0	0.660191	0	0.905579		26.1778	45.849	27.519	34.2471	25.3031	27.4711	39.7249	32.2149	29.2208	24.4166		19.6731
MYCTH_2309704	Zinc finger, C2H2 type	0	0.815165	0	0.119584	0	0.141129	0	0.234656		0	0.0800561	0	0.683122	0	0.92153	0	0.694704		-0.674299	0.00250372	-0.661542	0.00381433	0	0.747171	0	0.99885		0	0.172313	0	0.498201	0	0.658625	0	0.84236		83.7689	124.447	101.608	117.962	153.307	129.276	166.539	115.295	153.409	126.734		114.567
MYCTH_2311028	Zinc finger, C2H2 type	0	0.963242	0	0.570708	0	0.438928	0	0.522108		0	0.384181	0	0.943277	0	0.622745	0	0.417769		0	0.295268	0.512348	0.0405985	0	0.0668973	0	0.234707		0	0.738268	0	0.988099	0	0.716399	0	0.42711		58.9	65.4986	48.6874	76.1047	80.3746	63.022	84.0335	67.8209	75.487	77.9005		55.5475
MYCTH_2296820	Zinc finger, C2H2 type	0	0.0517187	0	0.683863	0	0.581814	0	0.480808		0	0.847325	0	0.64707	0	0.73153	0	0.72492		0	0.119181	0.441814	0.00704742	0	0.564975	0	0.871084		0	0.548596	0	0.258561	0	0.355607	0	0.250974		450.258	379.892	281.54	340.568	370.616	407.219	409.472	345.886	356.737	362.761		425.864
MYCTH_90344	Zinc finger, C2H2 type	-0.735285	0.013106	0	0.697195	0.856131	0.00177239	0	0.192876		-0.861827	0.00141437	0	0.0666441	0	0.424736	0	0.399456		-1.17164	1.06534e-06	-0.654431	0.0085719	-0.542323	0.0307767	0	0.0601399		-0.593607	0.0232597	0	0.140637	0	0.130538	0	0.279207		293.191	402.816	237.086	180.749	342.336	289.255	582.123	674.818	502.841	459.264		410.82
MYCTH_2299220	Zinc finger, C2H2 type	-0.740094	0.00243862	0	0.169265	0	0.974512	0	0.951519		-1.05164	3.78965e-06	-0.714728	0.00178483	0	0.202624	0	0.504932		-0.713354	0.00185662	0	0.10188	0	0.329223	0.820126	0.000265976		0	0.655088	0	0.317211	0	0.469884	0	0.6797		1922.76	2456.2	1526.24	1095.91	1689.35	1727.45	2134.45	2275.39	2226.87	2245.16		2196.44
MYCTH_115802	Zinc finger, C2H2 type	-0.835915	4.00847e-06	-0.55499	0.00265879	-0.425206	0.0338248	-0.4684	0.0369903		-0.938424	7.98426e-08	-1.24938	2.40341e-13	-1.00371	6.80469e-09	-1.07442	6.70148e-10		-1.07175	4.37671e-10	-1.19072	2.97491e-12	-1.09898	1.40877e-10	-1.03096	2.25851e-09		-0.553679	0.00272303	-0.772286	1.10834e-05	-0.638151	0.000546447	0	0.396546		7708.05	10006.6	5431.82	4492.08	5684.27	6371.68	6198.62	6992.33	6477.27	6323.89		10017.1
MYCTH_2296807	Zinc finger, C2H2 type	-1.02073	0.000787127	-0.997406	0.000762469	0	0.126351	0	0.174838		-0.936297	0.00147048	-0.750696	0.0104693	0	0.229436	0	0.966198		0	0.505162	0	0.545988	0	0.404846	0.859917	0.00319737		-0.787478	0.00986212	-1.07992	0.000187006	0	0.194886	0	0.74769		3921.43	4774.85	2423.79	1862.66	2162.67	2192.84	2928.95	3138.41	3132.71	2805.58		4921.74
MYCTH_2311619	Zinc finger, C2H2 type	-1.17286	1.03207e-09	-0.661703	0.000729001	0	0.305089	0	0.151159		-0.827035	1.38663e-05	-0.961122	2.27843e-07	-0.568865	0.00324584	0	0.0824882		-0.576771	0.00270146	-0.593326	0.00189334	-0.610818	0.00126466	0	0.588761		0	0.121796	0	0.31766	0	0.790423	0	0.609347		1903.13	2561	1147.33	833.346	1232.41	1588.48	1812.07	1956.63	1620.53	1812.64		2511.21
MYCTH_2296763	Zinc finger, C2H2 type	-1.41986	4.47119e-05	-0.678214	0.0441329	-0.734745	0.0372121	0	0.560404		-1.02341	0.00242081	0	0.185171	0	0.53572	0	0.319455		0	0.832654	0	0.265707	0.690759	0.016824	1.17989	2.16408e-05		0	0.0521766	0	0.490802	0	0.420529	0	0.993185		191.098	199.771	67.739	78.0073	107.166	137.356	116.119	118.687	138.799	177.892		167.8
MYCTH_2062613	Zinc finger, C2H2 type	-1.7645	0.00454897	0	0.144001	0	0.728226	0	0.304907		-3.62089	5.07805e-07	-2.07261	9.99166e-05	0	0.208483	0	0.476694		-2.0386	7.73989e-07	-1.96069	3.24533e-06	-1.30759	0.0014325	0	0.306119		-1.78215	1.45354e-05	-1.63637	7.38533e-05	0	0.248185	0	0.962213		54.9734	54.0364	16.9347	15.2209	32.7452	29.0871	50.4201	77.994	77.922	97.6663		69.4344
MYCTH_2127750	Zinc finger, C2H2 type	-1.88357	1.07508e-05	-1.92884	1.25224e-06	0	0.160892	0	0.931689		-1.7049	1.20648e-05	-1.12372	0.00203652	0	0.910461	0	0.275008		-1.79664	2.94495e-06	0	0.273949	0	0.910044	0.720508	0.0330789		-1.73111	1.5276e-06	-1.87268	1.26438e-06	0	0.668497	0	0.33027		116.491	112.985	33.8695	28.5393	34.2336	25.8552	71.8104	81.3851	102.273	117.432		112.252
MYCTH_92449	Zinc finger, C2H2 type	-1.99681	0.00842147	-2.01078	0.00410392	0	0.690321	0	0.697514		-1.36933	0.0487474	0	0.13826	0	0.190772	1.68914	0.00494966		0	0.0588949	0	0.952448	0	0.127633	1.41691	0.0127453		-2.2266	6.99841e-05	-1.74566	0.00196346	0	0.667028	0	0.98138		61.5178	50.7614	16.9347	11.4157	13.3958	14.5435	38.197	50.8657	49.9188	33.7181		46.2896
MYCTH_122893	Zinc finger, C2H2 type	-0.90716	2.8908e-05	0	0.136414	-1.0537	1.12455e-06	-1.05893	1.64243e-06		0	0.343396	0.549872	0.0102527	0	0.266075	0	0.190351		0.773218	0.000212621	0	0.1483	0	0.627019	0	0.697434		0	0.969209	0	0.605509	-0.486973	0.034899	-0.53528	0.0384246		3798.4	5567.38	2656.64	2336.41	3564.76	3763.54	2239.87	2270.3	2112.42	2381.2		3923.04
total	53
	LFC>0	10	52	18	52	11	52	4	52	3	20	52	19	52	14	52	11	53	8	12	53	17	53	19	53	20	53	8	15	53	18	53	11	53	5	53	5
	LFC>2	2	0	3	0	2	0	2		2	3	0	3	0	3	0	2		1	1	0	2	0	3	0	2		1	2	0	3	0	2	0	2		2
	LFC<0	10	0	8	0	4	0	2		1	13	0	10	0	5	0	4		1	13	0	8	0	6	0	3		2	6	0	10	0	4	0	4		0
	LFC<-2	0	0	1	0	0	0	0	0	0	1	0	1	0	1	0	1	0	0	1	0	0	0	1	0	1	0	0	1	0	0	0	1	0	0	0	0
MYCTH_38704	Fungal specific transcription factor domain	5.11617	2.24199e-36	6.30764	1.24951e-55	5.51948	1.45181e-42	5.47344	7.19077e-42		0	0.936089	0	0.713391	0	0.883833	0	0.810434		1.04377	0.013972	0	0.856334	0	0.523354	1.60112	8.38545e-05		7.28054	3.21592e-81	7.45955	2.31906e-85	6.44973	9.23895e-64	6.21854	3.3304e-59		57.5912	101.523	2108.38	3371.44	6624.95	5891.75	3585.94	3662.33	3827.92	3192.76		0
MYCTH_2299338	Fungal specific transcription factor domain	0	0.0702361	0.992852	2.60036e-06	0.521188	0.0308918	0	0.951208		1.22987	2.63643e-09	1.27246	3.85115e-10	0.573798	0.00881303	0.634547	0.00383725		1.58123	1.05877e-16	1.24401	1.31212e-10	1.10323	1.27611e-08	1.21882	3.13746e-10		0.852332	2.69071e-05	1.4274	1.51505e-13	0.884626	1.551e-05	0	0.797996		281.411	365.155	391.616	487.07	607.274	675.466	475.171	449.313	294.643	362.761		344.857
MYCTH_2308423	Fungal specific transcription factor domain	0	0.412482	0.801868	0.0107243	0	0.181662	-0.889628	0.0165381		1.35086	6.41466e-06	2.22759	7.19429e-15	2.36917	1.55619e-16	1.6997	7.92271e-09		1.67906	2.72647e-09	2.13991	1.5417e-14	2.13303	1.93482e-14	2.24211	8.64349e-16		1.14599	0.000123548	0.953539	0.00143174	0	0.310313	-0.817486	0.0261034		361.254	473.227	554.613	483.265	656.392	796.662	288.77	305.194	198.458	251.142		277.738
MYCTH_2301131	Fungal specific transcription factor domain	0	0.423153	0.541163	0.0048008	0	0.0832139	0	0.365581		0.680715	0.00034779	0.868867	1.74034e-06	0.866836	2.20243e-06	0.787546	2.22837e-05		1.2345	2.9352e-15	0.564209	0.000633222	0.88678	2.36312e-08	0.909174	1.18785e-08		0	0.071808	0.916359	1.02012e-08	0.518687	0.00289081	0	0.283774		303.662	383.167	364.097	418.576	510.527	484.784	444.614	440.836	396.915	420.895		303.197
MYCTH_2303918	Fungal specific transcription factor domain	0	0.831257	0	0.451574	0	0.680689	0	0.958556		0.802858	0.00275441	0.928811	0.00032438	1.09952	1.92016e-05	0.757381	0.00498395		1.35883	3.25479e-08	1.16034	2.99342e-06	1.26774	2.5762e-07	1.27852	2.33962e-07		0	0.337782	0.631141	0.0165808	0	0.386459	0	0.69365		306.28	332.405	328.111	348.179	413.78	342.581	372.803	337.409	320.211	331.368		362.216
MYCTH_2303243	Fungal specific transcription factor domain	0	0.645589	0	0.552856	0.745436	0.00187209	0	0.567179		0	0.360608	0.992162	9.40333e-06	1.40747	1.19437e-10	1.02632	5.4779e-06		0.55477	0.00763614	0.895033	7.51978e-06	1.07828	2.4926e-08	0.869503	1.17967e-05		0	0.849016	0.723728	0.000635649	0.820693	0.000113936	0	0.0599776		166.229	175.209	154.53	152.209	217.309	166.443	270.435	301.803	182.63	215.098		144.655
MYCTH_2299306	Fungal specific transcription factor domain	0	0.502858	0	0.0694311	0	0.170272	0	0.599046		0	0.107697	0.632255	0.0032056	0	0.271006	0	0.403446		0.979161	3.05276e-06	0.690331	0.00150883	0.711768	0.000875335	0.847991	6.60766e-05		0	0.996995	0	0.175891	0	0.511362	0	0.252972		517.011	551.826	622.352	597.422	659.369	778.887	398.777	434.054	435.876	494.145		562.418
MYCTH_2307148	Fungal specific transcription factor domain	0	0.526545	1.15363	0.000172028	0	0.433547	0	0.890876		0.933797	0.00290154	1.81958	3.93394e-10	0	0.197592	0.65356	0.0450774		1.86468	3.29556e-11	0.840532	0.0050637	0.682163	0.0243753	0.828331	0.00576427		0.723704	0.0223666	1.09802	0.000206979	0	0.395726	0	0.938522		191.098	229.245	222.269	279.685	479.271	454.081	250.573	271.284	205.763	188.356		196.731
MYCTH_2295324	Fungal specific transcription factor domain	0	0.833641	0	0.125397	0	0.389298	0	0.873647		0	0.97252	0	0.222638	0	0.501897	0	0.608675		0	0.150005	0	0.108452	1.03556	0.043084	0	0.359412		0	0.99124	0	0.762782	0	0.909369	0	0.741827		184.553	204.683	184.165	165.528	345.313	355.509	245.989	322.149	208.198	227.888		181.687
MYCTH_111741	Fungal specific transcription factor domain	0	0.622537	0	0.855392	0	0.275178	0	0.860682		0	0.585177	0	0.431951	2.13226	4.74795e-06	2.1279	6.54181e-06		0	0.959074	0	0.199721	3.43582	3.1789e-14	2.76861	1.54627e-09		1.58681	0.00116265	2.50838	5.26553e-08	2.84288	1.05248e-09	1.84399	0.000384955		848.161	1126.58	1033.02	1430.77	1046.36	1103.69	1378.15	1700.61	779.22	974.338		1117.89
MYCTH_2070572	Fungal specific transcription factor domain	0	0.299901	0	0.193679	-2.45125	0.00782656	0	0.579423		0	0.777556	0	0.738001	0	0.122022	0	0.24985		1.72215	0.0016439	0	0.125852	0	0.975004	0	0.82893		0	0.620725	0	0.657272	0	0.46764	0	0.34478		26.1778	26.1994	55.0379	34.2471	14.8842	11.3116	7.63941	1.69552	23.1331	11.6269		37.0317
MYCTH_2108176	Fungal specific transcription factor domain	0	0.675368	0	0.659975	0	0.635491	0	0.968662		0	0.662241	0	0.453475	0	0.797515	0	0.539355		0	0.912164	0	0.98263	0	0.890463	0	0.161864		0	0.293037	0	0.456193	0	0.79941	0	0.649216		2.61778	6.54986	8.46737	5.70785	7.44209	6.46379	1.52788	3.39104	4.87013	4.65078		10.4152
MYCTH_2126672	Fungal specific transcription factor domain	0	0.727766	0	0.350336	0	0.924667	0	0.97456		0	0.246288	0	0.120544	0	0.0982664	0	0.0987603		0	0.516257	0.918471	0.049055	1.12602	0.00933425	0	0.367029		0	0.126963	0	0.11709	0	0.634974	0	0.268995		18.3245	21.287	16.9347	15.2209	14.8842	9.69569	21.3903	20.3463	18.263	22.0912		16.2014
MYCTH_2311030	Fungal specific transcription factor domain	0	0.05648	0	0.878451	0	0.167857	0	0.818241		0	0.104018	0	0.102249	0	0.6684	0	0.458305		0.893298	2.76885e-06	0	0.688403	0.858321	6.24681e-06	0.626642	0.0014238		0	0.915724	0.425032	0.0407692	0	0.889114	0	0.966309		141.36	175.209	120.66	93.2282	166.703	159.979	105.424	132.251	142.451	149.988		196.731
MYCTH_2304309	Fungal specific transcription factor domain	0	0.152557	0	0.724459	0	0.829194	0	0.441372		0	0.85213	0	0.885857	0	0.911688	0	0.858819		0	0.449994	0	0.406728	0	0.255646	0	0.705419		0	0.790938	0.587335	0.0276104	0	0.884557	0	0.803551		315.442	302.931	179.932	264.464	330.429	234.312	291.825	289.934	256.899	232.539		343.7
MYCTH_2308333	Fungal specific transcription factor domain	-0.374177	0.0132204	0	0.314071	0	0.798764	0	0.870754		0	0.621236	0	0.280986	0.45261	0.000913236	0.608259	6.65448e-06		0	0.388485	0	0.246611	0.33651	0.0135421	0.614487	2.75477e-06		0	0.738156	0	0.842934	0.332702	0.0229188	0	0.757203		2472.49	2972	2046.99	2149.96	2342.77	2512.8	2649.35	2600.93	2498.38	2769.54		3040.07
MYCTH_2305186	Fungal specific transcription factor domain	0	0.0698413	0	0.759933	0	0.405602	0	0.318505		0	0.423284	0.535118	0.0123018	0	0.133195	0	0.287472		0.878297	8.5989e-06	0	0.0989026	0.564026	0.00542944	0	0.206093		0	0.0686937	0	0.280273	0	0.421747	0	0.498155		557.587	741.772	514.393	439.505	622.159	597.901	530.175	578.173	489.448	552.28		595.978
MYCTH_2137429	Fungal specific transcription factor domain	0	0.0702361	0	0.6752	0	0.212593	0	0.565058		0	0.515349	0.681626	0.0146439	0.734373	0.00858822	0.719902	0.0107205		0	0.369577	0.488332	0.0385576	0.916105	3.26549e-05	1.03352	2.66959e-06		0	0.270223	0	0.533152	0.578489	0.0178667	0	0.295127		89.0045	132.635	76.2064	64.689	128.004	116.348	160.428	132.251	121.753	143.011		102.994
MYCTH_2310145	Fungal specific transcription factor domain	3.15366	2.12117e-22	4.334	2.23215e-42	3.85288	1.81055e-33	3.67091	2.44887e-30		3.28418	5.76153e-24	3.21642	2.5348e-23	3.77416	1.4325e-31	4.39321	3.96931e-42		0	0.241793	0	0.706192	0	0.99155	0	0.42173		4.81009	4.27732e-53	5.1132	4.19093e-60	4.70523	7.02866e-51	4.56489	8.09672e-48		439.787	548.551	4326.83	4461.64	10932.4	8984.67	7156.6	7112.71	6434.66	6143.67		286.995
MYCTH_46266	Fungal specific transcription factor domain	1.60188	2.85338e-09	2.89539	2.55738e-29	1.53432	2.03269e-08	1.64519	2.00674e-09		1.23802	4.66748e-06	1.16492	1.30011e-05	0.948786	0.00052334	1.15243	2.42593e-05		0.862856	0.00145512	1.04963	7.31692e-05	0.903525	0.000740037	0.702525	0.0106958		2.19341	2.1399e-17	3.16985	5.14221e-36	1.67222	2.32578e-10	1.47862	7.51237e-08		804.967	846.57	2411.08	2600.88	6223.07	6063.04	2459.89	2322.87	2325.49	2839.3		756.835
MYCTH_2299531	Fungal specific transcription factor domain	0.949329	4.30071e-05	1.66151	1.21455e-14	1.13143	7.66595e-07	0.715703	0.00680763		0.852101	0.000162925	0.461886	0.0488562	0.486907	0.0392865	0.677427	0.00339496		1.05297	6.51339e-07	0.832826	0.000109219	0.634836	0.00370352	0.706566	0.00122691		1.40383	2.43321e-11	1.78221	5.26724e-18	1.39085	5.06743e-11	0.747558	0.00249999		356.018	466.678	764.18	820.028	1291.95	1304.07	1060.35	735.857	645.292	702.267		476.783
MYCTH_2299532	Fungal specific transcription factor domain	0.483743	0.0224916	0.888147	2.31718e-06	0	0.227366	0	0.995595		0.606321	0.00195311	0.636583	0.00080342	0	0.522739	0	0.159237		0.745857	2.77345e-05	0.593724	0.00102382	0	0.280492	0	0.0973821		0.65901	0.000347043	0.699777	0.000104682	0	0.0586977	0	0.781421		467.274	659.899	668.923	899.938	1043.38	1035.82	635.599	730.77	553.977	567.395		557.789
MYCTH_2312830	Fungal specific transcription factor domain	0	0.673409	0	0.619626	0	0.518386	0	0.125794		0	0.393883	-0.413249	0.0383337	0	0.907155	0	0.816016		-0.58544	0.0015064	-0.643032	0.000458545	0	0.501955	0	0.315206		0	0.966091	0	0.24891	0	0.199871	0	0.148493		530.1	707.385	577.898	563.175	528.388	604.365	631.015	754.507	792.613	831.326		722.118
MYCTH_2304982	Fungal specific transcription factor domain	0	0.24598	0	0.422812	0.898112	4.82858e-05	0.698561	0.0044403		0	0.53194	0	0.212289	-0.4968	0.0307325	0	0.076391		-0.430152	0.0428167	-0.512194	0.0139965	0	0.0766965	0	0.964657		0	0.483174	0	0.32793	0.639445	0.00242629	0.627364	0.00716501		380.887	471.59	298.475	384.329	442.06	542.959	701.298	885.062	648.944	731.334		402.719
MYCTH_2307849	Fungal specific transcription factor domain	0	0.838599	0	0.892954	0	0.458496	0	0.74935		0	0.493037	0	0.402494	0	0.0545576	0	0.376996		0	0.400369	0	0.123705	0	0.8959	0	0.914891		0	0.332249	-0.281044	0.0495109	0	0.105459	0	0.667737		477.745	574.75	537.678	479.459	506.062	521.951	478.227	467.964	561.282	555.768		525.387
MYCTH_2298994	Fungal specific transcription factor domain	0	0.838189	0	0.255731	0	0.406356	0	0.520124		0	0.945681	0	0.283652	0	0.504815	0	0.653719		0.496143	0.0168084	0.676647	0.000722163	0.614107	0.00227593	0.670034	0.00086677		0	0.582424	0	0.788319	0	0.150353	0	0.840475		341.62	430.653	338.695	395.744	456.944	484.784	456.837	449.313	451.704	455.776		411.977
MYCTH_2303067	Fungal specific transcription factor domain	0	0.497564	0	0.281591	0.839143	0.000111262	0	0.886791		0	0.187763	1.25973	1.73963e-10	1.4947	2.38386e-14	1.16258	6.41108e-09		0.532746	0.00471174	1.19203	1.52532e-11	1.39771	5.72391e-16	1.23617	1.64288e-12		0	0.808391	0.46664	0.016271	0.492008	0.0136263	0	0.715901		193.716	188.309	156.646	175.041	214.332	247.24	310.16	374.71	197.24	202.309		194.416
MYCTH_2305522	Fungal specific transcription factor domain	0	0.924277	1.26392	6.01069e-07	0	0.0836316	0	0.589598		0	0.33018	0.950158	0.000172757	0.543515	0.0436484	0	0.111067		0.888159	0.000565436	0.891432	0.000509349	1.00285	7.39212e-05	1.11771	9.66637e-06		0	0.374059	1.80989	1.9201e-13	0.741599	0.00700842	0	0.101327		698.947	912.068	743.012	825.736	1772.71	2092.65	1136.74	1161.43	872.97	1030.15		810.068
MYCTH_2310172	Fungal specific transcription factor domain	0	0.0531529	1.12452	1.27937e-11	0.730311	5.54421e-05	0.635703	0.000998752		0	0.0697477	0.721739	3.69561e-05	0.550168	0.00241778	0.472906	0.0108326		0.606766	3.33742e-05	0.619273	2.16118e-05	0.482399	0.00109346	0.440739	0.00332693		0.572642	0.000137612	1.17403	8.39041e-17	0.728133	8.66247e-07	0.489151	0.004148		273.558	348.78	359.863	450.92	642.996	707.785	488.922	539.176	511.363	451.125		256.907
MYCTH_2305582	Fungal specific transcription factor domain	0	0.855673	0	0.0516174	0.637778	0.0400309	0	0.975272		1.3462	2.11506e-07	1.90384	1.26041e-14	1.96475	2.14591e-15	1.71718	7.5193e-12		1.07581	2.60052e-07	1.69472	8.8345e-17	1.83034	1.1155e-19	1.65419	4.20666e-16		0	0.161609	0.993411	3.06881e-06	1.21609	1.02464e-08	0	0.671013		83.7689	91.6981	63.5053	100.839	126.516	135.74	151.26	120.382	98.6201	74.4124		91.4219
MYCTH_2307957	Fungal specific transcription factor domain	0	0.289773	0.435591	0.0348782	0.500654	0.0183664	0	0.745364		0	0.324345	0.564427	0.00355174	0.455848	0.0226849	0	0.327234		0.459938	0.0158516	0.924781	2.44158e-07	0.599431	0.00110212	0.579785	0.00180768		0	0.683973	0	0.197071	0	0.290648	0	0.636818		439.787	636.974	658.338	622.156	762.07	688.394	753.246	764.68	589.285	575.533		532.33
MYCTH_53224	Fungal specific transcription factor domain	0	0.996256	0	0.0617331	0	0.735417	0	0.343856		0.597371	0.0139154	1.18781	7.23899e-08	0.735493	0.00153915	0.838729	0.000280231		0.709458	0.000510681	1.05547	9.40078e-08	0.500177	0.0164293	0.574078	0.00572227		0	0.344964	0.621617	0.00304693	0	0.524522	0	0.761175		204.187	245.62	179.932	266.366	305.126	315.11	226.126	259.415	299.513	263.932		193.259
MYCTH_2308290	Fungal specific transcription factor domain	0	0.801834	0	0.348481	0.958184	0.0235106	0	0.907434		1.07143	0.0101316	1.62876	2.34015e-05	1.06891	0.00879727	1.22357	0.00252032		0	0.0556402	1.2373	0.000341769	0.980918	0.00495941	0	0.175956		0	0.705486	0	0.658275	0	0.583548	0	0.947382		71.9889	58.9488	61.3885	83.7152	69.9556	108.269	129.87	125.469	76.7045	63.9482		41.6606
MYCTH_2295721	Fungal specific transcription factor domain	0	0.448129	1.13192	6.81508e-05	0	0.299443	0	0.783607		0.716492	0.0204183	0.869056	0.00290035	0.649305	0.0336806	0.684393	0.0252803		0.940426	0.000282347	0.62658	0.0219107	1.11719	9.7334e-06	0.969682	0.000172921		0	0.173516	0.655424	0.0153892	0	0.643785	0	0.473863		112.565	111.348	135.478	138.891	251.543	239.16	146.677	144.119	118.101	131.384		109.938
MYCTH_2060942	Fungal specific transcription factor domain	0	0.637024	0	0.245189	0	0.960654	0	0.890876		0	0.181236	0	0.0504531	0	0.147477	1.40605	0.00892207		1.31254	0.00344228	1.36674	0.00218461	1.43356	0.00112071	0	0.251981		0	0.779436	0	0.0539403	1.15914	0.0167	0	0.42247		34.0311	19.6496	10.5842	30.4419	16.3726	14.5435	32.0855	20.3463	29.2208	31.3927		30.0882
MYCTH_2299680	Fungal specific transcription factor domain	0	0.639158	0.624872	0.0123138	0	0.340178	0	0.84933		0	0.752346	0	0.361548	-1.25025	8.34933e-08	-0.615005	0.0132618		0	0.35838	0	0.0506951	-0.555164	0.0218534	-0.494541	0.0454227		0	0.630106	0.85553	0.000287029	0	0.940492	0	0.54635		1405.75	1732.44	1860.71	1626.74	2388.91	2448.16	1187.16	1385.24	1677.76	1663.82		1765.95
MYCTH_2308945	Fungal specific transcription factor domain	0	0.229959	0	0.284565	0	0.167963	0	0.432303		0.672159	0.00150692	0.880812	1.27475e-05	0.807025	8.31756e-05	0.672539	0.00141184		0.562071	0.00425163	0.861741	5.1622e-06	0.72002	0.000156745	0.599918	0.00207982		0	0.977725	0	0.0505698	0.564093	0.00629772	0	0.9993		332.458	317.668	425.486	382.426	386.989	395.907	412.528	415.403	266.639	273.233		361.059
MYCTH_2311492	Fungal specific transcription factor domain	0	0.333457	0	0.917058	0	0.584333	0	0.571107		0	0.97252	0	0.225437	-0.621094	0.000327188	0	0.317466		0	0.448053	0	0.868672	0	0.800717	0	0.722694		0.31886	0.0363834	0	0.297068	0	0.231377	0	0.417096		270.94	325.856	224.385	285.393	284.288	321.574	270.435	272.979	345.779	318.578		310.14
MYCTH_2298696	Fungal specific transcription factor domain	0	0.783887	0	0.239307	0	0.663716	0	0.144336		0.586375	0.00273598	1.10287	1.7439e-09	0.4847	0.01369	0	0.341071		0.952904	1.47016e-07	1.27138	9.49829e-13	0.833528	4.68771e-06	0.656111	0.00042557		0	0.353152	0	0.691653	0	0.0620777	0	0.205636		865.176	1185.52	889.074	1050.24	1141.62	1315.38	896.866	990.185	752.435	810.398		1029.94
MYCTH_2296492	Fungal specific transcription factor domain	0	0.460849	0	0.730689	0	0.77023	0	0.408238		0	0.0941554	0.431909	0.00938134	0.342107	0.0471593	0	0.31008		0.607425	0.0001404	0.703441	7.57832e-06	0.697326	8.82557e-06	0.705296	7.77378e-06		0	0.863706	0	0.768905	0	0.827576	0	0.541426		1166.22	1421.32	1426.75	1459.31	1181.8	1268.52	1292.59	1166.52	1033.68	1190.6		1429.19
MYCTH_2067244	Fungal specific transcription factor domain	0	0.861052	0	0.172509	0	0.146662	0	0.217676		0.730551	0.00766456	0.725456	0.006572	0	0.907976	0	0.620652		0.60501	0.0176543	0	0.572443	-0.615124	0.0158664	-0.559112	0.031356		0	0.735048	0	0.688965	0	0.531253	-0.666328	0.0305996		238.218	311.118	304.825	270.172	327.452	400.755	169.595	227.2	182.63	211.61		239.549
MYCTH_2306627	Fungal specific transcription factor domain	0	0.122896	0	0.208361	0	0.599181	0	0.914634		-0.784788	0.0484335	0	0.61013	0	0.741265	0	0.927366		0	0.697693	0.589079	0.046701	1.25884	5.76734e-06	1.88841	4.39897e-12		0	0.721507	0	0.27641	0	0.0654761	0	0.415487		85.0778	80.2358	57.1548	45.6628	59.5367	54.9422	85.5614	111.904	66.9643	89.5274		76.3778
MYCTH_2305395	Fungal specific transcription factor domain	0	0.287075	-1.07101	0.000866074	-1.15403	0.000563318	0	0.14772		0	0.123048	0	0.752558	0	0.859468	0	0.784061		0	0.806631	0	0.847737	0	0.19456	0	0.326925		-0.968433	0.00204187	0	0.127597	-0.731107	0.0279605	0	0.0559305		409.683	306.206	194.75	344.374	187.541	153.515	190.985	130.555	214.286	254.63		371.474
MYCTH_2058263	Fungal specific transcription factor domain	0	0.944262	-0.701824	0.0441483	-0.903941	0.011005	0	0.741264		0	0.558745	0	0.130986	0	0.630796	0	0.155531		0	0.582899	0	0.666189	0	0.187476	0	0.808874		0	0.208222	0	0.77964	0	0.73586	0	0.948588		448.949	435.566	370.448	534.635	315.545	227.849	252.1	220.418	321.428	448.8		391.147
MYCTH_73877	Fungal specific transcription factor domain	0	0.810795	0	0.734254	0	0.376442	0	0.893037		0	0.942505	0	0.24081	0	0.402803	0	0.686997		0	0.065875	0	0.991551	0	0.376799	0.478043	0.0122836		0	0.254999	0	0.187112	0	0.500055	0	0.662258		366.489	417.554	389.499	355.789	430.153	403.987	404.889	512.048	428.571	386.014		388.833
MYCTH_2051009	Fungal specific transcription factor domain	0	0.188822	0	0.653951	0	0.361152	0	0.951162		0	0.432387	0.486478	0.0348872	0	0.161963	0	0.798654		0	0.458601	0	0.236222	0	0.594012	0	0.412481		0	0.468467	0.464887	0.0351832	0	0.728639	0	0.637251		331.149	330.768	179.932	331.055	309.591	416.915	261.268	289.934	346.997	301.138		271.951
MYCTH_2089183	Fungal specific transcription factor domain	0	0.128937	0	0.0836791	0	0.521972	0	0.784708		0	0.360608	0	0.344395	0	0.402912	0	0.832116		0.538831	9.87675e-05	0.416884	0.00331734	0	0.306727	0	0.624419		0	0.79268	0	0.121082	0	0.834616	0	0.360726		524.865	519.076	717.61	551.759	668.3	612.444	600.457	544.263	489.448	496.47		570.519
MYCTH_117478	Fungal specific transcription factor domain	0	0.972874	0	0.331367	0	0.0564655	0	0.290297		0	0.872189	0	0.260676	0	0.108942	0	0.505317		0	0.0661152	0.590025	0.000299246	0.420578	0.0107033	0	0.0534724		0	0.734676	0	0.0997344	0	0.118282	0	0.84202		112.565	117.898	105.842	121.767	135.446	140.587	155.844	166.161	153.409	138.361		135.397
MYCTH_44521	Fungal specific transcription factor domain	0	0.88572	0	0.44155	0	0.933253	0	0.677036		0	0.536144	0	0.0633948	0	0.128587	0	0.190994		0	0.329107	0	0.328395	0	0.45457	0	0.49887		0	0.456638	0	0.51669	0	0.654044	0	0.858733		65.4445	73.6859	59.2716	85.6178	86.3282	84.0293	77.922	55.9522	91.3149	72.087		63.6482
MYCTH_2296636	Fungal specific transcription factor domain	0	0.370923	0	0.469791	0	0.840965	0	0.759843		0	0.70361	0	0.782835	0	0.0568671	0	0.34906		0.400386	0.021208	0.491431	0.00365756	0.659532	6.22083e-05	0.510071	0.00257444		0	0.290277	0.486086	0.00455724	0	0.304845	0.496865	0.0116763		756.538	1011.95	1018.2	1008.39	1015.1	951.793	1019.1	810.459	876.623	1018.52		1002.17
MYCTH_2303722	Fungal specific transcription factor domain	-0.551959	0.0189915	0	0.12929	0	0.0640397	0	0.284447		0	0.472833	0	0.897528	0	0.391258	0	0.815709		0	0.143449	0	0.778106	0.522767	0.00694969	0.56595	0.00352081		-0.497629	0.0148013	-0.471912	0.0184179	0	0.130699	0	0.153476		522.247	563.288	402.2	338.666	430.153	416.915	368.219	428.967	422.484	441.824		519.601
MYCTH_2300537	Fungal specific transcription factor domain	-0.565251	0.000950346	-0.578846	0.000464575	-0.862849	1.73988e-07	-0.476394	0.015002		-0.46454	0.00515952	0	0.31882	0	0.350736	0	0.07467		0	0.345912	0	0.833157	0	0.78852	0.381998	0.0197724		-0.36868	0.0323269	-0.586482	0.000239851	-0.631865	0.000109842	0	0.146532		3205.47	3975.77	2459.77	2391.59	2177.56	2629.15	1798.32	2149.92	2347.4	2811.39		4558.37
MYCTH_2300935	Fungal specific transcription factor domain	0	0.0734261	0	0.317253	-1.1314	0.00233286	-1.44933	0.000121114		0	0.154067	1.89835	8.72593e-09	1.23996	0.000285318	0	0.106915		2.27988	2.5444e-12	2.07939	1.71567e-10	1.50371	5.83766e-06	1.95849	2.54647e-09		0	0.879395	0	0.894059	-0.907249	0.0132465	0	0.127877		1053.66	1149.5	730.311	622.156	775.466	883.924	542.398	462.877	407.873	398.804		856.357
MYCTH_2311613	Fungal specific transcription factor domain	-0.748579	0.00358422	0	0.678588	0	0.501864	0	0.272361		-0.572566	0.0194176	-0.470773	0.049764	0	0.0827304	0	0.306597		0	0.52776	0	0.603707	0	0.68732	0	0.750801		0	0.82117	0	0.775526	0	0.144788	0	0.955413		341.62	394.629	169.347	266.366	267.915	407.219	325.439	522.221	438.311	505.772		362.216
MYCTH_2307005	Fungal specific transcription factor domain	-0.768531	0.00115626	0	0.645078	0	0.201883	0	0.261087		-0.542687	0.0185571	0	0.140021	0	0.800707	0	0.714449		0	0.0733026	0	0.167025	0	0.51047	0	0.108002		0	0.432156	0	0.845587	0	0.337887	0	0.282921		448.949	404.454	258.255	243.535	361.686	420.146	313.216	366.233	384.74	286.023		347.172
MYCTH_2063030	Fungal specific transcription factor domain	-0.778975	0.00288193	-0.601981	0.0182396	-0.682617	0.00980205	0	0.0779022		0	0.85653	0.768173	0.00096745	1.29911	8.80291e-09	0.63977	0.00842217		0	0.47624	0.58814	0.0109743	0.745009	0.000931291	0.529826	0.023404		0	0.127608	0	0.924871	0	0.926573	0	0.242065		428.007	550.188	230.736	336.763	318.521	324.806	314.744	293.325	322.646	344.157		498.77
MYCTH_2312847	Fungal specific transcription factor domain	-1.25018	2.16402e-05	0	0.700885	0	0.210235	0	0.150926		-1.74264	2.33812e-10	-1.05016	3.4194e-05	0	0.887244	1.07396	2.83405e-06		-0.964784	1.98454e-06	-1.02564	5.024e-07	0	0.182991	0.701474	0.000545806		-1.17674	4.65663e-09	-0.46298	0.0314271	0	0.881967	0	0.0756152		171.465	180.121	57.1548	89.423	172.656	148.667	190.985	262.806	264.204	222.075		201.36
MYCTH_10175	Fungal specific transcription factor domain	-1.34412	0.00939908	-1.10188	0.0135272	0	0.337073	0	0.502919		-1.37133	0.00249981	-1.02111	0.0132729	0	0.541159	0	0.460937		-0.755424	0.00098917	-0.638315	0.00691781	0	0.279881	0	0.104346		-1.00101	8.50042e-06	-0.760093	0.000974792	0	0.812015	0	0.939949		36.6489	50.7614	12.7011	20.9288	23.8147	16.1595	32.0855	30.5194	53.5714	58.1347		34.7172
MYCTH_2301920	Fungal specific transcription factor domain	-1.8413	2.35196e-34	-1.23375	2.5276e-16	-1.09614	9.27617e-13	-1.15346	4.43457e-14		-1.71154	1.16463e-30	-1.17257	2.28698e-15	-0.828195	3.91134e-08	-1.3132	1.17683e-18		-1.22161	6.48427e-17	-1.14039	6.47301e-15	-0.836487	1.63023e-08	-0.733952	9.48422e-07		-1.29897	1.07546e-18	-0.886748	2.36308e-09	-0.759134	7.17958e-07	-0.559778	0.00103691		4547.08	5736.04	1596.1	1274.75	2131.41	2239.7	2297.93	2511.07	2197.64	2423.05		5500.36
MYCTH_2305551	Fungal specific transcription factor domain	-2.34673	4.47378e-12	-1.67095	1.02834e-06	-1.87751	7.1894e-08	-2.59302	2.16772e-14		-1.81675	7.23492e-08	-2.05978	4.99732e-10	-2.19003	4.68053e-11	-3.13932	2.3405e-21		-1.9666	3.59045e-09	-1.51176	6.87607e-06	-2.27988	5.33536e-12	-3.46486	4.35078e-26		-2.43075	3.40084e-13	-2.19872	3.52904e-11	-2.49407	9.01127e-14	-2.52622	8.71699e-14		7814.07	7848.37	1761.21	1318.51	2664.27	2254.25	2163.48	2099.06	1412.34	1183.62		9830.75
MYCTH_2132970	Fungal specific transcription factor domain	0	0.447687	0	0.162696	-0.508166	0.030636	0	0.272669		0	0.336949	0	0.24661	0	0.373745	0	0.0982665		0	0.412357	0	0.836739	0	0.907277	0	0.582739		0	0.460796	0	0.253089	0	0.961266	0	0.886261		883.501	956.28	781.115	1333.73	653.415	809.59	673.796	618.866	717.126	740.636		901.49
total	61		#N/A		#N/A		#N/A		#N/A			#N/A		#N/A		#N/A		#N/A																				#N/A	#N/A	#N/A	#N/A	#N/A	#N/A	#N/A	#N/A	#N/A	#N/A		#N/A
	LFC>0	5	61	14	61	12	61	6	53	4	16	61	28	61	24	61	22	53	12	30	61	31	61	35	61	33	53	22	11	61	23	61	17	61	8	53	6	#N/A	#N/A	#N/A	#N/A	#N/A	#N/A	#N/A	#N/A	#N/A	#N/A		#N/A
	LFC>2	2	0	3	0	2	0	2		2	1	0	2	0	3	0	2		1	1	0	2	0	2	0	2		0	3	0	4	0	3	0	2		2	#N/A	#N/A	#N/A	#N/A	#N/A	#N/A	#N/A	#N/A	#N/A	#N/A		#N/A
	LFC<0	10	0	7	0	9	0	5		3	8	0	6	0	5	0	3		2	6	0	6	0	4	0	4		2	7	0	7	0	5	0	4		2	#N/A	#N/A	#N/A	#N/A	#N/A	#N/A	#N/A	#N/A	#N/A	#N/A		#N/A
	LFC<-2	1	0	0	0	1	0	1	0	0	0	0	1	0	1	0	1	0	0	0	0	0	0	1	0	1	0	0	1	0	1	0	1	0	1	0	1	#N/A	#N/A	#N/A	#N/A	#N/A	#N/A	#N/A	#N/A	#N/A	#N/A		#N/A
MYCTH_2294400	AT hook motif	0	0.797023	0	0.479929	-1.29543	6.15657e-07	0	0.274295		0.776535	0.00173496	0	0.18741	-3.03766	7.44338e-30	-2.61106	1.30295e-24		1.10673	1.64778e-06	0	0.866404	-1.91051	4.1876e-16	-1.9684	1.05208e-16		0	0.266988	0	0.844123	-2.44757	8.08571e-26	-0.717084	0.0104081		549.734	609.137	544.029	542.246	394.431	604.365	224.599	247.546	432.224	448.8		595.978
MYCTH_2312433	AT hook motif	0	0.272365	-1.14977	0.00518014	-0.87313	0.0467859	0	0.744824		-0.941863	0.0174039	-2.39323	4.66461e-09	-2.3083	1.47663e-08	-1.35701	0.000395497		-1.3736	5.63991e-05	-3.26428	1.71502e-16	-2.02279	2.90573e-09	-1.5192	8.68795e-06		-1.21841	0.000495728	-2.20117	5.47298e-10	-1.91697	4.89032e-08	0	0.177551		121.727	104.798	46.5706	110.352	50.6062	51.7103	59.5874	64.4298	99.8376	94.1782		120.353
MYCTH_2307970	AT hook motif	0	0.853947	0	0.488764	-1.06518	0.00134125	0	0.235653		0	0.540754	-0.681174	0.0266552	-2.34325	5.8951e-14	-1.93337	1.72392e-10		0	0.532051	-0.628817	0.0444057	-1.76474	3.30462e-09	-1.57324	1.66851e-07		0	0.572448	-0.763578	0.0127433	-2.05894	7.10301e-12	-0.747986	0.0417096		248.689	319.306	281.54	317.737	193.494	281.175	145.149	125.469	191.152	205.797		365.688
MYCTH_2130929	AT hook motif	0	0.867842	0	0.874223	0	0.512675	0	0.440156		0	0.272019	0	0.0927761	-1.1866	0.00192958	-1.0043	0.00799231		0.847028	0.00471189	0	0.753558	0	0.416087	0	0.856946		0	0.345056	-0.635274	0.0440514	-0.699587	0.0313976	0	0.721272		77.2245	83.5107	88.9074	81.8125	78.8861	72.7177	61.1153	67.8209	102.273	112.781		90.2647
MYCTH_2301067	AT hook motif	0	0.0858036	-0.815578	0.00334447	0	0.594823	0	0.326598		-1.64764	8.72407e-10	-2.50872	4.52133e-18	-1.17737	3.51628e-06	-0.958215	0.000130228		-1.93897	3.00181e-17	-2.07883	3.38934e-17	-1.29063	4.28808e-09	-0.866141	9.72763e-05		-1.28016	9.67252e-09	-1.58562	1.07588e-11	-0.941388	4.82585e-05	0	0.112446		164.92	153.922	78.3232	140.794	87.8166	93.725	123.758	157.684	230.114	179.055		210.618
MYCTH_85534	AT hook motif	0	0.20484	0	0.137757	0	0.0953341	0	0.550047		-0.715638	0.000596022	-1.27268	5.03032e-10	-0.684889	0.000768851	-0.556227	0.00679539		-0.495352	0.00644672	-1.13686	4.68313e-10	-0.739283	2.61498e-05	-0.570647	0.00152799		-0.852969	9.42154e-07	-1.11714	1.55785e-10	-0.925519	1.48741e-07	0	0.212806		314.134	283.281	220.152	260.659	203.913	271.479	235.294	220.418	325.081	360.435		314.769
MYCTH_2296196	AT hook motif	0	0.424234	0	0.287971	0	0.1638	0	0.270254		0	0.687995	0	0.262801	0	0.565904	0	0.879931		0	0.426543	0.474582	0.0128063	0	0.0566406	0	0.091979		0.424341	0.034746	0	0.132607	0	0.674902	0	0.425415		277.485	296.381	361.98	306.321	320.01	368.436	229.182	217.027	208.198	243.003		324.027
MYCTH_2299456	AT hook motif	0.947998	0.0231642	0.889976	0.0274367	0	0.557016	0	0.885168		1.80806	8.62985e-07	1.67541	4.156e-06	1.21361	0.00127473	1.63297	1.12766e-05		1.48946	2.57996e-05	1.34975	0.000138279	0.787481	0.0335644	1.12133	0.00193315		1.19356	0.00125117	0.974396	0.00854529	0	0.417101	0	0.9937		174.082	165.384	283.657	371.01	373.593	255.32	215.431	203.463	198.458	169.753		179.372
MYCTH_2304906	AT hook motif	0	0.895967	0	0.47059	0	0.800826	0	0.840386		0	0.0761367	0.830587	0.00304635	1.0728	0.000105262	0.735183	0.0114653		0.840817	0.00224601	0.823221	0.00283037	1.01639	0.000147411	1.14324	1.88091e-05		0	0.326033	0	0.380748	0	0.987498	0	0.708058		229.056	288.194	243.437	253.048	322.987	290.871	253.628	301.803	281.25	276.721		261.536
MYCTH_97617	AT hook motif	0	0.750562	0	0.564248	0	0.349239	0	0.685237		0	0.0604358	-0.324619	0.0324512	0	0.921749	0	0.151991		0	0.365244	0	0.362071	0	0.74366	0	0.602586		0	0.747919	0	0.582763	0	0.829586	0	0.988319		586.383	689.373	622.352	591.714	684.672	686.778	574.483	551.045	592.938	587.16		689.715
MYCTH_2067101	AT hook motif	0	NA	0	NA	0	NA	0	NA		0	NA	0	NA	0	NA	0	0.750434		0	0.195523	0	0.926091	0	0.461786	0	0.520151		0	0.800513	0	0.149901	0	0.78838	0	0.91935		1.30889	4.9124	0	1.90262	0	0	1.52788	1.69552	0	1.16269		1.15724
MYCTH_42822	AT hook motif	0	0.286127	0.377506	0.0323315	0	0.828886	0	0.955393		0	0.727322	0	0.619616	0	0.203506	0	0.997592		0	0.743068	0	0.598814	0	0.479117	0	0.583311		0.375044	0.025536	0	0.192576	0	0.869118	0	0.774745		784.025	1043.07	1232	892.327	1221.99	1145.71	962.565	929.146	892.451	955.734		959.352
MYCTH_2311810	AT hook motif	0	0.791965	0	0.658357	0	0.698273	0	0.985525		0	0.862857	0	0.7286	0	0.783566	0	0.964778		0	0.364292	0	0.611959	0.624133	0.013381	0.991127	5.1426e-05		0	0.9228	0	0.967315	0	0.387686	0	0.46176		339.002	429.016	397.967	424.284	409.315	442.77	342.245	350.973	368.912	403.455		464.053
MYCTH_2300573	AT hook motif	-0.755775	8.95699e-05	-1.12106	9.37448e-10	-0.558624	0.0045522	0	0.806815		-1.11652	5.39938e-10	-1.58043	1.04549e-18	-0.784534	1.0614e-05	-0.789062	9.74655e-06		-1.28134	2.4744e-14	-1.17811	7.02228e-12	-0.964508	8.02417e-09	-1.12607	2.37256e-11		-1.09922	5.84464e-11	-1.51479	8.38859e-19	-0.884874	2.80528e-07	0	0.834807		670.152	614.049	347.162	412.868	257.496	334.501	375.859	498.483	571.022	639.482		733.69
MYCTH_108504	AT hook motif	0	0.412482	0	0.957618	0	0.585656	0	0.6401		0	0.892989	0	0.749597	0	0.609548	0	0.67129		0.511489	5.68699e-05	0.414867	0.00132523	0	0.0950966	0.27936	0.0373598		0	0.678202	0	0.921974	0	0.50459	0	0.837249		795.805	941.543	901.775	1017.9	840.956	908.163	849.502	761.289	781.655	817.374		870.244
MYCTH_2300332	AT hook motif	0	0.829717	0	0.678719	0	0.857527	0	0.934143		0	0.291871	0	0.498699	0	0.561364	0	0.857436		0	0.0597968	0	0.570977	0.807104	0.0310575	1.10179	0.00263873		0	0.561144	0	0.96175	0	0.392587	0	0.747013		106.02	130.997	112.193	104.644	142.888	130.892	99.3123	155.988	92.5324	132.547		96.0509
MYCTH_2308823	AT hook motif	1.42279	0.000253187	2.56613	7.14328e-13	2.5499	2.35543e-12	1.33075	0.00166538		2.00193	4.1982e-08	2.32668	7.0174e-11	1.05574	0.00590525	0	0.1404		1.26802	0.000292078	1.0799	0.00217076	0	0.0743279	0	0.337749		0.78544	0.0394584	2.40281	8.53247e-13	2.33216	8.50585e-12	1.59304	1.71777e-05		113.873	139.185	334.461	342.471	766.535	728.793	756.301	722.292	316.558	318.578		128.454
MYCTH_2310562	AT hook motif	0	0.162414	0	0.101251	-1.57608	1.18214e-06	0	0.132741		0	0.673424	-1.19011	0.000100541	-4.74805	1.10089e-33	-3.5003	1.32776e-26		0	0.306292	-1.05278	0.000416302	-3.31345	9.57133e-29	-3.37266	4.53076e-29		0	0.575312	-1.07623	0.000324088	-3.16169	3.49546e-27	-1.2043	0.000212089		447.64	551.826	389.499	312.029	256.008	421.762	160.428	174.639	272.727	372.062		538.116
total	18		#N/A		#N/A		#N/A		#N/A			#N/A		#N/A		#N/A		#N/A																				#N/A	#N/A	#N/A	#N/A	#N/A	#N/A	#N/A	#N/A	#N/A	#N/A		#N/A
	LFC>0	2	17	3	17	1	17	1	48	1	3	17	3	17	3	17	2	49	1	6	18	5	18	4	18	5	49	2	4	18	2	18	1	18	1	49	1	#N/A	#N/A	#N/A	#N/A	#N/A	#N/A	#N/A	#N/A	#N/A	#N/A		#N/A
	LFC>2	0	0	1	0	1	0	0		0	1	0	1	0	0	0	0		0	0	0	0	0	0	0	0		0	0	0	1	0	1	0	0		0	#N/A	#N/A	#N/A	#N/A	#N/A	#N/A	#N/A	#N/A	#N/A	#N/A		#N/A
	LFC<0	1	0	3	0	5	0	0		0	4	0	7	0	8	0	8		4	4	0	6	0	7	0	7		4	4	0	7	0	8	0	3		0	#N/A	#N/A	#N/A	#N/A	#N/A	#N/A	#N/A	#N/A	#N/A	#N/A		#N/A
	LFC<-2	0	0	0	0	0	0	0	0	0	0	0	2	0	4	0	2	0	0	0	0	2	0	2	0	1	0	0	0	0	1	0	3	0	0	0	0	#N/A	#N/A	#N/A	#N/A	#N/A	#N/A	#N/A	#N/A	#N/A	#N/A		#N/A
MYCTH_2298524	Histone-like transcription factor (CBF/NF-Y) and archaeal histone	0.736365	4.28733e-05	0	0.317553	0	0.0894043	0	0.487232		0.388056	0.0366032	0	0.948046	0	0.348855	0	0.796345		0	0.803846	0	0.329436	0	0.460309	0	0.103591		0	0.622311	0	0.5164	0	0.846139	0	0.894389		769.627	769.609	1229.89	1333.73	814.165	966.337	1012.99	942.71	662.337	674.362		833.213
MYCTH_36377	Histone-like transcription factor (CBF/NF-Y) and archaeal histone	0	0.310266	-1.07354	0.00464233	0	0.139227	0	0.990207		-1.27342	0.0005159	-2.06077	2.06816e-08	-1.27704	0.000370958	-0.970213	0.00739181		-1.94138	1.14724e-08	-1.69864	1.10274e-06	-1.53333	4.18393e-06	-0.980559	0.00386783		0	0.0600162	-1.5116	2.128e-05	-0.772569	0.0398691	0	0.917418		143.978	162.109	99.4916	123.67	80.3746	64.6379	105.424	93.2537	147.321	160.452		163.171
MYCTH_2297896	Histone-like transcription factor (CBF/NF-Y) and archaeal histone	0	0.467864	0	0.564516	0	0.327653	0	0.901606		0	0.257287	-1.04983	2.2358e-07	-0.953524	3.02879e-06	-0.643014	0.00198984		-0.757124	0.000168679	-0.784066	0.000141291	-1.08779	4.19749e-08	-1.18025	4.72459e-09		0	0.165737	-0.917122	8.09339e-06	-0.767513	0.00025391	0	0.152509		428.007	406.091	457.238	496.583	342.336	410.451	377.387	322.149	429.789	374.387		472.154
MYCTH_41855	Histone-like transcription factor (CBF/NF-Y) and archaeal histone	0.401819	0.0345325	0	0.862584	0	0.261105	-0.436766	0.0456053		0	0.913031	-0.376343	0.0340692	-0.570359	0.0010262	-0.802195	2.96488e-06		-0.405028	0.0212581	-0.374752	0.0346099	-0.514142	0.00252828	-0.659128	9.91773e-05		0	0.843732	-0.509616	0.00377818	-0.60104	0.000743262	0	0.494071		1064.13	1241.2	1615.15	1428.87	1110.36	1262.06	837.279	1117.35	807.224	894.112		1261.39
MYCTH_2314025	Histone-like transcription factor (CBF/NF-Y) and archaeal histone	0	0.63355	0	0.208361	0	0.69631	0	0.10781		0	0.918321	0	0.764629	0	0.543835	0	0.903831		0	0.754029	0	0.0559778	0	0.243061	0	0.525271		0	0.586951	0	0.961726	0	0.851221	0	0.493704		1569.36	1486.82	1905.16	1385.11	1370.83	1229.74	1483.57	1390.33	1172.48	1231.29		1414.15
MYCTH_2305213	Histone-like transcription factor (CBF/NF-Y) and archaeal histone	0	0.484218	0.746043	1.08907e-05	0	0.108165	0	0.863078		0	0.551337	0	0.252417	0	0.153442	0	0.891644		0.544787	0.000770923	0.473263	0.00389853	0.698563	9.18037e-06	0.705984	8.39479e-06		0.412846	0.0179788	0.360418	0.0389749	0	0.505081	0	0.715901		585.074	605.862	677.39	652.598	943.657	1053.6	741.023	747.725	550.324	690.64		595.978
MYCTH_67051	Histone-like transcription factor (CBF/NF-Y) and archaeal histone	0	0.919712	0	0.204602	-0.30893	0.0240733	0	0.962222		0	0.709914	-0.25464	0.0430824	-0.460311	0.000156788	-0.428954	0.000486273		0	0.273415	0	0.330727	-0.445023	0.000200433	-0.440805	0.00027561		0	0.540283	0	0.603516	-0.329219	0.0105372	0	0.791685		1358.63	1370.56	1335.73	1358.47	1104.41	1308.92	1110.77	1091.92	1377.03	1375.47		1408.36
total	7		#N/A		#N/A		#N/A		#N/A			#N/A		#N/A		#N/A		#N/A																				#N/A	#N/A	#N/A	#N/A	#N/A	#N/A	#N/A	#N/A	#N/A	#N/A		#N/A
	LFC>0	2	7	1	7	0	7	0	44	0	1	7	0	7	0	7	0	45	0	1	7	1	7	1	7	1	45	1	1	7	1	7	0	7	0	45	0	#N/A	#N/A	#N/A	#N/A	#N/A	#N/A	#N/A	#N/A	#N/A	#N/A		#N/A
	LFC>2	0	0	0	0	0	0	0		0	0	0	0	0	0	0	0		0	0	0	0	0	0	0	0		0	0	0	0	0	0	0	0		0	#N/A	#N/A	#N/A	#N/A	#N/A	#N/A	#N/A	#N/A	#N/A	#N/A		#N/A
	LFC<0	0	0	1	0	1	0	1		0	1	0	4	0	4	0	4		1	3	0	3	0	4	0	4		3	0	0	3	0	4	0	0		0	#N/A	#N/A	#N/A	#N/A	#N/A	#N/A	#N/A	#N/A	#N/A	#N/A		#N/A
	LFC<-2	0	0	0	0	0	0	0	0	0	0	0	1	0	0	0	0	0	0	0	0	0	0	0	0	0	0	0	0	0	0	0	0	0	0	0	0	#N/A	#N/A	#N/A	#N/A	#N/A	#N/A	#N/A	#N/A	#N/A	#N/A		#N/A
MYCTH_2296769	HMG (high mobility group) box	0.361119	0.020924	0	0.734432	-0.667642	9.18188e-06	-0.406298	0.0197116		0	0.899784	-0.373272	0.00988934	-0.812119	7.00024e-09	-0.902541	1.07603e-10		0	0.142882	0	0.358349	-0.308461	0.0261231	-0.402042	0.00334144		0	0.1917	0	0.469178	-0.624915	4.91438e-06	-0.484531	0.00153451		1137.43	1221.55	1740.05	1291.88	1196.69	1270.14	734.911	749.421	843.75	934.806		1283.38
MYCTH_2296547	HMG (high mobility group) box	0	0.816998	0	0.712935	0	0.234956	0	0.278106		0	0.572818	-0.346368	0.0097785	-0.281673	0.0417721	0	0.183492		0	0.705352	0	0.639706	0	0.13324	0	0.241638		0	0.223467	0	0.0917942	-0.313592	0.030479	0	0.0854874		9719.82	8541.02	8475.84	9229.6	8146.11	9314.32	8111.52	7880.79	7519.48	8251.64		10876.9
MYCTH_2115740	HMG (high mobility group) box	0	0.823839	-2.44185	0.000759552	0	0.184384	0	0.588726		-1.26526	0.0440716	-1.90705	0.00231591	0	0.0968277	-1.99841	0.00131494		-1.68575	0.00221556	-2.57888	0.000105767	-1.13453	0.0317676	-2.24281	0.000128106		0	0.923812	-1.39331	0.0402013	0	0.105344	0	0.645451		28.7956	47.4865	44.4537	22.8314	8.93051	4.84784	18.3346	22.0418	21.9156	31.3927		42.8179
MYCTH_2294733	HMG (high mobility group) box	0	0.987181	0	0.105082	0	0.755948	0	0.854882		0	0.504445	0	0.700033	0	0.144808	0	0.881601		0	0.203769	0.381587	0.0108583	0.548601	0.000138832	0.500032	0.000621872		0	0.302279	0	0.980786	0	0.843032	0	0.590853		428.007	558.376	539.795	447.115	614.717	589.821	505.729	529.003	487.013	537.165		492.984
MYCTH_2304811	HMG (high mobility group) box	0	0.57837	0	0.593655	0	0.307816	0	0.124528		-0.523269	0.0133745	-0.531008	0.00877038	0	0.348532	0	0.637188		-0.61055	0.000101215	-0.462209	0.0044339	-0.321008	0.0470295	0	0.611602		0	0.242556	-0.524696	0.00116416	-0.401776	0.0183948	0	0.407701		225.129	204.683	175.698	211.19	187.541	205.225	250.573	259.415	294.643	268.582		208.303
MYCTH_2129372	HMG (high mobility group) box	0	0.502334	0	0.426236	0	0.313308	0	0.828359		0	0.0567159	0	0.331527	0	0.685637	0	0.246054		1.43624	0.0155788	0	0.0688911	0	0.206575	0	0.158994		0	0.903837	0	0.152488	0	0.781732	0	0.433917		9.16223	18.0121	8.46737	7.61047	4.46525	11.3116	6.11153	6.78209	13.3929	8.13886		11.5724
MYCTH_2070581	HMG (high mobility group) box	0	0.950807	0	0.807371	0	0.658453	0	0.890876		0	0.767569	0	0.660121	0	0.947032	0	0.131586		0	0.806917	0	0.1727	2.31671	0.00955282	2.73153	0.00201531		0	0.806748	0	0.845587	0	0.619073	0	0.834072		0	4.9124	4.23369	0	2.97684	0	3.05576	5.08657	2.43506	3.48808		3.47172
MYCTH_2115094	HMG (high mobility group) box	0	0.0677771	0	0.335989	0	0.621589	0	0.951162		0	0.72805	0	0.276313	0	0.0895956	0	0.99489		0	0.490995	-0.698438	0.0239112	-0.718713	0.0142988	0	0.240355		0	0.982557	0	0.820146	0	0.761188	0	0.638891		53.6645	75.3234	42.3369	30.4419	47.6294	48.4784	45.8364	62.7343	64.5292	59.2974		45.1323
MYCTH_2296180	HMG (high mobility group) box	-0.444911	0.00558648	0	0.06618	0	0.755004	0	0.27233		0	0.770925	0	0.0525528	0	0.584386	0.315004	0.042446		0	0.737102	0	0.325245	0	0.516712	0	0.715058		0	0.866102	0	0.0705601	0	0.34289	0	0.615563		1329.83	1321.43	899.658	1046.44	1406.55	1842.18	1390.37	1385.24	1551.14	1566.15		1200.06
MYCTH_2294934	HMG (high mobility group) box	-0.448102	0.0347954	0.497786	0.010334	0.684852	0.000439918	0	0.613734		-0.9795	1.0899e-07	0	0.988901	0.683766	0.000161528	0	0.220819		0	0.123248	0	0.209981	0.508082	0.00575099	0.709044	8.53741e-05		0	0.214242	0.565467	0.00245229	0.581804	0.00245899	0	0.476631		794.496	882.594	685.857	544.148	1263.67	1102.08	1362.87	1330.98	953.327	924.342		1085.49
total	10		#N/A		#N/A		#N/A		#N/A			#N/A		#N/A		#N/A		#N/A																				#N/A	#N/A	#N/A	#N/A	#N/A	#N/A	#N/A	#N/A	#N/A	#N/A		#N/A
	LFC>0	1	10	1	10	1	10	0	40	0	0	10	0	10	1	10	1	41	0	1	10	1	10	3	10	3	41	0	0	10	1	10	1	10	0	41	0	#N/A	#N/A	#N/A	#N/A	#N/A	#N/A	#N/A	#N/A	#N/A	#N/A		#N/A
	LFC>2	0	0	0	0	0	0	0		0	0	0	0	0	0	0	0		0	0	0	0	0	1	0	1		0	0	0	0	0	0	0	0		0	#N/A	#N/A	#N/A	#N/A	#N/A	#N/A	#N/A	#N/A	#N/A	#N/A		#N/A
	LFC<0	2	0	1	0	1	0	1		0	3	0	4	0	2	0	2		0	2	0	3	0	4	0	2		1	0	0	2	0	3	0	1		0	#N/A	#N/A	#N/A	#N/A	#N/A	#N/A	#N/A	#N/A	#N/A	#N/A		#N/A
	LFC<-2	0	0	1	0	0	0	0	0	0	0	0	0	0	0	0	0	0	0	0	0	1	0	0	0	1	0	0	0	0	0	0	0	0	0	0	0	#N/A	#N/A	#N/A	#N/A	#N/A	#N/A	#N/A	#N/A	#N/A	#N/A		#N/A
MYCTH_2301174	GATA zinc finger	0	0.396078	0	0.604533	-0.431163	0.0468849	0	0.0805687		0	0.977728	0.453735	0.015416	-0.646324	0.000651197	-1.04819	1.94785e-08		0	0.681358	0	0.83367	-0.718662	2.21728e-05	-0.924213	4.14795e-08		-0.527046	0.00318152	-0.643998	0.00019255	-1.07014	2.9544e-10	-0.559709	0.00486189		492.143	614.049	453.004	502.291	605.786	597.901	424.751	393.361	405.438	411.594		645.74
MYCTH_2309330	GATA zinc finger	0	0.421071	0.56838	0.0138903	0	0.176504	0	0.932382		0.861224	0.000104586	1.07612	5.07498e-07	0.893953	4.43506e-05	0.896298	5.06951e-05		1.25011	8.85973e-10	1.2719	4.26546e-10	1.52954	3.28291e-14	1.68769	5.12396e-17		0.565493	0.0111934	0.912026	1.1778e-05	0.608941	0.00677595	0	0.25183		554.969	620.599	613.885	761.047	910.912	830.597	757.829	744.334	569.805	572.045		489.512
MYCTH_113457	GATA zinc finger	0	0.215026	0.615224	0.000386274	0.58447	0.00133974	0	0.0584428		0	0.830796	0	0.306809	0	0.764254	0	0.718581		0.623641	0.000111646	0	0.48678	0.344404	0.0408184	0.491565	0.00281097		0	0.0901376	0.832205	1.48033e-07	0.755584	3.72192e-06	0.495903	0.0092186		715.963	889.144	935.645	979.848	1168.41	1286.29	1242.17	1159.74	989.853	1145.25		797.338
MYCTH_2298578	GATA zinc finger	0	0.345605	0.70875	0.00143596	0	0.681427	0	0.472441		0.718267	0.0011253	1.04371	6.10681e-07	1.16915	2.29012e-08	0.58972	0.0086711		0	0.946465	0.699541	0.000718162	0.831626	4.14694e-05	0.705284	0.00065514		0	0.326058	0.517137	0.0170777	0	0.434334	0	0.481042		391.358	489.602	609.651	445.212	799.28	636.684	530.175	428.967	384.74	349.971		435.122
MYCTH_59388	GATA zinc finger	-0.789956	0.00104305	0	0.167498	-0.506306	0.0422038	0	0.896467		-0.881176	0.000113445	-1.27587	1.10596e-08	-0.922429	3.74466e-05	-0.967669	1.39859e-05		0	0.110367	-0.582842	0.00766116	0	0.115584	0	0.518137		0	0.736141	-0.520009	0.0172259	0	0.166975	0	0.953413		380.887	361.88	198.983	230.217	285.776	300.566	293.353	228.895	337.256	375.55		365.688
MYCTH_2309867	GATA zinc finger	-1.08223	1.28996e-06	-0.817437	0.000157475	0	0.955585	0	0.464249		-1.2889	1.25878e-09	-1.14967	3.02061e-08	0	0.228174	0	0.638009		-0.902646	3.09209e-06	-0.737029	0.000174083	0	0.313076	0	0.157283		-0.619199	0.00226108	-0.945882	1.20783e-06	0	0.572324	0	0.80495		473.818	579.663	273.073	224.509	270.892	326.422	539.342	498.483	627.029	618.553		512.657
total	6		#N/A		#N/A		#N/A		#N/A			#N/A		#N/A		#N/A		#N/A																				#N/A	#N/A	#N/A	#N/A	#N/A	#N/A	#N/A	#N/A	#N/A	#N/A		#N/A
	LFC>0	0	6	3	6	1	6	0	6	0	2	6	3	6	2	6	2	6	2	2	6	2	6	3	6	3	6	1	1	6	3	6	2	6	1	6	0	#N/A	#N/A	#N/A	#N/A	#N/A	#N/A	#N/A	#N/A	#N/A	#N/A		#N/A
	LFC>2	0	0	0	0	0	0	0		0	0	0	0	0	0	0	0		0	0	0	0	0	0	0	0		0	0	0	0	0	0	0	0		0	#N/A	#N/A	#N/A	#N/A	#N/A	#N/A	#N/A	#N/A	#N/A	#N/A		#N/A
	LFC<0	2	0	1	0	2	0	0		0	2	0	2	0	2	0	2		1	1	0	2	0	1	0	1		0	2	0	3	0	1	0	1		1	#N/A	#N/A	#N/A	#N/A	#N/A	#N/A	#N/A	#N/A	#N/A	#N/A		#N/A
	LFC<-2	0	0	0	0	0	0	0	0	0	0	0	0	0	0	0	0	0	0	0	0	0	0	0	0	0	0	0	0	0	0	0	0	0	0	0	0	#N/A	#N/A	#N/A	#N/A	#N/A	#N/A	#N/A	#N/A	#N/A	#N/A		#N/A
MYCTH_109046	Myb-like DNA-binding domain	0	0.067223	0	0.601334	0	0.396456	0	0.199233		-1.42468	1.80776e-06	-0.931464	0.00138244	0	0.525371	0	0.237025		-0.777831	0.00789856	-0.873926	0.00327674	0	0.941045	0.576119	0.0452229		-1.2884	3.04308e-06	-1.06275	0.000146542	0	0.113452	0	0.993655		264.396	319.306	264.605	119.865	293.218	216.537	293.353	427.272	392.045	433.685		277.738
MYCTH_74056	Myb-like DNA-binding domain	0	0.255884	0	0.125708	-0.407755	0.0184053	0	0.69346		0	0.0617007	-0.554818	0.000301726	-0.776852	3.99517e-07	-0.552779	0.000375859		0	0.423299	-0.596026	1.39408e-05	-0.73561	4.88323e-08	-0.588498	1.76218e-05		0	0.214829	-0.494293	0.000425322	-0.419591	0.00438339	0	0.765072		666.225	740.134	478.407	724.897	538.807	630.22	536.286	522.221	765.828	749.938		727.904
MYCTH_2308827	Myb-like DNA-binding domain	0	0.0760318	-0.646257	5.31019e-05	0	0.249573	0	0.936564		-0.964268	3.23333e-10	-1.03369	5.97557e-12	0	0.374774	0	0.246313		-0.986264	4.04867e-14	-0.992122	5.55552e-14	-0.5403	4.7097e-05	-0.458837	0.000690691		-0.791051	2.51792e-09	-1.19285	1.55587e-19	-0.444169	0.00176561	0	0.624789		604.707	540.364	423.369	492.778	367.639	365.204	511.84	473.051	594.156	532.514		648.054
MYCTH_50303	Myb-like DNA-binding domain	0	0.753783	0	0.993503	0	0.992836	0	0.71948		0	0.543312	0	0.658421	0	0.446493	0	0.391821		0	0.318458	0	0.389249	0	0.133651	1.94398	0.0116038		0	0.761212	0	0.514891	0	0.302423	0	0.478562		20.9422	34.3868	29.6358	13.3183	34.2336	21.0073	27.5019	27.1284	48.7013	30.23		27.7738
MYCTH_2312863	Myb-like DNA-binding domain	0	0.354419	0	0.772444	0	0.976867	0	0.84762		0	0.405522	0	0.987103	0	0.940162	0	0.599266		0	0.0654168	0	0.107559	0.830633	0.00204383	1.07566	5.18437e-05		0	0.849356	0	0.37139	0	0.773472	0	0.715002		448.949	530.539	309.059	468.044	431.641	625.372	470.588	500.179	518.669	536.002		502.242
MYCTH_2297950	Myb-like DNA-binding domain	0	0.691376	0.508069	0.0296831	0	0.782425	0	0.914604		0	0.623877	0.758109	0.000401245	0.524466	0.0193255	0.538506	0.0176166		0.640157	0.0023078	0.666272	0.00137822	1.07405	8.74219e-08	0.937438	4.04234e-06		0	0.575312	0	0.270116	0	0.751382	0	0.237489		455.494	481.415	472.056	388.134	656.392	675.466	447.669	549.349	431.006	473.216		486.041
MYCTH_2300719	Myb-like DNA-binding domain	0	0.574968	0	0.975554	0	0.924163	0	0.803344		-0.527932	0.0394214	0	0.286576	0	0.867866	0	0.185571		0	0.622251	0	0.55635	0	0.54577	0	0.776341		0	0.619773	0	0.607166	0	0.946448	0	0.99921		1510.46	1789.75	1496.61	1413.64	1574.75	1696.75	1729.56	1485.28	1545.05	1491.74		1867.78
MYCTH_2295952	Myb-like DNA-binding domain	0	0.747289	0	0.227981	0	0.267167	0	0.663304		0	0.90577	0	0.575159	0	0.701124	0	0.780483		0	0.660536	0	0.753028	0	0.3772	0	0.0754517		0	0.988731	0	0.255908	0	0.373835	0	0.497327		397.902	465.04	512.276	431.894	541.784	588.205	528.647	595.128	508.928	495.308		454.795
MYCTH_2303193	Myb-like DNA-binding domain	0	0.295399	0	0.867257	0	0.361718	0	0.757466		0	0.573446	0	0.276109	-0.369483	0.0426698	-0.471835	0.00902395		0	0.692545	0	0.810076	0	0.0717327	0	0.0560229		0	0.722775	0	0.234904	0	0.171216	0	0.47269		1197.63	1444.24	1244.7	1010.29	1311.3	1405.87	1084.8	1208.91	1184.66	1271.99		1546.07
MYCTH_2309965	Myb-like DNA-binding domain	0	0.45382	0	0.11209	0	0.168827	0	0.254559		0	0.780655	0	0.68947	0	0.0873249	0.498666	0.00388903		0	0.335858	0	0.429202	0	0.450565	0	0.0932636		0	0.153509	0	0.780505	0	0.630961	0	0.309356		528.791	455.215	486.874	618.351	596.856	617.292	560.733	635.821	607.548	588.323		457.11
MYCTH_2296436	Myb-like DNA-binding domain	0	0.6252	0	0.122214	1.06783	0.00047909	0	0.359522		0	0.458049	0	0.0643928	0	0.0708401	0.692329	0.0219066		0	0.842416	0	0.210042	0	0.205669	0	0.0759794		0	0.921366	0	0.966933	0	0.625442	0	0.670503		183.245	180.121	218.035	199.775	272.38	244.008	310.16	452.704	283.685	199.983		201.36
MYCTH_109817	Myb-like DNA-binding domain	0.336525	0.0316762	0	0.411297	0	0.451695	0	0.153142		0.324422	0.0282639	0.33316	0.0195402	0.458887	0.0010328	0.31356	0.0331365		0	0.113749	0.35709	0.00824711	0	0.152888	0	0.359736		0	0.225419	0	0.264339	0	0.99983	0	0.533462		964.652	1038.15	1287.04	1240.51	1071.66	1134.4	945.759	869.803	780.438	869.695		994.069
MYCTH_2315281	Myb-like DNA-binding domain	0	0.553433	0	0.231481	0.721673	0.0110871	0.710098	0.0230388		-0.787909	0.00491607	0	0.224731	0	0.100307	0	0.419811		-0.588975	0.0100433	0	0.310986	0	0.554425	0	0.593835		0	0.0552169	0	0.169387	0	0.55069	0	0.550423		95.549	135.91	97.3748	98.9361	151.819	143.819	155.844	223.809	174.107	201.146		137.712
MYCTH_2064854	Myb-like DNA-binding domain	0	NA	0	0.45221	0	NA	0	NA		0	0.248493	0	0.891088	0	0.737619	0	0.519233		0	0.292823	0	0.0525506	3.93559	0.0150954	0	0.609074		0	0.678751	0	0.317211	0	0.872151	0	0.531724		3.92667	1.63747	2.11684	0	1.48842	0	0	0	1.21753	0		0
MYCTH_2037479	Myb-like DNA-binding domain	0	NA	0	0.974026	0	NA	0	NA		0	0.979725	0	0.611587	0	0.891561	0	0.574145		0	0.736207	0	0.866181	0	0.69003	0	0.39034		0	0.984141	0	0.448579	0	0.920083	0	0.545888		1.30889	1.63747	2.11684	3.80523	0	3.2319	4.58364	1.69552	1.21753	0		2.31448
MYCTH_2311569	Myb-like DNA-binding domain	-2.0116	4.69497e-07	-1.23229	0.000813614	0	0.122829	0	0.362879		-2.33421	7.4789e-10	-1.17611	0.000829902	-0.783271	0.0303294	-0.780844	0.0322258		-1.29011	0.000192539	-1.64798	4.81246e-06	0	0.129762	0	0.829476		-1.99629	4.44335e-09	-1.23835	0.000349741	-0.795196	0.0307288	0	0.697365		153.14	230.883	61.3885	34.2471	78.8861	84.0293	111.535	135.642	249.594	280.209		226.819
MYCTH_2299736	Myb-like DNA-binding domain	-2.49026	0.0362886	0	0.191308	0	0.279011	0	0.678487		0	0.447126	0	0.519399	0	0.515921	0	0.527783		0	0.902838	0	0.324719	0	0.465535	0	0.301096		0	0.142214	0	0.296037	0	0.548989	0	0.812161		20.9422	24.562	6.35053	1.90262	8.93051	9.69569	15.2788	5.08657	19.4805	10.4642		13.8869
total	17		#N/A		#N/A		#N/A		#N/A			#N/A		#N/A		#N/A		#N/A																				#N/A	#N/A	#N/A	#N/A	#N/A	#N/A	#N/A	#N/A	#N/A	#N/A		#N/A
	LFC>0	1	15	1	17	2	15	1	4	0	1	17	2	17	2	17	4	6	1	1	17	2	17	3	17	4	6	1	0	17	0	17	0	17	0	6	0	#N/A	#N/A	#N/A	#N/A	#N/A	#N/A	#N/A	#N/A	#N/A	#N/A		#N/A
	LFC>2	0	0	0	0	0	0	0		0	0	0	0	0	0	0	0		0	0	0	0	0	1	0	0		0	0	0	0	0	0	0	0		0	#N/A	#N/A	#N/A	#N/A	#N/A	#N/A	#N/A	#N/A	#N/A	#N/A		#N/A
	LFC<0	2	0	2	0	1	0	0	0	0	5	0	4	0	3	0	3	0	1	4	0	4	0	2	0	2	0	1	3	0	4	0	3	0	0	0	0	#N/A	#N/A	#N/A	#N/A	#N/A	#N/A	#N/A	#N/A	#N/A	#N/A		#N/A
	LFC<-2	2	0	0	0	0	0	0	0	0	1	0	0	0	0	0	0	0	0	0	0	0	0	0	0	0	0	0	0	0	0	0	0	0	0	0	0	#N/A	#N/A	#N/A	#N/A	#N/A	#N/A	#N/A	#N/A	#N/A	#N/A		#N/A
MYCTH_2296328	Homeodomain	0	0.0678079	0.830567	0.000210045	1.05587	3.07564e-06	0.770743	0.002267		0	0.157281	0	0.780028	0	0.886574	0	0.222892		0	0.21433	0	0.136412	-0.641527	0.00296456	-0.769122	0.000340971		0.835287	0.000117712	1.17708	1.37358e-08	0.799722	0.000288858	0.978013	1.46397e-05		692.403	704.11	1030.9	894.23	1370.83	1111.77	1498.85	1403.89	1297.89	1084.79		838.999
MYCTH_2301643	Homeodomain	0	0.662601	0.512706	0.00184512	0.510657	0.00296955	0	0.195626		0	0.830796	0.522072	0.000991374	0.727731	3.23046e-06	0	0.100011		0	0.46683	0.359579	0.0295459	0	0.0890988	0.347681	0.0367287		0	0.438632	0	0.145906	0	0.589414	0	0.871698		3424.06	4354.02	3820.9	3453.25	5236.25	5856.2	5142.85	5934.33	4676.54	4844.95		4840.73
MYCTH_2301118	Homeodomain	0	0.279472	1.641	5.34505e-05	0	0.118511	0	0.0683105		0	0.808414	0	0.270426	-0.99678	0.0203908	0	0.907243		0	0.476809	-1.52349	0.000166154	-1.93969	1.05161e-06	-1.0667	0.00949281		0.888086	0.0386858	1.00669	0.0142545	0	0.582369	0	0.167609		209.422	258.72	304.825	376.718	900.493	557.502	388.082	395.057	471.185	439.498		226.819
MYCTH_122893	Homeodomain	-0.90716	2.8908e-05	0	0.136414	-1.0537	1.12455e-06	-1.05893	1.64243e-06		0	0.343396	0.549872	0.0102527	0	0.266075	0	0.190351		0.773218	0.000212621	0	0.1483	0	0.627019	0	0.697434		0	0.969209	0	0.605509	-0.486973	0.034899	-0.53528	0.0384246		3798.4	5567.38	2656.64	2336.41	3564.76	3763.54	2239.87	2270.3	2112.42	2381.2		3923.04
MYCTH_2294145	Homeodomain	-0.952073	0.00265902	-1.18979	6.78992e-05	-0.982187	0.00183836	0	0.563305		-1.1212	0.000149366	-2.94148	4.53436e-21	-3.65161	5.29989e-27	-2.8983	2.56758e-21		0	0.555812	-3.03472	7.79056e-17	-1.74767	4.09215e-09	-2.19358	1.62985e-12		-1.16414	5.26553e-05	-2.20446	7.03976e-14	-2.46993	4.96037e-17	0	0.318384		370.416	370.067	165.114	216.898	150.33	174.522	163.483	211.94	312.906	295.324		394.619
total	5		#N/A		#N/A		#N/A		#N/A			#N/A		#N/A		#N/A		#N/A																				#N/A	#N/A	#N/A	#N/A	#N/A	#N/A	#N/A	#N/A	#N/A	#N/A		#N/A
	LFC>0	0	5	3	5	2	5	1	5	0	0	5	2	5	1	5	0	5	0	1	5	1	5	0	5	1	5	0	2	5	2	5	1	5	1	5	1	#N/A	#N/A	#N/A	#N/A	#N/A	#N/A	#N/A	#N/A	#N/A	#N/A		#N/A
	LFC>2	0	0	0	0	0	0	0		0	0	0	0	0	0	0	0		0	0	0	0	0	0	0	0		0	0	0	0	0	0	0	0		0	#N/A	#N/A	#N/A	#N/A	#N/A	#N/A	#N/A	#N/A	#N/A	#N/A		#N/A
	LFC<0	2	0	1	0	2	0	1	0	0	1	0	1	0	2	0	1	0	1	0	0	2	0	3	0	3	0	0	1	0	1	0	2	0	1	0	0	#N/A	#N/A	#N/A	#N/A	#N/A	#N/A	#N/A	#N/A	#N/A	#N/A		#N/A
	LFC<-2	0	0	0	0	0	0	0	0	0	0	0	1	0	1	0	1	0	0	0	0	1	0	0	0	1	0	0	0	0	1	0	1	0	0	0	0	#N/A	#N/A	#N/A	#N/A	#N/A	#N/A	#N/A	#N/A	#N/A	#N/A		#N/A
MYCTH_2296662	Helix-loop-helix DNA-binding domain	1.41874	3.34939e-09	1.37867	5.74527e-09	0.813976	0.00175775	0	0.778276		1.65367	1.2136e-12	2.15488	3.0762e-21	1.72279	9.094e-14	1.33165	1.77897e-08		1.40885	8.33418e-10	1.62897	8.41759e-13	1.10005	2.1825e-06	1.00325	1.99383e-05		1.32867	1.61028e-08	1.62023	1.94048e-12	0.666317	0.0099266	0	0.79004		518.32	461.765	1301.86	1320.42	1315.76	1234.58	932.008	791.809	519.886	556.93		519.601
MYCTH_2311899	Helix-loop-helix DNA-binding domain	1.09119	0.00016281	0.699552	0.0187261	0	0.616885	0	0.198486		0.894472	0.00126925	1.10757	2.67863e-05	0	0.263615	0	0.146532		0.72267	0.00172105	0.603218	0.0104534	0	0.0749045	0.751699	0.00104794		0.763213	0.00106466	0	0.375707	0	0.840992	0	0.954481		79.8423	103.16	171.464	214.996	132.469	163.211	103.896	105.122	129.058	129.059		100.68
MYCTH_2088766	Helix-loop-helix DNA-binding domain	0.771695	0.000336573	1.15482	1.08288e-08	0.826812	0.000131841	0	0.548636		0.971962	1.84285e-06	1.35006	7.64156e-12	1.18593	2.99282e-09	0.945875	3.91732e-06		0.923872	3.05761e-06	1.14233	4.44013e-09	1.08725	2.64172e-08	1.0275	1.78457e-07		0.665585	0.00142561	1.22391	3.59443e-10	0.814748	8.14133e-05	0	0.373528		972.505	1093.83	1629.97	1895.01	2190.95	2407.76	1749.42	1914.24	1122.56	1270.82		998.698
MYCTH_2304897	Helix-loop-helix DNA-binding domain	0.627757	0.0170411	0.571674	0.0258058	0	0.968316	0	0.86289		1.34692	8.28745e-09	1.46065	2.15526e-10	0.608283	0.0138332	0.666234	0.00750968		1.34864	4.14345e-09	1.03621	7.952e-06	0	0.284308	0	0.0549723		0.865519	0.000374819	0.707496	0.00368303	0	0.799332	0	0.853517		1301.04	1305.06	1725.23	2300.26	1847.13	2026.4	1313.98	1264.86	1228.49	1227.8		1152.61
MYCTH_2144297	Helix-loop-helix DNA-binding domain	0.626358	0.0325379	0.926288	0.000467784	0.919376	0.000883956	0.834703	0.00587925		0	0.546458	0	0.796034	0	0.989605	0	0.457634		-0.622601	0.0179112	0	0.907335	0	0.897218	0	0.966364		0	0.286998	0.638874	0.0132412	0.659028	0.0136615	0.943495	0.000562795		247.38	278.369	508.042	304.419	500.108	497.712	464.476	529.003	418.831	517.399		328.656
MYCTH_2296408	Helix-loop-helix DNA-binding domain	0	0.725193	0	0.98504	0.89235	5.37863e-08	0.528841	0.00538275		0	0.62416	0	0.111308	0	0.960603	0	0.525232		-0.490286	0.00296173	-0.337752	0.0466524	-0.338066	0.0443182	0	0.0865678		0	0.0960033	0	0.821228	0.783571	1.2247e-06	0.795997	2.2308e-06		1988.2	2135.25	2472.47	1893.1	2263.88	1871.27	4297.93	3352.05	3059.66	2888.13		2326.05
MYCTH_2136960	Helix-loop-helix DNA-binding domain	0	0.348808	0	0.396166	-0.584243	0.0271014	0	0.077884		0	0.18267	0	0.454787	-0.821659	0.000486451	-0.667374	0.00587881		1.82587	6.57741e-17	0	0.527519	0	0.161911	0	0.450602		0	0.340173	0.684509	0.00395795	0	0.689801	0	0.904287		742.141	828.557	626.586	667.819	704.022	623.756	533.231	513.743	562.5	513.911		812.382
MYCTH_2307626	Helix-loop-helix DNA-binding domain	0	0.294702	0	0.646472	0	0.151298	0	0.557092		0	0.140175	0.834302	0.0138068	1.07658	0.00120695	1.10626	0.000956674		0	0.771545	0.969892	0.00428075	0	0.130583	0	0.253531		0	0.775582	0	0.370265	0.908512	0.00888754	0	0.839073		119.109	80.2358	78.3232	66.5916	110.143	121.196	142.093	155.988	125.406	127.896		97.2081
MYCTH_2296905	Helix-loop-helix DNA-binding domain	0	0.256977	0	0.534343	0	0.324485	0	0.94522		-0.425744	0.0146994	-0.873841	8.31812e-08	-0.757285	4.46152e-06	0	0.100303		-0.853191	5.11159e-08	-0.618384	0.00010538	-0.532763	0.000861176	0	0.644657		0	0.61438	-0.55723	0.000600678	-0.450187	0.00882975	0	0.875404		1137.43	1375.47	1119.81	1017.9	1095.48	1199.03	1103.13	1073.27	1201.7	1352.21		1378.27
MYCTH_2306768	Helix-loop-helix DNA-binding domain	0	0.44317	0	0.191081	0	0.559123	0	0.763376		0	0.660107	0	0.587506	0	0.248913	0	0.521776		0.537883	0.0195459	0.514128	0.0248554	0.627357	0.0051848	0.715835	0.00136403		0	0.935047	0	0.166311	0	0.546125	0	0.927755		643.974	815.458	524.977	715.384	954.076	896.851	812.833	840.979	758.522	840.628		682.771
MYCTH_2310243	Helix-loop-helix DNA-binding domain	0	0.26495	0	0.837967	0	0.29146	0	0.957495		0	0.195327	0	0.373065	0	0.131971	0	0.478605		0	0.674951	0	0.290436	0	0.95521	0	0.83043		0	0.196044	0	0.292028	0	0.152921	0	0.672848		3.92667	4.9124	12.7011	9.51309	7.44209	3.2319	9.16729	11.8687	4.87013	4.65078		0
MYCTH_110028	Helix-loop-helix DNA-binding domain	0	0.554002	1.12611	0.00173099	0	0.225759	0	0.538991		0	0.273644	0.758557	0.0363009	0.876973	0.0151998	0	0.431433		1.37269	6.19702e-05	1.25041	0.000275219	1.14223	0.000944369	0	0.129695		0	0.145924	0	0.318447	0	0.579121	1.46875	8.56506e-05		306.28	384.804	429.719	407.16	1040.4	465.393	588.234	398.448	404.221	486.006		347.172
MYCTH_2136757	Helix-loop-helix DNA-binding domain	0	0.644284	0	0.865213	0	0.880353	0	0.950553		0	0.799201	0	0.088277	0	0.237826	0	0.34906		0	0.209736	0	0.104667	0	0.884633	0	0.756182		0	0.16615	0.983157	0.0314973	0	0.788522	0	0.746137		30.1045	26.1994	14.8179	28.5393	34.2336	27.4711	21.3903	30.5194	31.6558	22.0912		31.2455
total	13		#N/A		#N/A		#N/A		#N/A			#N/A		#N/A		#N/A		#N/A																				#N/A	#N/A	#N/A	#N/A	#N/A	#N/A	#N/A	#N/A	#N/A	#N/A		#N/A
	LFC>0	5	13	6	13	4	13	2	6	1	4	13	6	13	5	13	4	6	3	7	13	7	13	4	13	4	6	3	4	13	6	13	5	13	3	6	0	#N/A	#N/A	#N/A	#N/A	#N/A	#N/A	#N/A	#N/A	#N/A	#N/A		#N/A
	LFC>2	0	0	0	0	0	0	0		0	0	0	1	0	0	0	0		0	0	0	0	0	0	0	0		0	0	0	0	0	0	0	0		0	#N/A	#N/A	#N/A	#N/A	#N/A	#N/A	#N/A	#N/A	#N/A	#N/A		#N/A
	LFC<0	0	0	0	0	1	0	0	0	0	1	0	1	0	2	0	1	0	0	3	0	2	0	2	0	0	0	0	0	0	1	0	1	0	0	0	0	#N/A	#N/A	#N/A	#N/A	#N/A	#N/A	#N/A	#N/A	#N/A	#N/A		#N/A
	LFC<-2	0	0	0	0	0	0	0	0	0	0	0	0	0	0	0	0	0	0	0	0	0	0	0	0	0	0	0	0	0	0	0	0	0	0	0	0	#N/A	#N/A	#N/A	#N/A	#N/A	#N/A	#N/A	#N/A	#N/A	#N/A		#N/A
MYCTH_49142	bZIP transcription factor	2.08175	1.99112e-06	1.59799	0.000305623	1.48432	0.00155785	1.39418	0.00607014		2.88258	2.01392e-10	0	0.0951882	1.81731	0.000129106	1.6289	0.000768999		0	0.232085	0	0.128619	0	0.0860049	0	0.289637		2.09181	8.72239e-09	1.46346	0.000103596	0.907482	0.0296294	1.36379	0.00135915		26.1778	34.3868	124.894	129.378	107.166	74.3336	93.2008	74.603	70.6168	87.202		24.302
MYCTH_2298160	bZIP transcription factor	0.662678	5.37484e-06	0.864578	3.93385e-10	1.0464	3.78628e-14	0.615731	5.19341e-05		0.889469	1.65996e-10	0.86626	2.9136e-10	0.691138	8.71215e-07	0.675278	1.90465e-06		0	0.909372	0	0.229858	0	0.652453	0	0.390136		1.0284	1.65118e-15	1.23254	4.64442e-22	0.978823	5.40581e-14	0.567637	9.87316e-05		882.192	782.708	1179.08	1457.4	1516.7	1518.99	1663.86	1780.3	1329.54	1225.48		773.036
MYCTH_2306522	bZIP transcription factor	0.609732	0.000239465	0	0.0556346	0	0.561009	0	0.890876		0.535801	0.000908797	0.636209	4.55383e-05	0.526218	0.000984343	0.466467	0.00447927		0.707672	5.28359e-06	0.8173	1.03186e-07	0.728015	2.37129e-06	0.759679	9.21236e-07		0.531389	0.00110826	0.450222	0.00577453	0	0.085287	0	0.997694		1645.27	2079.58	3092.71	2587.56	2256.44	2433.62	2137.51	1922.72	1747.16	2096.34		2238.1
MYCTH_2089843	bZIP transcription factor	0.524185	0.0473377	0.621196	0.0104527	0	0.122473	0	0.217264		0	0.768717	0	0.133783	0.550679	0.0206625	0	0.554435		0	0.998381	0	0.493099	0.554944	0.0140741	0	0.067481		0	0.230713	0	0.0989867	0	0.258731	0	0.821108		176.7	221.058	264.605	304.419	299.172	310.262	256.684	274.675	272.727	252.305		200.202
MYCTH_2301171	bZIP transcription factor	0	0.501956	1.91541	6.40897e-15	0.924598	0.000674437	0	0.798177		1.42602	9.0565e-09	2.47925	4.65233e-25	1.14391	4.85463e-06	1.03038	5.45909e-05		2.44695	2.39955e-25	1.93566	2.656e-16	1.24878	2.28629e-07	1.2834	1.15011e-07		0	0.860639	1.57799	4.4788e-11	0.934901	0.000270946	0	0.600774		565.44	571.475	588.482	742.021	2192.44	2095.88	1200.91	956.274	653.815	590.649		657.312
MYCTH_2297012	bZIP transcription factor	0.721225	0.0441809	0.949119	0.00365784	1.11853	0.000795315	0	0.0561497		1.34908	2.59375e-05	1.50195	1.42535e-06	1.43905	4.96651e-06	1.03971	0.00156636		0	0.189851	1.08475	9.4809e-05	0.861506	0.00233072	0.69783	0.0161931		0.816585	0.00577244	1.34849	1.08697e-06	1.59003	1.17952e-08	0.695637	0.0485398		109.947	165.384	230.736	220.704	284.288	244.008	282.658	311.976	226.461	240.678		100.68
MYCTH_2316740	bZIP transcription factor	0	0.374716	-0.541872	0.0148713	0	0.193481	0	0.0698546		0	0.289425	-0.467357	0.0306861	0	0.940672	-0.704867	0.00100364		0	0.214261	0	0.163677	0	0.304942	-0.508028	0.0190769		0	0.823424	0	0.383446	0	0.298939	0	0.953329		5836.34	6358.28	5645.62	4712.78	4222.64	4152.99	4877	4833.93	4200.48	4436.84		6209.75
MYCTH_2315566	bZIP transcription factor	0	0.0710716	0	0.499397	0.46667	0.0340056	0	0.396141		-0.612476	0.00225993	-1.0184	8.4137e-08	-0.889107	4.04779e-06	-0.927322	1.9373e-06		-0.70859	0.000314418	-1.10123	7.78963e-09	-0.919865	1.68661e-06	-0.855389	1.02977e-05		0	0.309752	0	0.0835878	0.957881	1.11387e-06	0.916956	9.03502e-06		8929.25	11355.8	8132.91	7209.02	8747.43	9340.18	14279.6	13749	11734.6	12575.7		10602.6
total	8		#N/A		#N/A		#N/A		#N/A			#N/A		#N/A		#N/A		#N/A																				#N/A	#N/A	#N/A	#N/A	#N/A	#N/A	#N/A	#N/A	#N/A	#N/A		#N/A
	LFC>0	5	8	5	8	5	8	2	6	2	5	8	4	8	6	8	5	6	4	2	8	3	8	4	8	3	6	2	4	8	5	8	5	8	4	6	3	#N/A	#N/A	#N/A	#N/A	#N/A	#N/A	#N/A	#N/A	#N/A	#N/A		#N/A
	LFC>2	1	0	0	0	0	0	0		0	1	0	1	0	0	0	0		0	1	0	0	0	0	0	0		0	1	0	0	0	0	0	0		0	#N/A	#N/A	#N/A	#N/A	#N/A	#N/A	#N/A	#N/A	#N/A	#N/A		#N/A
	LFC<0	0	0	1	0	0	0	0	0	0	1	0	2	0	1	0	2	0	1	1	0	1	0	1	0	2	0	1	0	0	0	0	0	0	0	0	0	#N/A	#N/A	#N/A	#N/A	#N/A	#N/A	#N/A	#N/A	#N/A	#N/A		#N/A
	LFC<-2	0	0	0	0	0	0	0	0	0	0	0	0	0	0	0	0	0	0	0	0	0	0	0	0	0	0	0	0	0	0	0	0	0	0	0	0	#N/A	#N/A	#N/A	#N/A	#N/A	#N/A	#N/A	#N/A	#N/A	#N/A		#N/A
MYCTH_2310995	Basic region leucine zipper	2.63832	8.46458e-25	3.45252	1.61388e-42	3.02553	1.16082e-32	2.488	4.89435e-22		0.569295	0.0470849	0	0.0721105	0	0.340932	0	0.858819		0	0.0694321	-0.722518	0.00781802	-0.758657	0.00502883	-0.724627	0.00801544		3.312	2.0505e-39	3.54346	2.96977e-45	2.83592	5.06295e-29	2.43891	2.55284e-21		3696.3	3348.62	23192.1	20673.8	39767.5	37362.3	29112.3	28257.6	20506.9	19018.2		2829.45
MYCTH_57777	Basic region leucine zipper	0	0.0771912	0	0.0748138	0.400511	0.0365135	0.553145	0.00520329		-0.652581	0.000152124	-0.424098	0.0149402	-0.711444	2.70282e-05	-0.588756	0.000696282		-0.78988	1.67759e-06	-0.859604	1.62878e-07	-0.765817	3.1858e-06	-0.665472	6.56851e-05		0	0.207932	0	0.112872	0.528684	0.0028001	0	0.0607195		1884.8	2189.29	1644.79	1556.34	1461.63	1764.62	2508.78	2867.13	2800.32	3174.15		2062.2
MYCTH_2130157	Basic region leucine zipper	0	NA	0	NA	0	NA	0	NA		0	NA	0	NA	0	NA	0	NA		0	0.791188	0	NA	0	NA	0	0.598634		0	NA	0	0.745885	0	NA	0	NA		0	0	0	0	0	1.61595	4.58364	0	0	0		0
MYCTH_2135800	Basic region leucine zipper	-0.639156	0.00367764	0	0.595923	0	0.275191	0	0.909498		-0.48565	0.0234686	0	0.596916	0	0.475213	0	0.171612		0	0.944033	0	0.775399	0	0.206417	0	0.0706522		0	0.0604614	0	0.308645	0	0.454861	0	0.309852		3301.02	2541.35	2131.66	1622.93	2638.96	2664.7	3440.79	3635.2	3210.63	2435.84		4463.47
total	4		#N/A		#N/A		#N/A		#N/A			#N/A		#N/A		#N/A		#N/A																				#N/A	#N/A	#N/A	#N/A	#N/A	#N/A	#N/A	#N/A	#N/A	#N/A		#N/A
	LFC>0	1	3	1	3	2	3	2	3	1	1	3	0	3	0	3	0	3	0	0	4	0	3	0	3	0	4	0	1	3	1	4	2	3	1	3	1	#N/A	#N/A	#N/A	#N/A	#N/A	#N/A	#N/A	#N/A	#N/A	#N/A		#N/A
	LFC>2	1	0	1	0	1	0	1		1	0	0	0	0	0	0	0		0	0	0	0	0	0	0	0		0	1	0	1	0	1	0	1		1	#N/A	#N/A	#N/A	#N/A	#N/A	#N/A	#N/A	#N/A	#N/A	#N/A		#N/A
	LFC<0	1	0	0	0	0	0	0	0	0	2	0	1	0	1	0	1	0	1	1	0	2	0	2	0	2	0	1	0	0	0	0	0	0	0	0	0	#N/A	#N/A	#N/A	#N/A	#N/A	#N/A	#N/A	#N/A	#N/A	#N/A		#N/A
	LFC<-2	0	0	0	0	0	0	0	0	0	0	0	0	0	0	0	0	0	0	0	0	0	0	0	0	0	0	0	0	0	0	0	0	0	0	0	0	#N/A	#N/A	#N/A	#N/A	#N/A	#N/A	#N/A	#N/A	#N/A	#N/A		#N/A
MYCTH_2306463	MIZ/SP-RING zinc finger	0	0.256728	0	0.0866295	0	0.112952	0	0.795352		0	0.221402	-0.792222	0.00157063	0	0.140375	0	0.160937		0	0.909372	0	0.978069	0	0.643679	0	0.227994		0	0.0636946	-0.779509	0.00117966	0	0.602658	0	0.844639		170.156	147.372	118.543	129.378	102.701	126.044	119.175	110.209	142.451	149.988		172.429
MYCTH_2302894	MIZ/SP-RING zinc finger	0	0.865048	0.765698	0.000855416	0.813562	0.00062923	0	0.131221		0	0.610026	0.579515	0.0115901	1.05341	1.35103e-06	0.902812	4.96418e-05		0.427024	0.038383	0.783007	5.49395e-05	1.25886	1.62612e-11	1.29019	5.75155e-12		0	0.189188	0.444973	0.0312725	0.642011	0.00170084	0	0.350145		178.009	199.771	196.866	165.528	306.614	334.501	328.495	334.018	243.506	275.558		192.102
MYCTH_2138861	MIZ/SP-RING zinc finger	-0.431881	0.0282891	-0.419438	0.0243449	0.401293	0.0351701	0	0.911004		0	0.0803386	0	0.111308	0.430079	0.0130881	0.444593	0.011019		-0.373677	0.0259426	0	0.855209	0	0.748953	0	0.121107		-0.35503	0.0430834	-0.349431	0.0433268	0	0.480117	0	0.612809		607.325	638.611	450.888	471.849	468.852	462.161	782.275	863.021	664.772	616.228		650.369
total	3		#N/A		#N/A		#N/A		#N/A			#N/A		#N/A		#N/A		#N/A																				#N/A	#N/A	#N/A	#N/A	#N/A	#N/A	#N/A	#N/A	#N/A	#N/A		#N/A
	LFC>0	0	3	1	3	2	3	0	3	0	0	3	1	3	2	3	2	3	0	1	3	1	3	1	3	1	3	1	0	3	1	3	1	3	0	3	0	#N/A	#N/A	#N/A	#N/A	#N/A	#N/A	#N/A	#N/A	#N/A	#N/A		#N/A
	LFC>2	0	0	0	0	0	0	0		0	0	0	0	0	0	0	0		0	0	0	0	0	0	0	0		0	0	0	0	0	0	0	0		0	#N/A	#N/A	#N/A	#N/A	#N/A	#N/A	#N/A	#N/A	#N/A	#N/A		#N/A
	LFC<0	1	0	1	0	0	0	0	0	0	0	0	1	0	0	0	0	0	0	1	0	0	0	0	0	0	0	0	1	0	2	0	0	0	0	0	0	#N/A	#N/A	#N/A	#N/A	#N/A	#N/A	#N/A	#N/A	#N/A	#N/A		#N/A
	LFC<-2	0	0	0	0	0	0	0	0	0	0	0	0	0	0	0	0	0	0	0	0	0	0	0	0	0	0	0	0	0	0	0	0	0	0	0	0	#N/A	#N/A	#N/A	#N/A	#N/A	#N/A	#N/A	#N/A	#N/A	#N/A		#N/A
MYCTH_108157	NDT80 / PhoG like DNA-binding family	0	0.341905	0.441051	0.0216725	0.671859	0.000404905	0	0.951418		0	0.128874	0	0.953004	0	0.222445	0.388804	0.0418555		0	0.963414	0	0.692259	0	0.152739	0.441903	0.0131282		-0.552566	0.0023403	0	0.966988	0	0.812657	0	0.148169		751.303	898.968	660.455	753.436	1099.94	1137.63	1202.44	1424.24	724.431	895.274		834.37
MYCTH_37566	NDT80 / PhoG like DNA-binding family	0	0.813718	0	0.538826	0	0.100252	0	0.570992		0	0.157548	0	0.363457	0	0.578231	0	0.898603		-0.56417	0.0241922	0	0.142534	0	0.0900302	-0.622718	0.0119516		0	0.984141	0	0.734925	0	0.702245	0	0.375605		230.365	175.209	207.451	175.041	257.496	210.073	261.268	311.976	254.464	230.213		236.077
MYCTH_46530	NDT80 / PhoG like DNA-binding family	0	0.92585	0	0.965923	0	0.895376	0	0.53792		-0.64078	0.0431959	-1.37433	3.49079e-06	-2.13286	2.88717e-12	-1.21594	4.93303e-05		-1.20725	9.49032e-06	-1.7003	3.05917e-10	-2.13382	1.41586e-15	-1.87603	3.01375e-12		0.659286	0.025996	0	0.233531	0	0.892069	0	0.739799		341.62	358.605	251.904	466.141	349.778	360.356	380.442	349.278	468.75	394.153		293.939
total	3		#N/A		#N/A		#N/A		#N/A			#N/A		#N/A		#N/A		#N/A																				#N/A	#N/A	#N/A	#N/A	#N/A	#N/A	#N/A	#N/A	#N/A	#N/A		#N/A
	LFC>0	0	3	1	3	1	3	0	3	0	0	3	0	3	0	3	1	3	0	0	3	0	3	0	3	1	3	0	1	3	0	3	0	3	0	3	0	#N/A	#N/A	#N/A	#N/A	#N/A	#N/A	#N/A	#N/A	#N/A	#N/A		#N/A
	LFC>2	0	0	0	0	0	0	0		0	0	0	0	0	0	0	0		0	0	0	0	0	0	0	0		0	0	0	0	0	0	0	0		0	#N/A	#N/A	#N/A	#N/A	#N/A	#N/A	#N/A	#N/A	#N/A	#N/A		#N/A
	LFC<0	0	0	0	0	0	0	0	0	0	1	0	1	0	1	0	1	0	1	2	0	1	0	1	0	2	0	1	1	0	0	0	0	0	0	0	0	#N/A	#N/A	#N/A	#N/A	#N/A	#N/A	#N/A	#N/A	#N/A	#N/A		#N/A
	LFC<-2	0	0	0	0	0	0	0	0	0	0	0	0	0	1	0	0	0	0	0	0	0	0	1	0	0	0	0	0	0	0	0	0	0	0	0	0	#N/A	#N/A	#N/A	#N/A	#N/A	#N/A	#N/A	#N/A	#N/A	#N/A		#N/A
MYCTH_2306870	Copper fist DNA binding domain	0	0.784834	0.540083	0.00150642	0	0.063887	0	0.854882		0	0.272486	0.444523	0.00713392	0.393488	0.0200802	0	0.338551		0.389449	0.0113842	0.486554	0.00135171	1.03417	1.99122e-13	0.799632	2.91316e-08		0	0.586329	0.868987	2.17168e-09	0.449909	0.00480128	0	0.7484		325.914	371.705	370.448	359.595	509.039	502.56	455.309	434.054	340.909	325.554		368.002
MYCTH_2307010	Copper fist DNA binding domain	-1.33626	6.21082e-09	-0.996291	1.30311e-05	-0.973151	4.31158e-05	-0.78416	0.00261376		-0.699721	0.00279317	0	0.224731	-0.677086	0.00341344	-1.05126	3.68385e-06		0	0.500762	-1.21081	2.17213e-08	-1.3624	2.35583e-10	-1.17729	6.09496e-08		-1.0231	4.53707e-06	-0.483885	0.0402948	-0.922948	5.02988e-05	0	0.0746963		1587.68	1571.97	679.507	572.688	891.562	691.626	866.309	742.639	987.418	847.604		1385.22
total	2		#N/A		#N/A		#N/A		#N/A			#N/A		#N/A		#N/A		#N/A																				#N/A	#N/A	#N/A	#N/A	#N/A	#N/A	#N/A	#N/A	#N/A	#N/A		#N/A
	LFC>0	0	2	1	2	0	2	0	3	0	0	2	1	2	1	2	0	3	0	1	2	1	2	1	2	1	3	1	0	2	1	2	1	2	0	3	0	#N/A	#N/A	#N/A	#N/A	#N/A	#N/A	#N/A	#N/A	#N/A	#N/A		#N/A
	LFC>2	0	0	0	0	0	0	0		0	0	0	0	0	0	0	0		0	0	0	0	0	0	0	0		0	0	0	0	0	0	0	0		0	#N/A	#N/A	#N/A	#N/A	#N/A	#N/A	#N/A	#N/A	#N/A	#N/A		#N/A
	LFC<0	1	0	1	0	1	0	1	0	1	1	0	0	0	1	0	1	0	0	0	0	1	0	1	0	1	0	0	1	0	1	0	1	0	0	0	0	#N/A	#N/A	#N/A	#N/A	#N/A	#N/A	#N/A	#N/A	#N/A	#N/A		#N/A
	LFC<-2	0	0	0	0	0	0	0	0	0	0	0	0	0	0	0	0	0	0	0	0	0	0	0	0	0	0	0	0	0	0	0	0	0	0	0	0	#N/A	#N/A	#N/A	#N/A	#N/A	#N/A	#N/A	#N/A	#N/A	#N/A		#N/A
other			#N/A		#N/A		#N/A		#N/A			#N/A		#N/A		#N/A		#N/A																				#N/A	#N/A	#N/A	#N/A	#N/A	#N/A	#N/A	#N/A	#N/A	#N/A		#N/A
MYCTH_2306931	Apoptosis-antagonizing transcription factor, C-terminal	-2.76445	1.03338e-09	-1.72435	1.85329e-05	0	0.327653	0	0.47393		-3.35293	2.50896e-14	-2.63645	4.51426e-11	-1.03564	0.00818229	0	0.683174		-3.61757	7.15e-15	-2.43733	1.50347e-08	-1.08674	0.00520081	-1.66605	2.41267e-05		-2.06983	1.60697e-07	-1.56565	9.64637e-05	0	0.203131	0	0.993185		202.878	232.52	29.6358	34.2471	66.9788	64.6379	126.814	188.203	273.945	315.09		223.347
MYCTH_2306410	ARID/BRIGHT DNA binding domain	-0.398889	0.0321976	-0.670346	6.60361e-05	-0.836024	1.34627e-06	0	0.212482		-0.984669	1.31049e-09	-1.40217	3.51031e-18	-0.934646	4.96224e-09	-0.94875	2.35556e-09		-0.803604	2.00925e-08	-1.00706	3.08268e-12	-0.763155	9.18479e-08	-0.594682	4.36639e-05		-0.575098	0.000102889	-1.02818	6.66701e-13	-0.85894	3.35674e-09	0	0.0676782		561.514	635.337	400.083	504.194	331.917	420.146	323.911	345.886	444.399	534.839		619.123
MYCTH_2305929	ARID/BRIGHT DNA binding domain	0	0.0998191	0	0.620085	0	0.484301	0	0.399717		0	0.537438	0	0.833779	0	0.860399	0	0.803621		0	0.898174	0	0.770713	0	0.725416	0	0.610318		0	0.588724	0	0.532775	0	0.747449	0	0.64894		971.196	1203.54	889.074	812.417	1141.62	1215.19	957.982	973.23	950.892	885.973		1012.58
MYCTH_2049620	CBF/Mak21 family	-0.99893	3.0413e-06	-1.22991	2.42268e-09	-0.819695	0.00017852	0	0.446551		-1.82694	2.81103e-19	-1.6284	3.80321e-16	-0.473231	0.0258947	-0.519425	0.0150686		-1.62729	3.20393e-17	-1.35194	3.53333e-12	-0.890413	5.25206e-06	-0.550714	0.00672563		-0.87926	1.21712e-05	-1.20756	6.86403e-10	-0.631574	0.00278008	0	0.571877		1070.67	1015.23	639.287	407.16	443.548	446.002	655.461	525.612	857.142	895.274		1217.42
MYCTH_2297007	CBF/Mak21 family	-2.57667	8.07539e-15	-2.30464	6.70242e-14	0	0.0619155	0	0.922588		-3.85424	1.64402e-26	-2.78899	8.8795e-20	-1.13162	8.23201e-05	-0.91248	0.00175165		-3.72913	3.30137e-31	-2.19877	4.70678e-14	-1.02464	0.000201207	0	0.117268		-2.24025	6.23137e-16	-1.88067	2.15439e-11	0	0.230391	0	0.985543		306.28	388.079	57.1548	58.9811	52.0946	88.8771	224.599	228.895	350.649	370.899		396.933
MYCTH_2297059	CCAAT-binding transcription factor (CBF-B/NF-YA) subunit B	0	0.625604	0	0.662596	0	0.059944	0	0.616199		0	0.624489	0	0.33911	0	0.287471	-0.435248	0.0424735		0	0.32085	0	0.0792978	0	0.844275	0	0.763807		0	0.87536	0	0.820883	0	0.151248	0	0.687971		1125.65	1540.85	1685.01	1240.51	1400.6	1485.06	947.287	1022.4	1083.6	1270.82		1423.4
MYCTH_2304200	CENP-B N-terminal DNA-binding domain	0	0.442628	0.976947	0.000476847	0.809918	0.00675356	0	0.134392		0	0.38241	0	0.605626	-1.05536	0.000169578	0	0.264285		0	0.6206	-0.692872	0.0156053	-0.567324	0.0474394	0	0.842103		0	0.101296	0.843482	0.00224117	0.701585	0.0169069	0	0.251156		482.98	648.436	425.486	506.096	989.798	1234.58	919.785	1061.4	780.438	889.461		569.362
MYCTH_2082522	CP2 transcription factor	0	0.481542	0.758213	0.026161	0	0.539375	0	0.613605		0	0.0544554	1.61842	1.2839e-07	1.25576	6.3361e-05	0	0.880906		1.00625	0.00142768	1.22953	6.49267e-05	0	0.10498	0	0.932443		0	0.071356	0	0.462858	0	0.716231	0	0.489598		735.596	625.512	679.507	989.361	1221.99	1081.07	939.647	695.164	631.899	486.006		1077.39
MYCTH_2304300	DDT domain	0	0.99102	0	0.367607	0	0.983831	0	0.400729		0	0.60743	0	0.434379	-0.498912	0.0202151	0	0.304058		0	0.635588	-0.465114	0.0165016	0	0.0537101	0	0.896379		0	0.307337	0	0.554042	-0.47311	0.0179116	0	0.724135		304.971	356.967	340.812	321.542	419.734	347.429	323.911	334.018	418.831	373.225		329.813
MYCTH_2304475	Forkhead domain	0	0.618028	0	0.377488	0	0.696455	0	0.391559		0	0.825795	0	0.686244	0	0.81604	0	0.725811		0.289202	0.021907	0.450327	0.000199059	0.564221	1.71468e-06	0.81375	2.43222e-12		0	0.689302	0	0.826224	0	0.342948	0	0.420388		337.694	376.617	414.901	353.887	388.477	408.835	374.331	381.492	393.263	424.383		414.292
MYCTH_2307931	Forkhead domain	0	0.73913	0	0.908068	0	0.547543	0	0.713816		0	0.225312	1.92927	0.00131285	1.57413	0.0111114	0	0.468297		2.05251	0.000303373	2.58562	3.08902e-06	2.34752	2.5765e-05	1.70498	0.00313841		0	0.712801	0	0.551794	0	0.875236	0	0.414475		35.34	34.3868	42.3369	43.7602	49.1178	25.8552	25.974	22.0418	28.0032	23.2539		52.0758
MYCTH_2305050	Forkhead domain	0	0.237898	0	0.727884	0	0.831777	0	0.991464		0	0.769781	0	0.892353	0	0.834546	0	0.924798		0.638223	0.00441245	0.612865	0.00595918	1.01631	2.20381e-06	1.16256	5.71078e-08		0	0.713367	0	0.249561	0	0.103533	0	0.12863		1155.75	1824.14	1284.92	1095.91	1513.72	1687.05	1283.42	1549.71	1321.02	1642.89		1485.9
MYCTH_2305078	G10 protein	0	0.543813	0.354031	0.0349316	0	0.176556	0	0.962097		0	0.884872	0	0.280352	0.339682	0.0319165	0	0.160287		0	0.818945	0.556321	4.27814e-05	0.522762	8.72299e-05	0.328571	0.0198774		0	0.293032	0	0.546927	0	0.959752	0	0.269352		325.914	330.768	351.396	367.205	436.106	402.371	385.026	398.448	293.425	369.737		355.273
MYCTH_2314437	Helix-turn-helix	0	0.481238	-0.392869	0.0210938	0	0.349031	0	0.931689		-0.42442	0.0107249	-0.703209	7.02611e-06	-0.658467	3.24182e-05	-0.908635	6.95756e-09		-0.552674	0.000497556	-0.889945	8.30527e-09	-1.06728	2.75688e-12	-1.14876	6.13679e-14		0	0.863457	0	0.0574681	-0.356725	0.0423597	0	0.816343		3054.95	2746.03	3293.81	3129.81	2350.21	2068.41	2540.87	2548.37	2847.81	2835.81		3052.8
MYCTH_2312185	HSF-type DNA-binding	0.556855	0.000142186	0.606872	1.65127e-05	0.323049	0.0437087	0	0.603607		0.519822	0.00025999	0.529547	0.00014067	0.797227	5.18596e-09	0.634485	5.75404e-06		0.404691	0.0036342	0.594056	9.69916e-06	0.357834	0.0100157	0.481711	0.000427799		0.732272	5.71554e-08	0.514576	0.000180237	0	0.184753	0	0.581899		1441.09	1622.73	2639.7	1868.37	2457.38	2204.15	1989.3	1839.64	1661.93	1685.91		1546.07
MYCTH_2309314	HSF-type DNA-binding	0	0.572184	0	0.516436	0	0.203975	-0.409966	0.0482902		0	0.407828	0	0.275107	1.07645	2.18241e-12	0.772272	9.94056e-07		0.390274	0.018193	0.506979	0.00172705	0.882919	7.07916e-09	0.752838	1.25164e-06		0	0.866208	0	0.331717	0	0.883142	0	0.775406		781.407	799.083	829.803	622.156	735.278	706.169	886.171	990.185	589.285	599.95		795.024
MYCTH_2312138	HSF-type DNA-binding	0	0.148827	0	0.893471	0	0.798764	0	0.856967		0	0.517223	0	0.138996	0	0.962244	0	0.795265		0	0.966901	0	0.715245	0	0.854429	0	0.36503		0	0.949019	0	0.355765	0	0.210671	0	0.38536		81.1512	101.523	40.22	76.1047	96.7472	93.725	73.3383	93.2537	82.7922	115.107		74.0633
MYCTH_2298236	Mating-type protein MAT alpha 1 HMG-box	0	0.753857	0	0.936112	0	0.631798	0	0.902932		0	0.608102	0	0.439454	0	0.24964	0	0.453538		0	0.930986	0	0.962685	0	0.238661	0	0.149106		0	0.485858	0	0.339677	0	0.55069	0	0.91935		36.6489	22.9245	42.3369	30.4419	34.2336	22.6233	38.197	40.6925	41.3961	25.5793		61.3337
MYCTH_99040	Paired amphipathic helix repeat	0	0.313233	0	0.845937	0	0.0825458	0	0.275476		0	0.798382	0.551741	9.93266e-05	0	0.0814617	0	0.230083		0.523324	0.000187343	0.680741	6.38417e-07	0.287137	0.0491896	0	0.0938401		0	0.356721	0	0.168989	-0.410265	0.00635665	0	0.664652		2325.9	2459.47	1943.26	2269.82	2421.66	2496.64	1865.54	2044.8	2040.58	2032.39		2333
MYCTH_2301553	PHD-finger	0	0.301583	0	0.893935	0	0.775175	0	0.980218		0	0.121367	0	0.687614	0	0.698337	0	0.748386		0	0.0795583	0.627892	0.000159003	0.400951	0.0198357	0.480217	0.00494515		0	0.831588	0	0.995967	0	0.931076	0	0.392718		1036.64	1334.53	1111.34	913.256	1160.97	1263.67	1115.35	1134.3	1150.57	1233.62		1271.81
MYCTH_2092438	PHF5-like protein	0	0.433369	0	0.570965	0.513368	0.0314356	0	0.522108		-0.64356	0.00573166	0	0.693221	0.798252	0.00015753	0.580483	0.00846252		0	0.261524	0	0.698691	0	0.236561	0	0.84037		0	0.355542	-0.488448	0.0269973	0	0.866619	0	0.85096		320.678	307.843	376.798	355.789	314.056	248.856	478.227	418.794	338.474	398.804		260.379
MYCTH_106527	Response regulator receiver domain	0.832859	0.00380716	1.28113	1.1137e-06	0	0.169748	0	0.972964		1.90773	2.23197e-13	2.51793	3.36825e-23	1.4676	2.47272e-08	1.27511	2.03334e-06		2.40322	1.71416e-24	1.67627	1.86609e-12	1.38271	8.75431e-09	1.34124	2.92328e-08		0	0.0778948	1.21819	5.48003e-07	0	0.103031	0	0.98138		259.16	224.333	395.85	466.141	556.668	620.524	337.662	320.454	266.639	224.4		195.573
MYCTH_2294065	Response regulator receiver domain	0	0.965338	0	0.802068	0	0.149111	0	0.513873		0	0.485122	0	0.642244	0	0.321733	0	0.306187		0	0.10295	0	0.222671	0.913211	0.00047455	0.969262	0.000213613		0	0.900253	0	0.809907	0	0.306646	0	0.600012		145.287	185.034	192.633	133.183	150.33	203.609	119.175	110.209	127.841	134.872		194.416
MYCTH_2301302	RFX DNA-binding domain	0	0.921533	0	0.136077	-0.718893	2.93659e-06	0	0.195265		0	0.207235	-0.530708	0.000198258	-1.24088	3.18248e-18	-1.23974	1.66284e-18		0	0.635157	-0.431235	0.00143992	-1.06192	1.95849e-16	-1.04831	7.36416e-16		0	0.483566	-0.502409	0.000220237	-1.31944	8.95876e-24	-0.52493	0.00046762		757.847	910.431	897.542	793.391	631.089	775.655	455.309	557.827	683.035	703.43		1003.33
MYCTH_2298931	RNA pol II accessory factor, Cdc73 family, C-terminal	0	0.256772	0	0.437764	0	0.758774	0	0.879742		-0.937911	0.00118987	-0.973251	0.000484781	-0.688884	0.0150163	0	0.513029		-0.698431	0.00282075	-0.587718	0.0137058	0	0.101874	0	0.90409		0	0.934587	0	0.335196	0	0.780783	0	0.838882		171.465	99.8854	91.0243	116.06	160.749	166.443	160.428	137.337	127.841	162.777		156.227
MYCTH_2299172	RNA polymerase II transcription mediator complex subunit 9	0	0.278011	0	0.846131	0	0.966845	0	0.984103		0	0.801672	0	0.632551	0	0.497617	0	0.509902		0	0.731893	0	0.927771	0	0.947288	0	0.506084		0	0.965869	0	0.148322	0	0.782618	0	0.479512		196.333	186.671	254.021	235.925	177.122	187.45	184.874	203.463	189.935	196.495		203.674
MYCTH_2311886	SART-1 family	0	0.836866	0	0.672059	0	0.49801	0	0.783607		0	0.854412	0	0.116904	0.484633	0.00775477	0.582748	0.0011585		0	0.803369	0	0.41914	0	0.50259	0.36495	0.0222084		0	0.246635	0	0.466729	0	0.886291	0	0.537978		265.705	294.744	266.722	313.932	235.17	286.023	290.297	337.409	284.902	312.765		290.467
MYCTH_2309194	SGT1 protein	0	0.993569	0	0.114494	-0.732539	0.0179309	0	0.89482		0	0.442823	0	0.136084	-0.749248	0.0080232	0	0.754491		0	0.210834	-0.529152	0.0377465	-0.498668	0.0451074	0	0.155308		0	0.91597	0	0.0668973	0	0.377871	0	0.365279		181.936	176.846	201.1	157.917	135.446	121.196	123.758	91.5582	188.717	152.313		162.014
MYCTH_2304999	SNF5 / SMARCB1 / INI1	0	0.521893	0	0.0675853	0	0.418963	0	0.400729		0	0.315251	-0.409794	0.040549	0	0.324434	0	0.679247		0	0.0508272	0	0.211452	0	0.506538	0	0.581822		0	0.980707	0	0.541188	0	0.932133	0	0.90818		379.578	424.104	440.303	458.531	514.993	530.031	449.197	473.051	474.837	479.03		418.921
MYCTH_2295245	SRF-type transcription factor (DNA-binding and dimerisation domain)	0	0.770168	1.1749	5.84892e-09	1.18431	1.02089e-08	0.60035	0.0171613		0	0.369532	0	0.988203	0	0.604073	0	0.833608		0	0.106063	0.474662	0.0361291	0.73579	0.000416969	0.996193	1.1314e-06		0	0.0750959	0.95889	2.17796e-06	0.523804	0.0197868	0.792827	0.000550114		261.778	307.843	304.825	300.613	644.485	638.299	566.844	725.683	405.438	455.776		280.052
MYCTH_2132441	SRF-type transcription factor (DNA-binding and dimerisation domain)	0	0.73349	0.382287	0.0352473	0	0.153504	0	0.813516		0	0.45727	0	0.732155	0	0.616656	0	0.998916		-0.454756	0.00830746	-0.511585	0.00246457	-0.716465	1.40994e-05	-0.425931	0.0135774		0	0.475589	0	0.411357	0	0.553659	0	0.62786		4736.87	4540.69	4756.55	5062.86	5617.29	6476.72	5983.18	5325.63	5056.41	4742.63		5274.7
MYCTH_2311995	Ssl1-like	0	0.896881	0	0.239142	0	0.972748	0	0.774617		0	0.747218	0.468919	0.038791	0	0.532789	0	0.393941		0	0.665182	0	0.982605	0	0.907228	0	0.506084		0	0.414934	0	0.380397	0	0.9465	0	0.930358		189.789	160.472	143.945	216.898	224.751	210.073	165.011	189.898	198.458	184.868		164.328
MYCTH_2300740	TFIIE alpha subunit	0	0.158863	0	0.862412	0	0.950773	0	0.743948		-0.895758	0.0364594	-0.963245	0.0185857	0	0.635226	0	0.482497		0	0.0545057	0	0.199721	0	0.63883	0	0.219822		0	0.636772	-0.69292	0.0478332	0	0.829815	0	0.99171		115.182	85.1482	42.3369	83.7152	101.212	87.2612	94.7287	111.904	119.318	116.269		100.68
MYCTH_2307126	Transcription factor Tfb2	-0.5462	0.0357951	0	0.181278	0	0.952942	0	0.881012		-0.734357	0.00167041	-0.641202	0.00457923	0	0.546038	0	0.929442		0	0.121975	0	0.288059	0	0.978407	0	0.118315		-0.608912	0.00282637	-0.423715	0.0460718	0	0.162844	0	0.724135		218.585	237.432	139.712	171.236	175.633	184.218	223.071	239.069	239.854	237.19		232.605
MYCTH_2310743	Transcription factor TFIIB repea	0	0.357972	0	0.619534	0	0.707644	0	0.726118		0.481979	0.0154188	0.764558	3.9093e-05	0.564428	0.00334967	0.721073	0.000153943		0	0.294721	0	0.0921871	0	0.168375	0.402707	0.0319743		0	0.743329	0	0.354429	0.450633	0.0224924	0	0.706328		662.298	672.998	709.143	848.567	686.161	769.191	695.186	739.248	771.915	685.989		644.582
MYCTH_2306864	Transcription factor TFIID (or TATA-binding protein, TBP)	0	0.264936	0	0.174613	0	0.963785	0	0.332164		0.491552	0.00320095	0.605438	0.000158978	0.611718	0.000155394	0	0.27191		0.595782	0.000175818	0	0.0662996	0	0.376553	0	0.0957441		0.375096	0.0297647	0.494765	0.00238455	0.414324	0.0167624	0	0.829514		2162.29	2467.66	2766.71	2635.12	2630.03	2881.24	2418.64	2170.27	1983.36	1935.89		2280.92
MYCTH_2310794	Transcription factor TFIID (or TATA-binding protein, TBP)	0	0.486751	0	0.150836	0	0.457954	0	0.436522		0	0.555275	0	0.340364	0	0.460659	0	0.465114		4.15431	0.0272475	0	0.118724	0	0.0902879	4.98658	0.00606383		0	0.0895562	3.71027	0.0021822	4.45685	0.000247728	0	0.0625801		1.30889	4.9124	4.23369	9.51309	13.3958	11.3116	7.63941	6.78209	10.9578	6.97616		1.15724
MYCTH_2086212	Transcription initiation factor IIA, gamma subunit, helical domain	0.88123	2.31352e-06	0.666618	0.000382605	0.491217	0.0158753	0	0.478815		0.942641	1.76432e-07	1.00984	1.25163e-08	1.06662	2.15934e-09	0.811493	9.48951e-06		0.767579	2.15621e-05	0.828013	3.8401e-06	0.650287	0.000349844	0.444805	0.0187192		0.501573	0.00988492	0.584988	0.00183738	0	0.137043	0	0.53976		1503.91	1341.08	2544.45	2697.91	2323.42	2194.46	2096.25	1904.07	1234.58	1215.02		1431.51
MYCTH_2308761	Transcription initiation factor TFIID subunit A	0	0.814421	0	0.702573	0	0.179006	0	0.813516		0	0.966478	0	0.836888	0	0.349878	0	0.134517		0	0.143324	0.347556	0.0159335	0	0.690386	0	0.606942		0.306181	0.0456428	0	0.176386	0	0.387908	0	0.73235		592.927	646.799	582.132	702.066	644.485	664.155	516.424	520.525	661.12	640.644		652.683
MYCTH_2311646	Transcriptional repressor TCF25	0.370974	0.0245008	0	0.321916	0	0.701637	0	0.22267		0.537833	0.000203806	0.447347	0.00184309	0	0.0780166	0	0.515688		0.432818	0.000897545	0	0.113654	0	0.0551274	0	0.418648		0.538698	4.16172e-05	0.427116	0.00142652	0.368449	0.00878627	0	0.993863		520.938	440.478	635.053	612.643	558.157	530.031	485.866	423.88	389.61	415.082		535.802
MYCTH_2303811	YL1 nuclear protein	-0.555789	0.0404057	0	0.746278	0	0.707999	0	0.726478		0	0.0508243	0	0.337165	0	0.947235	0	0.161513		0	0.166303	0	0.241096	0.791311	0.000154682	1.1027	8.32475e-08		0	0.881165	0	0.707711	0	0.605007	0	0.812161		289.265	299.656	194.75	205.483	250.054	298.95	323.911	317.063	328.734	324.392		236.077
MYCTH_2306855	CCR4-Not complex component, Not1	0	0.881362	0	0.745541	0	0.535967	0	0.958556		0	0.318534	0	0.838504	0	0.94398	0	0.42831		0.378787	0.0319108	0	0.135469	0	0.277139	0.395971	0.023332		0	0.351803	0	0.311801	0	0.283344	0	0.469808		1345.54	1711.15	1737.93	1236.7	1614.93	1606.25	1433.15	1325.9	1506.09	1505.69		1497.47
MYCTH_2132689	NOT2 / NOT3 / NOT5 family	0	0.0940347	0	0.601532	0	0.0855484	0	0.700464		0	0.734451	0	0.779191	0	0.375656	0	0.9166		0	0.103282	0	0.271117	0	0.203834	0	0.424918		0	0.958627	0	0.70522	0	0.358285	0	0.301988		1365.17	1378.75	1636.32	1588.69	1428.88	1473.74	1682.2	1553.1	1493.91	1417.32		1421.09
MYCTH_2307323	NOT2 / NOT3 / NOT5 family	0.419492	0.0223597	0	0.383797	0	0.350673	0	0.937198		0	0.628871	0	0.619585	0	0.74894	0	0.624113		0	0.310805	-0.339005	0.0415714	-0.345417	0.0358485	0	0.0776181		0.407309	0.0162888	0	0.405484	0	0.807634	0	0.816343		1017.01	1062.71	1619.39	1164.4	1198.18	1148.94	1202.44	1180.08	1059.25	1061.54		1136.41
MYCTH_2136371	NF-X1 type zinc finger	0	0.836473	0	0.175803	0	0.646569	0	0.744579		0	0.355392	0	0.713119	0	0.0627295	0	0.656529		0	0.393276	0	0.485881	0	0.521917	0	0.880971		0	0.0653561	0.486117	0.00608233	0	0.472134	0	0.723654		594.236	632.062	616.001	563.175	742.72	746.568	664.628	664.645	580.763	552.28		718.646
MYCTH_2066488	NF-X1 type zinc finger	0	0.676508	0	0.687877	0	0.701627	0	0.962192		0	0.822227	0	0.874131	0	0.915863	0	0.924798		0	0.852434	0	0.824778	0	0.938349	0	0.822244		0	0.556457	0	0.641001	0	0.415234	0	0.382609		13.0889	13.0997	16.9347	24.734	22.3263	17.7754	15.2788	25.4328	12.1753	16.2777		28.931
total	46		#N/A		#N/A		#N/A		#N/A			#N/A		#N/A		#N/A		#N/A
	LFC>0	5	46	8	46	5	46	1	46	0	6	46	10	46	11	46	7	46	4	13	46	13	46	13	46	16	46	7	6	46	9	46	6	46	1	46	0
	LFC>2	0	0	0	0	0	0	0		0	0	0	1	0	0	0	0		0	3	0	1	0	1	0	1		0	0	0	1	0	1	0	0		0
	LFC<0	6	0	5	0	4	0	1	0	0	9	0	10	0	10	0	6	0	4	7	0	12	0	10	0	6	0	5	5	0	8	0	6	0	1	0	0
	LFC<-2	2	0	1	0	0	0	0	0	0	2	0	2	0	0	0	0	0	0	2	0	2	0	0	0	0	0	0	2	0	0	0	0	0	0	0	0
[truncated: 29 more columns]

## Sheet: S3
			differential expression of all genes up- or downregulated at all points in time after the cellulose spike ( t1, t2, t3, and t4) in relation to the respective steady state condition																																					normalized counts
			MJK20.3 (Δku80)									BS6.4 (Δku80, Δclr2)									BS7.8 (Δku80, Δclr1)									JK2.8 (Δku80, Δclr4)										MJK20.3 (Δku80)
gene	orthologues	domain	t1 L2FC	t1 padj	t2 L2FC	t2 padj	t3 L2FC	t3 padj	t4 L2FC	t4 padj		t1 L2FC	t1 padj	t2 L2FC	t2 padj	t3 L2FC	t3 padj	t4 L2FC	t4 padj		t1 L2FC	t1 padj	t2 L2FC	t2 padj	t3 L2FC	t3 padj	t4 L2FC	t4 padj		t1 L2FC	t1 padj	t2 L2FC	t2 padj	t3 L2FC	t3 padj	t4 L2FC	t4 padj			steady state R1	steady state R2 2	mean steady state	t1 R1	t1 R2	mean t1	t2 R1	t2 R2	mean t2	t3 R1
MYCTH_2307450		Fungal Zn(2)-Cys(6) binuclear cluster domain	0	0.128676	1.14415	6.25975e-08	1.00396	5.7406e-06	0.93187	5.59067e-05		0	0.332832	0.69863	0.0011376	0	0.0754219	0.579907	0.00967931		0	0.628898	0.612698	0.00359826	0	0.829471	0	0.136603		0.575826	0.00880642	1.10815	4.65578e-08	0.760721	0.000427788	0.624836	0.0110573			561.514	663.173	612.344	776.882	821.931	799.406	1376.79	1326.69	1351.74	1188.69
MYCTH_2308084		Fungal Zn(2)-Cys(6) binuclear cluster domain	3.21961	1.35543e-12	2.99968	3.11181e-11	2.1549	7.75526e-06	2.19884	8.10589e-06		0	0.301367	-1.63927	0.00275929	0	0.0698712	0	0.157798		-1.12551	0.0158573	-1.00793	0.0328626	0	0.149393	-1.00557	0.0318648		3.63415	4.49676e-18	3.1157	1.02693e-13	1.94348	1.13352e-05	1.78264	0.000177811			71.9889	57.3113	64.6501	757.83	450.92	604.375	570.064	467.009	518.536	349.885
MYCTH_2310145	XlnR/Xyr/GalR	Fungal Zn(2)-Cys(6) binuclear cluster domain	3.15366	2.12117e-22	4.334	2.23215e-42	3.85288	1.81055e-33	3.67091	2.44887e-30		3.28418	5.76153e-24	3.21642	2.5348e-23	3.77416	1.4325e-31	4.39321	3.96931e-42		0	0.241793	0	0.706192	0	0.99155	0	0.42173		4.81009	4.27732e-53	5.1132	4.19093e-60	4.70523	7.02866e-51	4.56489	8.09672e-48			439.787	548.551	494.169	4326.83	4461.64	4394.23	10932.4	8984.67	9958.55	7156.6
MYCTH_46266	GaaR/Pdr2	Fungal Zn(2)-Cys(6) binuclear cluster domain	1.60188	2.85338e-09	2.89539	2.55738e-29	1.53432	2.03269e-08	1.64519	2.00674e-09		1.23802	4.66748e-06	1.16492	1.30011e-05	0.948786	0.00052334	1.15243	2.42593e-05		0.862856	0.00145512	1.04963	7.31692e-05	0.903525	0.000740037	0.702525	0.0106958		2.19341	2.1399e-17	3.16985	5.14221e-36	1.67222	2.32578e-10	1.47862	7.51237e-08			804.967	846.57	825.768	2411.08	2600.88	2505.98	6223.07	6063.04	6143.06	2459.89
MYCTH_2308823		Fungal Zn(2)-Cys(6) binuclear cluster domain	1.42279	0.000253187	2.56613	7.14328e-13	2.5499	2.35543e-12	1.33075	0.00166538		2.00193	4.1982e-08	2.32668	7.0174e-11	1.05574	0.00590525	0	0.1404		1.26802	0.000292078	1.0799	0.00217076	0	0.0743279	0	0.337749		0.78544	0.0394584	2.40281	8.53247e-13	2.33216	8.50585e-12	1.59304	1.71777e-05			113.873	139.185	126.529	334.461	342.471	338.466	766.535	728.793	747.664	756.301
MYCTH_2121737		Fungal Zn(2)-Cys(6) binuclear cluster domain	1.41796	0.000173942	2.18772	8.2487e-10	1.0381	0.00934223	1.34784	0.00104511		0	0.461598	0	0.132759	-1.03805	0.00555293	0	0.0508723		0	0.829707	0	0.5706	0	0.267746	0	0.487398		2.18707	6.79376e-10	2.42942	2.9951e-12	1.29171	0.000596469	1.07459	0.0117823			807.585	944.817	876.201	2224.8	2456.28	2340.54	3880.31	4101.28	3990.79	1857.9
MYCTH_2300984		Fungal Zn(2)-Cys(6) binuclear cluster domain	1.00063	0.000213601	1.55863	6.45874e-10	1.41171	6.41264e-08	1.27945	2.16843e-06		0	0.540497	-1.04188	6.38498e-05	0	0.504433	0.74141	0.00520675		-0.954688	0.000168679	-1.22016	1.34686e-06	-0.671969	0.00891636	0	0.303216		2.01706	3.65553e-17	1.915	8.50325e-16	1.50892	7.22855e-10	1.22118	2.70758e-06			375.651	412.641	394.146	694.325	880.912	787.618	1229.43	1090.76	1160.1	1164.25
MYCTH_2299531		Fungal Zn(2)-Cys(6) binuclear cluster domain	0.949329	4.30071e-05	1.66151	1.21455e-14	1.13143	7.66595e-07	0.715703	0.00680763		0.852101	0.000162925	0.461886	0.0488562	0.486907	0.0392865	0.677427	0.00339496		1.05297	6.51339e-07	0.832826	0.000109219	0.634836	0.00370352	0.706566	0.00122691		1.40383	2.43321e-11	1.78221	5.26724e-18	1.39085	5.06743e-11	0.747558	0.00249999			356.018	466.678	411.348	764.18	820.028	792.104	1291.95	1304.07	1298.01	1060.35
MYCTH_2299922		Fungal Zn(2)-Cys(6) binuclear cluster domain	0.869341	0.0253611	1.01386	0.0052928	0	0.982061	0	0.596296		0	0.752659	0	0.0859353	-0.792624	0.0393386	-0.886587	0.0209725		-1.23537	0.000349947	-1.12888	0.00130774	-1.42709	2.82608e-05	-1.88611	5.55566e-08		1.1605	0.000842623	0	0.179405	0	0.70988	0	0.723497			151.831	155.559	153.695	372.564	190.262	281.413	342.336	277.943	310.14	142.093
MYCTH_2310586		Fungal Zn(2)-Cys(6) binuclear cluster domain	0.820866	0.0216802	1.35956	2.89331e-05	1.16179	0.000750238	0.83224	0.0436552		0.699316	0.041443	1.67639	7.28228e-08	2.1015	1.23527e-11	1.50058	2.69086e-06		0.972313	0.00285258	1.15069	0.000298488	1.77575	1.10623e-08	1.64769	1.43488e-07		0	0.337782	1.24451	0.000112684	1.18297	0.000402674	0.833714	0.0359596			1138.73	713.935	926.334	2231.15	1046.44	1638.8	3012.56	1745.22	2378.89	2557.67
MYCTH_2299657		Fungal Zn(2)-Cys(6) binuclear cluster domain	0	0.92754	0.967315	0.00225995	0.722018	0.0366131	0	0.0587863		0	0.0603765	-0.962291	0.00189177	-0.699209	0.029599	0	0.270183		0	0.277848	0	0.646004	0	0.926555	0	0.244907		1.1246	0.000317319	1.38995	3.82909e-06	1.01817	0.00148631	1.48615	3.23034e-06			772.245	1075.81	924.03	1060.54	840.957	950.748	1862.01	1748.46	1805.23	1601.22
MYCTH_2296022		Fungal Zn(2)-Cys(6) binuclear cluster domain	0.926641	0.0429617	1.22843	0.00366004	0	0.0979784	1.37823	0.00324934		0	0.55044	-1.03489	0.0160065	0	0.083115	0	0.753688		0	0.0726121	-0.953225	0.021915	-1.09296	0.00735331	0	0.27802		2.80833	2.91763e-13	1.41025	0.000415217	1.14409	0.00702047	1.75531	3.28936e-05			208.113	268.544	238.329	503.809	401.452	452.63	580.483	534.879	557.681	429.335
MYCTH_2298970		Fungal Zn(2)-Cys(6) binuclear cluster domain	0	0.84071	0.765001	0.0435243	0.999157	0.00849924	1.42077	0.000122369		0	0.453869	0	0.978451	0	0.25988	0.899932	0.0121167		-0.803	0.0279977	0	0.502061	0	0.144225	0	0.241545		0.74078	0.0383827	0.825265	0.0178238	1.15242	0.00075443	1.97567	1.74135e-09			74.6067	78.5983	76.6025	59.2716	81.8125	70.5421	159.261	100.189	129.725	166.539
MYCTH_2298994	NirA/Nit4	Fungal Zn(2)-Cys(6) binuclear cluster domain	0	0.838189	0	0.255731	0	0.406356	0	0.520124		0	0.945681	0	0.283652	0	0.504815	0	0.653719		0.496143	0.0168084	0.676647	0.000722163	0.614107	0.00227593	0.670034	0.00086677		0	0.582424	0	0.788319	0	0.150353	0	0.840475			341.62	430.653	386.137	338.695	395.744	367.22	456.944	484.784	470.864	456.837
MYCTH_2303067	MalR	Fungal Zn(2)-Cys(6) binuclear cluster domain	0	0.497564	0	0.281591	0.839143	0.000111262	0	0.886791		0	0.187763	1.25973	1.73963e-10	1.4947	2.38386e-14	1.16258	6.41108e-09		0.532746	0.00471174	1.19203	1.52532e-11	1.39771	5.72391e-16	1.23617	1.64288e-12		0	0.808391	0.46664	0.016271	0.492008	0.0136263	0	0.715901			193.716	188.309	191.012	156.646	175.041	165.844	214.332	247.24	230.786	310.16
MYCTH_2305522		Fungal Zn(2)-Cys(6) binuclear cluster domain	0	0.924277	1.26392	6.01069e-07	0	0.0836316	0	0.589598		0	0.33018	0.950158	0.000172757	0.543515	0.0436484	0	0.111067		0.888159	0.000565436	0.891432	0.000509349	1.00285	7.39212e-05	1.11771	9.66637e-06		0	0.374059	1.80989	1.9201e-13	0.741599	0.00700842	0	0.101327			698.947	912.068	805.508	743.012	825.736	784.374	1772.71	2092.65	1932.68	1136.74
MYCTH_2310172		Fungal Zn(2)-Cys(6) binuclear cluster domain	0	0.0531529	1.12452	1.27937e-11	0.730311	5.54421e-05	0.635703	0.000998752		0	0.0697477	0.721739	3.69561e-05	0.550168	0.00241778	0.472906	0.0108326		0.606766	3.33742e-05	0.619273	2.16118e-05	0.482399	0.00109346	0.440739	0.00332693		0.572642	0.000137612	1.17403	8.39041e-17	0.728133	8.66247e-07	0.489151	0.004148			273.558	348.78	311.169	359.863	450.92	405.392	642.996	707.785	675.391	488.922
MYCTH_2305582		Fungal Zn(2)-Cys(6) binuclear cluster domain	0	0.855673	0	0.0516174	0.637778	0.0400309	0	0.975272		1.3462	2.11506e-07	1.90384	1.26041e-14	1.96475	2.14591e-15	1.71718	7.5193e-12		1.07581	2.60052e-07	1.69472	8.8345e-17	1.83034	1.1155e-19	1.65419	4.20666e-16		0	0.161609	0.993411	3.06881e-06	1.21609	1.02464e-08	0	0.671013			83.7689	91.6981	87.7335	63.5053	100.839	82.172	126.516	135.74	131.128	151.26
MYCTH_2307957		Fungal Zn(2)-Cys(6) binuclear cluster domain	0	0.289773	0.435591	0.0348782	0.500654	0.0183664	0	0.745364		0	0.324345	0.564427	0.00355174	0.455848	0.0226849	0	0.327234		0.459938	0.0158516	0.924781	2.44158e-07	0.599431	0.00110212	0.579785	0.00180768		0	0.683973	0	0.197071	0	0.290648	0	0.636818			439.787	636.974	538.38	658.338	622.156	640.247	762.07	688.394	725.232	753.246
MYCTH_53224	RhaR/Pdr1	Fungal Zn(2)-Cys(6) binuclear cluster domain	0	0.996256	0	0.0617331	0	0.735417	0	0.343856		0.597371	0.0139154	1.18781	7.23899e-08	0.735493	0.00153915	0.838729	0.000280231		0.709458	0.000510681	1.05547	9.40078e-08	0.500177	0.0164293	0.574078	0.00572227		0	0.344964	0.621617	0.00304693	0	0.524522	0	0.761175			204.187	245.62	224.903	179.932	266.366	223.149	305.126	315.11	310.118	226.126
MYCTH_2297073		Fungal Zn(2)-Cys(6) binuclear cluster domain	0	0.0874532	0	0.0761557	0	0.298273	0	0.810473		0.889716	0.00293971	1.39527	7.00347e-07	0.9156	0.00182242	0	0.0503064		1.19158	2.77859e-05	1.64303	3.2992e-09	1.5635	1.61485e-08	1.38698	7.94035e-07		0	0.609015	0	0.215455	0	0.903165	0	0.219905			145.287	162.109	153.698	186.282	277.782	232.032	245.589	216.537	231.063	181.818
MYCTH_2308290		Fungal Zn(2)-Cys(6) binuclear cluster domain	0	0.801834	0	0.348481	0.958184	0.0235106	0	0.907434		1.07143	0.0101316	1.62876	2.34015e-05	1.06891	0.00879727	1.22357	0.00252032		0	0.0556402	1.2373	0.000341769	0.980918	0.00495941	0	0.175956		0	0.705486	0	0.658275	0	0.583548	0	0.947382			71.9889	58.9488	65.4688	61.3885	83.7152	72.5518	69.9556	108.269	89.1121	129.87
MYCTH_2301134		Fungal Zn(2)-Cys(6) binuclear cluster domain	0	0.557394	0	0.593742	0	0.200973	0	0.941599		0.759462	0.0390879	1.08076	0.00132693	1.11261	0.00101712	0.881389	0.012097		1.4209	2.16586e-08	0.664728	0.0161406	0.830776	0.00167909	1.01823	0.000100351		0	0.123668	1.17137	9.08517e-06	0.624252	0.035125	0.684433	0.0422079			48.4289	42.5741	45.5015	50.8042	60.8837	55.844	47.6294	61.406	54.5177	38.197
MYCTH_2295721		Fungal Zn(2)-Cys(6) binuclear cluster domain	0	0.448129	1.13192	6.81508e-05	0	0.299443	0	0.783607		0.716492	0.0204183	0.869056	0.00290035	0.649305	0.0336806	0.684393	0.0252803		0.940426	0.000282347	0.62658	0.0219107	1.11719	9.7334e-06	0.969682	0.000172921		0	0.173516	0.655424	0.0153892	0	0.643785	0	0.473863			112.565	111.348	111.956	135.478	138.891	137.185	251.543	239.16	245.351	146.677
MYCTH_2299337		Fungal Zn(2)-Cys(6) binuclear cluster domain	0	0.764567	0	0.167902	0	0.589684	0	0.582586		1.34351	0.00764907	1.63727	0.000584468	0	0.349807	1.0529	0.0411487		1.23734	0.00126591	1.36043	0.000332857	0.935282	0.0164821	0.966074	0.0139031		0	0.307281	0.924325	0.0208987	0	0.370109	0	0.505041			22.2511	22.9245	22.5878	14.8179	22.8314	18.8247	46.141	32.319	39.23	35.1413
MYCTH_2308945		Fungal Zn(2)-Cys(6) binuclear cluster domain	0	0.229959	0	0.284565	0	0.167963	0	0.432303		0.672159	0.00150692	0.880812	1.27475e-05	0.807025	8.31756e-05	0.672539	0.00141184		0.562071	0.00425163	0.861741	5.1622e-06	0.72002	0.000156745	0.599918	0.00207982		0	0.977725	0	0.0505698	0.564093	0.00629772	0	0.9993			332.458	317.668	325.063	425.486	382.426	403.956	386.989	395.907	391.448	412.528
MYCTH_2309668		Fungal Zn(2)-Cys(6) binuclear cluster domain	0	0.175571	0	0.636897	0	0.449712	0	0.94522		0	0.0721571	0.984993	9.93266e-05	0.777303	0.0030054	0.856031	0.00104453		0.987614	6.66316e-06	0.858779	0.000108635	0.960043	1.10112e-05	1.09284	5.27422e-07		0	0.720258	0	0.183822	0	0.636788	0	0.340993			147.905	121.172	134.538	82.5569	112.254	97.4057	136.934	166.443	151.689	110.007
MYCTH_2297445		Fungal Zn(2)-Cys(6) binuclear cluster domain	0	0.604383	0	0.867581	0	0.277314	0	0.889291		0.483844	0.0482787	0.873963	6.79243e-05	0.769912	0.000601153	0.920672	2.9716e-05		0	0.0926547	0.545111	0.00348877	0.680593	0.000154476	0.694801	0.000125816		0.439613	0.0263623	0	0.112693	0	0.098446	0	0.805992			142.669	132.635	137.652	120.66	123.67	122.165	141.4	145.435	143.418	178.762
MYCTH_2298696	Rce1	Fungal Zn(2)-Cys(6) binuclear cluster domain	0	0.783887	0	0.239307	0	0.663716	0	0.144336		0.586375	0.00273598	1.10287	1.7439e-09	0.4847	0.01369	0	0.341071		0.952904	1.47016e-07	1.27138	9.49829e-13	0.833528	4.68771e-06	0.656111	0.00042557		0	0.353152	0	0.691653	0	0.0620777	0	0.205636			865.176	1185.52	1025.35	889.074	1050.24	969.659	1141.62	1315.38	1228.5	896.866
MYCTH_2295596		Fungal Zn(2)-Cys(6) binuclear cluster domain	0	0.222467	0	0.209431	0	0.597909	0	0.22363		0	0.548961	0	0.0741022	1.14056	2.15142e-05	0	0.516931		0	0.298142	0.795776	0.00105646	0.516252	0.0374601	0	0.837202		0.712098	0.00450565	0.51555	0.0492346	0.592146	0.0257854	0.728263	0.0118982			103.402	78.5983	91.0003	120.66	125.573	123.116	120.562	122.812	121.687	111.535
MYCTH_2296492	ClrD	Fungal Zn(2)-Cys(6) binuclear cluster domain	0	0.460849	0	0.730689	0	0.77023	0	0.408238		0	0.0941554	0.431909	0.00938134	0.342107	0.0471593	0	0.31008		0.607425	0.0001404	0.703441	7.57832e-06	0.697326	8.82557e-06	0.705296	7.77378e-06		0	0.863706	0	0.768905	0	0.827576	0	0.541426			1166.22	1421.32	1293.77	1426.75	1459.31	1443.03	1181.8	1268.52	1225.16	1292.59
MYCTH_2037656		Fungal Zn(2)-Cys(6) binuclear cluster domain	0	0.402141	0	0.684385	0	0.38123	0	0.908613		0	0.523083	0.658742	0.0227556	0	0.343032	0	0.191385		0.573326	0.00382966	0.545829	0.00658291	0.716544	0.000188082	0.897607	2.29437e-06		0	0.0883063	0	0.288443	0	0.758831	0	0.962747			71.9889	62.2237	67.1063	50.8042	55.1759	52.9901	75.9093	74.3336	75.1215	53.4759
MYCTH_2294789		Fungal Zn(2)-Cys(6) binuclear cluster domain	0	0.969846	0	0.430326	0	0.550611	0	0.531637		0.432891	0.0483962	0	0.0578374	0	0.141623	0	0.0833857		0.533114	0.00505194	0.72946	8.11909e-05	0.501627	0.00780718	0.761521	3.38283e-05		0.601717	0.00184095	0.58052	0.00258378	0	0.184444	0	0.468408			240.836	278.369	259.602	232.853	279.685	256.269	291.73	303.798	297.764	256.684
MYCTH_2296636		Fungal Zn(2)-Cys(6) binuclear cluster domain	0	0.370923	0	0.469791	0	0.840965	0	0.759843		0	0.70361	0	0.782835	0	0.0568671	0	0.34906		0.400386	0.021208	0.491431	0.00365756	0.659532	6.22083e-05	0.510071	0.00257444		0	0.290277	0.486086	0.00455724	0	0.304845	0.496865	0.0116763			756.538	1011.95	884.246	1018.2	1008.39	1013.29	1015.1	951.793	983.447	1019.1
MYCTH_2300024		Fungal Zn(2)-Cys(6) binuclear cluster domain	-0.53241	0.0178848	0	0.0674802	-0.704891	0.0012911	-1.114	1.30201e-07		-0.619198	0.00308019	-0.42269	0.0456457	0	0.105211	-0.767286	0.000197779		-0.635649	0.00205463	-0.511589	0.0139712	-0.586757	0.00429017	-0.841764	2.93762e-05		-1.1937	2.56359e-09	-0.77092	0.000159725	-0.967056	2.52921e-06	-1.1817	1.27893e-08			5651.79	5570.66	5611.22	4168.06	3592.14	3880.1	4557.54	3884.74	4221.14	3530.93
MYCTH_2300537		Fungal Zn(2)-Cys(6) binuclear cluster domain	-0.565251	0.000950346	-0.578846	0.000464575	-0.862849	1.73988e-07	-0.476394	0.015002		-0.46454	0.00515952	0	0.31882	0	0.350736	0	0.07467		0	0.345912	0	0.833157	0	0.78852	0.381998	0.0197724		-0.36868	0.0323269	-0.586482	0.000239851	-0.631865	0.000109842	0	0.146532			3205.47	3975.77	3590.62	2459.77	2391.59	2425.68	2177.56	2629.15	2403.35	1798.32
MYCTH_73708		Fungal Zn(2)-Cys(6) binuclear cluster domain	0	0.0589727	0	0.894989	0	0.387584	0	0.0907417		0	0.204255	0.871045	0.000809052	0.683254	0.0111006	1.06251	4.65381e-05		0.626895	0.0132025	0.885811	0.000271098	0.778882	0.00151038	0.932474	0.00012979		0	0.117889	0	0.901578	0	0.912468	0	0.701144			308.898	325.856	317.377	203.217	218.801	211.009	300.66	311.878	306.269	288.77
MYCTH_2300935		Fungal Zn(2)-Cys(6) binuclear cluster domain	0	0.0734261	0	0.317253	-1.1314	0.00233286	-1.44933	0.000121114		0	0.154067	1.89835	8.72593e-09	1.23996	0.000285318	0	0.106915		2.27988	2.5444e-12	2.07939	1.71567e-10	1.50371	5.83766e-06	1.95849	2.54647e-09		0	0.879395	0	0.894059	-0.907249	0.0132465	0	0.127877			1053.66	1149.5	1101.58	730.311	622.156	676.233	775.466	883.924	829.695	542.398
MYCTH_2295212		Fungal Zn(2)-Cys(6) binuclear cluster domain	-1.00056	1.43187e-08	-1.06155	5.63275e-10	-0.750332	3.13168e-05	-1.02207	5.36796e-09		-1.13656	1.36573e-11	-1.37497	1.00942e-16	-1.48627	4.5132e-19	-1.62123	1.95684e-22		-0.8706	4.56122e-08	-1.46934	1.63668e-20	-1.61075	7.21596e-25	-1.62453	5.58765e-25		-1.19594	5.15796e-14	-0.937567	4.51337e-09	-0.753873	5.2061e-06	-0.48539	0.0121773			1032.71	1293.6	1163.16	565.197	595.519	580.358	573.041	539.727	556.384	724.216
MYCTH_2301920	AmyR/bglR/col26/InuR	Fungal Zn(2)-Cys(6) binuclear cluster domain	-1.8413	2.35196e-34	-1.23375	2.5276e-16	-1.09614	9.27617e-13	-1.15346	4.43457e-14		-1.71154	1.16463e-30	-1.17257	2.28698e-15	-0.828195	3.91134e-08	-1.3132	1.17683e-18		-1.22161	6.48427e-17	-1.14039	6.47301e-15	-0.836487	1.63023e-08	-0.733952	9.48422e-07		-1.29897	1.07546e-18	-0.886748	2.36308e-09	-0.759134	7.17958e-07	-0.559778	0.00103691			4547.08	5736.04	5141.56	1596.1	1274.75	1435.43	2131.41	2239.7	2185.56	2297.93
MYCTH_2305551		Fungal Zn(2)-Cys(6) binuclear cluster domain	-2.34673	4.47378e-12	-1.67095	1.02834e-06	-1.87751	7.1894e-08	-2.59302	2.16772e-14		-1.81675	7.23492e-08	-2.05978	4.99732e-10	-2.19003	4.68053e-11	-3.13932	2.3405e-21		-1.9666	3.59045e-09	-1.51176	6.87607e-06	-2.27988	5.33536e-12	-3.46486	4.35078e-26		-2.43075	3.40084e-13	-2.19872	3.52904e-11	-2.49407	9.01127e-14	-2.52622	8.71699e-14			7814.07	7848.37	7831.22	1761.21	1318.51	1539.86	2664.27	2254.25	2459.26	2163.48
MYCTH_2312442		Zinc finger, C2H2 type	2.89919	0.000467029	3.56712	3.98017e-06	4.56863	2.80223e-09	3.6715	6.67682e-06		2.90234	6.4387e-05	1.82555	0.0159235	0	0.120111	2.4049	0.00120334		0	0.12679	0	0.0560609	0	0.188671	0	0.131733		2.63233	7.04224e-06	2.9406	2.83206e-07	3.10282	8.85269e-08	3.12548	2.01597e-07			3.92667	8.18733	6.057	40.22	47.5654	43.8927	66.9788	72.7177	69.8482	140.565
MYCTH_63778		Zinc finger, C2H2 type	2.70494	3.47035e-27	3.79412	3.9273e-54	3.5138	2.54602e-46	3.33516	8.17205e-42		2.41245	4.60568e-22	0.902121	0.000571929	0.728113	0.00696911	1.62672	1.9174e-10		0	0.617174	0	0.401092	0.736494	0.00472092	0.540253	0.046479		3.27144	1.15743e-41	4.00346	1.87681e-62	3.44333	3.59916e-46	3.36451	6.1145e-44			357.327	386.442	371.884	2491.52	2355.44	2423.48	5203.51	5108.01	5155.76	4458.36
MYCTH_2312477		Zinc finger, C2H2 type	1.43576	0.0155543	1.4941	0.00743034	1.43074	0.0153369	0	0.390623		1.84433	0.000690365	2.60226	3.51717e-07	2.76635	6.45006e-08	1.79075	0.000951372		1.98493	9.06582e-07	1.97001	9.51813e-07	2.119	1.2922e-07	2.05112	3.75843e-07		0	0.427505	0	0.177569	0	0.704371	0	0.410851			26.1778	16.3747	21.2762	63.5053	53.2733	58.3893	77.3977	43.6306	60.5142	51.948
MYCTH_2307033		Zinc finger, C2H2 type	1.11095	2.45519e-06	1.25241	4.2594e-08	0	0.253142	0.626291	0.0312345		1.12913	8.96331e-07	1.017	8.12611e-06	0.775141	0.000963941	0	0.0963758		0.987973	9.33461e-06	0.743198	0.00104446	0.772319	0.000619493	0.652616	0.00458999		0.931084	5.17654e-05	1.22037	3.58052e-08	0.666675	0.00602666	0	0.213901			600.78	722.122	661.451	1454.27	1400.33	1427.3	1597.07	1551.31	1574.19	797.554
MYCTH_2300377		Zinc finger, C2H2 type	0.989914	7.8591e-07	0.990202	4.55754e-07	0.638133	0.00293848	0	0.469958		0.969059	7.77812e-07	1.10914	7.2314e-09	1.12414	5.62347e-09	0.860637	1.44898e-05		0.640199	0.00105945	0.720007	0.000184101	0.877322	3.68085e-06	0.908132	1.79908e-06		0.978426	3.34496e-07	0.979535	2.23797e-07	0.756739	0.000142299	0	0.0629293			798.423	892.419	845.421	1649.02	1706.65	1677.83	1735.5	1620.8	1678.15	1463.71
MYCTH_2300604		Zinc finger, C2H2 type	0.568802	0.00229547	0.492501	0.00646845	0	0.0984971	0	0.880094		0.464397	0.00934691	0.583827	0.000550954	0.76472	4.27413e-06	0.56643	0.000998958		0.455529	0.00290262	0.360188	0.022188	0.35189	0.0230081	0.429479	0.00515632		0.524875	0.000774021	0.590801	0.000116904	0	0.0747736	0	0.827377			306.28	307.843	307.062	410.668	498.486	454.577	445.037	418.531	431.784	403.361
MYCTH_59287	CrzA	Zinc finger, C2H2 type	0	0.384108	0.570356	1.09036e-05	0.463618	0.000807422	0	0.136523		0.378316	0.00556436	0.414714	0.00163305	0.526861	5.28081e-05	0	0.575306		0.358138	0.0068754	0.434634	0.000878507	0.349932	0.00751059	0	0.337892		0.36391	0.00700351	0.764182	8.81269e-10	0.391921	0.00413357	0.443765	0.00263174			1264.39	1457.34	1360.87	1566.46	1442.18	1504.32	2019.78	2016.7	2018.24	1888.46
MYCTH_105777		Zinc finger, C2H2 type	0	0.684526	0.530927	0.0143714	0.473644	0.0411546	0	0.302515		0.489338	0.0230431	0.50218	0.0160453	0.60553	0.00346136	0	0.361339		0.566222	0.00555508	0.448078	0.0304908	0.424387	0.0404271	0.50516	0.0139895		0	0.256335	0.651417	0.0012912	0.594028	0.00510275	0	0.107035			869.103	1113.48	991.29	975.865	1170.11	1072.99	1442.28	1418.8	1430.54	1527.88
MYCTH_2309600	HCR-1	Zinc finger, C2H2 type	0	0.361174	0.975275	5.22333e-07	0.869494	2.01662e-05	0	0.158451		0.561334	0.00583276	1.40708	3.4465e-14	1.038	4.85267e-08	0	0.0678302		1.0885	1.30204e-09	1.87066	1.92629e-26	1.38996	3.95008e-15	1.13345	2.67314e-10		0	0.0684518	1.04411	7.28759e-09	0.70485	0.000240616	0	0.316803			404.447	546.913	475.68	554.613	559.369	556.991	991.286	872.612	931.949	919.785
MYCTH_2307545		Zinc finger, C2H2 type	0	0.480394	0.61758	0.0280824	1.2457	3.19218e-06	0	0.0594271		1.08285	5.3881e-05	1.29192	6.45948e-07	1.46266	1.67899e-08	0.974898	0.000314981		0	0.0762257	0	0.106568	0.551768	0.0386138	0	0.411466		0.721215	0.00702489	0.992986	9.48505e-05	1.02288	8.65132e-05	0.736052	0.0157033			359.945	366.792	363.368	495.341	367.205	431.273	589.413	525.183	557.298	844.918
MYCTH_2310085	CreA/1	Zinc finger, C2H2 type	0.48508	0.0459793	0.956312	9.63448e-06	1.37425	1.5485e-10	0.787247	0.00131386		-0.648984	0.00375119	-0.789766	0.000250646	0	0.180352	0	0.315108		-0.635905	0.00365485	0	0.160653	0	0.683383	0	0.0604325		0.464436	0.0480908	0.659384	0.00261393	1.16313	4.72321e-08	0.775722	0.00123617			2075.9	2413.62	2244.76	3602.87	2680.79	3141.83	4390.83	4317.81	4354.32	5932.76
MYCTH_71014		Zinc finger, C2H2 type	0	0.169078	-0.484277	0.004674	0	0.420606	0	0.812452		0	0.516058	-0.815692	2.60409e-07	0	0.100985	0	0.532705		-0.540468	0.00010196	-0.699806	5.77152e-07	-0.678695	6.78342e-07	-0.467926	0.000859873		0.419224	0.00340955	-0.465495	0.00127867	0	0.115331	0	0.667025			456.803	411.004	433.903	541.912	500.388	521.15	306.614	315.11	310.862	398.777
MYCTH_2305142		Zinc finger, C2H2 type	0.442007	0.0467972	0.432517	0.0434963	0	0.568549	0	0.612893		0.766975	0.000105652	0.531119	0.0079105	0	0.125714	0	0.773948		0.545866	0.00654088	0.620097	0.0016117	0.55062	0.00548808	0.495821	0.0139834		0.535731	0.00987598	0.491717	0.0162604	0	0.157991	0	0.216689			2213.33	2642.87	2428.1	3839.95	2756.89	3298.42	3238.8	3312.69	3275.75	2635.6
MYCTH_2313746		Zinc finger, C2H2 type	0	0.521893	0	0.0713562	0	0.15254	0	0.127701		0.555679	0.0350945	1.94716	1.28648e-16	1.81997	1.73568e-14	1.17972	1.57534e-06		0	0.11249	1.79584	2.85816e-14	1.03576	2.05195e-05	0.856895	0.000553577		0	0.0772799	-0.694274	0.0076096	0	0.227844	-0.864153	0.00270762			729.052	723.76	726.406	876.373	808.612	842.493	980.867	1071.37	1026.12	988.539
MYCTH_2310773		Zinc finger, C2H2 type	0	0.25876	2.29245	1.75249e-06	0	0.273326	0	0.157719		3.48861	1.01214e-11	5.78072	1.93604e-31	3.39387	3.06686e-11	3.15593	1.01937e-09		5.64023	2.44709e-35	3.9018	2.73074e-17	3.3854	3.01361e-13	3.2369	4.29642e-12		0	0.577674	3.76371	9.23715e-15	0	0.9465	0	0.139453			54.9734	40.9366	47.955	52.9211	102.741	77.8312	284.288	187.45	235.869	27.5019
MYCTH_2111519		Zinc finger, C2H2 type	0	0.85517	0	0.279962	0	0.827906	0	0.769666		1.69526	0.0229757	2.50783	0.000277254	2.708	8.91724e-05	1.99877	0.00581801		0	0.0630802	2.27165	0.000241626	2.5813	2.27355e-05	0	0.0626659		0	0.696702	0	0.548301	0	0.293817	0	0.840475			19.6333	26.1994	22.9164	25.4021	26.6366	26.0194	26.7915	56.5582	41.6749	21.3903
MYCTH_115802		Zinc finger, C2H2 type	-0.835915	4.00847e-06	-0.55499	0.00265879	-0.425206	0.0338248	-0.4684	0.0369903		-0.938424	7.98426e-08	-1.24938	2.40341e-13	-1.00371	6.80469e-09	-1.07442	6.70148e-10		-1.07175	4.37671e-10	-1.19072	2.97491e-12	-1.09898	1.40877e-10	-1.03096	2.25851e-09		-0.553679	0.00272303	-0.772286	1.10834e-05	-0.638151	0.000546447	0	0.396546			7708.05	10006.6	8857.3	5431.82	4492.08	4961.95	5684.27	6371.68	6027.98	6198.62
MYCTH_38704	ClrB	Fungal specific transcription factor domain	5.11617	2.24199e-36	6.30764	1.24951e-55	5.51948	1.45181e-42	5.47344	7.19077e-42		0	0.936089	0	0.713391	0	0.883833	0	0.810434		1.04377	0.013972	0	0.856334	0	0.523354	1.60112	8.38545e-05		7.28054	3.21592e-81	7.45955	2.31906e-85	6.44973	9.23895e-64	6.21854	3.3304e-59			57.5912	101.523	79.557	2108.38	3371.44	2739.91	6624.95	5891.75	6258.35	3585.94
MYCTH_2299338		Fungal specific transcription factor domain	0	0.0702361	0.992852	2.60036e-06	0.521188	0.0308918	0	0.951208		1.22987	2.63643e-09	1.27246	3.85115e-10	0.573798	0.00881303	0.634547	0.00383725		1.58123	1.05877e-16	1.24401	1.31212e-10	1.10323	1.27611e-08	1.21882	3.13746e-10		0.852332	2.69071e-05	1.4274	1.51505e-13	0.884626	1.551e-05	0	0.797996			281.411	365.155	323.283	391.616	487.07	439.343	607.274	675.466	641.37	475.171
MYCTH_2308423		Fungal specific transcription factor domain	0	0.412482	0.801868	0.0107243	0	0.181662	-0.889628	0.0165381		1.35086	6.41466e-06	2.22759	7.19429e-15	2.36917	1.55619e-16	1.6997	7.92271e-09		1.67906	2.72647e-09	2.13991	1.5417e-14	2.13303	1.93482e-14	2.24211	8.64349e-16		1.14599	0.000123548	0.953539	0.00143174	0	0.310313	-0.817486	0.0261034			361.254	473.227	417.241	554.613	483.265	518.939	656.392	796.662	726.527	288.77
MYCTH_2301131		Fungal specific transcription factor domain	0	0.423153	0.541163	0.0048008	0	0.0832139	0	0.365581		0.680715	0.00034779	0.868867	1.74034e-06	0.866836	2.20243e-06	0.787546	2.22837e-05		1.2345	2.9352e-15	0.564209	0.000633222	0.88678	2.36312e-08	0.909174	1.18785e-08		0	0.071808	0.916359	1.02012e-08	0.518687	0.00289081	0	0.283774			303.662	383.167	343.415	364.097	418.576	391.336	510.527	484.784	497.656	444.614
MYCTH_2303918	Mhr1	Fungal specific transcription factor domain	0	0.831257	0	0.451574	0	0.680689	0	0.958556		0.802858	0.00275441	0.928811	0.00032438	1.09952	1.92016e-05	0.757381	0.00498395		1.35883	3.25479e-08	1.16034	2.99342e-06	1.26774	2.5762e-07	1.27852	2.33962e-07		0	0.337782	0.631141	0.0165808	0	0.386459	0	0.69365			306.28	332.405	319.343	328.111	348.179	338.145	413.78	342.581	378.181	372.803
MYCTH_2303243		Fungal specific transcription factor domain	0	0.645589	0	0.552856	0.745436	0.00187209	0	0.567179		0	0.360608	0.992162	9.40333e-06	1.40747	1.19437e-10	1.02632	5.4779e-06		0.55477	0.00763614	0.895033	7.51978e-06	1.07828	2.4926e-08	0.869503	1.17967e-05		0	0.849016	0.723728	0.000635649	0.820693	0.000113936	0	0.0599776			166.229	175.209	170.719	154.53	152.209	153.369	217.309	166.443	191.876	270.435
MYCTH_2299306		Fungal specific transcription factor domain	0	0.502858	0	0.0694311	0	0.170272	0	0.599046		0	0.107697	0.632255	0.0032056	0	0.271006	0	0.403446		0.979161	3.05276e-06	0.690331	0.00150883	0.711768	0.000875335	0.847991	6.60766e-05		0	0.996995	0	0.175891	0	0.511362	0	0.252972			517.011	551.826	534.419	622.352	597.422	609.887	659.369	778.887	719.128	398.777
MYCTH_2307148		Fungal specific transcription factor domain	0	0.526545	1.15363	0.000172028	0	0.433547	0	0.890876		0.933797	0.00290154	1.81958	3.93394e-10	0	0.197592	0.65356	0.0450774		1.86468	3.29556e-11	0.840532	0.0050637	0.682163	0.0243753	0.828331	0.00576427		0.723704	0.0223666	1.09802	0.000206979	0	0.395726	0	0.938522			191.098	229.245	210.172	222.269	279.685	250.977	479.271	454.081	466.676	250.573
MYCTH_111741		Fungal specific transcription factor domain	0	0.622537	0	0.855392	0	0.275178	0	0.860682		0	0.585177	0	0.431951	2.13226	4.74795e-06	2.1279	6.54181e-06		0	0.959074	0	0.199721	3.43582	3.1789e-14	2.76861	1.54627e-09		1.58681	0.00116265	2.50838	5.26553e-08	2.84288	1.05248e-09	1.84399	0.000384955			848.161	1126.58	987.368	1033.02	1430.77	1231.89	1046.36	1103.69	1075.03	1378.15
MYCTH_2310145	XlnR/Xyr/GalR	Fungal specific transcription factor domain	3.15366	2.12117e-22	4.334	2.23215e-42	3.85288	1.81055e-33	3.67091	2.44887e-30		3.28418	5.76153e-24	3.21642	2.5348e-23	3.77416	1.4325e-31	4.39321	3.96931e-42		0	0.241793	0	0.706192	0	0.99155	0	0.42173		4.81009	4.27732e-53	5.1132	4.19093e-60	4.70523	7.02866e-51	4.56489	8.09672e-48			439.787	548.551	494.169	4326.83	4461.64	4394.23	10932.4	8984.67	9958.55	7156.6
MYCTH_46266	GaaR/Pdr2	Fungal specific transcription factor domain	1.60188	2.85338e-09	2.89539	2.55738e-29	1.53432	2.03269e-08	1.64519	2.00674e-09		1.23802	4.66748e-06	1.16492	1.30011e-05	0.948786	0.00052334	1.15243	2.42593e-05		0.862856	0.00145512	1.04963	7.31692e-05	0.903525	0.000740037	0.702525	0.0106958		2.19341	2.1399e-17	3.16985	5.14221e-36	1.67222	2.32578e-10	1.47862	7.51237e-08			804.967	846.57	825.768	2411.08	2600.88	2505.98	6223.07	6063.04	6143.06	2459.89
MYCTH_2299531		Fungal specific transcription factor domain	0.949329	4.30071e-05	1.66151	1.21455e-14	1.13143	7.66595e-07	0.715703	0.00680763		0.852101	0.000162925	0.461886	0.0488562	0.486907	0.0392865	0.677427	0.00339496		1.05297	6.51339e-07	0.832826	0.000109219	0.634836	0.00370352	0.706566	0.00122691		1.40383	2.43321e-11	1.78221	5.26724e-18	1.39085	5.06743e-11	0.747558	0.00249999			356.018	466.678	411.348	764.18	820.028	792.104	1291.95	1304.07	1298.01	1060.35
MYCTH_2298994	NirA/Nit4	Fungal specific transcription factor domain	0	0.838189	0	0.255731	0	0.406356	0	0.520124		0	0.945681	0	0.283652	0	0.504815	0	0.653719		0.496143	0.0168084	0.676647	0.000722163	0.614107	0.00227593	0.670034	0.00086677		0	0.582424	0	0.788319	0	0.150353	0	0.840475			341.62	430.653	386.137	338.695	395.744	367.22	456.944	484.784	470.864	456.837
MYCTH_2303067	MalR	Fungal specific transcription factor domain	0	0.497564	0	0.281591	0.839143	0.000111262	0	0.886791		0	0.187763	1.25973	1.73963e-10	1.4947	2.38386e-14	1.16258	6.41108e-09		0.532746	0.00471174	1.19203	1.52532e-11	1.39771	5.72391e-16	1.23617	1.64288e-12		0	0.808391	0.46664	0.016271	0.492008	0.0136263	0	0.715901			193.716	188.309	191.012	156.646	175.041	165.844	214.332	247.24	230.786	310.16
MYCTH_2305522		Fungal specific transcription factor domain	0	0.924277	1.26392	6.01069e-07	0	0.0836316	0	0.589598		0	0.33018	0.950158	0.000172757	0.543515	0.0436484	0	0.111067		0.888159	0.000565436	0.891432	0.000509349	1.00285	7.39212e-05	1.11771	9.66637e-06		0	0.374059	1.80989	1.9201e-13	0.741599	0.00700842	0	0.101327			698.947	912.068	805.508	743.012	825.736	784.374	1772.71	2092.65	1932.68	1136.74
MYCTH_2310172		Fungal specific transcription factor domain	0	0.0531529	1.12452	1.27937e-11	0.730311	5.54421e-05	0.635703	0.000998752		0	0.0697477	0.721739	3.69561e-05	0.550168	0.00241778	0.472906	0.0108326		0.606766	3.33742e-05	0.619273	2.16118e-05	0.482399	0.00109346	0.440739	0.00332693		0.572642	0.000137612	1.17403	8.39041e-17	0.728133	8.66247e-07	0.489151	0.004148			273.558	348.78	311.169	359.863	450.92	405.392	642.996	707.785	675.391	488.922
MYCTH_2305582		Fungal specific transcription factor domain	0	0.855673	0	0.0516174	0.637778	0.0400309	0	0.975272		1.3462	2.11506e-07	1.90384	1.26041e-14	1.96475	2.14591e-15	1.71718	7.5193e-12		1.07581	2.60052e-07	1.69472	8.8345e-17	1.83034	1.1155e-19	1.65419	4.20666e-16		0	0.161609	0.993411	3.06881e-06	1.21609	1.02464e-08	0	0.671013			83.7689	91.6981	87.7335	63.5053	100.839	82.172	126.516	135.74	131.128	151.26
MYCTH_2307957		Fungal specific transcription factor domain	0	0.289773	0.435591	0.0348782	0.500654	0.0183664	0	0.745364		0	0.324345	0.564427	0.00355174	0.455848	0.0226849	0	0.327234		0.459938	0.0158516	0.924781	2.44158e-07	0.599431	0.00110212	0.579785	0.00180768		0	0.683973	0	0.197071	0	0.290648	0	0.636818			439.787	636.974	538.38	658.338	622.156	640.247	762.07	688.394	725.232	753.246
MYCTH_53224	RhaR/Pdr1	Fungal specific transcription factor domain	0	0.996256	0	0.0617331	0	0.735417	0	0.343856		0.597371	0.0139154	1.18781	7.23899e-08	0.735493	0.00153915	0.838729	0.000280231		0.709458	0.000510681	1.05547	9.40078e-08	0.500177	0.0164293	0.574078	0.00572227		0	0.344964	0.621617	0.00304693	0	0.524522	0	0.761175			204.187	245.62	224.903	179.932	266.366	223.149	305.126	315.11	310.118	226.126
MYCTH_2308290		Fungal specific transcription factor domain	0	0.801834	0	0.348481	0.958184	0.0235106	0	0.907434		1.07143	0.0101316	1.62876	2.34015e-05	1.06891	0.00879727	1.22357	0.00252032		0	0.0556402	1.2373	0.000341769	0.980918	0.00495941	0	0.175956		0	0.705486	0	0.658275	0	0.583548	0	0.947382			71.9889	58.9488	65.4688	61.3885	83.7152	72.5518	69.9556	108.269	89.1121	129.87
MYCTH_2295721		Fungal specific transcription factor domain	0	0.448129	1.13192	6.81508e-05	0	0.299443	0	0.783607		0.716492	0.0204183	0.869056	0.00290035	0.649305	0.0336806	0.684393	0.0252803		0.940426	0.000282347	0.62658	0.0219107	1.11719	9.7334e-06	0.969682	0.000172921		0	0.173516	0.655424	0.0153892	0	0.643785	0	0.473863			112.565	111.348	111.956	135.478	138.891	137.185	251.543	239.16	245.351	146.677
MYCTH_2308945		Fungal specific transcription factor domain	0	0.229959	0	0.284565	0	0.167963	0	0.432303		0.672159	0.00150692	0.880812	1.27475e-05	0.807025	8.31756e-05	0.672539	0.00141184		0.562071	0.00425163	0.861741	5.1622e-06	0.72002	0.000156745	0.599918	0.00207982		0	0.977725	0	0.0505698	0.564093	0.00629772	0	0.9993			332.458	317.668	325.063	425.486	382.426	403.956	386.989	395.907	391.448	412.528
MYCTH_2298696	Rce1	Fungal specific transcription factor domain	0	0.783887	0	0.239307	0	0.663716	0	0.144336		0.586375	0.00273598	1.10287	1.7439e-09	0.4847	0.01369	0	0.341071		0.952904	1.47016e-07	1.27138	9.49829e-13	0.833528	4.68771e-06	0.656111	0.00042557		0	0.353152	0	0.691653	0	0.0620777	0	0.205636			865.176	1185.52	1025.35	889.074	1050.24	969.659	1141.62	1315.38	1228.5	896.866
MYCTH_2296492	ClrD	Fungal specific transcription factor domain	0	0.460849	0	0.730689	0	0.77023	0	0.408238		0	0.0941554	0.431909	0.00938134	0.342107	0.0471593	0	0.31008		0.607425	0.0001404	0.703441	7.57832e-06	0.697326	8.82557e-06	0.705296	7.77378e-06		0	0.863706	0	0.768905	0	0.827576	0	0.541426			1166.22	1421.32	1293.77	1426.75	1459.31	1443.03	1181.8	1268.52	1225.16	1292.59
MYCTH_2296636		Fungal specific transcription factor domain	0	0.370923	0	0.469791	0	0.840965	0	0.759843		0	0.70361	0	0.782835	0	0.0568671	0	0.34906		0.400386	0.021208	0.491431	0.00365756	0.659532	6.22083e-05	0.510071	0.00257444		0	0.290277	0.486086	0.00455724	0	0.304845	0.496865	0.0116763			756.538	1011.95	884.246	1018.2	1008.39	1013.29	1015.1	951.793	983.447	1019.1
MYCTH_2300537		Fungal specific transcription factor domain	-0.565251	0.000950346	-0.578846	0.000464575	-0.862849	1.73988e-07	-0.476394	0.015002		-0.46454	0.00515952	0	0.31882	0	0.350736	0	0.07467		0	0.345912	0	0.833157	0	0.78852	0.381998	0.0197724		-0.36868	0.0323269	-0.586482	0.000239851	-0.631865	0.000109842	0	0.146532			3205.47	3975.77	3590.62	2459.77	2391.59	2425.68	2177.56	2629.15	2403.35	1798.32
MYCTH_2300935		Fungal specific transcription factor domain	0	0.0734261	0	0.317253	-1.1314	0.00233286	-1.44933	0.000121114		0	0.154067	1.89835	8.72593e-09	1.23996	0.000285318	0	0.106915		2.27988	2.5444e-12	2.07939	1.71567e-10	1.50371	5.83766e-06	1.95849	2.54647e-09		0	0.879395	0	0.894059	-0.907249	0.0132465	0	0.127877			1053.66	1149.5	1101.58	730.311	622.156	676.233	775.466	883.924	829.695	542.398
MYCTH_2301920	AmyR/bglR/col26/InuR	Fungal specific transcription factor domain	-1.8413	2.35196e-34	-1.23375	2.5276e-16	-1.09614	9.27617e-13	-1.15346	4.43457e-14		-1.71154	1.16463e-30	-1.17257	2.28698e-15	-0.828195	3.91134e-08	-1.3132	1.17683e-18		-1.22161	6.48427e-17	-1.14039	6.47301e-15	-0.836487	1.63023e-08	-0.733952	9.48422e-07		-1.29897	1.07546e-18	-0.886748	2.36308e-09	-0.759134	7.17958e-07	-0.559778	0.00103691			4547.08	5736.04	5141.56	1596.1	1274.75	1435.43	2131.41	2239.7	2185.56	2297.93
MYCTH_2305551		Fungal specific transcription factor domain	-2.34673	4.47378e-12	-1.67095	1.02834e-06	-1.87751	7.1894e-08	-2.59302	2.16772e-14		-1.81675	7.23492e-08	-2.05978	4.99732e-10	-2.19003	4.68053e-11	-3.13932	2.3405e-21		-1.9666	3.59045e-09	-1.51176	6.87607e-06	-2.27988	5.33536e-12	-3.46486	4.35078e-26		-2.43075	3.40084e-13	-2.19872	3.52904e-11	-2.49407	9.01127e-14	-2.52622	8.71699e-14			7814.07	7848.37	7831.22	1761.21	1318.51	1539.86	2664.27	2254.25	2459.26	2163.48
MYCTH_2312433		AT hook motif	0	0.272365	-1.14977	0.00518014	-0.87313	0.0467859	0	0.744824		-0.941863	0.0174039	-2.39323	4.66461e-09	-2.3083	1.47663e-08	-1.35701	0.000395497		-1.3736	5.63991e-05	-3.26428	1.71502e-16	-2.02279	2.90573e-09	-1.5192	8.68795e-06		-1.21841	0.000495728	-2.20117	5.47298e-10	-1.91697	4.89032e-08	0	0.177551			121.727	104.798	113.262	46.5706	110.352	78.4612	50.6062	51.7103	51.1583	59.5874
MYCTH_2301067		AT hook motif	0	0.0858036	-0.815578	0.00334447	0	0.594823	0	0.326598		-1.64764	8.72407e-10	-2.50872	4.52133e-18	-1.17737	3.51628e-06	-0.958215	0.000130228		-1.93897	3.00181e-17	-2.07883	3.38934e-17	-1.29063	4.28808e-09	-0.866141	9.72763e-05		-1.28016	9.67252e-09	-1.58562	1.07588e-11	-0.941388	4.82585e-05	0	0.112446			164.92	153.922	159.421	78.3232	140.794	109.558	87.8166	93.725	90.7708	123.758
MYCTH_85534		AT hook motif	0	0.20484	0	0.137757	0	0.0953341	0	0.550047		-0.715638	0.000596022	-1.27268	5.03032e-10	-0.684889	0.000768851	-0.556227	0.00679539		-0.495352	0.00644672	-1.13686	4.68313e-10	-0.739283	2.61498e-05	-0.570647	0.00152799		-0.852969	9.42154e-07	-1.11714	1.55785e-10	-0.925519	1.48741e-07	0	0.212806			314.134	283.281	298.708	220.152	260.659	240.405	203.913	271.479	237.696	235.294
MYCTH_2299456		AT hook motif	0.947998	0.0231642	0.889976	0.0274367	0	0.557016	0	0.885168		1.80806	8.62985e-07	1.67541	4.156e-06	1.21361	0.00127473	1.63297	1.12766e-05		1.48946	2.57996e-05	1.34975	0.000138279	0.787481	0.0335644	1.12133	0.00193315		1.19356	0.00125117	0.974396	0.00854529	0	0.417101	0	0.9937			174.082	165.384	169.733	283.657	371.01	327.334	373.593	255.32	314.456	215.431
MYCTH_2304906		AT hook motif	0	0.895967	0	0.47059	0	0.800826	0	0.840386		0	0.0761367	0.830587	0.00304635	1.0728	0.000105262	0.735183	0.0114653		0.840817	0.00224601	0.823221	0.00283037	1.01639	0.000147411	1.14324	1.88091e-05		0	0.326033	0	0.380748	0	0.987498	0	0.708058			229.056	288.194	258.625	243.437	253.048	248.243	322.987	290.871	306.929	253.628
MYCTH_2300573		AT hook motif	-0.755775	8.95699e-05	-1.12106	9.37448e-10	-0.558624	0.0045522	0	0.806815		-1.11652	5.39938e-10	-1.58043	1.04549e-18	-0.784534	1.0614e-05	-0.789062	9.74655e-06		-1.28134	2.4744e-14	-1.17811	7.02228e-12	-0.964508	8.02417e-09	-1.12607	2.37256e-11		-1.09922	5.84464e-11	-1.51479	8.38859e-19	-0.884874	2.80528e-07	0	0.834807			670.152	614.049	642.101	347.162	412.868	380.015	257.496	334.501	295.999	375.859
MYCTH_2308823		AT hook motif	1.42279	0.000253187	2.56613	7.14328e-13	2.5499	2.35543e-12	1.33075	0.00166538		2.00193	4.1982e-08	2.32668	7.0174e-11	1.05574	0.00590525	0	0.1404		1.26802	0.000292078	1.0799	0.00217076	0	0.0743279	0	0.337749		0.78544	0.0394584	2.40281	8.53247e-13	2.33216	8.50585e-12	1.59304	1.71777e-05			113.873	139.185	126.529	334.461	342.471	338.466	766.535	728.793	747.664	756.301
MYCTH_36377		Histone-like transcription factor (CBF/NF-Y) and archaeal histone	0	0.310266	-1.07354	0.00464233	0	0.139227	0	0.990207		-1.27342	0.0005159	-2.06077	2.06816e-08	-1.27704	0.000370958	-0.970213	0.00739181		-1.94138	1.14724e-08	-1.69864	1.10274e-06	-1.53333	4.18393e-06	-0.980559	0.00386783		0	0.0600162	-1.5116	2.128e-05	-0.772569	0.0398691	0	0.917418			143.978	162.109	153.043	99.4916	123.67	111.581	80.3746	64.6379	72.5062	105.424
MYCTH_2297896		Histone-like transcription factor (CBF/NF-Y) and archaeal histone	0	0.467864	0	0.564516	0	0.327653	0	0.901606		0	0.257287	-1.04983	2.2358e-07	-0.953524	3.02879e-06	-0.643014	0.00198984		-0.757124	0.000168679	-0.784066	0.000141291	-1.08779	4.19749e-08	-1.18025	4.72459e-09		0	0.165737	-0.917122	8.09339e-06	-0.767513	0.00025391	0	0.152509			428.007	406.091	417.049	457.238	496.583	476.911	342.336	410.451	376.393	377.387
MYCTH_41855	Hap3 CCAAT binding complex	Histone-like transcription factor (CBF/NF-Y) and archaeal histone	0.401819	0.0345325	0	0.862584	0	0.261105	-0.436766	0.0456053		0	0.913031	-0.376343	0.0340692	-0.570359	0.0010262	-0.802195	2.96488e-06		-0.405028	0.0212581	-0.374752	0.0346099	-0.514142	0.00252828	-0.659128	9.91773e-05		0	0.843732	-0.509616	0.00377818	-0.60104	0.000743262	0	0.494071			1064.13	1241.2	1152.66	1615.15	1428.87	1522.01	1110.36	1262.06	1186.21	837.279
MYCTH_2305213		Histone-like transcription factor (CBF/NF-Y) and archaeal histone	0	0.484218	0.746043	1.08907e-05	0	0.108165	0	0.863078		0	0.551337	0	0.252417	0	0.153442	0	0.891644		0.544787	0.000770923	0.473263	0.00389853	0.698563	9.18037e-06	0.705984	8.39479e-06		0.412846	0.0179788	0.360418	0.0389749	0	0.505081	0	0.715901			585.074	605.862	595.468	677.39	652.598	664.994	943.657	1053.6	998.627	741.023
MYCTH_2115740		HMG (high mobility group) box	0	0.823839	-2.44185	0.000759552	0	0.184384	0	0.588726		-1.26526	0.0440716	-1.90705	0.00231591	0	0.0968277	-1.99841	0.00131494		-1.68575	0.00221556	-2.57888	0.000105767	-1.13453	0.0317676	-2.24281	0.000128106		0	0.923812	-1.39331	0.0402013	0	0.105344	0	0.645451			28.7956	47.4865	38.141	44.4537	22.8314	33.6426	8.93051	4.84784	6.88918	18.3346
MYCTH_2301174		GATA zinc finger	0	0.396078	0	0.604533	-0.431163	0.0468849	0	0.0805687		0	0.977728	0.453735	0.015416	-0.646324	0.000651197	-1.04819	1.94785e-08		0	0.681358	0	0.83367	-0.718662	2.21728e-05	-0.924213	4.14795e-08		-0.527046	0.00318152	-0.643998	0.00019255	-1.07014	2.9544e-10	-0.559709	0.00486189			492.143	614.049	553.096	453.004	502.291	477.648	605.786	597.901	601.843	424.751
MYCTH_2309330	WC-1/BLR1	GATA zinc finger	0	0.421071	0.56838	0.0138903	0	0.176504	0	0.932382		0.861224	0.000104586	1.07612	5.07498e-07	0.893953	4.43506e-05	0.896298	5.06951e-05		1.25011	8.85973e-10	1.2719	4.26546e-10	1.52954	3.28291e-14	1.68769	5.12396e-17		0.565493	0.0111934	0.912026	1.1778e-05	0.608941	0.00677595	0	0.25183			554.969	620.599	587.784	613.885	761.047	687.466	910.912	830.597	870.754	757.829
MYCTH_2298578		GATA zinc finger	0	0.345605	0.70875	0.00143596	0	0.681427	0	0.472441		0.718267	0.0011253	1.04371	6.10681e-07	1.16915	2.29012e-08	0.58972	0.0086711		0	0.946465	0.699541	0.000718162	0.831626	4.14694e-05	0.705284	0.00065514		0	0.326058	0.517137	0.0170777	0	0.434334	0	0.481042			391.358	489.602	440.48	609.651	445.212	527.432	799.28	636.684	717.982	530.175
MYCTH_59388		GATA zinc finger	-0.789956	0.00104305	0	0.167498	-0.506306	0.0422038	0	0.896467		-0.881176	0.000113445	-1.27587	1.10596e-08	-0.922429	3.74466e-05	-0.967669	1.39859e-05		0	0.110367	-0.582842	0.00766116	0	0.115584	0	0.518137		0	0.736141	-0.520009	0.0172259	0	0.166975	0	0.953413			380.887	361.88	371.383	198.983	230.217	214.6	285.776	300.566	293.171	293.353
MYCTH_2308827		Myb-like DNA-binding domain	0	0.0760318	-0.646257	5.31019e-05	0	0.249573	0	0.936564		-0.964268	3.23333e-10	-1.03369	5.97557e-12	0	0.374774	0	0.246313		-0.986264	4.04867e-14	-0.992122	5.55552e-14	-0.5403	4.7097e-05	-0.458837	0.000690691		-0.791051	2.51792e-09	-1.19285	1.55587e-19	-0.444169	0.00176561	0	0.624789			604.707	540.364	572.535	423.369	492.778	458.073	367.639	365.204	366.422	511.84
MYCTH_2297950		Myb-like DNA-binding domain	0	0.691376	0.508069	0.0296831	0	0.782425	0	0.914604		0	0.623877	0.758109	0.000401245	0.524466	0.0193255	0.538506	0.0176166		0.640157	0.0023078	0.666272	0.00137822	1.07405	8.74219e-08	0.937438	4.04234e-06		0	0.575312	0	0.270116	0	0.751382	0	0.237489			455.494	481.415	468.454	472.056	388.134	430.095	656.392	675.466	665.929	447.669
MYCTH_109817		Myb-like DNA-binding domain	0.336525	0.0316762	0	0.411297	0	0.451695	0	0.153142		0.324422	0.0282639	0.33316	0.0195402	0.458887	0.0010328	0.31356	0.0331365		0	0.113749	0.35709	0.00824711	0	0.152888	0	0.359736		0	0.225419	0	0.264339	0	0.99983	0	0.533462			964.652	1038.15	1001.4	1287.04	1240.51	1263.77	1071.66	1134.4	1103.03	945.759
MYCTH_2311569		Myb-like DNA-binding domain	-2.0116	4.69497e-07	-1.23229	0.000813614	0	0.122829	0	0.362879		-2.33421	7.4789e-10	-1.17611	0.000829902	-0.783271	0.0303294	-0.780844	0.0322258		-1.29011	0.000192539	-1.64798	4.81246e-06	0	0.129762	0	0.829476		-1.99629	4.44335e-09	-1.23835	0.000349741	-0.795196	0.0307288	0	0.697365			153.14	230.883	192.011	61.3885	34.2471	47.8178	78.8861	84.0293	81.4577	111.535
MYCTH_2296328		Homeodomain	0	0.0678079	0.830567	0.000210045	1.05587	3.07564e-06	0.770743	0.002267		0	0.157281	0	0.780028	0	0.886574	0	0.222892		0	0.21433	0	0.136412	-0.641527	0.00296456	-0.769122	0.000340971		0.835287	0.000117712	1.17708	1.37358e-08	0.799722	0.000288858	0.978013	1.46397e-05			692.403	704.11	698.256	1030.9	894.23	962.566	1370.83	1111.77	1241.3	1498.85
MYCTH_2294145		Homeodomain	-0.952073	0.00265902	-1.18979	6.78992e-05	-0.982187	0.00183836	0	0.563305		-1.1212	0.000149366	-2.94148	4.53436e-21	-3.65161	5.29989e-27	-2.8983	2.56758e-21		0	0.555812	-3.03472	7.79056e-17	-1.74767	4.09215e-09	-2.19358	1.62985e-12		-1.16414	5.26553e-05	-2.20446	7.03976e-14	-2.46993	4.96037e-17	0	0.318384			370.416	370.067	370.241	165.114	216.898	191.006	150.33	174.522	162.426	163.483
MYCTH_2296662		Helix-loop-helix DNA-binding domain	1.41874	3.34939e-09	1.37867	5.74527e-09	0.813976	0.00175775	0	0.778276		1.65367	1.2136e-12	2.15488	3.0762e-21	1.72279	9.094e-14	1.33165	1.77897e-08		1.40885	8.33418e-10	1.62897	8.41759e-13	1.10005	2.1825e-06	1.00325	1.99383e-05		1.32867	1.61028e-08	1.62023	1.94048e-12	0.666317	0.0099266	0	0.79004			518.32	461.765	490.043	1301.86	1320.42	1311.14	1315.76	1234.58	1275.17	932.008
MYCTH_2088766		Helix-loop-helix DNA-binding domain	0.771695	0.000336573	1.15482	1.08288e-08	0.826812	0.000131841	0	0.548636		0.971962	1.84285e-06	1.35006	7.64156e-12	1.18593	2.99282e-09	0.945875	3.91732e-06		0.923872	3.05761e-06	1.14233	4.44013e-09	1.08725	2.64172e-08	1.0275	1.78457e-07		0.665585	0.00142561	1.22391	3.59443e-10	0.814748	8.14133e-05	0	0.373528			972.505	1093.83	1033.17	1629.97	1895.01	1762.49	2190.95	2407.76	2299.36	1749.42
MYCTH_2304897		Helix-loop-helix DNA-binding domain	0.627757	0.0170411	0.571674	0.0258058	0	0.968316	0	0.86289		1.34692	8.28745e-09	1.46065	2.15526e-10	0.608283	0.0138332	0.666234	0.00750968		1.34864	4.14345e-09	1.03621	7.952e-06	0	0.284308	0	0.0549723		0.865519	0.000374819	0.707496	0.00368303	0	0.799332	0	0.853517			1301.04	1305.06	1303.05	1725.23	2300.26	2012.75	1847.13	2026.4	1936.76	1313.98
MYCTH_2144297	XPP1	Helix-loop-helix DNA-binding domain	0.626358	0.0325379	0.926288	0.000467784	0.919376	0.000883956	0.834703	0.00587925		0	0.546458	0	0.796034	0	0.989605	0	0.457634		-0.622601	0.0179112	0	0.907335	0	0.897218	0	0.966364		0	0.286998	0.638874	0.0132412	0.659028	0.0136615	0.943495	0.000562795			247.38	278.369	262.875	508.042	304.419	406.231	500.108	497.712	498.91	464.476
MYCTH_2306768	sah2	Helix-loop-helix DNA-binding domain	0	0.44317	0	0.191081	0	0.559123	0	0.763376		0	0.660107	0	0.587506	0	0.248913	0	0.521776		0.537883	0.0195459	0.514128	0.0248554	0.627357	0.0051848	0.715835	0.00136403		0	0.935047	0	0.166311	0	0.546125	0	0.927755			643.974	815.458	729.716	524.977	715.384	620.181	954.076	896.851	925.463	812.833
MYCTH_49142		bZIP transcription factor	2.08175	1.99112e-06	1.59799	0.000305623	1.48432	0.00155785	1.39418	0.00607014		2.88258	2.01392e-10	0	0.0951882	1.81731	0.000129106	1.6289	0.000768999		0	0.232085	0	0.128619	0	0.0860049	0	0.289637		2.09181	8.72239e-09	1.46346	0.000103596	0.907482	0.0296294	1.36379	0.00135915			26.1778	34.3868	30.2823	124.894	129.378	127.136	107.166	74.3336	90.7498	93.2008
MYCTH_2298160		bZIP transcription factor	0.662678	5.37484e-06	0.864578	3.93385e-10	1.0464	3.78628e-14	0.615731	5.19341e-05		0.889469	1.65996e-10	0.86626	2.9136e-10	0.691138	8.71215e-07	0.675278	1.90465e-06		0	0.909372	0	0.229858	0	0.652453	0	0.390136		1.0284	1.65118e-15	1.23254	4.64442e-22	0.978823	5.40581e-14	0.567637	9.87316e-05			882.192	782.708	832.45	1179.08	1457.4	1318.24	1516.7	1518.99	1517.84	1663.86
MYCTH_2306522		bZIP transcription factor	0.609732	0.000239465	0	0.0556346	0	0.561009	0	0.890876		0.535801	0.000908797	0.636209	4.55383e-05	0.526218	0.000984343	0.466467	0.00447927		0.707672	5.28359e-06	0.8173	1.03186e-07	0.728015	2.37129e-06	0.759679	9.21236e-07		0.531389	0.00110826	0.450222	0.00577453	0	0.085287	0	0.997694			1645.27	2079.58	1862.43	3092.71	2587.56	2840.13	2256.44	2433.62	2345.03	2137.51
MYCTH_2301171		bZIP transcription factor	0	0.501956	1.91541	6.40897e-15	0.924598	0.000674437	0	0.798177		1.42602	9.0565e-09	2.47925	4.65233e-25	1.14391	4.85463e-06	1.03038	5.45909e-05		2.44695	2.39955e-25	1.93566	2.656e-16	1.24878	2.28629e-07	1.2834	1.15011e-07		0	0.860639	1.57799	4.4788e-11	0.934901	0.000270946	0	0.600774			565.44	571.475	568.458	588.482	742.021	665.252	2192.44	2095.88	2144.16	1200.91
MYCTH_2297012		bZIP transcription factor	0.721225	0.0441809	0.949119	0.00365784	1.11853	0.000795315	0	0.0561497		1.34908	2.59375e-05	1.50195	1.42535e-06	1.43905	4.96651e-06	1.03971	0.00156636		0	0.189851	1.08475	9.4809e-05	0.861506	0.00233072	0.69783	0.0161931		0.816585	0.00577244	1.34849	1.08697e-06	1.59003	1.17952e-08	0.695637	0.0485398			109.947	165.384	137.665	230.736	220.704	225.72	284.288	244.008	264.148	282.658
MYCTH_2315566		bZIP transcription factor	0	0.0710716	0	0.499397	0.46667	0.0340056	0	0.396141		-0.612476	0.00225993	-1.0184	8.4137e-08	-0.889107	4.04779e-06	-0.927322	1.9373e-06		-0.70859	0.000314418	-1.10123	7.78963e-09	-0.919865	1.68661e-06	-0.855389	1.02977e-05		0	0.309752	0	0.0835878	0.957881	1.11387e-06	0.916956	9.03502e-06			8929.25	11355.8	10142.5	8132.91	7209.02	7670.96	8747.43	9340.18	9043.81	14279.6
MYCTH_2310995	Hac1 (UPR)	Basic region leucine zipper	2.63832	8.46458e-25	3.45252	1.61388e-42	3.02553	1.16082e-32	2.488	4.89435e-22		0.569295	0.0470849	0	0.0721105	0	0.340932	0	0.858819		0	0.0694321	-0.722518	0.00781802	-0.758657	0.00502883	-0.724627	0.00801544		3.312	2.0505e-39	3.54346	2.96977e-45	2.83592	5.06295e-29	2.43891	2.55284e-21			3696.3	3348.62	3522.46	23192.1	20673.8	21933	39767.5	37362.3	38564.9	29112.3
MYCTH_57777		Basic region leucine zipper	0	0.0771912	0	0.0748138	0.400511	0.0365135	0.553145	0.00520329		-0.652581	0.000152124	-0.424098	0.0149402	-0.711444	2.70282e-05	-0.588756	0.000696282		-0.78988	1.67759e-06	-0.859604	1.62878e-07	-0.765817	3.1858e-06	-0.665472	6.56851e-05		0	0.207932	0	0.112872	0.528684	0.0028001	0	0.0607195			1884.8	2189.29	2037.05	1644.79	1556.34	1600.56	1461.63	1764.62	1613.12	2508.78
MYCTH_2302894		MIZ/SP-RING zinc finger	0	0.865048	0.765698	0.000855416	0.813562	0.00062923	0	0.131221		0	0.610026	0.579515	0.0115901	1.05341	1.35103e-06	0.902812	4.96418e-05		0.427024	0.038383	0.783007	5.49395e-05	1.25886	1.62612e-11	1.29019	5.75155e-12		0	0.189188	0.444973	0.0312725	0.642011	0.00170084	0	0.350145			178.009	199.771	188.89	196.866	165.528	181.197	306.614	334.501	320.558	328.495
MYCTH_46530	Vib1	NDT80 / PhoG like DNA-binding family	0	0.92585	0	0.965923	0	0.895376	0	0.53792		-0.64078	0.0431959	-1.37433	3.49079e-06	-2.13286	2.88717e-12	-1.21594	4.93303e-05		-1.20725	9.49032e-06	-1.7003	3.05917e-10	-2.13382	1.41586e-15	-1.87603	3.01375e-12		0.659286	0.025996	0	0.233531	0	0.892069	0	0.739799			341.62	358.605	350.113	251.904	466.141	359.023	349.778	360.356	355.067	380.442
MYCTH_2306870		Copper fist DNA binding domain	0	0.784834	0.540083	0.00150642	0	0.063887	0	0.854882		0	0.272486	0.444523	0.00713392	0.393488	0.0200802	0	0.338551		0.389449	0.0113842	0.486554	0.00135171	1.03417	1.99122e-13	0.799632	2.91316e-08		0	0.586329	0.868987	2.17168e-09	0.449909	0.00480128	0	0.7484			325.914	371.705	348.809	370.448	359.595	365.021	509.039	502.56	505.799	455.309
MYCTH_2307010		Copper fist DNA binding domain	-1.33626	6.21082e-09	-0.996291	1.30311e-05	-0.973151	4.31158e-05	-0.78416	0.00261376		-0.699721	0.00279317	0	0.224731	-0.677086	0.00341344	-1.05126	3.68385e-06		0	0.500762	-1.21081	2.17213e-08	-1.3624	2.35583e-10	-1.17729	6.09496e-08		-1.0231	4.53707e-06	-0.483885	0.0402948	-0.922948	5.02988e-05	0	0.0746963			1587.68	1571.97	1579.82	679.507	572.688	626.097	891.562	691.626	791.594	866.309
MYCTH_2306931		Apoptosis-antagonizing transcription factor, C-terminal	-2.76445	1.03338e-09	-1.72435	1.85329e-05	0	0.327653	0	0.47393		-3.35293	2.50896e-14	-2.63645	4.51426e-11	-1.03564	0.00818229	0	0.683174		-3.61757	7.15e-15	-2.43733	1.50347e-08	-1.08674	0.00520081	-1.66605	2.41267e-05		-2.06983	1.60697e-07	-1.56565	9.64637e-05	0	0.203131	0	0.993185			202.878	232.52	217.699	29.6358	34.2471	31.9415	66.9788	64.6379	65.8084	126.814
MYCTH_2306410		ARID/BRIGHT DNA binding domain	-0.398889	0.0321976	-0.670346	6.60361e-05	-0.836024	1.34627e-06	0	0.212482		-0.984669	1.31049e-09	-1.40217	3.51031e-18	-0.934646	4.96224e-09	-0.94875	2.35556e-09		-0.803604	2.00925e-08	-1.00706	3.08268e-12	-0.763155	9.18479e-08	-0.594682	4.36639e-05		-0.575098	0.000102889	-1.02818	6.66701e-13	-0.85894	3.35674e-09	0	0.0676782			561.514	635.337	598.425	400.083	504.194	452.138	331.917	420.146	376.032	323.911
MYCTH_2049620		CBF/Mak21 family	-0.99893	3.0413e-06	-1.22991	2.42268e-09	-0.819695	0.00017852	0	0.446551		-1.82694	2.81103e-19	-1.6284	3.80321e-16	-0.473231	0.0258947	-0.519425	0.0150686		-1.62729	3.20393e-17	-1.35194	3.53333e-12	-0.890413	5.25206e-06	-0.550714	0.00672563		-0.87926	1.21712e-05	-1.20756	6.86403e-10	-0.631574	0.00278008	0	0.571877			1070.67	1015.23	1042.95	639.287	407.16	523.223	443.548	446.002	444.775	655.461
MYCTH_2297007		CBF/Mak21 family	-2.57667	8.07539e-15	-2.30464	6.70242e-14	0	0.0619155	0	0.922588		-3.85424	1.64402e-26	-2.78899	8.8795e-20	-1.13162	8.23201e-05	-0.91248	0.00175165		-3.72913	3.30137e-31	-2.19877	4.70678e-14	-1.02464	0.000201207	0	0.117268		-2.24025	6.23137e-16	-1.88067	2.15439e-11	0	0.230391	0	0.985543			306.28	388.079	347.18	57.1548	58.9811	58.068	52.0946	88.8771	70.4859	224.599
MYCTH_2307931		Forkhead domain	0	0.73913	0	0.908068	0	0.547543	0	0.713816		0	0.225312	1.92927	0.00131285	1.57413	0.0111114	0	0.468297		2.05251	0.000303373	2.58562	3.08902e-06	2.34752	2.5765e-05	1.70498	0.00313841		0	0.712801	0	0.551794	0	0.875236	0	0.414475			35.34	34.3868	34.8634	42.3369	43.7602	43.0485	49.1178	25.8552	37.4865	25.974
MYCTH_2305050		Forkhead domain	0	0.237898	0	0.727884	0	0.831777	0	0.991464		0	0.769781	0	0.892353	0	0.834546	0	0.924798		0.638223	0.00441245	0.612865	0.00595918	1.01631	2.20381e-06	1.16256	5.71078e-08		0	0.713367	0	0.249561	0	0.103533	0	0.12863			1155.75	1824.14	1489.94	1284.92	1095.91	1190.42	1513.72	1687.05	1600.39	1283.42
MYCTH_2314437		Helix-turn-helix	0	0.481238	-0.392869	0.0210938	0	0.349031	0	0.931689		-0.42442	0.0107249	-0.703209	7.02611e-06	-0.658467	3.24182e-05	-0.908635	6.95756e-09		-0.552674	0.000497556	-0.889945	8.30527e-09	-1.06728	2.75688e-12	-1.14876	6.13679e-14		0	0.863457	0	0.0574681	-0.356725	0.0423597	0	0.816343			3054.95	2746.03	2900.49	3293.81	3129.81	3211.81	2350.21	2068.41	2209.31	2540.87
MYCTH_2312185		HSF-type DNA-binding	0.556855	0.000142186	0.606872	1.65127e-05	0.323049	0.0437087	0	0.603607		0.519822	0.00025999	0.529547	0.00014067	0.797227	5.18596e-09	0.634485	5.75404e-06		0.404691	0.0036342	0.594056	9.69916e-06	0.357834	0.0100157	0.481711	0.000427799		0.732272	5.71554e-08	0.514576	0.000180237	0	0.184753	0	0.581899			1441.09	1622.73	1531.91	2639.7	1868.37	2254.04	2457.38	2204.15	2330.77	1989.3
MYCTH_2309314		HSF-type DNA-binding	0	0.572184	0	0.516436	0	0.203975	-0.409966	0.0482902		0	0.407828	0	0.275107	1.07645	2.18241e-12	0.772272	9.94056e-07		0.390274	0.018193	0.506979	0.00172705	0.882919	7.07916e-09	0.752838	1.25164e-06		0	0.866208	0	0.331717	0	0.883142	0	0.775406			781.407	799.083	790.245	829.803	622.156	725.979	735.278	706.169	720.724	886.171
MYCTH_106527		Response regulator receiver domain	0.832859	0.00380716	1.28113	1.1137e-06	0	0.169748	0	0.972964		1.90773	2.23197e-13	2.51793	3.36825e-23	1.4676	2.47272e-08	1.27511	2.03334e-06		2.40322	1.71416e-24	1.67627	1.86609e-12	1.38271	8.75431e-09	1.34124	2.92328e-08		0	0.0778948	1.21819	5.48003e-07	0	0.103031	0	0.98138			259.16	224.333	241.746	395.85	466.141	430.995	556.668	620.524	588.596	337.662
MYCTH_2132441	McmA/1	SRF-type transcription factor (DNA-binding and dimerisation domain)	0	0.73349	0.382287	0.0352473	0	0.153504	0	0.813516		0	0.45727	0	0.732155	0	0.616656	0	0.998916		-0.454756	0.00830746	-0.511585	0.00246457	-0.716465	1.40994e-05	-0.425931	0.0135774		0	0.475589	0	0.411357	0	0.553659	0	0.62786			4736.87	4540.69	4638.78	4756.55	5062.86	4909.71	5617.29	6476.72	6047	5983.18
MYCTH_2310743		Transcription factor TFIIB repea	0	0.357972	0	0.619534	0	0.707644	0	0.726118		0.481979	0.0154188	0.764558	3.9093e-05	0.564428	0.00334967	0.721073	0.000153943		0	0.294721	0	0.0921871	0	0.168375	0.402707	0.0319743		0	0.743329	0	0.354429	0.450633	0.0224924	0	0.706328			662.298	672.998	667.648	709.143	848.567	778.855	686.161	769.191	727.676	695.186
MYCTH_2086212		Transcription initiation factor IIA, gamma subunit, helical domain	0.88123	2.31352e-06	0.666618	0.000382605	0.491217	0.0158753	0	0.478815		0.942641	1.76432e-07	1.00984	1.25163e-08	1.06662	2.15934e-09	0.811493	9.48951e-06		0.767579	2.15621e-05	0.828013	3.8401e-06	0.650287	0.000349844	0.444805	0.0187192		0.501573	0.00988492	0.584988	0.00183738	0	0.137043	0	0.53976			1503.91	1341.08	1422.5	2544.45	2697.91	2621.18	2323.42	2194.46	2258.94	2096.25
[truncated: 50 more columns]

## Sheet: S4
gene	description best protein blast hits (NCBI )
MYCTH_105777	transcription factor III A
MYCTH_113457	AreA/Nir2/Nit2
MYCTH_2121737	sterol regulatory Cys6/Ara1
MYCTH_2144297	Xpp1
MYCTH_2295908	Pro1
MYCTH_2296022	halotolerance protein 9
MYCTH_2296328	Lim/homeobox Lhx3/homeobox Pah3/homeobox Hat1
MYCTH_2297012	all development altered
MYCTH_2298160	fluconazole resistance protein 3
MYCTH_2299531	purine utilization
MYCTH_2300377	Gli1/Crz2
MYCTH_2300984	glucose transport rgt1/nitrate assimilation NirA
MYCTH_2302011	sterol uptake control protein 2/oxidase assembly protein 2
MYCTH_2303382	respiration factor 2/ Adr1
MYCTH_2307033	regulator adr1/putative respiration factor 2
MYCTH_2307450	maltose acetyltransferase/female fertility 7/nodulation protein
MYCTH_2307545	krueppel like
MYCTH_2308084	sterigmatocystin biosynthesis/Bea4
MYCTH_2308823	Moc3/OefC/Pro1A
MYCTH_2309600	Hcr1
MYCTH_2310085	Cre1
MYCTH_2310145	Xyr1
MYCTH_2310586	hypothetical
MYCTH_2310995	HacA/1
MYCTH_2312442	krueppel like factor 4/Sp5
MYCTH_38704	Clr2
MYCTH_46266	GaaR/Pdr2
MYCTH_49142	Vad1
MYCTH_59287	Crz1
MYCTH_63778	Sp3
MYCTH_115802	SteA/Fst12/Ste12
MYCTH_2295212	nit4/lipase regulator1/cutinase transcription factor 1
MYCTH_2300024	ArcA like
MYCTH_2300537	Acu15
MYCTH_2301920	AmyR/BglR
MYCTH_2305551	pyrimidine pathway regulatory 1/Ada6/ CtnR
MYCTH_2307010	copper resistance protein Crf1/Cup2
MYCTH_2086212	transcription initiation factor IIA subunit
MYCTH_2132441	McmA/1
MYCTH_2296662	protein Max
MYCTH_2298970	adhesion and hyphal regulator1/Moc3/sterol uptake protein 2
MYCTH_2305522	LepE/activator of stress/Acu15
MYCTH_2310172	hypothetical
MYCTH_2312477	regulator Rpn4/proteasome 26S regulatory subunit like
MYCTH_2315566	cross pathway control protein 1
MYCTH_57777	regulatory protein Cys3
MYCTH_2300935	cutinase transcription factor 1 beta
MYCTH_2301174	multicopy suppressor protein 2
MYCTH_2314437	multiprotein-bridging factor 1
MYCTH_111741	endonuclease Nob1
MYCTH_2296492	Clr4
MYCTH_2298696	Rce1
MYCTH_2298994	NirA/Nit4
MYCTH_2305050	forkhead protein Sep1/2/meiosis specific transcription factor Mei4
MYCTH_2313746	regulator Nrg1/conidial separation

## Sheet: S5
		differential expression of othologs of known regulators of lignocellulolytic enzyme expression																																				normalized counts
		MJK20.3 (Δku80)									BS6.4 (Δku80, Δclr2)									BS7.8 (Δku80, Δclr1)									JK2.8 (Δku80, Δclr4)									MJK20.3 (Δku80)
gene	ortholog	t1 L2FC	t1 padj	t2 L2FC	t2 padj	t3 L2FC	t3 padj	t4 L2FC	t4 padj		t1 L2FC	t1 padj	t2 L2FC	t2 padj	t3 L2FC	t3 padj	t4 L2FC	t4 padj		t1 L2FC	t1 padj	t2 L2FC	t2 padj	t3 L2FC	t3 padj	t4 L2FC	t4 padj		t1 L2FC	t1 padj	t2 L2FC	t2 padj	t3 L2FC	t3 padj	t4 L2FC	t4 padj		steady state R1	steady state R2 2	mean steady state	t1 R1	t1 R2	mean t1	t2 R1	t2 R2	mean t2	t3 R1	t3 R2	mean t3
MYCTH_2028011	Ace1	0	0.235138	0	0.243008	0	0.379245	0	0.746446		0.437231	0.0346261	0	0.103492	0	0.122855	0	0.686217		0	0.641318	0	0.999552	0	0.872645	0	0.26295		0.545665	0.00669876	0	0.0841083	0	0.444619	0	0.533467		1490.83	1653.84	1572.33	1712.53	2108.1	1910.31	2006.39	1771.08	1888.73	1815.12	1846.42	1830.77
MYCTH_2308260	Ace2	0	0.302564	0	0.38609	-0.912096	0.000970012	0	0.83704		0.566166	0.0278843	0	0.342945	-4.14013	1.18849e-38	-3.58547	5.96101e-37		0	0.0595102	0	0.720221	-3.74205	2.04964e-47	-3.49922	3.47915e-42		0	0.153675	0	0.608342	-3.21519	2.44337e-39	-1.04103	5.80119e-05		324.605	430.653	377.629	518.627	422.381	470.504	357.22	546.19	451.705	177.234	223.809	200.522
MYCTH_2301920	AmyR/BglR*	-1.8413	2.35196e-34	-1.23375	2.5276e-16	-1.09614	9.27617e-13	-1.15346	4.43457e-14		-1.71154	1.16463e-30	-1.17257	2.28698e-15	-0.828195	3.91134e-08	-1.3132	1.17683e-18		-1.22161	6.48427e-17	-1.14039	6.47301e-15	-0.836487	1.63023e-08	-0.733952	9.48422e-07		-1.29897	1.07546e-18	-0.886748	2.36308e-09	-0.759134	7.17958e-07	-0.559778	0.00103691		4547.08	5736.04	5141.56	1596.1	1274.75	1435.43	2131.41	2239.7	2185.56	2297.93	2511.07	2404.5
MYCTH_2307451	Ap3	0	0.0513425	0.711969	2.9419e-06	0	0.126355	0	0.602206		0.753992	1.01519e-06	0.851308	1.17276e-08	0.485071	0.00229181	0	0.265079		0.873748	2.14039e-12	0.631911	1.0351e-06	0.331439	0.0132576	0.284823	0.0390393		0.418597	0.00182942	0.452796	0.000671802	0.359101	0.0108194	0	0.875404		276.176	332.405	304.291	349.279	422.381	385.83	489.689	502.56	496.125	377.387	359.451	368.419
MYCTH_113457	AreA/Nir2/Nit2	0	0.215026	0.615224	0.000386274	0.58447	0.00133974	0	0.0584428		0	0.830796	0	0.306809	0	0.764254	0	0.718581		0.623641	0.000111646	0	0.48678	0.344404	0.0408184	0.491565	0.00281097		0	0.0901376	0.832205	1.48033e-07	0.755584	3.72192e-06	0.495903	0.0092186		715.963	889.144	802.553	935.645	979.848	957.746	1168.41	1286.29	1227.35	1242.17	1159.74	1200.95
MYCTH_2309867	AreB	-1.08223	1.28996e-06	-0.817437	0.000157475	0	0.955585	0	0.464249		-1.2889	1.25878e-09	-1.14967	3.02061e-08	0	0.228174	0	0.638009		-0.902646	3.09209e-06	-0.737029	0.000174083	0	0.313076	0	0.157283		-0.619199	0.00226108	-0.945882	1.20783e-06	0	0.572324	0	0.80495		473.818	579.663	526.74	273.073	224.509	248.791	270.892	326.422	298.657	539.342	498.483	518.913
MYCTH_2063030	ClbR/ClbR2/ClbR3	-0.778975	0.00288193	-0.601981	0.0182396	-0.682617	0.00980205	0	0.0779022		0	0.85653	0.768173	0.00096745	1.29911	8.80291e-09	0.63977	0.00842217		0	0.47624	0.58814	0.0109743	0.745009	0.000931291	0.529826	0.023404		0	0.127608	0	0.924871	0	0.926573	0	0.242065		428.007	550.188	489.098	230.736	336.763	283.75	318.521	324.806	321.663	314.744	293.325	304.034
MYCTH_2298863	Clr1*	0	0.678204	0	0.757375	0	0.427127	0	0.708348		0	0.0846031	-1.03237	3.55774e-06	-0.782404	0.000610731	0	0.637901		0	0.611539	0	0.460389	0	0.444645	0	0.787458		0	0.204888	0	0.828253	0	0.616643	0	0.904362		1999.98	2539.71	2269.85	1888.22	2256.5	2072.36	2606.22	2242.94	2424.58	1957.22	1900.68	1928.95
MYCTH_38704	Clr2*	5.11617	2.24199e-36	6.30764	1.24951e-55	5.51948	1.45181e-42	5.47344	7.19077e-42		0	0.936089	0	0.713391	0	0.883833	0	0.810434		1.04377	0.013972	0	0.856334	0	0.523354	1.60112	8.38545e-05		7.28054	3.21592e-81	7.45955	2.31906e-85	6.44973	9.23895e-64	6.21854	3.3304e-59		57.5912	101.523	79.557	2108.38	3371.44	2739.91	6624.95	5891.75	6258.35	3585.94	3662.33	3624.13
MYCTH_2306730	ClrC	1.09201	0.00166777	0.804648	0.0213091	0	0.0911705	0	0.183395		0.863873	0.00983987	0	0.335364	0	0.639988	0	0.314741		0	0.338656	0	0.258463	0	0.245386	0	0.0999028		1.18462	0.000272566	1.01028	0.00204756	0.750644	0.0342058	1.08273	0.00321563		153.14	158.834	155.987	325.994	338.666	332.33	282.799	261.784	272.291	307.104	179.725	243.415
MYCTH_2296492	Clr4*	0	0.460849	0	0.730689	0	0.77023	0	0.408238		0	0.0941554	0.431909	0.00938134	0.342107	0.0471593	0	0.31008		0.607425	0.0001404	0.703441	7.57832e-06	0.697326	8.82557e-06	0.705296	7.77378e-06		0	0.863706	0	0.768905	0	0.827576	0	0.541426		1166.22	1421.32	1293.77	1426.75	1459.31	1443.03	1181.8	1268.52	1225.16	1292.59	1166.52	1229.55
MYCTH_2310085	Cre1*	0.48508	0.0459793	0.956312	9.63448e-06	1.37425	1.5485e-10	0.787247	0.00131386		-0.648984	0.00375119	-0.789766	0.000250646	0	0.180352	0	0.315108		-0.635905	0.00365485	0	0.160653	0	0.683383	0	0.0604325		0.464436	0.0480908	0.659384	0.00261393	1.16313	4.72321e-08	0.775722	0.00123617		2075.9	2413.62	2244.76	3602.87	2680.79	3141.83	4390.83	4317.81	4354.32	5932.76	5702.04	5817.4
MYCTH_2055311	CreB	0	0.130144	0.465031	0.0437634	0.600259	0.0100114	0	0.0936689		0	0.160595	0	0.484064	0.571216	0.00842934	0.858336	5.14387e-05		0	0.601722	0	0.149414	0	0.446856	0	0.55398		0.75048	0.000334497	0	0.109114	0.61457	0.00467238	0.671442	0.00427701		697.638	851.482	774.56	958.93	1052.15	1005.54	998.728	1137.63	1068.18	1182.58	1163.13	1172.85
MYCTH_2306444	CreC	0	0.561062	0	0.172404	0	0.0667575	0	0.962249		0.344928	0.0239558	0.39608	0.00648015	0.304364	0.0445561	0.515484	0.000340294		0.417588	0.0015064	0.444567	0.000730711	0.651628	2.27515e-07	0.803491	1.3504e-10		0	0.163967	0.505501	0.000108212	0.386501	0.00527793	0	0.448141		443.714	553.463	498.588	433.953	479.459	456.706	532.854	631.836	582.345	617.264	612.083	614.674
MYCTH_2306452	CreD	0	0.918361	-0.53436	0.016696	0.898048	1.29471e-05	0	0.293769		0	0.21222	0	0.442213	0.564255	0.00555293	0	0.439652		-0.479692	0.014008	0	0.559732	0.554991	0.0029422	0.485555	0.0108604		-0.491987	0.0141365	0	0.157448	1.12356	7.48758e-10	0.472273	0.0425357		382.196	347.143	364.669	370.448	344.374	357.411	241.124	263.4	252.262	722.688	637.516	680.102
MYCTH_59287	Crz1	0	0.384108	0.570356	1.09036e-05	0.463618	0.000807422	0	0.136523		0.378316	0.00556436	0.414714	0.00163305	0.526861	5.28081e-05	0	0.575306		0.358138	0.0068754	0.434634	0.000878507	0.349932	0.00751059	0	0.337892		0.36391	0.00700351	0.764182	8.81269e-10	0.391921	0.00413357	0.443765	0.00263174		1264.39	1457.34	1360.87	1566.46	1442.18	1504.32	2019.78	2016.7	2018.24	1888.46	1859.99	1874.22
MYCTH_46266	GaaR/Pdr2	1.60188	2.85338e-09	2.89539	2.55738e-29	1.53432	2.03269e-08	1.64519	2.00674e-09		1.23802	4.66748e-06	1.16492	1.30011e-05	0.948786	0.00052334	1.15243	2.42593e-05		0.862856	0.00145512	1.04963	7.31692e-05	0.903525	0.000740037	0.702525	0.0106958		2.19341	2.1399e-17	3.16985	5.14221e-36	1.67222	2.32578e-10	1.47862	7.51237e-08		804.967	846.57	825.768	2411.08	2600.88	2505.98	6223.07	6063.04	6143.06	2459.89	2322.87	2391.38
MYCTH_46981	GaaX	1.68315	3.96836e-09	2.07321	7.54867e-14	0	0.262076	0	0.200115		0	0.0739479	0	0.368191	0	0.777261	0	0.725086		0	0.272226	0	0.0899426	0	0.0732411	0.72287	0.00991717		1.8698	2.03002e-12	1.83702	3.01496e-12	0	0.277223	0	0.854479		215.967	306.206	261.086	573.665	1095.91	834.786	1199.66	990.576	1095.12	366.692	322.149	344.42
MYCTH_2310995	HacA/1	2.63832	8.46458e-25	3.45252	1.61388e-42	3.02553	1.16082e-32	2.488	4.89435e-22		0.569295	0.0470849	0	0.0721105	0	0.340932	0	0.858819		0	0.0694321	-0.722518	0.00781802	-0.758657	0.00502883	-0.724627	0.00801544		3.312	2.0505e-39	3.54346	2.96977e-45	2.83592	5.06295e-29	2.43891	2.55284e-21		3696.3	3348.62	3522.46	23192.1	20673.8	21933	39767.5	37362.3	38564.9	29112.3	28257.6	28684.9
MYCTH_2297059	Hap2	0	0.625604	0	0.662596	0	0.059944	0	0.616199		0	0.624489	0	0.33911	0	0.287471	-0.435248	0.0424735		0	0.32085	0	0.0792978	0	0.844275	0	0.763807		0	0.87536	0	0.820883	0	0.151248	0	0.687971		1125.65	1540.85	1333.25	1685.01	1240.51	1462.76	1400.6	1485.06	1442.83	947.287	1022.4	984.843
MYCTH_41855	Hap3	0.401819	0.0345325	0	0.862584	0	0.261105	-0.436766	0.0456053		0	0.913031	-0.376343	0.0340692	-0.570359	0.0010262	-0.802195	2.96488e-06		-0.405028	0.0212581	-0.374752	0.0346099	-0.514142	0.00252828	-0.659128	9.91773e-05		0	0.843732	-0.509616	0.00377818	-0.60104	0.000743262	0	0.494071		1064.13	1241.2	1152.66	1615.15	1428.87	1522.01	1110.36	1262.06	1186.21	837.279	1117.35	977.314
MYCTH_67051	Hap5	0	0.919712	0	0.204602	-0.30893	0.0240733	0	0.962222		0	0.709914	-0.25464	0.0430824	-0.460311	0.000156788	-0.428954	0.000486273		0	0.273415	0	0.330727	-0.445023	0.000200433	-0.440805	0.00027561		0	0.540283	0	0.603516	-0.329219	0.0105372	0	0.791685		1358.63	1370.56	1364.59	1335.73	1358.47	1347.1	1104.41	1308.92	1206.66	1110.77	1091.92	1101.34
MYCTH_2309600	Hcr1	0	0.361174	0.975275	5.22333e-07	0.869494	2.01662e-05	0	0.158451		0.561334	0.00583276	1.40708	3.4465e-14	1.038	4.85267e-08	0	0.0678302		1.0885	1.30204e-09	1.87066	1.92629e-26	1.38996	3.95008e-15	1.13345	2.67314e-10		0	0.0684518	1.04411	7.28759e-09	0.70485	0.000240616	0	0.316803		404.447	546.913	475.68	554.613	559.369	556.991	991.286	872.612	931.949	919.785	812.155	865.97
MYCTH_2295635	Hep1/HP1	-1.67852	0.00153997	0	0.135492	0	0.66841	0	0.907567		-1.4885	0.00234785	-1.25449	0.00750581	0	0.862387	0	0.649628		-2.07198	0.000276202	-2.60126	0.000166438	0	0.325096	0	0.166634		0	0.311336	0	0.175783	0	0.823082	0	0.712932		75.9156	111.348	93.6316	31.7527	26.6366	29.1946	72.9325	37.1668	55.0496	97.7844	125.469	111.627
MYCTH_2308921	Ire1	0	0.787734	0.585512	0.0231587	0	0.549922	0	0.271256		0	0.929809	0	0.758811	0	0.0868606	0	0.211607		0.531252	0.034173	0	0.174773	0.7507	0.0017781	1.08512	3.99525e-06		0.780281	0.00161734	0.924451	0.000107887	0	0.352332	0.733852	0.00866529		1352.08	1681.68	1516.88	1536.83	1700.94	1618.88	2015.32	2535.42	2275.37	1680.67	1792.17	1736.42
MYCTH_2294559	Lae1/A	0	0.619001	0	0.758388	0	0.93031	0	0.870288		0	0.181341	0	0.31632	-1.4668	0.0439004	-2.07482	0.00382095		0	0.999359	0	0.609226	0	0.503115	0	0.243249		0	0.204314	0	0.68209	0	0.622717	0	0.92377		260.469	165.384	212.927	459.355	133.183	296.269	376.57	145.435	261.003	288.77	108.513	198.642
MYCTH_2303067	MalR	0	0.497564	0	0.281591	0.839143	0.000111262	0	0.886791		0	0.187763	1.25973	1.73963e-10	1.4947	2.38386e-14	1.16258	6.41108e-09		0.532746	0.00471174	1.19203	1.52532e-11	1.39771	5.72391e-16	1.23617	1.64288e-12		0	0.808391	0.46664	0.016271	0.492008	0.0136263	0	0.715901		193.716	188.309	191.012	156.646	175.041	165.844	214.332	247.24	230.786	310.16	374.71	342.435
MYCTH_2132441	McmA/1	0	0.73349	0.382287	0.0352473	0	0.153504	0	0.813516		0	0.45727	0	0.732155	0	0.616656	0	0.998916		-0.454756	0.00830746	-0.511585	0.00246457	-0.716465	1.40994e-05	-0.425931	0.0135774		0	0.475589	0	0.411357	0	0.553659	0	0.62786		4736.87	4540.69	4638.78	4756.55	5062.86	4909.71	5617.29	6476.72	6047	5983.18	5325.63	5654.41
MYCTH_2303918	Mhr1	0	0.831257	0	0.451574	0	0.680689	0	0.958556		0.802858	0.00275441	0.928811	0.00032438	1.09952	1.92016e-05	0.757381	0.00498395		1.35883	3.25479e-08	1.16034	2.99342e-06	1.26774	2.5762e-07	1.27852	2.33962e-07		0	0.337782	0.631141	0.0165808	0	0.386459	0	0.69365		306.28	332.405	319.343	328.111	348.179	338.145	413.78	342.581	378.181	372.803	337.409	355.106
MYCTH_2298994	NirA/Nit4	0	0.838189	0	0.255731	0	0.406356	0	0.520124		0	0.945681	0	0.283652	0	0.504815	0	0.653719		0.496143	0.0168084	0.676647	0.000722163	0.614107	0.00227593	0.670034	0.00086677		0	0.582424	0	0.788319	0	0.150353	0	0.840475		341.62	430.653	386.137	338.695	395.744	367.22	456.944	484.784	470.864	456.837	449.313	453.075
MYCTH_2302460	NmrA/1	0	0.799365	0.361931	0.0407724	0.831263	4.50787e-07	1.00278	4.33662e-10		0	0.678129	0	0.270123	0	0.12846	0.435045	0.011671		0	0.755057	0	0.654813	0	0.388016	0.367155	0.0175626		0.485917	0.00173318	0.723418	9.0069e-07	0.6257	4.31344e-05	0.820521	9.40573e-08		600.78	596.037	598.409	546.146	599.324	572.735	706.998	832.213	769.606	939.647	1191.95	1065.8
MYCTH_81165	PacC/1	0	0.0819044	1.39929	1.55392e-10	0	0.0772802	0	0.731711		0.534877	0.0243017	1.08275	7.12292e-07	0	0.417842	0	0.697152		0.887972	4.97383e-05	1.11052	2.23307e-07	0	0.297782	0	0.0651877		1.22524	1.78468e-08	1.18522	3.61084e-08	0	0.446919	0	0.695126		1132.19	1290.32	1211.26	1223.54	2079.56	1651.55	3060.19	3327.24	3193.71	1676.09	1651.44	1663.76
MYCTH_2303559	Prk6	0	0.855831	0	0.832398	0	0.794192	0	0.823676		0	0.997977	0	0.450415	0	0.632095	0	0.356789		0	0.991586	0	0.433417	0	0.669643	0	0.220948		0	0.597175	0	0.408487	0	0.412298	0	0.69365		217.276	167.021	192.149	232.853	171.236	202.044	181.587	223.001	202.294	201.68	162.77	182.225
MYCTH_2300719	Rca1	0	0.574968	0	0.975554	0	0.924163	0	0.803344		-0.527932	0.0394214	0	0.286576	0	0.867866	0	0.185571		0	0.622251	0	0.55635	0	0.54577	0	0.776341		0	0.619773	0	0.607166	0	0.946448	0	0.99921		1510.46	1789.75	1650.1	1496.61	1413.64	1455.13	1574.75	1696.75	1635.75	1729.56	1485.28	1607.42
MYCTH_2298696	Rce1	0	0.783887	0	0.239307	0	0.663716	0	0.144336		0.586375	0.00273598	1.10287	1.7439e-09	0.4847	0.01369	0	0.341071		0.952904	1.47016e-07	1.27138	9.49829e-13	0.833528	4.68771e-06	0.656111	0.00042557		0	0.353152	0	0.691653	0	0.0620777	0	0.205636		865.176	1185.52	1025.35	889.074	1050.24	969.659	1141.62	1315.38	1228.5	896.866	990.185	943.526
MYCTH_2302052	Res1	0	0.895967	0	0.363036	0.722989	0.00495692	0	0.103232		0	0.433043	0	0.949914	0.577908	0.0189313	0	0.985302		-0.6579	0.00626027	-0.487996	0.046901	0	0.0659173	0	0.0784115		0	0.944448	0	0.581922	0	0.577406	0	0.0744267		828.527	1003.77	916.147	755.713	1016	885.855	1131.2	1061.68	1096.44	1540.1	1481.89	1511
MYCTH_53224	RhaR/Pdr1	0	0.996256	0	0.0617331	0	0.735417	0	0.343856		0.597371	0.0139154	1.18781	7.23899e-08	0.735493	0.00153915	0.838729	0.000280231		0.709458	0.000510681	1.05547	9.40078e-08	0.500177	0.0164293	0.574078	0.00572227		0	0.344964	0.621617	0.00304693	0	0.524522	0	0.761175		204.187	245.62	224.903	179.932	266.366	223.149	305.126	315.11	310.118	226.126	259.415	242.771
MYCTH_2306768	Sah2	0	0.44317	0	0.191081	0	0.559123	0	0.763376		0	0.660107	0	0.587506	0	0.248913	0	0.521776		0.537883	0.0195459	0.514128	0.0248554	0.627357	0.0051848	0.715835	0.00136403		0	0.935047	0	0.166311	0	0.546125	0	0.927755		643.974	815.458	729.716	524.977	715.384	620.181	954.076	896.851	925.463	812.833	840.979	826.906
MYCTH_2297068	Stk12	0	0.269546	0.664393	0.0376785	0	0.0735306	0	0.741037		1.00084	0.00087619	1.33003	3.3095e-06	1.36277	2.153e-06	0.998346	0.000845427		1.10726	1.50591e-05	1.41283	1.7271e-08	1.62338	7.90385e-11	1.91728	1.19452e-14		0	0.613663	0	0.0648765	0	0.766787	0	0.17545		119.109	168.659	143.884	215.918	165.528	190.723	232.193	221.385	226.789	233.766	203.463	218.614
MYCTH_2312657	VeA/Vel1	0	0.515103	0.819063	9.06699e-06	0.631863	0.00143423	0.52242	0.0211453		0	0.538648	0	0.277187	0	0.255205	0	0.140763		-0.44329	0.0189172	-0.47976	0.0105705	0	0.79283	0.448665	0.0155982		0.411469	0.03725	0.979832	3.05135e-08	0.577926	0.00259332	0.88884	3.01328e-06		731.669	923.53	827.6	965.281	882.814	924.047	1448.23	1467.28	1457.76	1312.45	1247.9	1280.18
MYCTH_113912	VelB	0	0.275372	0.869503	0.00151804	0.745823	0.0108443	0	0.333007		0	0.351244	0	0.381852	0	0.826799	0	0.777402		0.908511	0.000757109	0	0.990023	0	0.241402	0	0.736349		0	0.122992	0.822001	0.00268672	0.607677	0.0405384	0	0.550855		302.354	383.167	342.76	397.967	481.362	439.664	589.413	660.923	625.168	542.398	605.301	573.85
MYCTH_46530	Vib1	0	0.92585	0	0.965923	0	0.895376	0	0.53792		-0.64078	0.0431959	-1.37433	3.49079e-06	-2.13286	2.88717e-12	-1.21594	4.93303e-05		-1.20725	9.49032e-06	-1.7003	3.05917e-10	-2.13382	1.41586e-15	-1.87603	3.01375e-12		0.659286	0.025996	0	0.233531	0	0.892069	0	0.739799		341.62	358.605	350.113	251.904	466.141	359.023	349.778	360.356	355.067	380.442	349.278	364.86
MYCTH_108157	Vib2	0	0.341905	0.441051	0.0216725	0.671859	0.000404905	0	0.951418		0	0.128874	0	0.953004	0	0.222445	0.388804	0.0418555		0	0.963414	0	0.692259	0	0.152739	0.441903	0.0131282		-0.552566	0.0023403	0	0.966988	0	0.812657	0	0.148169		751.303	898.968	825.136	660.455	753.436	706.946	1099.94	1137.63	1118.78	1202.44	1424.24	1313.34
MYCTH_2309330	Wc1/Blr1	0	0.421071	0.56838	0.0138903	0	0.176504	0	0.932382		0.861224	0.000104586	1.07612	5.07498e-07	0.893953	4.43506e-05	0.896298	5.06951e-05		1.25011	8.85973e-10	1.2719	4.26546e-10	1.52954	3.28291e-14	1.68769	5.12396e-17		0.565493	0.0111934	0.912026	1.1778e-05	0.608941	0.00677595	0	0.25183		554.969	620.599	587.784	613.885	761.047	687.466	910.912	830.597	870.754	757.829	744.334	751.082
MYCTH_2294022	Wc2/Blr2	0	0.263337	0	0.527525	0	0.969804	0	0.0870792		0.616907	0.0170113	1.07775	7.02611e-06	1.20014	5.74205e-07	1.00893	4.07526e-05		0.887358	0.000168753	1.86053	1.42997e-16	1.81583	7.8674e-16	1.56646	5.8046e-12		0	0.599145	0	0.96754	0.576767	0.0263019	0	0.117935		527.483	584.575	556.029	436.07	439.505	437.787	427.176	542.959	485.067	539.342	561.218	550.28
MYCTH_2310145	Xyr1*	3.15366	2.12117e-22	4.334	2.23215e-42	3.85288	1.81055e-33	3.67091	2.44887e-30		3.28418	5.76153e-24	3.21642	2.5348e-23	3.77416	1.4325e-31	4.39321	3.96931e-42		0	0.241793	0	0.706192	0	0.99155	0	0.42173		4.81009	4.27732e-53	5.1132	4.19093e-60	4.70523	7.02866e-51	4.56489	8.09672e-48		439.787	548.551	494.169	4326.83	4461.64	4394.23	10932.4	8984.67	9958.55	7156.6	7112.71	7134.66
MYCTH_2144297	Xpp1	0.626358	0.0325379	0.926288	0.000467784	0.919376	0.000883956	0.834703	0.00587925		0	0.546458	0	0.796034	0	0.989605	0	0.457634		-0.622601	0.0179112	0	0.907335	0	0.897218	0	0.966364		0	0.286998	0.638874	0.0132412	0.659028	0.0136615	0.943495	0.000562795		247.38	278.369	262.875	508.042	304.419	406.231	500.108	497.712	498.91	464.476	529.003	496.739
[truncated: 48 more columns]
