# Supplementary material for: Transcriptomic insights into the roles of the transcription factors Clr1, Clr2 and Clr4 in lignocellulose degradation of the thermophilic fungal platform Thermothelomyces thermophilus
Source: Front Bioeng Biotechnol. 2023 Oct 6;11:1279146. doi: 10.3389/fbioe.2023.1279146 (PMC10588483; doi:10.3389/fbioe.2023.1279146)
Supplement: Supplementary file 10 [file Table5.XLSX]

## Sheet: Legends
S1_Results of the differential gene expression analysis. The table includes the results of the differential gene expression analysis via DESeq2 for all genes and analyzed sample comparisons of the samples taken after spiking cellulose (t1=0.5 h, t2=1 h, t3=2 h, t4= 4 h after spiking cellulose) compared to the respective steady state (SS) condition.
S2_Up- and downregulated genes across all points in time after spiking cellulose. The tables include the genes that are up- and downregulated at all points in time (t1-t4) after spiking cellulose in the single strains in comparison to the respective steady state as illustrated in the intersection of the Venn diagrams shown in Supplemental File 6.

## Sheet: S1
gene	MJK20.3_t1 vs MJK20.3_SS						MJK20.3_t2 vs MJK20.3_SS						MJK20.3_t3 vs MJK20.3_SS						MJK20.3_t4 vs MJK20.3_SS						BS6.4_t1 vs BS6.4_SS						BS6.4_t2 vs BS6.4_SS						BS6.4_t3 vs BS6.4_SS						BS6.4_t4 vs BS6.4_SS						BS7.8_t1 vs BS7.8_SS
	baseMean	log2FoldChange	lfcSE	stat	pvalue	padj	baseMean	log2FoldChange	lfcSE	stat	pvalue	padj	baseMean	log2FoldChange	lfcSE	stat	pvalue	padj	baseMean	log2FoldChange	lfcSE	stat	pvalue	padj	baseMean	log2FoldChange	lfcSE	stat	pvalue	padj	baseMean	log2FoldChange	lfcSE	stat	pvalue	padj	baseMean	log2FoldChange	lfcSE	stat	pvalue	padj	baseMean	log2FoldChange	lfcSE	stat	pvalue	padj	baseMean
MYCTH_100011	13.3397	-0.0959059	0.60175	-0.159378	0.873371	0.921187	13.3397	-1.59866	0.681515	-2.34575	0.018989	0.0472085	13.3397	-1.32638	0.661775	-2.00428	0.0450406	0.116135	13.3397	-2.12194	0.695577	-3.05062	0.0022837	0.0229613	13.3397	0.955154	0.575926	1.65847	0.0972235	0.172141	13.3397	0.394634	0.585154	0.674411	0.50005	0.602924	13.3397	-0.252581	0.606142	-0.416702	0.676896	0.758677	13.3397	0.17828	0.583066	0.305762	0.759786	0.833608	13.3397
MYCTH_100068	1619.3	11.2348	1.50619	7.45913	8.70956e-14	2.7508e-12	1619.3	11.0304	1.50614	7.32358	2.41433e-13	4.61286e-12	1619.3	11.3711	1.50608	7.55014	4.34805e-14	2.10943e-12	1619.3	12.0174	1.50593	7.98009	1.46223e-15	1.07096e-13	1619.3	8.76419	1.5453	5.67152	1.41534e-08	1.07974e-07	1619.3	3.81338	1.63575	2.33127	0.0197392	0.0383466	1619.3	2.59448	1.75196	1.4809	0.138633	0.216784	1619.3	3.88049	1.61531	2.40232	0.0162913	0.0380145	1619.3
MYCTH_100089	8.78433	2.84401	1.07256	2.6516	0.00801107	0.0277804	8.78433	3.31582	1.04496	3.17315	0.00150792	0.00522756	8.78433	3.12845	1.05134	2.97567	0.0029235	0.0129096	8.78433	3.02435	1.0428	2.90022	0.00372903	0.0340665	8.78433	2.82955	0.95562	2.96096	0.00306686	0.00869062	8.78433	1.53341	0.994059	1.54257	0.122934	0.190757	8.78433	0.766734	1.04108	0.736481	0.461438	0.567732	8.78433	1.73979	0.973394	1.78734	0.0738818	0.138153	8.78433
MYCTH_100127	3922.99	1.40655	0.239928	5.8624	4.56216e-09	7.32706e-08	3922.99	2.15305	0.239581	8.98673	2.54692e-19	1.09366e-17	3922.99	0.293273	0.240399	1.21995	0.222486	0.381404	3922.99	-0.120657	0.240381	-0.501943	0.615708	0.816204	3922.99	1.67504	0.240283	6.97111	3.14456e-12	4.00528e-11	3922.99	3.2529	0.239972	13.5553	7.36745e-42	1.45239e-39	3922.99	0.315001	0.240844	1.3079	0.190906	0.281046	3922.99	-0.215731	0.24103	-0.895036	0.370768	0.496582	3922.99
MYCTH_100290	188.545	0.177747	0.234609	0.757629	0.448673	0.607479	188.545	0.139007	0.229307	0.606202	0.54438	0.673735	188.545	0.129588	0.230229	0.562868	0.573525	0.719202	188.545	-0.130572	0.227746	-0.573324	0.566425	0.78749	188.545	0.356276	0.225154	1.58236	0.113566	0.194794	188.545	0.665057	0.220853	3.01131	0.00260119	0.00621906	188.545	1.1891	0.217385	5.47002	4.49992e-08	2.75069e-07	188.545	0.570241	0.219396	2.59914	0.00934589	0.0236871	188.545
MYCTH_100400	39.6561	-0.99053	0.582739	-1.69978	0.0891715	0.190544	39.6561	-1.00307	0.564891	-1.77569	0.0757833	0.14943	39.6561	-0.637331	0.552286	-1.15399	0.248505	0.411996	39.6561	-1.42419	0.566627	-2.51346	0.0119554	0.0802952	39.6561	-1.09596	0.51932	-2.11038	0.0348255	0.0725273	39.6561	-0.801397	0.509707	-1.57227	0.115888	0.181217	39.6561	-1.11623	0.515717	-2.16442	0.0304318	0.0598833	39.6561	-0.518916	0.501127	-1.0355	0.300436	0.424474	39.6561
MYCTH_100401	9.54802	-1.3305	0.716103	-1.85797	0.0631735	0.145925	9.54802	-2.86929	0.895768	-3.20316	0.00135929	0.00475848	9.54802	-2.8112	0.894754	-3.14187	0.00167875	0.00825385	9.54802	-2.24357	0.734833	-3.05317	0.00226438	0.0228097	9.54802	-0.667132	0.638066	-1.04555	0.295767	0.418839	9.54802	-0.435622	0.616757	-0.706311	0.479995	0.584102	9.54802	-0.561083	0.622493	-0.901349	0.367403	0.476204	9.54802	-0.438838	0.604144	-0.72638	0.467606	0.588529	9.54802
MYCTH_100435	15.4389	0.754366	0.630314	1.19681	0.231381	0.385755	15.4389	0.169052	0.639243	0.264456	0.791428	0.865135	15.4389	-0.524976	0.68164	-0.770165	0.441202	0.608064	15.4389	-0.621093	0.659981	-0.941078	0.346665	0.627453	15.4389	0.808156	0.644449	1.25403	0.209833	0.320834	15.4389	0.104506	0.66405	0.157376	0.874948	0.90792	15.4389	0.249947	0.65772	0.380019	0.703931	0.782206	15.4389	0.975327	0.628539	1.55174	0.120725	0.206807	15.4389
MYCTH_100489	277.299	-0.0145559	0.271757	-0.0535624	0.957284	0.973556	277.299	0.263699	0.267857	0.984479	0.32488	0.464252	277.299	0.104742	0.268952	0.389446	0.696947	0.809513	277.299	-0.323728	0.268904	-1.20388	0.228636	0.513908	277.299	0.21402	0.266969	0.801668	0.422745	0.548443	277.299	0.146591	0.266593	0.549868	0.58241	0.677915	277.299	-0.0125417	0.267162	-0.0469441	0.962558	0.973635	277.299	0.0669909	0.265852	0.251985	0.801052	0.863315	277.299
MYCTH_100518	7446.79	9.42866	0.947588	9.95017	2.51764e-23	2.11781e-21	7446.79	12.684	0.947069	13.3929	6.64947e-41	9.9444e-39	7446.79	13.8149	0.947045	14.5874	3.38074e-48	7.24807e-46	7446.79	13.2667	0.947047	14.0085	1.38234e-44	2.73125e-42	7446.79	-0.208753	2.03147	-0.102759	0.918154	0.944841	7446.79	-1.8153	2.04781	-0.886463	0.375368	0.479167	7446.79	-0.378163	2.03828	-0.18553	0.852813	0.896317	7446.79	-0.666546	2.02421	-0.329287	0.741938	0.820535	7446.79
MYCTH_100519	709.685	1.54208	0.200214	7.70214	1.33804e-14	4.65901e-13	709.685	2.33086	0.197313	11.813	3.34404e-32	3.62578e-30	709.685	1.45362	0.199445	7.2883	3.13885e-13	1.35369e-11	709.685	1.19724	0.198919	6.01874	1.75783e-09	7.54271e-08	709.685	0.641906	0.2038	3.14969	0.00163445	0.00496228	709.685	0.812915	0.202401	4.01635	5.91061e-05	0.000188073	709.685	0.543906	0.20344	2.67355	0.00750525	0.0174066	709.685	0.127079	0.20404	0.622814	0.533407	0.647594	709.685
MYCTH_100541	9.28038	0.747494	1.11123	0.672672	0.501156	0.65204	9.28038	1.86649	0.983642	1.89753	0.0577575	0.120401	9.28038	1.56631	1.00428	1.55963	0.118848	0.241332	9.28038	0.256319	1.07974	0.237389	0.812355	0.91882	9.28038	1.46426	1.02658	1.42636	0.153765	0.250001	9.28038	1.06249	1.04154	1.02012	0.307672	0.409004	9.28038	2.3769	0.979793	2.42592	0.0152698	0.032583	9.28038	1.88318	0.986276	1.90939	0.0562124	0.109445	9.28038
MYCTH_100566	0.190208	0.455014	11.8959	0.0382495	0.969489	NA	0.190208	0.0831703	11.8959	0.0069915	0.994422	NA	0.190208	0.136717	11.8959	0.0114928	0.99083	NA	0.190208	-0.299167	11.8959	-0.0251487	0.979936	NA	0.190208	-0.259357	11.8959	-0.0218022	0.982606	NA	0.190208	-0.428273	11.8959	-0.0360017	0.971281	NA	0.190208	-0.435586	11.8959	-0.0366164	0.970791	NA	0.190208	-0.725082	11.8959	-0.0609521	0.951397	NA	0.190208
MYCTH_100589	289.081	1.13458	0.410095	2.76662	0.00566405	0.0209006	289.081	1.36801	0.40738	3.35807	0.000784899	0.00293964	289.081	1.53437	0.40699	3.77004	0.000163224	0.00118627	289.081	1.90567	0.404912	4.70638	2.52151e-06	6.53133e-05	289.081	0.945572	0.410154	2.3054	0.021144	0.0472809	289.081	0.248329	0.412831	0.601527	0.547489	0.64664	289.081	-0.91966	0.423352	-2.17233	0.0298309	0.0589013	289.081	-0.136897	0.413377	-0.331168	0.740518	0.819885	289.081
MYCTH_100608	14.4159	0.0748603	0.684814	0.109315	0.912953	0.948824	14.4159	-0.000387843	0.664095	-0.000584017	0.999534	0.999534	14.4159	-0.221266	0.683137	-0.323896	0.746017	0.844075	14.4159	-0.0753978	0.646152	-0.116687	0.907108	0.960347	14.4159	0.343325	0.671533	0.511255	0.609173	0.712673	14.4159	0.0219917	0.679702	0.0323549	0.974189	0.982488	14.4159	-0.23162	0.694654	-0.333432	0.738808	0.810497	14.4159	-0.632261	0.702095	-0.900534	0.367836	0.493402	14.4159
MYCTH_100654	803.841	0.619594	0.176989	3.50075	0.000463954	0.0024748	803.841	0.134948	0.177463	0.760428	0.446999	0.586761	803.841	-0.298589	0.17999	-1.65892	0.0971319	0.207972	803.841	-0.490864	0.17862	-2.74809	0.00599433	0.0485791	803.841	0.679355	0.176546	3.84804	0.000119068	0.000470953	803.841	0.468048	0.176672	2.64924	0.0080672	0.0171971	803.841	0.568966	0.176361	3.22614	0.00125472	0.00348829	803.841	0.405193	0.17605	2.30158	0.0213589	0.0481645	803.841
MYCTH_100744	536.067	-0.215103	0.176519	-1.21858	0.223004	0.375418	536.067	-0.385126	0.172883	-2.22768	0.0259022	0.0614371	536.067	-0.0349665	0.168271	-0.207799	0.835386	0.905431	536.067	0.243011	0.160072	1.51814	0.12898	0.369584	536.067	-0.505082	0.173498	-2.91117	0.00360079	0.0100396	536.067	-0.18756	0.166763	-1.12471	0.260713	0.357199	536.067	0.270133	0.161957	1.66793	0.0953298	0.157204	536.067	0.381524	0.158835	2.40202	0.0163049	0.0380361	536.067
MYCTH_100777	113.174	0.13013	0.321	0.405389	0.685192	0.797562	113.174	0.0577837	0.309087	0.18695	0.8517	0.907896	113.174	0.243424	0.304433	0.799596	0.423945	0.592992	113.174	0.12035	0.294774	0.40828	0.683068	0.854187	113.174	0.424308	0.309895	1.3692	0.170937	0.271582	113.174	0.934882	0.294113	3.17865	0.00147964	0.00369122	113.174	1.35077	0.287177	4.7036	2.55609e-06	1.18501e-05	113.174	1.21598	0.285086	4.26531	1.99624e-05	0.000100699	113.174
MYCTH_100809	727.241	0.394844	0.20881	1.89093	0.0586341	0.137574	727.241	1.06907	0.203808	5.2455	1.55858e-07	1.22567e-06	727.241	1.60954	0.202443	7.95057	1.8566e-15	1.08784e-13	727.241	1.52894	0.201694	7.58052	3.4418e-14	2.29293e-12	727.241	0.253137	0.209043	1.21093	0.225921	0.34002	727.241	-0.475217	0.212653	-2.23471	0.0254364	0.0479434	727.241	0.0921937	0.208953	0.441217	0.659056	0.742808	727.241	-0.32846	0.209692	-1.56639	0.117258	0.202159	727.241
MYCTH_100838	59.5846	0.133923	0.37257	0.359457	0.719253	0.82109	59.5846	1.25903	0.343593	3.66431	0.000248009	0.00104125	59.5846	-0.804532	0.395039	-2.03659	0.0416912	0.109721	59.5846	-0.596913	0.37187	-1.60517	0.108457	0.331695	59.5846	-0.0867919	0.399399	-0.217306	0.82797	0.886096	59.5846	0.0745551	0.389832	0.191249	0.84833	0.890527	59.5846	0.0321572	0.390738	0.0822985	0.934409	0.954098	59.5846	0.343547	0.377407	0.910283	0.362673	0.488303	59.5846
MYCTH_100975	76.7003	0.190841	0.283371	0.673465	0.500651	0.651686	76.7003	-0.288503	0.286649	-1.00647	0.31419	0.45233	76.7003	-0.862947	0.310382	-2.78027	0.00543132	0.0215226	76.7003	-0.581361	0.283912	-2.04768	0.0405913	0.182661	76.7003	0.0926	0.256199	0.361438	0.717772	0.799532	76.7003	-0.247765	0.259376	-0.955235	0.339459	0.442213	76.7003	0.630689	0.246111	2.56262	0.0103884	0.023242	76.7003	0.363116	0.24589	1.47674	0.139745	0.231678	76.7003
MYCTH_101019	141.803	0.396501	0.316698	1.25198	0.210576	0.360867	141.803	0.372795	0.31429	1.18615	0.235563	0.36474	141.803	-0.0629204	0.317843	-0.19796	0.843076	0.910715	141.803	-0.611834	0.318832	-1.91899	0.054986	0.220984	141.803	-0.384487	0.319514	-1.20335	0.228841	0.343123	141.803	-0.936587	0.323321	-2.89677	0.00377031	0.0086747	141.803	-0.435627	0.318458	-1.36793	0.171335	0.25779	141.803	-1.04426	0.321329	-3.24981	0.00115481	0.003842	141.803
MYCTH_101105	482.327	-0.291404	0.245054	-1.18914	0.234384	0.389006	482.327	0.0911891	0.225469	0.404442	0.685887	0.78706	482.327	0.107003	0.226255	0.472931	0.636262	0.76622	482.327	0.254315	0.215893	1.17797	0.238809	0.523188	482.327	0.0769542	0.223149	0.344855	0.730203	0.809223	482.327	-0.323895	0.227582	-1.4232	0.154678	0.231723	482.327	-1.01621	0.244919	-4.14918	3.33672e-05	0.000128978	482.327	-0.744537	0.230215	-3.23409	0.00122029	0.00403559	482.327
MYCTH_101107	23.2161	-0.561606	0.543075	-1.03412	0.301079	0.464501	23.2161	-0.380737	0.515919	-0.737979	0.460527	0.600603	23.2161	-0.441348	0.520815	-0.847417	0.396763	0.566347	23.2161	-0.220262	0.496832	-0.443333	0.657525	0.839166	23.2161	-0.664336	0.491841	-1.35071	0.176787	0.279216	23.2161	-0.685068	0.487255	-1.40597	0.159732	0.238266	23.2161	-0.242941	0.4756	-0.51081	0.609484	0.700685	23.2161	-0.438083	0.47361	-0.924987	0.354973	0.480663	23.2161
MYCTH_101172	24.062	0.546613	0.417373	1.30965	0.190314	0.335736	24.062	-0.0956906	0.426728	-0.224242	0.822569	0.887102	24.062	0.0744752	0.422504	0.176271	0.860081	0.920296	24.062	-0.244353	0.418549	-0.583809	0.559349	0.784443	24.062	0.329523	0.492002	0.669758	0.503012	0.621495	24.062	0.241024	0.488711	0.493183	0.621883	0.713049	24.062	0.382497	0.483063	0.791816	0.428468	0.536296	24.062	0.468864	0.47089	0.995699	0.319397	0.444874	24.062
MYCTH_101222	2.21222	1.03204	1.65731	0.622722	0.533467	NA	2.21222	0.0859011	1.75737	0.0488804	0.961015	0.97873	2.21222	0.69299	1.66036	0.417374	0.676405	NA	2.21222	-1.29258	2.02549	-0.638154	0.523374	NA	2.21222	1.83488	1.81247	1.01236	0.311366	0.435611	2.21222	1.1702	1.86932	0.626002	0.531314	0.632356	2.21222	2.60903	1.74304	1.49682	0.134439	0.211293	2.21222	2.36857	1.74058	1.36079	0.173579	0.27574	2.21222
MYCTH_101224	5.47064	0.457163	1.26408	0.361656	0.717609	0.819683	5.47064	1.23072	1.14582	1.0741	0.282779	0.418427	5.47064	0.442956	1.22437	0.361784	0.717514	0.823894	5.47064	0.504	1.17317	0.429606	0.667482	0.84532	5.47064	-1.09892	1.27598	-0.861238	0.389107	0.515363	5.47064	-0.0260062	1.10929	-0.0234439	0.981296	0.986986	5.47064	-1.28849	1.27867	-1.00768	0.313609	0.419725	5.47064	-0.174325	1.09638	-0.159001	0.873668	0.914067	5.47064
MYCTH_101261	65.6983	-0.857001	0.552228	-1.5519	0.120687	0.240242	65.6983	-0.571318	0.507117	-1.1266	0.259912	0.392971	65.6983	-0.0445704	0.483744	-0.0921363	0.92659	0.958188	65.6983	0.0116124	0.465573	0.0249422	0.980101	0.992957	65.6983	0.0626571	0.455359	0.137599	0.890557	0.930926	65.6983	0.117174	0.449371	0.260752	0.794284	0.852254	65.6983	-0.206945	0.458117	-0.45173	0.651463	0.736932	65.6983	0.271517	0.439562	0.617699	0.536774	0.650521	65.6983
MYCTH_101321	10.9489	0.521307	0.748421	0.696542	0.486089	0.639885	10.9489	-1.55896	0.959792	-1.62427	0.104318	0.194049	10.9489	-0.349366	0.796478	-0.438639	0.660923	0.783262	10.9489	-0.613947	0.77994	-0.787172	0.431181	0.697861	10.9489	-0.68377	0.748252	-0.913822	0.36081	0.48726	10.9489	-0.320805	0.708704	-0.452664	0.65079	0.735691	10.9489	0.413565	0.671031	0.616313	0.537688	0.636134	10.9489	0.418402	0.660354	0.633603	0.52634	0.640793	10.9489
MYCTH_101345	45.7371	-1.06971	0.659784	-1.6213	0.104954	0.215488	45.7371	-1.26883	0.653176	-1.94255	0.0520709	0.11055	45.7371	0.845623	0.612268	1.38113	0.167238	0.309333	45.7371	1.40636	0.605572	2.32236	0.0202133	0.115801	45.7371	-2.16021	0.683119	-3.16228	0.0015654	0.00477604	45.7371	-2.12716	0.673015	-3.16064	0.00157424	0.00390556	45.7371	-1.54646	0.649774	-2.38	0.0173125	0.0363913	45.7371	-0.534318	0.621337	-0.859949	0.389817	0.515157	45.7371
MYCTH_101354	28.3711	0.739366	0.791783	0.933799	0.350408	0.513795	28.3711	1.82331	0.7369	2.4743	0.0133497	0.0348571	28.3711	2.41603	0.72665	3.32488	0.00088456	0.00482282	28.3711	3.73672	0.710403	5.25999	1.44061e-07	4.67152e-06	28.3711	1.74319	0.853338	2.04279	0.0410731	0.0836114	28.3711	0.794639	0.886286	0.896595	0.369935	0.473976	28.3711	1.01482	0.874887	1.15995	0.246071	0.345431	28.3711	2.25131	0.830036	2.7123	0.00668171	0.0177744	28.3711
MYCTH_101394	1224.7	-0.164445	0.160833	-1.02245	0.306567	0.470312	1224.7	0.0504195	0.158247	0.318613	0.75002	0.835613	1224.7	-0.305018	0.159941	-1.90706	0.0565123	0.13777	1224.7	0.0916719	0.156918	0.584202	0.559084	0.784443	1224.7	0.3628	0.157003	2.31079	0.0208446	0.0468045	1224.7	0.275789	0.156815	1.75869	0.0786303	0.129887	1224.7	0.265715	0.156812	1.69448	0.0901735	0.150185	1224.7	0.180685	0.156383	1.1554	0.247926	0.364417	1224.7
MYCTH_101399	139.485	-0.120477	0.287413	-0.419178	0.675086	0.791326	139.485	-0.707606	0.291394	-2.42835	0.0151677	0.0389243	139.485	-0.74604	0.293271	-2.54386	0.0109636	0.0383636	139.485	-0.67435	0.284151	-2.37321	0.0176341	0.105797	139.485	0.23228	0.275224	0.843968	0.398687	0.524369	139.485	-0.24242	0.278222	-0.871317	0.383581	0.487428	139.485	0.091459	0.274903	0.332695	0.739364	0.810862	139.485	0.405799	0.270651	1.49935	0.133783	0.22406	139.485
MYCTH_101406	155.435	-0.553651	0.265389	-2.08618	0.036962	0.0958282	155.435	-1.26888	0.272995	-4.64801	3.35153e-06	2.06033e-05	155.435	-0.774144	0.263499	-2.93794	0.00330405	0.0142856	155.435	-0.229269	0.249797	-0.91782	0.358713	0.638637	155.435	-0.521529	0.261379	-1.9953	0.0460101	0.0917241	155.435	-2.08158	0.293958	-7.08121	1.42899e-12	1.17156e-11	155.435	-2.68427	0.31839	-8.43078	3.43381e-17	6.2705e-16	155.435	-2.33568	0.292505	-7.9851	1.40411e-15	3.13113e-14	155.435
MYCTH_101411	1044.59	-0.958479	0.200713	-4.77538	1.79372e-06	1.7357e-05	1044.59	-1.0599	0.198983	-5.32661	1.0006e-07	8.08873e-07	1044.59	-0.397054	0.196066	-2.0251	0.042857	0.111828	1044.59	-0.113007	0.193851	-0.582958	0.559922	0.784708	1044.59	-1.80992	0.204108	-8.86744	7.4844e-19	2.08076e-17	1044.59	-1.60018	0.201216	-7.95255	1.82709e-15	1.94218e-14	1044.59	-0.572685	0.196142	-2.91974	0.00350318	0.00877747	1044.59	-0.197557	0.194342	-1.01655	0.309369	0.433606	1044.59
MYCTH_101506	81.5209	-0.306083	0.332763	-0.919822	0.357666	0.520809	81.5209	0.296543	0.302328	0.980863	0.32666	0.466181	81.5209	0.371563	0.30184	1.23099	0.218325	0.37678	81.5209	0.325026	0.293997	1.10554	0.268924	0.555048	81.5209	0.0532143	0.327513	0.16248	0.870928	0.917691	81.5209	0.385235	0.315426	1.22132	0.221966	0.313114	81.5209	0.389844	0.315169	1.23694	0.21611	0.31123	81.5209	1.11014	0.299976	3.70075	0.000214962	0.000856461	81.5209
MYCTH_101575	68.2261	0.37827	0.317694	1.19067	0.233782	0.388421	68.2261	0.589856	0.305516	1.93069	0.0535218	0.113093	68.2261	-0.368187	0.32986	-1.11619	0.264339	0.429823	68.2261	-0.144053	0.312312	-0.461248	0.644621	0.832134	68.2261	0.204358	0.292637	0.698334	0.484968	0.604699	68.2261	-0.0706139	0.294231	-0.239995	0.810334	0.864662	68.2261	-0.442368	0.300517	-1.47202	0.141014	0.219874	68.2261	0.0178854	0.288977	0.0618922	0.950649	0.966478	68.2261
MYCTH_101588	376.111	0.250709	0.171301	1.46356	0.143315	0.273803	376.111	0.391382	0.166016	2.3575	0.0183986	0.0459383	376.111	0.251691	0.167812	1.49984	0.133656	0.263345	376.111	-0.165891	0.167627	-0.989639	0.322351	0.606442	376.111	1.0128	0.164955	6.13985	8.25978e-10	7.47084e-09	376.111	1.13743	0.163495	6.95692	3.47783e-12	2.72755e-11	376.111	0.904179	0.164584	5.49373	3.9354e-08	2.42097e-07	376.111	0.808747	0.163641	4.94221	7.7241e-07	5.21996e-06	376.111
MYCTH_101623	4.74362	-0.442452	0.951836	-0.46484	0.642046	0.765267	4.74362	-1.8338	1.08147	-1.69565	0.0899517	0.171919	4.74362	-1.45265	1.03144	-1.40838	0.15902	0.298505	4.74362	-2.63394	1.15951	-2.2716	0.0231105	0.127701	4.74362	-0.0530184	0.888326	-0.0596835	0.952408	0.966478	4.74362	-1.93689	1.03942	-1.86343	0.0624015	0.106233	4.74362	-0.674608	0.913934	-0.738137	0.460431	0.566976	4.74362	-1.56037	0.961412	-1.623	0.10459	0.183827	4.74362
MYCTH_101673	25.6773	-0.0345394	0.541558	-0.0637779	0.949147	0.968504	25.6773	0.150306	0.512907	0.293048	0.769486	0.848697	25.6773	-0.91021	0.581187	-1.56612	0.11732	0.238971	25.6773	-0.446722	0.522851	-0.854397	0.392885	0.666873	25.6773	-0.199878	0.472483	-0.423037	0.672268	0.763753	25.6773	0.221364	0.456389	0.485034	0.627652	0.716821	25.6773	-0.274808	0.469257	-0.585624	0.558128	0.654184	25.6773	-0.82008	0.477797	-1.71638	0.0860929	0.156989	25.6773
MYCTH_101679	226.999	-0.0581768	0.313963	-0.185298	0.852995	0.908037	226.999	-0.315093	0.308427	-1.02161	0.306966	0.444808	226.999	0.324675	0.284933	1.13948	0.254504	0.418616	226.999	0.122624	0.277558	0.441795	0.658638	0.839644	226.999	-0.285537	0.326025	-0.875813	0.381132	0.507279	226.999	-0.719032	0.339053	-2.12071	0.0339465	0.0621338	226.999	-0.427453	0.32452	-1.31719	0.187777	0.277238	226.999	-0.582147	0.318518	-1.82767	0.0675988	0.128231	226.999
MYCTH_101730	2.70483	-1.61267	1.84797	-0.872672	0.382842	NA	2.70483	-0.429931	1.44873	-0.296764	0.766647	0.846904	2.70483	0.376406	1.34621	0.279605	0.779781	NA	2.70483	-1.36381	1.55795	-0.875388	0.381363	NA	2.70483	0.689161	1.91501	0.359873	0.718942	0.800527	2.70483	1.55048	1.76792	0.877004	0.380484	0.484202	2.70483	2.53557	1.69319	1.49752	0.134259	0.211086	2.70483	2.0964	1.70167	1.23196	0.217963	0.329344	2.70483
MYCTH_10175	98.6928	-1.34412	0.438873	-3.06266	0.00219378	0.00939908	98.6928	-1.10188	0.38746	-2.84386	0.00445707	0.0135272	98.6928	-0.46256	0.351224	-1.31699	0.18784	0.337073	98.6928	0.372145	0.30347	1.2263	0.220086	0.502919	98.6928	-1.37133	0.406959	-3.36971	0.000752478	0.00249981	98.6928	-1.02111	0.371892	-2.7457	0.00603813	0.0132729	98.6928	-0.262513	0.335383	-0.782725	0.433788	0.541159	98.6928	-0.314887	0.326856	-0.963384	0.335355	0.460937	98.6928
MYCTH_101762	112.898	-1.58217	0.379617	-4.16781	3.07542e-05	0.000222752	112.898	-1.90963	0.376671	-5.06976	3.98311e-07	2.92297e-06	112.898	-0.523396	0.313848	-1.66767	0.0953808	0.204813	112.898	0.111182	0.289018	0.384689	0.700468	0.863741	112.898	-2.13799	0.370933	-5.76382	8.22309e-09	6.5558e-08	112.898	-1.2777	0.321407	-3.97533	7.02829e-05	0.000220722	112.898	-0.68516	0.303476	-2.25771	0.0239638	0.0486911	112.898	-0.45246	0.292407	-1.54736	0.121775	0.208203	112.898
MYCTH_101800	12.6888	1.78471	0.760292	2.3474	0.018905	0.0560421	12.6888	1.67287	0.748861	2.23389	0.0254902	0.0607257	12.6888	1.84633	0.744199	2.48097	0.0131026	0.0443505	12.6888	2.52734	0.714487	3.53727	0.00040428	0.00556688	12.6888	3.83825	1.16269	3.30116	0.000962844	0.00308979	12.6888	2.88587	1.18303	2.43939	0.0147123	0.0294857	12.6888	2.9316	1.1813	2.48168	0.0130766	0.0284613	12.6888	4.17361	1.15051	3.6276	0.000286065	0.00110591	12.6888
MYCTH_101870	58.0664	0.252569	0.454156	0.556129	0.578123	0.716694	58.0664	-0.0666656	0.452357	-0.147374	0.882837	0.929883	58.0664	-0.211044	0.45942	-0.459371	0.645968	0.774614	58.0664	-0.0633949	0.440854	-0.1438	0.885658	0.9526	58.0664	0.610152	0.444708	1.37203	0.170055	0.270503	58.0664	0.41966	0.445186	0.942661	0.345854	0.448489	58.0664	0.75795	0.438558	1.72828	0.0839382	0.14128	58.0664	0.153418	0.444541	0.345116	0.730007	0.81292	58.0664
MYCTH_101972	5.2483	2.45518	1.40322	1.74967	0.0801748	0.175571	5.2483	3.03554	1.35632	2.23807	0.0252166	0.0601399	5.2483	-0.816461	1.93009	-0.423018	0.672282	0.790726	5.2483	0.749265	1.4897	0.502965	0.614989	0.815812	5.2483	2.3563	1.36008	1.73246	0.083191	0.151057	5.2483	1.64137	1.38951	1.18126	0.237499	0.33168	5.2483	1.60096	1.39162	1.15043	0.249967	0.349807	5.2483	1.10427	1.40612	0.785325	0.432263	0.554435	5.2483
MYCTH_102118	2.99786	-2.03443	2.00397	-1.0152	0.310009	NA	2.99786	-0.96892	1.99426	-0.485855	0.62707	0.743162	2.99786	0.66447	1.6227	0.409485	0.682184	NA	2.99786	0.24335	1.62055	0.150166	0.880634	NA	2.99786	1.43302	1.83555	0.780701	0.434978	0.559792	2.99786	1.24203	1.83831	0.675633	0.499274	0.602155	2.99786	1.62077	1.79413	0.903375	0.366327	0.475037	2.99786	1.70735	1.76029	0.969924	0.332084	0.457579	2.99786
MYCTH_102133	6.07464	-0.55499	1.17516	-0.472268	0.636736	0.761413	6.07464	-0.258715	1.10724	-0.233658	0.81525	0.881841	6.07464	1.05812	1.03556	1.02178	0.306884	0.476913	6.07464	0.291427	1.04909	0.277789	0.781174	0.904914	6.07464	0.655488	1.00607	0.651535	0.514701	0.632189	6.07464	-0.705692	1.06073	-0.665291	0.505865	0.608159	6.07464	-0.502533	1.04771	-0.479651	0.631476	0.720713	6.07464	-1.55883	1.10428	-1.41163	0.158059	0.255579	6.07464
MYCTH_102138	520.369	0.697791	0.383938	1.81746	0.0691468	0.156659	520.369	2.09201	0.381951	5.47715	4.32223e-08	3.74536e-07	520.369	1.14633	0.382779	2.99475	0.00274674	0.0122952	520.369	0.829474	0.382647	2.16773	0.0301794	0.150737	520.369	-0.411582	0.392545	-1.0485	0.29441	0.417416	520.369	1.0966	0.387398	2.83069	0.0046448	0.0104892	520.369	-0.424635	0.391738	-1.08398	0.278376	0.381676	520.369	-1.89381	0.400105	-4.73329	2.20913e-06	1.35439e-05	520.369
MYCTH_102172	51.1935	1.58936	0.623184	2.55038	0.0107606	0.0352028	51.1935	2.48017	0.59039	4.2009	2.65859e-05	0.000138752	51.1935	2.05121	0.599887	3.41933	0.000627754	0.00360739	51.1935	1.6619	0.59882	2.7753	0.00551505	0.0458473	51.1935	3.40266	0.699045	4.86758	1.12976e-06	6.49835e-06	51.1935	3.5382	0.695775	5.08526	3.67117e-07	1.60827e-06	51.1935	5.09313	0.686409	7.41997	1.17151e-13	1.51666e-12	51.1935	4.28213	0.688521	6.21932	4.99329e-10	5.60273e-09	51.1935
MYCTH_102226	0.406848	0.45502	10.6039	0.0429105	0.965773	NA	0.406848	0.0831715	10.6039	0.00784346	0.993742	NA	0.406848	0.136719	10.6039	0.0128933	0.989713	NA	0.406848	1.13279	10.6032	0.106835	0.91492	NA	0.406848	-0.259361	10.6039	-0.0244589	0.980487	NA	0.406848	-0.428279	10.6039	-0.0403887	0.967783	NA	0.406848	-0.435593	10.6039	-0.0410784	0.967233	NA	0.406848	-0.725092	10.6039	-0.0683795	0.945484	NA	0.406848
MYCTH_102290	118.279	1.46045	0.312121	4.67911	2.88124e-06	2.66366e-05	118.279	1.48113	0.305327	4.85097	1.22857e-06	8.36468e-06	118.279	1.1454	0.312057	3.67048	0.000242097	0.00165342	118.279	0.311546	0.320869	0.970943	0.331577	0.613208	118.279	2.06312	0.297106	6.94404	3.81035e-12	4.79695e-11	118.279	1.86204	0.297399	6.2611	3.8227e-10	2.41677e-09	118.279	1.12935	0.305562	3.69597	0.000219048	0.000714025	118.279	1.0643	0.302625	3.51691	0.000436601	0.00161388	118.279
MYCTH_102295	227.897	0.262918	0.199917	1.31514	0.188464	0.333304	227.897	0.147241	0.197259	0.746435	0.455405	0.595518	227.897	0.0572514	0.198696	0.288136	0.773243	0.86429	227.897	-0.325591	0.198144	-1.6432	0.100341	0.316207	227.897	0.697599	0.199075	3.5042	0.000457977	0.00159988	227.897	0.502985	0.199265	2.5242	0.0115961	0.0238353	227.897	0.665223	0.198117	3.35773	0.000785846	0.00228893	227.897	0.457287	0.197635	2.3138	0.020679	0.0469774	227.897
MYCTH_102297	4.41666	-0.723306	1.21012	-0.597715	0.55003	0.694568	4.41666	0.334151	1.01314	0.329818	0.741538	0.829627	4.41666	-0.608411	1.13302	-0.536983	0.59128	0.731331	4.41666	-0.735642	1.08834	-0.67593	0.499085	0.744945	4.41666	-0.29264	0.988597	-0.296015	0.767219	0.838855	4.41666	-0.45028	0.987548	-0.455958	0.64842	0.733394	4.41666	-0.00551366	0.951485	-0.00579479	0.995376	0.996755	4.41666	-0.0749976	0.937293	-0.0800152	0.936225	0.95709	4.41666
MYCTH_102322	653.27	8.30116	0.748211	11.0947	1.3315e-28	1.79562e-26	653.27	8.82773	0.747897	11.8034	3.74827e-32	4.01389e-30	653.27	8.15854	0.748133	10.9052	1.08857e-27	1.1707e-25	653.27	7.64064	0.748168	10.2125	1.74365e-24	1.94922e-22	653.27	2.73172	0.699081	3.90758	9.32245e-05	0.000374712	653.27	-0.183286	0.76936	-0.238232	0.811701	0.865588	653.27	-0.5858	0.793752	-0.738014	0.460506	0.566988	653.27	-0.626846	0.777735	-0.805989	0.420249	0.542579	653.27
MYCTH_102448	1.59063	-0.805297	1.76379	-0.456571	0.647979	NA	1.59063	-3.61961	2.03756	-1.77644	0.0756598	NA	1.59063	-2.13301	2.02601	-1.05281	0.292428	NA	1.59063	-2.56346	2.03242	-1.26128	0.207207	NA	1.59063	1.79184	1.98574	0.902355	0.366868	NA	1.59063	-0.365409	2.32617	-0.157086	0.875177	NA	1.59063	2.63536	1.91674	1.37492	0.169157	NA	1.59063	2.33341	1.91745	1.21693	0.22363	0.335784	1.59063
MYCTH_102510	160.275	-0.543159	0.215655	-2.51864	0.0117808	0.0378984	160.275	-0.379205	0.200246	-1.8937	0.0582655	0.121285	160.275	-0.460287	0.203693	-2.25971	0.0238391	0.0708172	160.275	-0.299672	0.190242	-1.57522	0.115207	0.34562	160.275	-0.169502	0.193766	-0.874776	0.381696	0.507739	160.275	-0.319253	0.193391	-1.65081	0.0987772	0.157731	160.275	-0.0905259	0.189221	-0.478414	0.632355	0.721243	160.275	-0.185565	0.186193	-0.996627	0.318946	0.444386	160.275
MYCTH_102522	497.669	-2.55888	0.508005	-5.03711	4.72605e-07	5.18097e-06	497.669	-2.78651	0.507525	-5.49039	4.01044e-08	3.48562e-07	497.669	-3.98293	0.513749	-7.75268	8.99725e-15	4.74787e-13	497.669	-4.02561	0.511189	-7.87499	3.40776e-15	2.41269e-13	497.669	-3.80779	0.517128	-7.36333	1.79374e-13	2.7059e-12	497.669	-3.37046	0.512537	-6.57603	4.83184e-11	3.34755e-10	497.669	-3.5195	0.513422	-6.85498	7.13215e-12	7.37357e-11	497.669	-2.95295	0.50906	-5.80079	6.60024e-09	6.36514e-08	497.669
MYCTH_102533	386.684	0.707176	0.158398	4.46456	8.02334e-06	6.66989e-05	386.684	0.472629	0.157184	3.00684	0.00263975	0.00851829	386.684	-0.191187	0.16484	-1.15984	0.246115	0.408876	386.684	-0.276009	0.160662	-1.71795	0.0858056	0.287916	386.684	0.878621	0.155981	5.63287	1.77237e-08	1.32645e-07	386.684	0.786202	0.155553	5.05422	4.32147e-07	1.87892e-06	386.684	0.171846	0.159674	1.07623	0.281823	0.385452	386.684	0.150621	0.157659	0.955359	0.339396	0.465336	386.684
MYCTH_102652	97.4075	0.337452	0.349419	0.96575	0.334169	0.497816	97.4075	-0.515939	0.356697	-1.44643	0.148055	0.255231	97.4075	-0.39397	0.355524	-1.10814	0.267803	0.433547	97.4075	0.0857932	0.343899	0.249472	0.802996	0.914634	97.4075	-0.272175	0.345019	-0.78887	0.430188	0.555275	97.4075	-0.450024	0.345136	-1.30391	0.192266	0.277859	97.4075	-0.239193	0.342885	-0.697589	0.485434	0.588088	97.4075	-0.447039	0.342166	-1.3065	0.191384	0.297981	97.4075
MYCTH_102790	103.251	0.287528	0.282089	1.01928	0.30807	0.471851	103.251	0.0419775	0.27969	0.150086	0.880697	0.928548	103.251	-0.126793	0.284039	-0.446393	0.655313	0.77944	103.251	-0.486691	0.282478	-1.72293	0.0849007	0.286464	103.251	-0.348871	0.281067	-1.24124	0.214518	0.326444	103.251	-0.105196	0.274263	-0.38356	0.701305	0.777196	103.251	0.212169	0.269998	0.785817	0.431975	0.539906	103.251	0.384762	0.265345	1.45004	0.147046	0.241745	103.251
MYCTH_102792	175.212	-0.207726	0.211318	-0.983002	0.325607	0.488841	175.212	-0.449418	0.207953	-2.16115	0.030684	0.070993	175.212	-0.00533419	0.199233	-0.0267737	0.97864	0.985601	175.212	-0.130955	0.193609	-0.676389	0.498794	0.744824	175.212	-0.594691	0.216349	-2.74876	0.00598206	0.0156715	175.212	0.308834	0.195759	1.57762	0.114652	0.179511	175.212	-0.223826	0.204213	-1.09604	0.273059	0.375478	175.212	-0.182656	0.198576	-0.91983	0.357661	0.483608	175.212
MYCTH_102797	138.387	1.50502	0.393115	3.82844	0.000128959	0.000805616	138.387	1.54853	0.386357	4.00802	6.12293e-05	0.000295723	138.387	1.57711	0.386718	4.07819	4.53871e-05	0.000397945	138.387	1.49271	0.382193	3.90564	9.39768e-05	0.00165993	138.387	0.229122	0.427869	0.535496	0.592307	0.698717	138.387	0.714684	0.410984	1.73896	0.0820422	0.134805	138.387	1.16861	0.40264	2.90236	0.00370364	0.00921818	138.387	1.05448	0.400113	2.63547	0.0084022	0.0216297	138.387
MYCTH_102849	0.945181	-1.01909	2.9143	-0.349686	0.726575	NA	0.945181	-1.38705	2.91596	-0.475674	0.634306	NA	0.945181	-0.264865	2.73067	-0.0969964	0.922729	NA	0.945181	0.244065	2.64098	0.0924148	0.926369	NA	0.945181	1.85317	2.8322	0.654322	0.512904	NA	0.945181	-0.34743	3.08371	-0.112666	0.910295	NA	0.945181	-1.76804	3.09554	-0.571159	0.567892	NA	0.945181	1.00853	2.85977	0.35266	0.724343	0.808856	0.945181
MYCTH_102871	89.6402	-0.280016	0.325358	-0.860638	0.389438	0.551812	89.6402	0.207459	0.307222	0.675276	0.499501	0.635196	89.6402	-0.0448625	0.312595	-0.143516	0.885882	0.934483	89.6402	-0.392178	0.310922	-1.26134	0.207186	0.485238	89.6402	0.359158	0.308666	1.16358	0.244594	0.361124	89.6402	0.546683	0.304451	1.79563	0.072553	0.121117	89.6402	0.222114	0.308136	0.720831	0.471013	0.576081	89.6402	0.380277	0.303133	1.25449	0.209664	0.319697	89.6402
MYCTH_102878	99.1437	0.465666	0.534093	0.871882	0.383272	0.545767	99.1437	0.631342	0.519958	1.21422	0.224665	0.352475	99.1437	1.45207	0.506713	2.86566	0.00416139	0.017331	99.1437	0.65167	0.512167	1.27238	0.203239	0.479008	99.1437	1.17763	0.48883	2.40907	0.015993	0.0372412	99.1437	0.762663	0.491353	1.55217	0.120622	0.18774	99.1437	0.861676	0.490181	1.75787	0.0787694	0.133891	99.1437	0.919185	0.487037	1.8873	0.0591203	0.114206	99.1437
MYCTH_102943	76.665	-0.32236	0.48456	-0.665264	0.505882	0.655768	76.665	-0.072806	0.466408	-0.156099	0.875955	0.925122	76.665	-0.0958423	0.468285	-0.204667	0.837833	0.907108	76.665	-0.103602	0.458908	-0.225757	0.82139	0.923086	76.665	-0.27924	0.462661	-0.603552	0.546142	0.659639	76.665	-0.465077	0.463051	-1.00437	0.315198	0.416963	76.665	-0.443131	0.462375	-0.958381	0.337871	0.445326	76.665	-0.241417	0.453527	-0.53231	0.594511	0.70036	76.665
MYCTH_102965	2264.42	1.70509	0.524037	3.25375	0.00113891	0.00531368	2264.42	4.06727	0.522775	7.78015	7.24361e-15	1.7214e-13	2264.42	0.396978	0.525497	0.755433	0.44999	0.615935	2264.42	-0.28315	0.526035	-0.538272	0.590389	0.804937	2264.42	3.76453	0.527439	7.13737	9.51365e-13	1.31613e-11	2264.42	6.30931	0.527049	11.971	5.04086e-33	2.82093e-31	2264.42	2.72431	0.527816	5.16148	2.45009e-07	1.33158e-06	2264.42	2.59711	0.52773	4.92128	8.59782e-07	5.73167e-06	2264.42
MYCTH_102971	144.576	1.19142	0.426274	2.79495	0.00519073	0.0194876	144.576	2.62836	0.408557	6.43328	1.24883e-10	1.61196e-09	144.576	2.44882	0.409826	5.97526	2.2972e-09	5.56041e-08	144.576	2.08336	0.409415	5.08863	3.60656e-07	1.08657e-05	144.576	2.68538	0.417407	6.43348	1.24719e-10	1.26085e-09	144.576	1.85341	0.421201	4.4003	1.08099e-05	3.8778e-05	144.576	1.6059	0.423016	3.79632	0.000146863	0.000494905	144.576	1.53521	0.421352	3.64354	0.000268918	0.00104786	144.576
MYCTH_102977	639.559	-3.42664	0.320067	-10.706	9.53835e-27	1.03895e-24	639.559	-3.3736	0.314975	-10.7107	9.06928e-27	6.96168e-25	639.559	-3.64675	0.318762	-11.4404	2.62822e-30	3.14498e-28	639.559	-3.18525	0.310041	-10.2736	9.26608e-25	1.04966e-22	639.559	-2.91337	0.308774	-9.43527	3.89973e-21	1.33174e-19	639.559	-3.45627	0.311413	-11.0987	1.27294e-28	4.60061e-27	639.559	-4.12419	0.317949	-12.9712	1.78186e-38	2.6648e-36	639.559	-3.52724	0.309748	-11.3874	4.83015e-30	5.70151e-28	639.559
MYCTH_102985	1764.02	0.0706523	0.184422	0.3831	0.701645	0.809033	1764.02	0.546624	0.179936	3.03788	0.0023825	0.00780726	1764.02	0.396407	0.180797	2.19255	0.0283399	0.0813708	1764.02	0.028756	0.180492	0.159321	0.873416	0.948145	1764.02	0.296936	0.181293	1.63788	0.101447	0.178092	1764.02	0.549927	0.179812	3.05834	0.00222566	0.00538505	1764.02	0.493526	0.179952	2.74255	0.00609651	0.0144484	1764.02	0.107388	0.180279	0.595675	0.551392	0.662614	1764.02
MYCTH_102997	1.9951	2.72624	1.95905	1.39162	0.164038	NA	1.9951	1.06118	2.11037	0.50284	0.615077	0.732854	1.9951	1.7128	2.025	0.845828	0.397649	NA	1.9951	2.9856	1.90352	1.56846	0.116773	NA	1.9951	0.724573	2.04019	0.355151	0.722477	0.803534	1.9951	1.07817	1.96347	0.549117	0.582925	0.678424	1.9951	1.83733	1.88806	0.973133	0.330487	0.437055	1.9951	1.59238	1.88482	0.844843	0.398199	0.522724	1.9951
MYCTH_103022	0.711329	0.413327	3.39735	0.121662	0.903167	NA	0.711329	-1.43837	3.40913	-0.421917	0.673086	NA	0.711329	1.66524	3.19759	0.520781	0.60252	NA	0.711329	-1.82073	3.40913	-0.534075	0.59329	NA	0.711329	1.1598	3.42546	0.338581	0.734925	NA	0.711329	2.12007	3.26721	0.648892	0.516408	NA	0.711329	-0.435615	3.43313	-0.126886	0.899031	NA	0.711329	0.68621	3.42289	0.200477	0.841108	NA	0.711329
MYCTH_103025	702.118	0.620432	0.171795	3.61148	0.000304459	0.00171077	702.118	0.857912	0.169361	5.06557	4.07171e-07	2.98294e-06	702.118	0.622995	0.170391	3.65626	0.000255921	0.00173528	702.118	-0.0321938	0.171312	-0.187925	0.850936	0.937198	702.118	0.466672	0.169643	2.75091	0.00594301	0.0155881	702.118	0.956142	0.1679	5.69471	1.23579e-08	6.58432e-08	702.118	0.637432	0.16862	3.78028	0.000156654	0.000524641	702.118	0.196431	0.169046	1.162	0.245237	0.361245	702.118
MYCTH_103032	60.9248	1.01811	0.45261	2.24942	0.024486	0.069229	60.9248	1.27908	0.443265	2.8856	0.00390672	0.0120508	60.9248	1.52105	0.441167	3.4478	0.000565174	0.0033161	60.9248	1.81469	0.435117	4.17058	3.03823e-05	0.000619011	60.9248	-0.136949	0.468941	-0.292038	0.770258	0.840926	60.9248	-0.467576	0.473345	-0.987812	0.323245	0.425467	60.9248	-0.136348	0.46462	-0.293462	0.769169	0.83418	60.9248	-0.666296	0.470634	-1.41574	0.156851	0.254044	60.9248
MYCTH_103061	382.331	-0.0214026	0.204899	-0.104454	0.916809	0.950715	382.331	0.0204473	0.200369	0.102049	0.918718	0.953544	382.331	0.0850985	0.200266	0.424927	0.67089	0.789761	382.331	-0.582058	0.202625	-2.87259	0.00407121	0.036336	382.331	0.362207	0.198572	1.82406	0.0681435	0.127994	382.331	0.602652	0.196128	3.07275	0.00212094	0.00515494	382.331	0.559058	0.196301	2.84796	0.00440006	0.0107875	382.331	0.215819	0.196611	1.09769	0.272338	0.391797	382.331
MYCTH_103070	1.09991	3.53688	2.44234	1.44815	0.147575	NA	1.09991	4.07886	2.37724	1.71579	0.0861996	NA	1.09991	3.58042	2.4118	1.48454	0.137665	NA	1.09991	4.45983	2.34636	1.90074	0.0573359	NA	1.09991	1.21031	2.69992	0.448275	0.653955	NA	1.09991	-0.428302	2.71621	-0.157684	0.874706	NA	1.09991	-0.435616	2.71621	-0.160376	0.872585	NA	1.09991	1.71883	2.51736	0.682791	0.494739	0.613926	1.09991
MYCTH_103080	354.796	1.82306	0.331079	5.50642	3.66205e-08	4.93071e-07	354.796	2.99331	0.326164	9.1773	4.42047e-20	2.09526e-18	354.796	1.74047	0.329957	5.27482	1.32889e-07	2.34724e-06	354.796	1.29461	0.329995	3.92312	8.74113e-05	0.00156347	354.796	2.0777	0.328838	6.31831	2.64433e-10	2.57429e-09	354.796	1.89396	0.328885	5.75874	8.47449e-09	4.5657e-08	354.796	0.568508	0.334766	1.69823	0.0894648	0.149263	354.796	-0.152108	0.338175	-0.449792	0.652861	0.749549	354.796
MYCTH_103090	87.3782	-1.3656	0.339016	-4.02811	5.6227e-05	0.000382164	87.3782	-0.457383	0.302245	-1.51329	0.130207	0.231184	87.3782	-1.62303	0.336566	-4.82233	1.41891e-06	1.91655e-05	87.3782	-1.4051	0.315073	-4.45961	8.21091e-06	0.000194317	87.3782	0.323443	0.294686	1.09759	0.272385	0.39345	87.3782	1.60462	0.284595	5.63827	1.71771e-08	8.96477e-08	87.3782	0.403609	0.292113	1.38169	0.167067	0.252288	87.3782	-0.170347	0.295008	-0.577431	0.563648	0.673775	87.3782
MYCTH_103096	74.0694	1.5643	0.506657	3.0875	0.0020185	0.00874958	74.0694	1.61566	0.500156	3.23032	0.0012365	0.00438129	74.0694	1.41314	0.503872	2.80457	0.00503838	0.0202969	74.0694	0.488421	0.512937	0.952204	0.340994	0.622438	74.0694	0.685816	0.5248	1.30681	0.191276	0.297708	74.0694	0.469001	0.525919	0.891776	0.372513	0.476435	74.0694	-0.183623	0.544364	-0.337316	0.735879	0.80859	74.0694	0.287816	0.52334	0.54996	0.582347	0.689701	74.0694
MYCTH_103122	76.8664	0.274547	0.306794	0.894889	0.370847	0.53413	76.8664	-0.378749	0.312509	-1.21196	0.225527	0.353142	76.8664	-0.0204591	0.306364	-0.0667806	0.946756	0.968962	76.8664	-0.509959	0.307352	-1.6592	0.0970755	0.310408	76.8664	0.00376624	0.302148	0.0124649	0.990055	0.993491	76.8664	-0.189085	0.302515	-0.625044	0.531942	0.632758	76.8664	0.329278	0.295924	1.11271	0.265832	0.367712	76.8664	0.245265	0.293942	0.834401	0.404055	0.527985	76.8664
MYCTH_103124	12.4605	0.830105	0.867988	0.956355	0.338893	0.501871	12.4605	1.19123	0.813336	1.46462	0.143025	0.24812	12.4605	1.0375	0.826412	1.25543	0.209324	0.365253	12.4605	0.490921	0.83413	0.588543	0.556168	0.783607	12.4605	2.25716	0.767966	2.93914	0.00329128	0.00926	12.4605	1.60446	0.782333	2.05087	0.0402796	0.0723066	12.4605	0.659184	0.826754	0.797315	0.425268	0.533214	12.4605	0.490036	0.81945	0.598007	0.549835	0.661281	12.4605
MYCTH_103134	47.4577	1.23484	0.485997	2.54083	0.0110589	0.0359361	47.4577	1.53579	0.476417	3.22364	0.00126574	0.00447211	47.4577	1.45535	0.478004	3.04465	0.00232955	0.0108111	47.4577	0.210987	0.491178	0.429554	0.66752	0.84532	47.4577	2.04007	0.50775	4.01786	5.87297e-05	0.000247052	47.4577	2.18841	0.504851	4.33478	1.45909e-05	5.12187e-05	47.4577	2.36594	0.503388	4.70004	2.60109e-06	1.20458e-05	47.4577	2.1049	0.503211	4.18295	2.87755e-05	0.000140746	47.4577
MYCTH_103164	0.200697	0.455014	11.8959	0.0382495	0.969489	NA	0.200697	0.0831703	11.8959	0.0069915	0.994422	NA	0.200697	0.136717	11.8959	0.0114928	0.99083	NA	0.200697	1.13275	11.8953	0.0952274	0.924134	NA	0.200697	-0.259357	11.8959	-0.0218022	0.982606	NA	0.200697	-0.428273	11.8959	-0.0360017	0.971281	NA	0.200697	-0.435586	11.8959	-0.0366164	0.970791	NA	0.200697	-0.725082	11.8959	-0.0609521	0.951397	NA	0.200697
MYCTH_103320	2.06556	1.45833	1.58491	0.920132	0.357504	NA	2.06556	0.0675416	1.74521	0.0387012	0.969129	0.981993	2.06556	-0.866835	2.00599	-0.432122	0.665653	NA	2.06556	0.704168	1.58491	0.444295	0.656829	NA	2.06556	-3.12667	1.80114	-1.73594	0.082574	0.150251	2.06556	-1.30478	1.32643	-0.983678	0.325274	0.427489	2.06556	-0.137658	1.21231	-0.11355	0.909595	0.93759	2.06556	-1.29299	1.28817	-1.00374	0.315503	0.44056	2.06556
MYCTH_103330	120.09	-1.36517	0.327765	-4.16508	3.11245e-05	0.000224715	120.09	-1.01309	0.303036	-3.34312	0.000828435	0.00308406	120.09	-0.192657	0.286286	-0.672953	0.500977	0.659892	120.09	0.320713	0.274168	1.16977	0.242094	0.526986	120.09	-1.30308	0.322777	-4.03709	5.41183e-05	0.000228652	120.09	-0.0675868	0.290539	-0.232626	0.816052	0.869053	120.09	-0.0410523	0.290029	-0.141546	0.887439	0.92136	120.09	0.190101	0.283858	0.669705	0.503046	0.621125	120.09
MYCTH_103334	748.814	0.0384675	0.176772	0.217611	0.827732	0.893048	748.814	0.297104	0.170426	1.7433	0.0812814	0.157797	748.814	0.463145	0.169542	2.73173	0.00630019	0.024419	748.814	0.302641	0.167621	1.80551	0.070995	0.258318	748.814	0.359665	0.171237	2.10039	0.0356947	0.0741061	748.814	0.975078	0.166912	5.84188	5.16143e-09	2.84798e-08	748.814	0.866455	0.167338	5.17786	2.24449e-07	1.23142e-06	748.814	0.374691	0.168329	2.22594	0.0260184	0.0569868	748.814
MYCTH_103379	163.044	1.35452	0.290356	4.66505	3.08539e-06	2.83082e-05	163.044	1.88549	0.278363	6.7735	1.25706e-11	1.91174e-10	163.044	1.40928	0.284546	4.95274	7.31756e-07	1.0719e-05	163.044	1.17823	0.281894	4.17968	2.91921e-05	0.000599073	163.044	2.96636	0.312328	9.49757	2.14839e-21	7.63737e-20	163.044	2.80809	0.312274	8.99241	2.41861e-19	3.75295e-18	163.044	3.25758	0.309889	10.5121	7.6003e-26	2.84159e-24	163.044	2.59696	0.311771	8.3297	8.10498e-17	2.16778e-15	163.044
MYCTH_103537	1865.84	3.96066	0.466235	8.49499	1.97943e-17	1.01309e-15	1865.84	6.09934	0.46436	13.135	2.07613e-39	2.95219e-37	1865.84	7.1599	0.464159	15.4255	1.1023e-53	2.75445e-51	1865.84	6.59282	0.464178	14.2032	8.74915e-46	1.87809e-43	1865.84	2.96776	0.481994	6.15726	7.40143e-10	6.75079e-09	1865.84	0.575422	0.496541	1.15886	0.246512	0.341737	1865.84	0.613663	0.495931	1.2374	0.21594	0.311088	1865.84	0.96441	0.489597	1.9698	0.0488609	0.0973151	1865.84
MYCTH_103571	155.833	-0.659337	0.251539	-2.62121	0.00876182	0.0299198	155.833	-0.54323	0.240288	-2.26074	0.0237753	0.057174	155.833	-0.341579	0.237483	-1.43833	0.150339	0.286901	155.833	-0.0405684	0.226784	-0.178886	0.858028	0.940377	155.833	-0.711795	0.238275	-2.98729	0.00281467	0.008039	155.833	-0.725036	0.235602	-3.07738	0.00208827	0.005082	155.833	-0.095066	0.226963	-0.418861	0.675318	0.757449	155.833	-0.151864	0.224618	-0.676099	0.498978	0.617472	155.833
MYCTH_103590	110.204	-0.307994	0.366082	-0.841324	0.400166	0.561581	110.204	0.388123	0.343686	1.1293	0.258772	0.391657	110.204	0.22237	0.347136	0.640584	0.521793	0.675682	110.204	0.0206445	0.343463	0.0601068	0.952071	0.980935	110.204	0.503409	0.36256	1.38849	0.164989	0.264581	110.204	0.914629	0.354805	2.57783	0.00994216	0.0207603	110.204	0.102758	0.36643	0.280431	0.779147	0.842893	110.204	-0.170349	0.366161	-0.465231	0.641766	0.739882	110.204
MYCTH_103611	34.512	-0.0088573	0.621397	-0.0142539	0.988627	0.992834	34.512	-0.0651101	0.593544	-0.109697	0.91265	0.950339	34.512	0.406858	0.563359	0.7222	0.470171	0.6321	34.512	0.733528	0.524224	1.39926	0.161734	0.420456	34.512	0.482839	0.571572	0.844756	0.398247	0.524108	34.512	0.54991	0.559414	0.983009	0.325603	0.427856	34.512	0.959693	0.541874	1.77106	0.0765501	0.130759	34.512	1.08114	0.528478	2.04577	0.0407791	0.0833857	34.512
MYCTH_103620	2.77528	0.432648	2.24008	0.193139	0.84685	NA	2.77528	0.0625958	2.24261	0.027912	0.977732	0.986747	2.77528	-1.32086	2.25119	-0.586741	0.557378	NA	2.77528	-0.317191	2.24636	-0.141202	0.88771	NA	2.77528	-0.259374	2.27891	-0.113815	0.909385	0.940728	2.77528	1.96851	2.04568	0.962279	0.335909	0.438741	2.77528	-0.435616	2.27891	-0.191151	0.848408	0.892978	2.77528	1.71555	2.03784	0.841848	0.399873	0.523954	2.77528
MYCTH_103628	547.816	0.0258782	0.151108	0.171256	0.864023	0.915646	547.816	-0.253473	0.150484	-1.68438	0.0921073	0.17532	547.816	-0.0570923	0.149598	-0.381638	0.70273	0.814015	547.816	-0.292749	0.148479	-1.97166	0.0486489	0.203707	547.816	-0.0247053	0.148366	-0.166516	0.867751	0.915789	547.816	-0.221267	0.148505	-1.48997	0.136233	0.207986	547.816	0.0974052	0.147094	0.662196	0.507846	0.608433	547.816	-0.110559	0.146803	-0.753109	0.451384	0.572598	547.816
MYCTH_103671	17.6246	-0.992823	2.12751	-0.466659	0.640744	0.764466	17.6246	1.67772	1.76958	0.948091	0.343083	0.482944	17.6246	0.127113	2.11553	0.0600857	0.952087	0.970546	17.6246	1.70604	1.7209	0.991364	0.321508	0.606333	17.6246	0.214759	1.31523	0.163285	0.870294	0.917397	17.6246	2.12275	1.15088	1.84445	0.0651174	0.11021	17.6246	4.63713	1.10464	4.19786	2.6945e-05	0.000105517	17.6246	4.68355	1.1026	4.24774	2.15934e-05	0.000108126	17.6246
MYCTH_103702	6588.23	5.71272	0.450061	12.6932	6.44806e-37	1.16559e-34	6588.23	6.66832	0.449875	14.8226	1.04686e-49	2.21474e-47	6588.23	6.95549	0.449857	15.4616	6.30526e-54	1.62332e-51	6588.23	6.87815	0.449834	15.2904	8.85963e-53	2.68826e-50	6588.23	3.9563	0.470972	8.40029	4.45364e-17	1.03568e-15	6588.23	2.96949	0.472185	6.28883	3.19876e-10	2.04466e-09	6588.23	0.968907	0.480402	2.01687	0.0437093	0.0818688	6588.23	1.33035	0.476451	2.79221	0.00523498	0.0143662	6588.23
MYCTH_103794	10.9128	-2.98175	1.67966	-1.77521	0.0758629	0.168193	10.9128	0.66391	1.04358	0.636183	0.524657	0.657166	10.9128	0.957765	1.01756	0.941232	0.346586	0.517685	10.9128	1.79137	0.928738	1.92882	0.0537529	0.217676	10.9128	-1.66403	1.07715	-1.54485	0.122383	0.206768	10.9128	0.72645	0.767894	0.946029	0.344134	0.446992	10.9128	0.807562	0.763369	1.05789	0.290105	0.394663	10.9128	0.415653	0.768632	0.540769	0.588667	0.695016	10.9128
MYCTH_103797	337.688	0.631267	0.364992	1.72954	0.0837132	0.181621	337.688	0.806637	0.361206	2.23317	0.0255374	0.0607714	337.688	1.14041	0.359752	3.17	0.0015244	0.00762738	337.688	0.297433	0.361959	0.821732	0.411229	0.68211	337.688	2.04289	0.357336	5.71699	1.08426e-08	8.4576e-08	337.688	2.72852	0.35601	7.66417	1.79991e-14	1.75421e-13	337.688	3.28044	0.355475	9.22833	2.74879e-20	6.55027e-19	337.688	2.97063	0.355495	8.35633	6.4702e-17	1.75708e-15	337.688
MYCTH_103818	7.52186	-1.2537	1.10134	-1.13834	0.25498	0.413025	7.52186	-3.22607	1.60202	-2.01375	0.0440359	0.0960442	7.52186	0.158144	0.856281	0.184687	0.853475	0.917793	7.52186	-0.60601	0.88667	-0.683468	0.494311	0.742318	7.52186	-0.249493	0.83273	-0.299608	0.764476	0.836939	7.52186	-1.59877	0.965209	-1.65639	0.097642	0.156119	7.52186	-0.716808	0.857693	-0.835739	0.403302	0.511663	7.52186	-0.483037	0.815729	-0.592153	0.553748	0.664833	7.52186
MYCTH_103867	36.8746	0.89698	0.436962	2.05276	0.0400956	0.101961	36.8746	-0.0407972	0.449922	-0.090676	0.92775	0.959612	36.8746	-0.06547	0.452118	-0.144808	0.884863	0.93426	36.8746	-0.443073	0.450462	-0.983596	0.325314	0.608953	36.8746	0.869566	0.4503	1.93108	0.0534731	0.103997	36.8746	0.364858	0.456476	0.799292	0.424121	0.528491	36.8746	0.0948784	0.462268	0.205245	0.837381	0.886326	36.8746	-0.209619	0.462674	-0.453059	0.650506	0.747622	36.8746
MYCTH_104005	60.3117	-0.278275	0.338473	-0.822148	0.410993	0.572237	60.3117	-0.454329	0.328831	-1.38165	0.167079	0.281591	60.3117	0.236455	0.303784	0.778367	0.436353	0.604181	60.3117	-0.0480262	0.29908	-0.16058	0.872424	0.947576	60.3117	-0.357773	0.316312	-1.13108	0.258023	0.376781	60.3117	0.592233	0.285027	2.07781	0.0377267	0.0681895	60.3117	1.02511	0.277511	3.69392	0.000220822	0.000719266	60.3117	1.1279	0.272398	4.14065	3.4633e-05	0.000166092	60.3117
MYCTH_104059	487.271	0.270843	0.179195	1.51144	0.130677	0.255578	487.271	0.159932	0.174742	0.915251	0.36006	0.500788	487.271	-0.163399	0.181407	-0.900733	0.367731	0.538755	487.271	-0.121526	0.173197	-0.701659	0.482892	0.734715	487.271	0.160306	0.17343	0.924328	0.355315	0.481789	487.271	0.375357	0.168775	2.224	0.0261482	0.0491249	487.271	0.00810953	0.173104	0.0468478	0.962635	0.973635	487.271	0.00345591	0.1696	0.0203768	0.983743	0.99054	487.271
MYCTH_104076	428.505	0.507163	0.301958	1.67958	0.0930392	0.19629	428.505	0.919604	0.298601	3.07971	0.00207204	0.00689973	428.505	-0.278727	0.304987	-0.913896	0.360771	0.532507	428.505	0.134024	0.3001	0.446597	0.655166	0.837414	428.505	-0.228093	0.305172	-0.747426	0.454807	0.578262	428.505	-0.00122165	0.302944	-0.00403261	0.996782	0.997705	428.505	0.122532	0.302305	0.405326	0.685238	0.765455	428.505	-0.171036	0.302342	-0.565705	0.571594	0.680951	428.505
MYCTH_104102	2.39973	0.473602	1.40086	0.338079	0.735304	NA	2.39973	-1.9216	1.86845	-1.02845	0.30374	0.441461	2.39973	0.137132	1.40318	0.0977297	0.922147	NA	2.39973	-0.718225	1.46441	-0.490453	0.623814	NA	2.39973	-3.197	1.9332	-1.65373	0.0981816	0.173695	2.39973	-1.91198	1.90639	-1.00293	0.315896	0.417759	2.39973	-1.92563	1.92254	-1.00161	0.316534	0.422711	2.39973	-0.618751	1.53014	-0.404376	0.685936	0.776845	2.39973
MYCTH_104106	113.331	-0.506579	0.347451	-1.45798	0.144845	0.276044	113.331	-0.590503	0.338973	-1.74204	0.0815017	0.158189	113.331	-1.42419	0.37051	-3.84387	0.000121109	0.000917876	113.331	-1.44323	0.353633	-4.08115	4.48138e-05	0.000857518	113.331	-0.306539	0.333547	-0.919028	0.358081	0.484781	113.331	0.589453	0.317731	1.8552	0.0635682	0.107989	113.331	-0.00286672	0.325046	-0.00881945	0.992963	0.99533	113.331	0.192884	0.318793	0.605045	0.545149	0.657521	113.331
MYCTH_104267	81.8093	0.113094	0.333221	0.339396	0.734312	0.831257	81.8093	0.0156034	0.325382	0.0479541	0.961753	0.979022	81.8093	-0.089265	0.329749	-0.270706	0.786618	0.872924	81.8093	-0.186975	0.32091	-0.58264	0.560136	0.784781	81.8093	-0.247057	0.332753	-0.742464	0.457806	0.580897	81.8093	-0.162412	0.326316	-0.497713	0.618687	0.710135	81.8093	0.215061	0.318265	0.675731	0.499212	0.601328	81.8093	0.10277	0.315198	0.32605	0.744387	0.821908	81.8093
MYCTH_104380	184.12	0.727371	0.222057	3.27561	0.00105435	0.00497931	184.12	-0.118004	0.228558	-0.516298	0.605647	0.724459	184.12	-0.428421	0.235042	-1.82274	0.0683425	0.159297	184.12	-0.266081	0.225093	-1.18209	0.23717	0.522108	184.12	0.225095	0.223824	1.00568	0.31457	0.438819	184.12	0.0662584	0.223724	0.296162	0.767106	0.830697	184.12	0.36597	0.220611	1.6589	0.0971365	0.159516	184.12	0.0733107	0.220661	0.332233	0.739714	0.81947	184.12
MYCTH_104386	54.3219	-0.522043	0.363783	-1.43504	0.151275	0.285164	54.3219	-0.500129	0.350454	-1.42709	0.153554	0.262657	54.3219	-0.0519968	0.339942	-0.152958	0.878432	0.931392	54.3219	-0.268075	0.3351	-0.799986	0.423719	0.693058	54.3219	0.567875	0.356027	1.59503	0.110705	0.190789	54.3219	0.468001	0.354751	1.31924	0.18709	0.271783	54.3219	1.97983	0.337086	5.87336	4.27041e-09	3.01151e-08	54.3219	1.54703	0.338122	4.57535	4.75416e-06	2.72242e-05	54.3219
MYCTH_104570	19.3307	0.633842	0.815557	0.777189	0.437047	0.59632	19.3307	0.953008	0.764915	1.2459	0.212801	0.338437	19.3307	0.192607	0.826946	0.232914	0.815828	0.892171	19.3307	-0.250186	0.827662	-0.30228	0.762438	0.898434	19.3307	0.517131	1.14768	0.450588	0.652286	0.747218	19.3307	-0.960136	1.38974	-0.690872	0.489646	0.593266	19.3307	1.72357	1.02957	1.67407	0.0941177	0.155589	19.3307	2.84948	0.979745	2.90839	0.00363299	0.0104527	19.3307
MYCTH_104582	14.1018	-0.223968	0.684406	-0.327244	0.743483	0.837972	14.1018	-0.176587	0.658226	-0.268277	0.788486	0.863302	14.1018	0.0216334	0.65063	0.0332499	0.973475	0.982062	14.1018	-0.3583	0.647856	-0.553055	0.580225	0.798057	14.1018	1.5348	0.744093	2.06265	0.0391461	0.0803999	14.1018	1.22465	0.749002	1.63504	0.10204	0.162105	14.1018	1.24595	0.747935	1.66586	0.0957415	0.157583	14.1018	1.53963	0.730723	2.10699	0.0351186	0.0735808	14.1018
MYCTH_104628	243.41	2.36686	0.36515	6.4819	9.05772e-11	1.84987e-09	243.41	2.47449	0.359443	6.88425	5.80929e-12	9.17847e-11	243.41	1.4343	0.375616	3.81852	0.000134252	0.00099878	243.41	1.96477	0.360781	5.44587	5.15539e-08	1.77965e-06	243.41	3.21074	0.378346	8.48625	2.13403e-17	5.09934e-16	243.41	1.43795	0.396061	3.63062	0.000282739	0.000801463	243.41	1.24801	0.399506	3.12388	0.00178486	0.00481251	243.41	1.93059	0.385041	5.01397	5.33193e-07	3.69066e-06	243.41
MYCTH_104665	155.274	5.89891	0.560362	10.527	6.48999e-26	6.33781e-24	155.274	4.78359	0.562077	8.51056	1.73103e-17	5.75284e-16	155.274	4.12948	0.564768	7.31181	2.63561e-13	1.14832e-11	155.274	3.78134	0.564354	6.7003	2.07993e-11	1.07751e-09	155.274	4.43492	0.606014	7.31817	2.51366e-13	3.7144e-12	155.274	1.03453	0.651648	1.58756	0.112385	0.17639	155.274	0.852997	0.657906	1.29653	0.194792	0.285892	155.274	1.46568	0.631843	2.31969	0.0203579	0.0463431	155.274
MYCTH_104673	700.045	5.94898	0.410083	14.5068	1.09793e-47	3.4548e-45	700.045	7.78421	0.408388	19.0608	5.34101e-81	2.01426e-78	700.045	7.08575	0.408709	17.3369	2.47705e-67	8.09425e-65	700.045	6.47597	0.408809	15.8411	1.62082e-56	5.10018e-54	700.045	3.90134	0.391451	9.96635	2.13949e-23	9.2328e-22	700.045	2.99281	0.394497	7.58638	3.28966e-14	3.12193e-13	700.045	2.44165	0.397909	6.13619	8.45232e-10	6.50536e-09	700.045	3.29987	0.391907	8.42004	3.7636e-17	1.06792e-15	700.045
MYCTH_104674	1043.33	5.33233	0.44004	12.1178	8.49844e-34	1.41574e-31	1043.33	7.26873	0.437577	16.6113	5.77313e-62	1.72676e-59	1043.33	6.86074	0.437813	15.6705	2.40747e-55	6.39184e-53	1043.33	6.13302	0.438005	14.0022	1.51143e-44	2.91844e-42	1043.33	5.81668	0.557486	10.4338	1.73872e-25	9.30964e-24	1043.33	5.31784	0.558188	9.52697	1.61947e-21	3.08055e-20	1043.33	4.65407	0.560133	8.30886	9.66263e-17	1.68979e-15	1043.33	5.63518	0.557005	10.1169	4.64788e-24	3.14104e-22	1043.33
MYCTH_104717	186.24	-2.75008	0.786929	-3.49471	0.000474585	0.00252341	186.24	-3.26103	0.801857	-4.06684	4.7654e-05	0.000235796	186.24	-1.27927	0.67292	-1.90108	0.0572922	0.139342	186.24	-0.0398206	0.637348	-0.0624787	0.950182	0.980218	186.24	-3.40964	0.751973	-4.53425	5.78079e-06	2.92376e-05	186.24	-3.94001	0.785984	-5.01283	5.36342e-07	2.30537e-06	186.24	-3.16737	0.720488	-4.39614	1.10193e-05	4.61077e-05	186.24	-2.47787	0.671808	-3.68837	0.000225698	0.000895209	186.24
MYCTH_104726	451.866	-1.55172	0.511152	-3.03572	0.0023996	0.0101833	451.866	-2.04258	0.511724	-3.99156	6.56392e-05	0.000314734	451.866	-0.974711	0.508044	-1.91856	0.0550406	0.135088	451.866	-1.10088	0.50734	-2.1699	0.0300141	0.150531	451.866	0.490811	0.506403	0.96921	0.332441	0.457422	451.866	0.175546	0.506547	0.346554	0.728927	0.799837	451.866	0.732899	0.506069	1.44822	0.147556	0.228064	451.866	0.543441	0.506006	1.07398	0.28283	0.404376	451.866
MYCTH_104802	461.766	0.547668	0.195251	2.80494	0.00503265	0.0189915	461.766	1.15402	0.187762	6.14618	7.93692e-10	9.25334e-09	461.766	0.68478	0.191172	3.58202	0.000340954	0.00218622	461.766	0.252883	0.191135	1.32306	0.185815	0.456398	461.766	1.21169	0.186599	6.49352	8.38529e-11	8.72407e-10	461.766	1.53582	0.184827	8.30947	9.61308e-17	1.1565e-15	461.766	1.0039	0.186727	5.37631	7.60273e-08	4.48918e-07	461.766	0.748208	0.186598	4.00974	6.07856e-05	0.000274979	461.766
MYCTH_104827	123.433	0.169744	0.282218	0.601464	0.547531	0.691824	123.433	0.657122	0.266511	2.46565	0.0136764	0.0355496	123.433	-0.600613	0.294467	-2.03966	0.0413837	0.109109	123.433	-0.174348	0.273665	-0.637087	0.524068	0.763266	123.433	1.39062	0.271958	5.11335	3.16492e-07	1.96229e-06	123.433	1.39691	0.270478	5.16461	2.40944e-07	1.08344e-06	123.433	0.505302	0.280087	1.80409	0.0712166	0.123275	123.433	0.778717	0.273355	2.84874	0.00438932	0.0123165	123.433
MYCTH_104887	285.352	0.639829	0.308861	2.07158	0.0383048	0.0987372	285.352	1.10772	0.302756	3.65877	0.000253426	0.00106245	285.352	1.0045	0.303654	3.30803	0.000939556	0.00508114	285.352	0.0435906	0.307428	0.141791	0.887245	0.952734	285.352	1.44585	0.308326	4.68937	2.74045e-06	1.45832e-05	285.352	2.2307	0.305118	7.31093	2.65302e-13	2.33627e-12	285.352	2.39565	0.304719	7.86185	3.78495e-15	5.65071e-14	285.352	2.04163	0.304869	6.69674	2.13114e-11	2.87169e-10	285.352
MYCTH_104936	227.794	0.952365	0.27564	3.4551	0.000550082	0.00286016	227.794	1.09682	0.271824	4.03503	5.45946e-05	0.000267393	227.794	0.931692	0.273284	3.40925	0.000651415	0.00371687	227.794	0.417482	0.273851	1.52449	0.127388	0.367329	227.794	0.143131	0.285315	0.50166	0.615907	0.71759	227.794	0.502724	0.280224	1.79401	0.0728122	0.121386	227.794	0.758266	0.278252	2.72511	0.00642805	0.0151637	227.794	0.685778	0.276905	2.47658	0.0132646	0.0319194	227.794
MYCTH_104945	293.811	0.220271	0.276143	0.797669	0.425062	0.584736	293.811	0.454794	0.270406	1.68189	0.0925897	0.175929	293.811	0.390694	0.271351	1.43981	0.14992	0.286615	293.811	0.267301	0.268997	0.993694	0.320372	0.605124	293.811	0.33539	0.275343	1.21808	0.223194	0.336681	293.811	0.18187	0.275234	0.660785	0.50875	0.610697	293.811	0.341774	0.273938	1.24763	0.212166	0.306619	293.811	0.30489	0.272293	1.11972	0.262835	0.380831	293.811
MYCTH_104959	231.938	-0.454682	0.218104	-2.0847	0.0370963	0.0961179	231.938	-0.41252	0.212309	-1.94302	0.0520135	0.110525	231.938	-0.292204	0.211512	-1.38151	0.167124	0.309275	231.938	0.101486	0.203966	0.497566	0.61879	0.818027	231.938	-0.625765	0.223114	-2.80468	0.00503664	0.0135256	231.938	-1.05176	0.227353	-4.6261	3.72612e-06	1.42758e-05	231.938	-0.891191	0.224498	-3.9697	7.19628e-05	0.000259977	231.938	-0.706864	0.217939	-3.2434	0.00118113	0.00392071	231.938
MYCTH_105006	1008.53	0.45563	0.275656	1.65289	0.0983531	0.204906	1008.53	0.530369	0.274757	1.93032	0.0535671	0.113134	1008.53	0.281031	0.275337	1.02068	0.307406	0.477462	1008.53	0.151816	0.274749	0.552563	0.580563	0.798177	1008.53	1.02681	0.275233	3.73068	0.000190962	0.000724905	1008.53	1.0835	0.274979	3.94032	8.13745e-05	0.000253718	1008.53	0.407289	0.275866	1.4764	0.139837	0.218273	1008.53	0.108944	0.275889	0.394882	0.69293	0.782762	1008.53
MYCTH_105063	329.128	-0.456644	0.198473	-2.30078	0.021404	0.0619584	329.128	-0.551706	0.194496	-2.8366	0.00455974	0.0137905	329.128	-0.525176	0.194857	-2.69518	0.00703498	0.0267065	329.128	0.466915	0.182312	2.56108	0.0104347	0.0730856	329.128	-0.669602	0.195404	-3.42675	0.000610857	0.00207075	329.128	-1.17181	0.200047	-5.85768	4.69379e-09	2.60486e-08	329.128	-2.60914	0.234671	-11.1183	1.02215e-28	4.89843e-27	329.128	-1.89035	0.207441	-9.11271	8.03513e-20	3.10633e-18	329.128
MYCTH_105072	6212.06	-0.100762	0.1922	-0.524255	0.600101	0.735178	6212.06	-0.125156	0.192049	-0.651686	0.514604	0.64879	6212.06	-0.106228	0.192063	-0.553089	0.580202	0.723316	6212.06	-0.28854	0.191971	-1.50303	0.13283	0.375924	6212.06	-0.722539	0.192291	-3.75752	0.000171605	0.000656884	6212.06	-0.496823	0.19212	-2.586	0.00970973	0.020319	6212.06	0.0263061	0.19195	0.137047	0.890994	0.923686	6212.06	-0.246826	0.191947	-1.28591	0.198476	0.306597	6212.06
MYCTH_105128	169.35	-1.5506	0.517052	-2.99894	0.00270924	0.0112611	169.35	-1.0192	0.495382	-2.0574	0.0396475	0.0877749	169.35	-2.09059	0.524563	-3.98539	6.73689e-05	0.000559889	169.35	-1.79197	0.503214	-3.56106	0.000369366	0.00511931	169.35	-0.579231	0.485043	-1.19418	0.232406	0.347325	169.35	0.999647	0.474379	2.10728	0.0350937	0.0640848	169.35	1.71597	0.472557	3.63124	0.000282063	0.000902476	169.35	1.02678	0.473455	2.16869	0.0301063	0.064755	169.35
MYCTH_105130	774.529	0.197094	0.190741	1.03331	0.301461	0.464914	774.529	0.0198239	0.190115	0.104273	0.916953	0.952506	774.529	-0.0381212	0.190465	-0.200149	0.841364	0.910023	774.529	-0.451276	0.190387	-2.3703	0.0177736	0.106341	774.529	0.1429	0.18974	0.753139	0.451366	0.575504	774.529	-0.0567686	0.189819	-0.299068	0.764888	0.829123	774.529	-0.0503282	0.189775	-0.265199	0.790856	0.852265	774.529	-0.417965	0.189977	-2.20008	0.0278009	0.0603387	774.529
MYCTH_105157	773.515	-0.0602623	0.162407	-0.371056	0.710596	0.81507	773.515	-0.18787	0.160999	-1.1669	0.24325	0.373443	773.515	0.199918	0.159411	1.2541	0.209806	0.365728	773.515	0.318848	0.157438	2.02523	0.0428439	0.188016	773.515	0.287839	0.15781	1.82396	0.0681585	0.127995	773.515	-0.103567	0.158547	-0.653222	0.513613	0.615089	773.515	-0.703948	0.161101	-4.36961	1.24468e-05	5.1534e-05	773.515	0.137544	0.156951	0.87635	0.38084	0.506547	773.515
MYCTH_105197	292.558	0.957992	0.209026	4.58313	4.58075e-06	4.08803e-05	292.558	0.984408	0.206543	4.76611	1.87813e-06	1.22029e-05	292.558	1.134	0.20604	5.50381	3.71678e-08	7.33145e-07	292.558	0.427223	0.207548	2.05843	0.039549	0.179014	292.558	0.687961	0.2118	3.24816	0.00116155	0.00365577	292.558	0.595301	0.211341	2.81679	0.00485067	0.0109002	292.558	0.154212	0.214342	0.719466	0.471854	0.576984	292.558	0.191095	0.21201	0.901348	0.367403	0.493045	292.558
MYCTH_105286	2038.07	0.185648	0.147016	1.26278	0.206669	0.35587	2038.07	0.643631	0.145594	4.42071	9.83751e-06	5.56988e-05	2038.07	0.234853	0.146287	1.60543	0.1084	0.225065	2038.07	-0.0177595	0.145984	-0.121653	0.903174	0.95905	2038.07	0.209144	0.146297	1.42959	0.152836	0.248864	2038.07	0.339465	0.145901	2.32668	0.0199821	0.0387837	2038.07	0.345873	0.145879	2.37096	0.0177417	0.0372079	2038.07	-0.0730741	0.146046	-0.500351	0.616828	0.718729	2038.07
MYCTH_105318	310.739	-0.185245	0.21061	-0.879566	0.379095	0.542403	310.739	-0.0402353	0.205176	-0.196101	0.844531	0.902305	310.739	0.0489632	0.204867	0.239	0.811106	0.889181	310.739	0.112309	0.201177	0.558261	0.576666	0.79535	310.739	0.245698	0.204914	1.19903	0.230517	0.345219	310.739	0.297003	0.203523	1.45931	0.144479	0.219246	310.739	0.243092	0.203783	1.1929	0.23291	0.330594	310.739	0.580317	0.200674	2.89183	0.00383004	0.0109591	310.739
MYCTH_105405	5713.1	-0.503214	0.256691	-1.96038	0.0499509	0.121114	5713.1	-1.84904	0.257452	-7.1821	6.86487e-13	1.22271e-11	5713.1	-0.997061	0.256794	-3.88273	0.000103289	0.00080708	5713.1	0.375056	0.256155	1.46417	0.143146	0.391841	5713.1	-1.74236	0.257024	-6.77898	1.21031e-11	1.4206e-10	5713.1	-3.04497	0.258348	-11.7863	4.5931e-32	2.35743e-30	5713.1	-3.18176	0.258567	-12.3053	8.47702e-35	7.57452e-33	5713.1	-2.27851	0.257081	-8.863	7.78921e-19	2.72561e-17	5713.1
MYCTH_105482	625.86	-3.89769	0.815941	-4.77692	1.77997e-06	1.72633e-05	625.86	-4.59381	0.820386	-5.59957	2.14883e-08	1.94561e-07	625.86	-4.97524	0.828125	-6.00783	1.88018e-09	4.63015e-08	625.86	-0.948923	0.799401	-1.18704	0.235211	0.521218	625.86	-3.2264	0.818379	-3.94243	8.06596e-05	0.000327724	625.86	-3.05765	0.81454	-3.75383	0.00017415	0.000513104	625.86	-5.03238	0.856112	-5.87818	4.14797e-09	2.92754e-08	625.86	-4.70914	0.837107	-5.62549	1.84983e-08	1.65587e-07	625.86
MYCTH_105575	51.5969	-0.789064	0.471491	-1.67355	0.0942192	0.198238	51.5969	-0.557006	0.42999	-1.29539	0.195185	0.317345	51.5969	0.199839	0.39635	0.504199	0.614122	0.749437	51.5969	-0.507399	0.407749	-1.24439	0.213355	0.493376	51.5969	0.301307	0.380133	0.792638	0.427989	0.55326	51.5969	-0.105733	0.387521	-0.272844	0.784973	0.844143	51.5969	0.413115	0.372518	1.10898	0.267439	0.369507	51.5969	1.14362	0.354463	3.22633	0.00125388	0.00413429	51.5969
MYCTH_105600	217.988	-0.0820909	0.206777	-0.397001	0.691366	0.801834	217.988	-0.962228	0.214421	-4.48756	7.2043e-06	4.20809e-05	217.988	-0.978534	0.215674	-4.5371	5.7034e-06	6.59312e-05	217.988	-0.61961	0.204181	-3.03461	0.0024085	0.023989	217.988	-0.589298	0.206694	-2.85106	0.00435734	0.0118772	217.988	-0.8738	0.208127	-4.19839	2.68819e-05	9.01327e-05	217.988	-0.302579	0.201934	-1.49841	0.134028	0.210761	217.988	-0.340521	0.199911	-1.70336	0.0885001	0.16042	217.988
MYCTH_105650	6911.44	-0.166319	0.213099	-0.780478	0.43511	0.594228	6911.44	-1.39497	0.213678	-6.52839	6.64801e-11	9.05256e-10	6911.44	-0.676891	0.213201	-3.17489	0.00149892	0.0075132	6911.44	0.165826	0.21272	0.779547	0.435658	0.70188	6911.44	-1.05508	0.2133	-4.94643	7.55862e-07	4.45102e-06	6911.44	-2.2	0.214131	-10.2741	9.22052e-25	2.38032e-23	6911.44	-2.30102	0.214237	-10.7405	6.56819e-27	2.67476e-25	6911.44	-1.72701	0.213434	-8.09157	5.89008e-16	1.39053e-14	6911.44
MYCTH_105669	585.067	0.0636537	0.136552	0.466151	0.641107	0.764648	585.067	-0.261177	0.136202	-1.91757	0.0551662	0.115859	585.067	-0.144402	0.135754	-1.0637	0.287465	0.456164	585.067	0.00247709	0.132362	0.0187145	0.985069	0.994642	585.067	-0.210753	0.134264	-1.56969	0.116487	0.198744	585.067	-0.272638	0.13368	-2.03949	0.0414016	0.0740443	585.067	-0.000982583	0.132304	-0.00742671	0.994074	0.995796	585.067	-0.035144	0.131271	-0.267721	0.788914	0.854657	585.067
MYCTH_105777	1273.94	0.116709	0.190364	0.613082	0.539822	0.684526	1273.94	0.530927	0.188202	2.82105	0.00478661	0.0143714	1273.94	0.473644	0.188442	2.51347	0.011955	0.0411546	1273.94	0.31587	0.187872	1.68131	0.092703	0.302515	1273.94	0.489338	0.188007	2.60277	0.00924752	0.0230431	1273.94	0.50218	0.187715	2.67523	0.00746772	0.0160453	1273.94	0.60553	0.187545	3.22872	0.00124344	0.00346136	1273.94	0.218053	0.187695	1.16174	0.245341	0.361339	1273.94
MYCTH_105786	419.027	-0.0256913	0.183365	-0.14011	0.888573	0.931555	419.027	0.0307556	0.178654	0.172152	0.863318	0.916127	419.027	0.0240438	0.179244	0.13414	0.893292	0.937891	419.027	0.177768	0.174359	1.01956	0.307939	0.593106	419.027	-0.395015	0.180236	-2.19166	0.0284041	0.0609392	419.027	-0.143547	0.176484	-0.813373	0.416004	0.519821	419.027	0.213839	0.173936	1.22941	0.218918	0.314698	419.027	0.23006	0.172252	1.3356	0.181679	0.28538	419.027
MYCTH_105822	4811.58	0.962344	0.157235	6.12043	9.33211e-10	1.63139e-08	4811.58	0.698776	0.157181	4.44569	8.76094e-06	5.03261e-05	4811.58	0.53903	0.157291	3.42697	0.000610367	0.00352074	4811.58	0.127221	0.157277	0.808896	0.418575	0.687932	4811.58	0.964023	0.157189	6.13289	8.62951e-10	7.78091e-09	4811.58	1.17649	0.157072	7.49012	6.88085e-14	6.41769e-13	4811.58	1.08986	0.157093	6.93767	3.98618e-12	4.25291e-11	4811.58	0.930284	0.157059	5.92316	3.15812e-09	3.22106e-08	4811.58
MYCTH_105847	2061.87	-0.816695	0.184393	-4.4291	9.46281e-06	7.76774e-05	2061.87	-0.644724	0.182971	-3.52365	0.000425649	0.00170142	2061.87	-0.255073	0.182323	-1.39901	0.161809	0.301409	2061.87	-0.0535198	0.181435	-0.294981	0.768009	0.900959	2061.87	-0.364313	0.182971	-1.9911	0.0464704	0.0925141	2061.87	-0.400738	0.182754	-2.19278	0.0283232	0.0526617	2061.87	-1.28916	0.184673	-6.98078	2.93543e-12	3.16297e-11	2061.87	-0.85542	0.18302	-4.67392	2.95511e-06	1.77007e-05	2061.87
MYCTH_105869	61.4729	-0.903373	0.378734	-2.38524	0.0170678	0.0514942	61.4729	-0.525432	0.354835	-1.48078	0.138666	0.242549	61.4729	-0.139627	0.347303	-0.402033	0.687659	0.80197	61.4729	0.137474	0.335621	0.40961	0.682092	0.853851	61.4729	-0.948705	0.363082	-2.61292	0.00897726	0.0224341	61.4729	-1.20845	0.365738	-3.30413	0.000952728	0.00245805	61.4729	-0.857615	0.35609	-2.40842	0.0160216	0.0339866	61.4729	-0.128652	0.338131	-0.380481	0.703589	0.791873	61.4729
MYCTH_105966	275.341	-0.501201	0.230346	-2.17586	0.0295655	0.0800984	275.341	0.320945	0.213322	1.50451	0.13245	0.2342	275.341	-0.0987525	0.218597	-0.451757	0.651444	0.777885	275.341	-0.177143	0.214463	-0.825984	0.408813	0.679303	275.341	-0.298377	0.220343	-1.35415	0.17569	0.277684	275.341	0.112495	0.214313	0.524912	0.599644	0.693459	275.341	-1.43382	0.236723	-6.05695	1.38729e-09	1.04094e-08	275.341	-0.822979	0.221102	-3.72216	0.000197523	0.000791614	275.341
MYCTH_10609	202.378	0.11752	0.247583	0.47467	0.635023	0.760245	202.378	0.234094	0.239388	0.977884	0.328132	0.467544	202.378	0.199085	0.240697	0.82712	0.408169	0.577775	202.378	0.0978324	0.236118	0.414337	0.678627	0.851671	202.378	0.26221	0.240063	1.09226	0.274719	0.396096	202.378	0.47888	0.235808	2.0308	0.042275	0.0753889	202.378	0.245882	0.238153	1.03245	0.301859	0.406663	202.378	0.441666	0.233481	1.89166	0.0585362	0.113347	202.378
MYCTH_106293	666.503	0.0413967	0.205786	0.201164	0.84057	0.900793	666.503	0.0910913	0.204502	0.445429	0.65601	0.764507	666.503	0.124801	0.204556	0.610107	0.541791	0.693166	666.503	0.10923	0.203581	0.536546	0.591582	0.80559	666.503	-0.13558	0.205601	-0.659433	0.509618	0.626922	666.503	-0.320039	0.205652	-1.55622	0.119656	0.186471	666.503	-0.324379	0.205631	-1.57748	0.114685	0.184217	666.503	-0.110701	0.204439	-0.541485	0.588173	0.694704	666.503
MYCTH_106343	12.3663	-1.08419	0.746282	-1.45278	0.146284	0.278011	12.3663	-2.64077	0.921686	-2.86515	0.00416812	0.0127528	12.3663	-0.768714	0.689401	-1.11505	0.26483	0.430375	12.3663	-0.850572	0.665615	-1.27787	0.201294	0.47691	12.3663	-0.782931	0.718014	-1.09041	0.275532	0.396893	12.3663	-0.666905	0.698087	-0.955332	0.33941	0.442213	12.3663	0.249271	0.652831	0.381831	0.702587	0.781012	12.3663	0.454977	0.63753	0.713656	0.47544	0.595511	12.3663
MYCTH_106346	127.797	0.478885	0.493706	0.969981	0.332056	0.496177	127.797	1.94424	0.426274	4.56101	5.09071e-06	3.0432e-05	127.797	2.33495	0.420339	5.55493	2.77725e-08	5.63139e-07	127.797	1.97045	0.419233	4.70014	2.59982e-06	6.71369e-05	127.797	0.138703	0.454536	0.305153	0.76025	0.833258	127.797	0.728025	0.42688	1.70546	0.0881091	0.142799	127.797	0.427969	0.436081	0.981399	0.326396	0.433031	127.797	0.87644	0.415774	2.10797	0.0350332	0.0734603	127.797
MYCTH_106388	415.89	-0.10785	0.165336	-0.652304	0.514205	0.662411	415.89	0.130871	0.159305	0.821511	0.411355	0.551568	415.89	0.294303	0.15845	1.85739	0.0632554	0.150142	415.89	-0.00388264	0.157452	-0.0246592	0.980327	0.993067	415.89	0.167672	0.167855	0.998914	0.317836	0.442238	415.89	0.62395	0.163204	3.82313	0.000131769	0.000395902	415.89	0.735256	0.162499	4.52469	6.04852e-06	2.64173e-05	415.89	0.574913	0.161822	3.55276	0.000381218	0.00143248	415.89
MYCTH_106442	415.02	-0.858712	0.279909	-3.06782	0.00215625	0.00925694	415.02	-1.0708	0.278895	-3.83944	0.000123314	0.000557098	415.02	-1.32587	0.280952	-4.71921	2.36757e-06	3.0248e-05	415.02	-1.45762	0.278918	-5.22597	1.7324e-07	5.53327e-06	415.02	-1.37539	0.275833	-4.9863	6.1547e-07	3.68178e-06	415.02	-1.84151	0.277317	-6.64045	3.1272e-11	2.21071e-10	415.02	-2.15544	0.279155	-7.72131	1.15138e-14	1.62128e-13	415.02	-2.06159	0.276907	-7.44507	9.68913e-14	1.77594e-12	415.02
MYCTH_106463	1038.42	-1.11966	0.196314	-5.70339	1.17447e-08	1.72635e-07	1038.42	-0.336229	0.191942	-1.75172	0.0798215	0.155624	1038.42	0.0787186	0.191144	0.411829	0.680465	0.796532	1038.42	0.266775	0.190151	1.40297	0.160627	0.418873	1038.42	-1.31515	0.196111	-6.70615	1.99827e-11	2.28066e-10	1038.42	-0.663877	0.193134	-3.43739	0.000587343	0.00157777	1038.42	-0.251589	0.192129	-1.30948	0.190372	0.280354	1038.42	0.00341449	0.191207	0.0178576	0.985752	0.991351	1038.42
MYCTH_106502	972.717	-0.537492	0.924003	-0.581699	0.560769	0.703395	972.717	0.410756	0.735825	0.558225	0.576691	0.70059	972.717	-0.0514777	0.794401	-0.0648006	0.948333	0.969093	972.717	-0.965335	0.865257	-1.11566	0.264566	0.55081	972.717	-1.4972	1.23724	-1.21011	0.226237	0.340278	972.717	0.778836	0.825265	0.94374	0.345302	0.448136	972.717	0.647842	0.835862	0.775058	0.438305	0.545304	972.717	1.0297	0.787913	1.30687	0.191256	0.297886	972.717
MYCTH_106527	612.696	0.832859	0.247614	3.36354	0.000769487	0.00380716	612.696	1.28113	0.243331	5.26498	1.40208e-07	1.1137e-06	612.696	0.442843	0.248111	1.78486	0.0742846	0.169748	612.696	0.0195304	0.248014	0.0787471	0.937234	0.972964	612.696	1.90773	0.247592	7.70512	1.30717e-14	2.23197e-13	612.696	2.51793	0.245919	10.2389	1.32804e-24	3.36825e-23	612.696	1.4676	0.248388	5.90851	3.45222e-09	2.47272e-08	612.696	1.27511	0.248089	5.13972	2.75154e-07	2.03334e-06	612.696
MYCTH_106599	114.875	-0.231942	0.206221	-1.12473	0.260705	0.419737	114.875	-0.364448	0.200794	-1.81504	0.0695185	0.138781	114.875	-0.446543	0.203776	-2.19134	0.0284269	0.081567	114.875	-0.322379	0.192863	-1.67154	0.0946145	0.305877	114.875	-0.201947	0.204408	-0.987956	0.323174	0.447615	114.875	-0.15865	0.200642	-0.790708	0.429114	0.533584	114.875	0.122239	0.196247	0.622883	0.533361	0.632413	114.875	0.273822	0.190891	1.43444	0.151447	0.247317	114.875
MYCTH_106609	91.2339	-0.514979	0.314846	-1.63565	0.101912	0.210822	91.2339	-0.993568	0.318667	-3.11789	0.0018215	0.00616693	91.2339	-0.67596	0.309636	-2.18308	0.02903	0.082626	91.2339	-0.0678329	0.28517	-0.237869	0.811983	0.91882	91.2339	0.0949337	0.30131	0.31507	0.752708	0.827083	91.2339	-0.0757224	0.301355	-0.251273	0.801603	0.857667	91.2339	0.518446	0.291437	1.77893	0.0752517	0.128846	91.2339	0.457214	0.288601	1.58424	0.113139	0.196589	91.2339
MYCTH_106618	1284.04	-0.437407	0.132363	-3.30459	0.000951156	0.00456297	1284.04	-0.551387	0.130752	-4.21704	2.47532e-05	0.000129969	1284.04	-0.432861	0.13039	-3.31975	0.000900977	0.00490686	1284.04	-0.0990718	0.127065	-0.779696	0.43557	0.70188	1284.04	-0.562856	0.130054	-4.32785	1.50573e-05	7.06747e-05	1284.04	-0.39447	0.128584	-3.0678	0.00215643	0.00523361	1284.04	-0.521597	0.129059	-4.04155	5.3098e-05	0.00019649	1284.04	-0.25876	0.127113	-2.03567	0.0417835	0.0851149	1284.04
MYCTH_106768	228.598	2.7276	0.349806	7.79745	6.31705e-15	2.32336e-13	228.598	1.43211	0.352299	4.06503	4.80254e-05	0.000237499	228.598	0.738602	0.35585	2.0756	0.0379309	0.101852	228.598	0.575679	0.354334	1.62468	0.104231	0.323937	228.598	1.10952	0.359134	3.08942	0.00200551	0.00594931	228.598	0.108513	0.364427	0.297762	0.765884	0.829892	228.598	-0.731858	0.373607	-1.9589	0.050125	0.0914181	228.598	-1.4101	0.380009	-3.71071	0.000206681	0.000825698	228.598
MYCTH_106798	25.834	-1.1601	0.544729	-2.12968	0.0331984	0.0879773	25.834	0.206392	0.446421	0.462325	0.643848	0.75592	25.834	-0.732907	0.490502	-1.4942	0.135124	0.265559	25.834	-0.264057	0.44935	-0.587641	0.556773	0.783607	25.834	-1.22488	0.512818	-2.38852	0.0169163	0.0391809	25.834	-0.0843029	0.451184	-0.186848	0.85178	0.892468	25.834	0.755847	0.43089	1.75416	0.0794039	0.134917	25.834	0.266094	0.434775	0.612027	0.54052	0.653719	25.834
MYCTH_106819	2799.42	0.27771	0.283567	0.979343	0.327411	0.490856	2799.42	-0.656264	0.284359	-2.30787	0.0210065	0.0515593	2799.42	-1.68548	0.287092	-5.87088	4.33494e-09	1.0118e-07	2799.42	0.251565	0.282904	0.889223	0.373883	0.653901	2799.42	-0.13398	0.282748	-0.473849	0.635608	0.733049	2799.42	0.0692442	0.282503	0.245109	0.806372	0.8616	2799.42	-0.849399	0.283236	-2.99891	0.00270947	0.00700505	2799.42	0.480558	0.282177	1.70303	0.0885615	0.160498	2799.42
MYCTH_106827	327.607	0.192305	0.180222	1.06704	0.285952	0.447825	327.607	-0.27327	0.181165	-1.50841	0.13145	0.232837	327.607	0.0150398	0.1789	0.0840678	0.933002	0.962106	327.607	-0.250706	0.177452	-1.41282	0.15771	0.41419	327.607	0.310821	0.176451	1.76152	0.0781503	0.143344	327.607	0.130993	0.176529	0.742048	0.458058	0.562402	327.607	0.826493	0.172985	4.77783	1.77196e-06	8.47296e-06	327.607	0.503915	0.173131	2.91061	0.00360726	0.0103888	327.607
MYCTH_106950	80.0873	-0.183817	0.32619	-0.563527	0.573076	0.712238	80.0873	0.435336	0.309134	1.40824	0.159059	0.270478	80.0873	0.582616	0.30802	1.89149	0.0585591	0.141662	80.0873	0.574634	0.303696	1.89213	0.0584733	0.229888	80.0873	-0.64445	0.325233	-1.9815	0.0475349	0.0942008	80.0873	-0.0703897	0.312812	-0.225022	0.821962	0.873558	80.0873	0.266965	0.308749	0.864667	0.387221	0.496711	80.0873	0.40972	0.30486	1.34396	0.178961	0.282082	80.0873
MYCTH_107095	132.045	0.138559	0.41434	0.334408	0.738071	0.833864	132.045	1.28929	0.392314	3.28637	0.00101487	0.0036879	132.045	1.04783	0.395052	2.65238	0.00799256	0.0296528	132.045	0.706445	0.394106	1.79252	0.0730491	0.262199	132.045	1.93129	0.392766	4.91715	8.7813e-07	5.11889e-06	132.045	2.74814	0.389231	7.06044	1.65979e-12	1.34804e-11	132.045	0.5538	0.401892	1.37798	0.168209	0.253835	132.045	0.905137	0.396146	2.28486	0.0223211	0.0500022	132.045
MYCTH_10713	59.5327	-2.16053	0.779566	-2.77146	0.00558058	0.0206142	59.5327	-2.01172	0.755246	-2.66366	0.00772955	0.0217965	59.5327	0.164887	0.710111	0.232199	0.816383	0.892172	59.5327	1.07348	0.701636	1.52996	0.126025	0.365431	59.5327	-2.92955	0.827972	-3.53822	0.000402831	0.00142212	59.5327	-2.9802	0.818937	-3.63911	0.000273586	0.000778571	59.5327	-0.971385	0.73412	-1.3232	0.18577	0.27479	59.5327	-0.950875	0.728463	-1.30532	0.191785	0.298501	59.5327
MYCTH_107134	213.309	0.153492	0.2135	0.718932	0.472183	0.628886	213.309	-0.54901	0.219505	-2.50113	0.0123797	0.0326487	213.309	-0.669426	0.223181	-2.99948	0.0027044	0.0121313	213.309	-0.602954	0.213532	-2.82372	0.00474701	0.04128	213.309	-0.190256	0.214052	-0.888829	0.374095	0.500139	213.309	0.115778	0.208087	0.556392	0.577943	0.673619	213.309	0.553406	0.203898	2.71413	0.00664498	0.0156202	213.309	0.43338	0.20262	2.13888	0.0324456	0.0690816	213.309
MYCTH_107142	1216.59	-0.886512	0.185799	-4.77134	1.83005e-06	1.76283e-05	1216.59	-0.491597	0.180516	-2.72329	0.00646349	0.0186013	1216.59	-0.183376	0.179278	-1.02286	0.306374	0.476495	1216.59	0.202358	0.176452	1.14681	0.251458	0.537356	1216.59	-0.968501	0.182831	-5.29724	1.17568e-07	7.7668e-07	1216.59	-0.917411	0.181551	-5.05319	4.34492e-07	1.88719e-06	1216.59	-0.0564857	0.177943	-0.317436	0.750913	0.8197	1216.59	0.0258802	0.176952	0.146255	0.88372	0.920724	1216.59
MYCTH_107168	8.81252	1.30472	1.02023	1.27885	0.200951	0.348923	8.81252	0.585268	1.05089	0.556924	0.57758	0.700983	8.81252	-0.593235	1.22644	-0.483705	0.628595	0.759463	8.81252	-0.603197	1.15171	-0.523739	0.60046	0.809924	8.81252	2.31352	1.2965	1.78443	0.0743533	0.137543	8.81252	3.17818	1.25783	2.52671	0.0115135	0.0236991	8.81252	3.02813	1.26168	2.40007	0.0163918	0.034704	8.81252	3.53789	1.24402	2.84391	0.00445639	0.0124838	8.81252
MYCTH_107178	787.753	0.658226	0.314309	2.0942	0.0362424	0.0942791	787.753	1.02815	0.312584	3.28919	0.00100475	0.00365784	787.753	1.32624	0.312184	4.24828	2.15415e-05	0.000210123	787.753	1.18424	0.311781	3.79831	0.000145688	0.00236666	787.753	0.367202	0.316266	1.16105	0.24562	0.36232	787.753	0.068314	0.316673	0.215724	0.829203	0.878313	787.753	-1.62922	0.326782	-4.98565	6.17542e-07	3.16581e-06	787.753	-1.08673	0.320413	-3.39166	0.000694709	0.00245226	787.753
MYCTH_107186	742.963	0.441563	0.184249	2.39655	0.0165501	0.0501997	742.963	0.704223	0.18008	3.91062	9.20613e-05	0.000428172	742.963	0.275383	0.183087	1.50411	0.132553	0.262076	742.963	0.203897	0.180726	1.12821	0.25923	0.545779	742.963	0.726682	0.183035	3.97019	7.1815e-05	0.000295645	742.963	1.08122	0.18082	5.97956	2.23742e-09	1.28696e-08	742.963	0.640988	0.182585	3.51063	0.000447047	0.0013625	742.963	0.990061	0.180138	5.49612	3.88231e-08	3.33044e-07	742.963
MYCTH_107255	161.896	0.256623	0.252412	1.01668	0.309304	0.472635	161.896	0.392017	0.246625	1.58953	0.111942	0.205195	161.896	0.635222	0.244912	2.59368	0.00949559	0.0340696	161.896	0.238278	0.244577	0.974243	0.329936	0.612574	161.896	0.887592	0.246907	3.59484	0.000324588	0.00117068	161.896	1.2533	0.243923	5.13812	2.77499e-07	1.23691e-06	161.896	1.19578	0.244142	4.89786	9.68852e-07	4.81871e-06	161.896	1.03027	0.243587	4.22958	2.34132e-05	0.000116616	161.896
MYCTH_107295	2.33865	-0.496307	2.03375	-0.244035	0.807203	NA	2.33865	0.138881	1.77351	0.0783082	0.937583	0.965637	2.33865	-2.24984	2.04598	-1.09964	0.271488	NA	2.33865	-2.68576	2.04598	-1.3127	0.189283	NA	2.33865	-0.259374	2.27768	-0.113877	0.909336	0.940728	2.33865	-0.428302	2.27768	-0.188043	0.850843	0.892084	2.33865	2.00675	2.03646	0.985413	0.324421	0.430939	2.33865	1.67252	2.04416	0.818194	0.413246	0.536197	2.33865
MYCTH_107458	436.822	-1.92872	0.317878	-6.06749	1.29926e-09	2.22103e-08	436.822	-2.00437	0.313256	-6.39852	1.56889e-10	2.0042e-09	436.822	-0.365086	0.299342	-1.21963	0.222605	0.381531	436.822	0.139247	0.295909	0.470573	0.637946	0.827959	436.822	-3.81651	0.352517	-10.8265	2.57936e-27	1.66966e-25	436.822	-2.85795	0.321593	-8.88686	6.28586e-19	9.36831e-18	436.822	-0.839808	0.300174	-2.79774	0.00514615	0.0124063	436.822	-0.546806	0.297783	-1.83626	0.0663198	0.12621	436.822
MYCTH_107520	319.331	0.00487367	0.175613	0.0277524	0.97786	0.986835	319.331	-0.00337306	0.171526	-0.019665	0.984311	0.990017	319.331	0.103736	0.171003	0.606632	0.544095	0.695133	319.331	0.237899	0.166386	1.42981	0.152772	0.405991	319.331	-0.279165	0.17298	-1.61385	0.106559	0.184969	319.331	-0.186533	0.170559	-1.09366	0.274104	0.371613	319.331	0.214517	0.167476	1.28088	0.200235	0.292594	319.331	0.332866	0.165146	2.01559	0.0438434	0.0887595	319.331
MYCTH_107580	2114.04	1.21466	0.219811	5.52592	3.27772e-08	4.49153e-07	2114.04	1.74925	0.218908	7.99079	1.34073e-15	3.49235e-14	2114.04	1.41777	0.219225	6.46718	9.98473e-11	3.09599e-09	2114.04	1.11202	0.219107	5.07523	3.87028e-07	1.15781e-05	2114.04	0.599236	0.2207	2.71516	0.00662445	0.0171013	2114.04	0.939415	0.220082	4.26848	1.96811e-05	6.75306e-05	2114.04	1.94282	0.219337	8.85771	8.16746e-19	1.72371e-17	2114.04	1.7188	0.219307	7.8374	4.59966e-15	9.69543e-14	2114.04
MYCTH_107689	287.074	0.580483	0.290274	1.99978	0.0455239	0.112728	287.074	0.445842	0.289318	1.54101	0.123314	0.221318	287.074	-0.163666	0.292419	-0.559696	0.575687	0.720737	287.074	0.267325	0.288611	0.926244	0.354319	0.634548	287.074	0.484985	0.295042	1.64378	0.100221	0.176512	287.074	-0.132496	0.297387	-0.445534	0.655934	0.739962	287.074	-1.3308	0.308299	-4.3166	1.5845e-05	6.45254e-05	287.074	-0.359754	0.296976	-1.21139	0.225746	0.338322	287.074
MYCTH_107723	336.663	-0.426373	0.215697	-1.97672	0.0480729	0.117499	336.663	-0.95875	0.217164	-4.41486	1.01077e-05	5.7191e-05	336.663	-0.460255	0.21344	-2.15637	0.0310547	0.0871048	336.663	-0.193214	0.209379	-0.922795	0.356114	0.63602	336.663	-1.46225	0.221449	-6.60308	4.0271e-11	4.37733e-10	336.663	-2.5038	0.235059	-10.6518	1.71029e-26	5.18707e-25	336.663	-1.81949	0.223682	-8.13427	4.14414e-16	6.87309e-15	336.663	-1.79868	0.220011	-8.1754	2.94877e-16	7.21146e-15	336.663
MYCTH_107763	320.666	-1.42269	0.637378	-2.2321	0.0256085	0.0714751	320.666	-6.04426	1.48006	-4.08378	4.43081e-05	0.000221431	320.666	-3.5489	1.07199	-3.31055	0.000931112	0.00504189	320.666	-3.40001	0.89629	-3.79342	0.000148585	0.00240454	320.666	-1.38267	1.01137	-1.36712	0.171588	0.272194	320.666	-3.13657	1.52212	-2.06065	0.0393361	0.0707739	320.666	-0.139478	0.767518	-0.181726	0.855798	0.898691	320.666	-0.628051	0.791559	-0.793435	0.427524	0.550527	320.666
MYCTH_107796	449.648	0.237871	0.259522	0.916573	0.359366	0.522446	449.648	0.466153	0.25317	1.84127	0.0655824	0.132818	449.648	-0.376743	0.263688	-1.42874	0.153078	0.290549	449.648	-0.0776348	0.254636	-0.304886	0.760453	0.89748	449.648	-0.973425	0.261243	-3.72613	0.000194439	0.000737457	449.648	-1.10352	0.260675	-4.2333	2.30283e-05	7.81789e-05	449.648	-2.29547	0.286596	-8.00944	1.15235e-15	1.82067e-14	449.648	-1.909	0.269563	-7.08183	1.42259e-12	2.23697e-11	449.648
MYCTH_107866	2453.49	-2.00778	0.470398	-4.26826	1.97003e-05	0.000150381	2453.49	-1.44595	0.469475	-3.07994	0.00207044	0.00689933	2453.49	-1.33473	0.469435	-2.84326	0.0044655	0.0184053	2453.49	-1.03579	0.469045	-2.20829	0.027224	0.141465	2453.49	-0.96178	0.470242	-2.04529	0.0408265	0.0831484	2453.49	-0.469754	0.469769	-0.999968	0.317326	0.419203	2453.49	-0.727486	0.469921	-1.5481	0.121597	0.193885	2453.49	-1.47896	0.470291	-3.14479	0.00166208	0.00529105	2453.49
MYCTH_107891	1341.31	-0.261723	0.165047	-1.58575	0.112796	0.228334	1341.31	-0.378435	0.163919	-2.30866	0.0209622	0.0514943	1341.31	-0.254827	0.163645	-1.5572	0.119424	0.242327	1341.31	-0.185541	0.161988	-1.1454	0.252043	0.53792	1341.31	-0.811097	0.166413	-4.87401	1.09357e-06	6.31952e-06	1341.31	-0.936393	0.166206	-5.63392	1.76154e-08	9.18799e-08	1341.31	-0.660836	0.164934	-4.00666	6.15827e-05	0.000225483	1341.31	-0.436556	0.163193	-2.67508	0.00747109	0.0195917	1341.31
MYCTH_107972	286.482	-0.305806	0.21101	-1.44925	0.147267	0.279344	286.482	-0.290313	0.203869	-1.42402	0.154442	0.263914	286.482	-0.420884	0.207056	-2.03271	0.0420822	0.110315	286.482	0.0905318	0.19393	0.466827	0.640624	0.829043	286.482	-0.429079	0.216067	-1.98585	0.0470494	0.093431	286.482	0.00922624	0.206561	0.044666	0.964374	0.974825	286.482	-0.398334	0.212413	-1.87528	0.0607544	0.10757	286.482	0.113766	0.201992	0.563221	0.573284	0.682285	286.482
MYCTH_107976	289.266	-0.406038	0.369021	-1.10031	0.271196	0.431557	289.266	1.21702	0.347995	3.49723	0.000470114	0.00185606	289.266	-1.19674	0.37943	-3.15406	0.00161018	0.00798336	289.266	-0.716919	0.361724	-1.98195	0.047485	0.200115	289.266	1.05434	0.365416	2.88533	0.00391007	0.0108081	289.266	2.48209	0.35798	6.9336	4.10256e-12	3.1944e-11	289.266	0.845855	0.365651	2.31328	0.020707	0.0427649	289.266	0.603003	0.365321	1.65061	0.098818	0.175318	289.266
MYCTH_108044	3621.14	-0.443556	0.33427	-1.32694	0.184529	0.32867	3621.14	-0.365518	0.33408	-1.0941	0.27391	0.409042	3621.14	-0.958982	0.334373	-2.868	0.00413078	0.0172288	3621.14	-1.45117	0.334405	-4.33955	1.42773e-05	0.000320052	3621.14	-0.0176422	0.333932	-0.0528318	0.957866	0.971417	3621.14	0.254671	0.333845	0.762843	0.445557	0.549831	3621.14	0.126979	0.333865	0.380331	0.7037	0.782049	3621.14	0.321239	0.33379	0.962399	0.335849	0.461402	3621.14
MYCTH_108061	76.9174	-0.417937	0.329354	-1.26896	0.204455	0.353347	76.9174	-0.0648944	0.298937	-0.217084	0.828143	0.89123	76.9174	-0.257305	0.307901	-0.835673	0.403339	0.572368	76.9174	-0.171736	0.290298	-0.591585	0.554128	0.782911	76.9174	-0.912434	0.325003	-2.80747	0.00499325	0.0134216	76.9174	-0.592505	0.304788	-1.94399	0.0518965	0.0903735	76.9174	-0.281941	0.294429	-0.957585	0.338272	0.445635	76.9174	-0.483337	0.291846	-1.65614	0.0976941	0.173777	76.9174
MYCTH_108098	209.351	0.458739	0.247196	1.85577	0.0634868	0.146401	209.351	0.345227	0.244355	1.41281	0.157713	0.268657	209.351	-0.0292706	0.249333	-0.117395	0.906547	0.94573	209.351	0.395289	0.240554	1.64324	0.100332	0.316207	209.351	-0.276902	0.249794	-1.10852	0.267637	0.387689	209.351	-0.864855	0.255872	-3.38003	0.000724779	0.00191144	209.351	-1.51459	0.268854	-5.63351	1.76578e-08	1.13707e-07	209.351	-0.943407	0.252512	-3.73609	0.000186907	0.000752816	209.351
MYCTH_108115	534.011	0.958283	0.241791	3.96327	7.39296e-05	0.00048766	534.011	1.09575	0.238579	4.5928	4.37341e-06	2.6362e-05	534.011	0.60698	0.242038	2.50779	0.012149	0.0416875	534.011	-0.184676	0.245073	-0.753557	0.451115	0.715617	534.011	1.10068	0.239921	4.58768	4.48197e-06	2.30722e-05	534.011	2.21962	0.23596	9.40679	5.1154e-21	9.26325e-20	534.011	1.72851	0.237052	7.2917	3.06073e-13	3.74454e-12	534.011	1.19501	0.237775	5.0258	5.01338e-07	3.50027e-06	534.011
MYCTH_108157	610.024	-0.220105	0.169927	-1.29529	0.195219	0.341905	610.024	0.441051	0.165421	2.66624	0.00767057	0.0216725	610.024	0.671859	0.164917	4.07392	4.62286e-05	0.000404905	610.024	-0.0246468	0.165678	-0.148763	0.88174	0.951418	610.024	-0.305844	0.168047	-1.81999	0.0687603	0.128874	610.024	0.013931	0.16627	0.0837854	0.933227	0.953004	610.024	0.242502	0.165586	1.4645	0.143057	0.222445	610.024	0.388804	0.164604	2.36206	0.0181738	0.0418555	610.024
MYCTH_108294	276.104	0.195597	0.238273	0.820896	0.411706	0.573042	276.104	0.322231	0.234152	1.37616	0.168772	0.283817	276.104	-0.175249	0.23879	-0.733907	0.463006	0.626784	276.104	-0.63842	0.239057	-2.67058	0.00757211	0.057672	276.104	0.844579	0.235382	3.58812	0.000333074	0.00119829	276.104	1.11489	0.2335	4.77471	1.79963e-06	7.18691e-06	276.104	1.36046	0.232626	5.84826	4.96745e-09	3.46086e-08	276.104	1.31387	0.23194	5.66468	1.47302e-08	1.33613e-07	276.104
MYCTH_108304	1135.27	0.0655284	0.221229	0.296202	0.767076	0.852909	1135.27	0.457418	0.217404	2.104	0.0353786	0.0799359	1135.27	0.646001	0.216912	2.97817	0.00289974	0.012818	1135.27	0.255183	0.216752	1.1773	0.239075	0.523548	1135.27	0.0991482	0.220274	0.450112	0.65263	0.747512	1135.27	-0.0174206	0.220049	-0.0791667	0.9369	0.955405	1135.27	0.468625	0.218185	2.14783	0.0317275	0.0621228	1135.27	0.360707	0.217659	1.65721	0.0974765	0.173494	1135.27
MYCTH_108314	181.865	-1.01467	0.247394	-4.10145	4.10564e-05	0.000288049	181.865	-0.56868	0.234051	-2.42972	0.0151105	0.0388006	181.865	-0.115815	0.229664	-0.504279	0.614065	0.749437	181.865	-0.562881	0.229764	-2.44982	0.0142928	0.090688	181.865	-0.036269	0.240734	-0.15066	0.880244	0.923356	181.865	0.364996	0.235449	1.55021	0.121092	0.188268	181.865	0.549639	0.234045	2.34843	0.0188526	0.0392906	181.865	0.35502	0.233446	1.52078	0.128315	0.216775	181.865
MYCTH_108317	4.64793	0.455045	2.13179	0.213457	0.83097	0.894681	4.64793	1.523	2.12223	0.717638	0.47298	0.61186	4.64793	2.57806	1.87185	1.37728	0.168426	0.310468	4.64793	-0.299188	2.13179	-0.140346	0.888387	0.953478	4.64793	0.382028	1.4559	0.2624	0.793013	0.858215	4.64793	-0.367182	1.56944	-0.233957	0.815019	0.868166	4.64793	0.225448	1.45288	0.155174	0.876684	0.913664	4.64793	-0.64351	1.56479	-0.411244	0.680894	0.772517	4.64793
MYCTH_108391	14.6337	-0.802081	0.681694	-1.1766	0.239356	0.394944	14.6337	-0.691068	0.636833	-1.08516	0.27785	0.413107	14.6337	-1.1247	0.682154	-1.64875	0.099199	0.211015	14.6337	-0.628737	0.605028	-1.03919	0.298718	0.583561	14.6337	0.700948	0.64858	1.08074	0.279812	0.401769	14.6337	0.45245	0.65234	0.693579	0.487946	0.591702	14.6337	0.248206	0.662511	0.374645	0.707925	0.785637	14.6337	0.93093	0.622591	1.49525	0.134849	0.225351	14.6337
MYCTH_108407	3380.36	-0.0965183	0.983637	-0.0981239	0.921834	0.953946	3380.36	-1.5213	0.983865	-1.54625	0.122045	0.219494	3380.36	-0.947432	0.983732	-0.9631	0.335497	0.506735	3380.36	0.0199081	0.983541	0.0202413	0.983851	0.994385	3380.36	0.0764427	0.983934	0.077691	0.938074	0.957853	3380.36	-1.94771	0.984666	-1.97804	0.0479239	0.0842676	3380.36	-1.42174	0.984351	-1.44434	0.148644	0.229378	3380.36	-0.133955	0.983889	-0.136149	0.891704	0.926555	3380.36
MYCTH_108416	1766.28	-1.86398	0.286551	-6.50489	7.77491e-11	1.59941e-09	1766.28	-2.23488	0.286545	-7.79939	6.22048e-15	1.49051e-13	1766.28	-1.72243	0.285184	-6.0397	1.54401e-09	3.83565e-08	1766.28	-1.05615	0.283226	-3.729	0.000192239	0.00295121	1766.28	-2.27264	0.286731	-7.92603	2.26272e-15	4.29471e-14	1766.28	-2.0103	0.285471	-7.04202	1.8947e-12	1.52881e-11	1766.28	-0.841654	0.283425	-2.96959	0.00298201	0.00762558	1766.28	-1.10058	0.283396	-3.88353	0.000102951	0.000441368	1766.28
MYCTH_108475	5510.6	-0.219301	0.140287	-1.56323	0.117998	0.235923	5510.6	-0.0456268	0.139825	-0.326314	0.744186	0.831304	5510.6	0.243029	0.139674	1.73998	0.0818628	0.182558	5510.6	0.102175	0.139515	0.732362	0.463947	0.722982	5510.6	0.0110853	0.139973	0.0791958	0.936877	0.957406	5510.6	0.144373	0.139802	1.03269	0.301748	0.402858	5510.6	0.275263	0.139732	1.96993	0.048846	0.0896131	5510.6	0.42854	0.139556	3.07073	0.00213533	0.00660519	5510.6
MYCTH_108493	68.8478	-2.12941	0.47341	-4.49802	6.85904e-06	5.81001e-05	68.8478	-1.17272	0.440247	-2.66376	0.0077272	0.0217965	68.8478	-2.08225	0.461362	-4.51328	6.38341e-06	7.29925e-05	68.8478	-2.40899	0.458249	-5.25694	1.46469e-07	4.73156e-06	68.8478	-0.631378	0.454614	-1.38882	0.164887	0.264465	68.8478	-0.137824	0.445267	-0.309531	0.756918	0.822848	68.8478	-1.34026	0.465694	-2.87798	0.00400233	0.00989629	68.8478	-1.64403	0.466099	-3.52722	0.000419953	0.00156212	68.8478
MYCTH_108501	4622	0.452317	0.162571	2.78228	0.00539786	0.0200701	4622	0.135597	0.162527	0.834301	0.404111	0.543957	4622	-0.170828	0.162837	-1.04907	0.294146	0.463218	4622	-0.0119165	0.162363	-0.0733942	0.941492	0.97478	4622	-0.403005	0.162943	-2.47329	0.0133877	0.0318325	4622	-0.898405	0.163288	-5.50197	3.75568e-08	1.87654e-07	4622	-0.743204	0.163103	-4.55665	5.19756e-06	2.28851e-05	4622	-0.790076	0.162874	-4.85084	1.22937e-06	7.93843e-06	4622
MYCTH_108504	980.196	0.148048	0.129902	1.13969	0.254414	0.412482	980.196	0.0121367	0.12863	0.0943533	0.924829	0.957618	980.196	-0.105216	0.129532	-0.812279	0.416632	0.585656	980.196	-0.116646	0.127466	-0.915114	0.360132	0.6401	980.196	0.0266641	0.12918	0.206411	0.83647	0.892989	980.196	0.0550511	0.128363	0.428871	0.668017	0.749597	980.196	-0.0850944	0.128893	-0.660196	0.509128	0.609548	980.196	-0.0742422	0.127742	-0.581187	0.561114	0.67129	980.196
MYCTH_108565	1109.98	0.0995883	0.148558	0.670367	0.502624	0.65285	1109.98	-0.14879	0.14827	-1.00351	0.315616	0.454081	1109.98	-0.108627	0.148301	-0.732477	0.463877	0.627121	1109.98	-0.211371	0.147629	-1.43177	0.152209	0.40525	1109.98	-0.538727	0.148845	-3.61938	0.000295307	0.00107898	1109.98	-1.06019	0.149812	-7.07679	1.47537e-12	1.20389e-11	1109.98	-0.790392	0.149027	-5.30369	1.13488e-07	6.50622e-07	1109.98	-0.936699	0.14869	-6.29967	2.98278e-10	3.44733e-09	1109.98
MYCTH_108615	68.3084	0.104992	0.514275	0.204155	0.838232	0.899081	68.3084	1.02976	0.491355	2.09575	0.0361045	0.081364	68.3084	0.643706	0.497064	1.29502	0.195314	0.347443	68.3084	0.217199	0.496909	0.437101	0.662038	0.840986	68.3084	0.757134	0.539451	1.40353	0.160459	0.258703	68.3084	0.449682	0.542411	0.829043	0.40708	0.511043	68.3084	0.104304	0.550719	0.189397	0.849782	0.894031	68.3084	0.697386	0.532273	1.3102	0.190127	0.296465	68.3084
MYCTH_108627	161.265	-2.3137	0.35663	-6.48766	8.71812e-11	1.7848e-09	161.265	-2.2906	0.339254	-6.75188	1.45946e-11	2.194e-10	161.265	-0.544825	0.297594	-1.83077	0.0671353	0.157172	161.265	0.196305	0.28622	0.685856	0.492804	0.741037	161.265	-1.04808	0.310929	-3.37079	0.000749526	0.0024913	161.265	-2.61188	0.352983	-7.39945	1.36747e-13	1.24204e-12	161.265	-0.720329	0.30267	-2.37992	0.0173165	0.0363913	161.265	-0.424121	0.295954	-1.43306	0.15184	0.247756	161.265
MYCTH_108765	20.9534	-0.689998	0.478721	-1.44134	0.149489	0.28255	20.9534	-0.457714	0.445374	-1.02771	0.304088	0.441597	20.9534	-0.340145	0.442474	-0.768735	0.44205	0.608598	20.9534	-0.166347	0.419801	-0.396252	0.691919	0.859002	20.9534	0.413815	0.413218	1.00145	0.316611	0.440968	20.9534	-0.10552	0.422398	-0.249812	0.802732	0.858557	20.9534	-0.154265	0.423598	-0.364179	0.715724	0.791558	20.9534	0.21585	0.407484	0.529715	0.596309	0.701616	20.9534
MYCTH_108781	430.549	1.3417	0.410783	3.2662	0.00109	0.0051207	430.549	1.27913	0.407959	3.13543	0.00171602	0.00586159	430.549	0.569106	0.416134	1.3676	0.171437	0.314653	430.549	0.095481	0.416642	0.229168	0.818738	0.921447	430.549	2.03702	0.395274	5.15344	2.55745e-07	1.60284e-06	430.549	3.69279	0.39204	9.41941	4.53624e-21	8.28366e-20	430.549	4.343	0.391568	11.0913	1.38251e-28	6.37868e-27	430.549	3.22547	0.392201	8.22403	1.96785e-16	4.96335e-15	430.549
MYCTH_108836	2291.41	1.14587	0.313261	3.65789	0.000254296	0.00146673	2291.41	1.7881	0.312396	5.72381	1.04162e-08	1.00389e-07	2291.41	0.649957	0.313484	2.07333	0.0381414	0.102256	2291.41	-0.0575221	0.313882	-0.18326	0.854594	0.938429	2291.41	2.93452	0.313754	9.35293	8.52563e-21	2.81184e-19	2291.41	3.60245	0.313549	11.4893	1.494e-30	6.64561e-29	2291.41	3.21452	0.313627	10.2495	1.18947e-24	4.14357e-23	2291.41	2.9127	0.313631	9.28702	1.58669e-20	6.62593e-19	2291.41
MYCTH_108890	1393.16	3.08831	0.454364	6.79699	1.06827e-11	2.47978e-10	1393.16	2.88758	0.454302	6.35607	2.06977e-10	2.59064e-09	1393.16	0.372133	0.45669	0.814848	0.415159	0.58465	1393.16	0.767651	0.455432	1.68555	0.0918833	0.300593	1393.16	3.24203	0.454199	7.13789	9.47728e-13	1.31528e-11	1393.16	1.52956	0.454758	3.36346	0.000769723	0.0020177	1393.16	0.840626	0.455266	1.84645	0.0648269	0.11367	1393.16	1.51004	0.45461	3.32161	0.000894992	0.00306632	1393.16
MYCTH_108924	198.284	-0.292436	0.338872	-0.862971	0.388153	0.550742	198.284	-0.110239	0.330613	-0.333437	0.738804	0.827633	198.284	-0.203697	0.332527	-0.612574	0.540158	0.692023	198.284	-0.413419	0.329652	-1.25411	0.209803	0.489022	198.284	0.197188	0.329222	0.598953	0.549204	0.661823	198.284	1.01369	0.322573	3.14251	0.00167509	0.00414069	198.284	1.07053	0.322254	3.322	0.000893733	0.00257464	198.284	0.950753	0.321541	2.95687	0.00310784	0.00916071	198.284
MYCTH_109046	224.975	-0.608121	0.268613	-2.26393	0.0235787	0.067223	224.975	-0.191385	0.259901	-0.736373	0.461504	0.601334	224.975	0.304423	0.256671	1.18604	0.235606	0.396456	224.975	0.502999	0.253416	1.98488	0.0471583	0.199233	224.975	-1.42468	0.277743	-5.12949	2.90526e-07	1.80776e-06	224.975	-0.931464	0.268013	-3.47544	0.000510008	0.00138244	224.975	-0.212285	0.261152	-0.81288	0.416287	0.525371	224.975	0.37487	0.256309	1.46257	0.143586	0.237025	224.975
MYCTH_109078	872.387	-0.255683	0.148887	-1.7173	0.0859247	0.185095	872.387	-0.2676	0.146606	-1.8253	0.0679551	0.136414	872.387	-0.188724	0.146467	-1.28851	0.197568	0.349986	872.387	-0.164405	0.144269	-1.13957	0.254464	0.540752	872.387	-0.506564	0.148561	-3.40981	0.000650073	0.00219065	872.387	-0.353617	0.146828	-2.40837	0.0160238	0.0318785	872.387	0.528598	0.143553	3.68225	0.000231184	0.000750483	872.387	0.0185668	0.144202	0.128756	0.897551	0.930338	872.387
MYCTH_109194	892.687	0.0913132	0.129408	0.705621	0.480424	0.635483	892.687	0.188817	0.126875	1.48821	0.136695	0.239919	892.687	-0.292951	0.129829	-2.25643	0.0240436	0.071325	892.687	-0.339218	0.127577	-2.65893	0.00783901	0.0587863	892.687	0.517864	0.126462	4.09501	4.22147e-05	0.000181632	892.687	0.769121	0.125233	6.14151	8.17382e-10	4.98942e-09	892.687	0.259757	0.12674	2.04953	0.0404104	0.0763013	892.687	-0.07128	0.126902	-0.561695	0.574324	0.683032	892.687
MYCTH_109232	403.635	-0.0722466	0.168315	-0.429234	0.667753	0.785657	403.635	-0.429287	0.168156	-2.5529	0.010683	0.028742	403.635	-0.414649	0.168572	-2.45978	0.0139023	0.0463373	403.635	-0.433813	0.164632	-2.63505	0.00841257	0.0616194	403.635	0.0393421	0.164933	0.238534	0.811467	0.872959	403.635	-0.0343136	0.164292	-0.208858	0.834559	0.882263	403.635	-0.0310783	0.164204	-0.189266	0.849884	0.894031	403.635	0.0728967	0.161939	0.450149	0.652603	0.749351	403.635
MYCTH_109373	542.012	0.333933	0.158475	2.10716	0.0351039	0.0920218	542.012	0.15647	0.157307	0.994678	0.319893	0.459092	542.012	0.0925676	0.157996	0.585886	0.557952	0.706251	542.012	-0.237456	0.157369	-1.50891	0.131322	0.373647	542.012	0.13031	0.158104	0.824204	0.409824	0.535282	542.012	0.225571	0.156872	1.43793	0.150454	0.226687	542.012	0.214374	0.156874	1.36654	0.171769	0.258353	542.012	0.110833	0.156134	0.709857	0.477793	0.598035	542.012
MYCTH_109377	1524.48	-0.108651	0.197702	-0.54957	0.582614	0.721138	1524.48	0.0672825	0.196647	0.342148	0.73224	0.823889	1524.48	-0.0776344	0.196986	-0.394112	0.693498	0.806345	1524.48	0.0283049	0.196162	0.144294	0.885269	0.9526	1524.48	-0.943337	0.198637	-4.74906	2.04366e-06	1.11841e-05	1524.48	-0.484767	0.197256	-2.45756	0.0139885	0.0282309	1524.48	0.119005	0.196365	0.606039	0.544489	0.641785	1524.48	-0.233381	0.196446	-1.18802	0.234825	0.349338	1524.48
MYCTH_109444	1216.79	3.53345	0.332562	10.6249	2.28178e-26	2.25419e-24	1216.79	3.80276	0.332032	11.453	2.2717e-30	2.18942e-28	1216.79	2.76711	0.333098	8.30719	9.79926e-17	6.07697e-15	1216.79	3.20895	0.332181	9.66026	4.44749e-22	4.3937e-20	1216.79	2.14467	0.338075	6.34378	2.24192e-10	2.21233e-09	1216.79	-0.217502	0.348466	-0.624171	0.532516	0.633353	1216.79	-0.868884	0.355709	-2.44269	0.0145784	0.0312616	1216.79	-0.441419	0.347819	-1.2691	0.204404	0.313512	1216.79
MYCTH_109499	297.296	-2.59103	0.840133	-3.08407	0.00204192	0.0088466	297.296	-4.12002	0.854033	-4.82419	1.4057e-06	9.45198e-06	297.296	-2.85399	0.839703	-3.39881	0.000676788	0.00383844	297.296	-0.615894	0.83039	-0.741693	0.458273	0.718621	297.296	-3.15593	0.833953	-3.78431	0.000154137	0.00059501	297.296	-7.16392	0.908446	-7.88591	3.12252e-15	3.23207e-14	297.296	-9.48206	1.17335	-8.08121	6.41291e-16	1.04363e-14	297.296	-9.73554	1.16574	-8.35141	6.74518e-17	1.82058e-15	297.296
MYCTH_109510	671.135	2.64698	0.482357	5.4876	4.0743e-08	5.39178e-07	671.135	2.53404	0.482213	5.25502	1.48009e-07	1.16818e-06	671.135	2.47666	0.482272	5.1354	2.81543e-07	4.53028e-06	671.135	1.23209	0.482862	2.55165	0.0107215	0.0744197	671.135	0.877368	0.483939	1.81297	0.0698362	0.130458	671.135	0.60895	0.484081	1.25795	0.208409	0.296546	671.135	0.480409	0.484255	0.992058	0.321169	0.427535	671.135	0.0395883	0.484512	0.0817077	0.934879	0.956045	671.135
MYCTH_109530	1994.35	-0.545414	0.135572	-4.02307	5.74437e-05	0.000389188	1994.35	-0.977098	0.135746	-7.19799	6.11076e-13	1.10426e-11	1994.35	-0.720449	0.135177	-5.32968	9.83851e-08	1.78226e-06	1994.35	0.0616617	0.132999	0.463625	0.642916	0.830629	1994.35	-1.21023	0.135991	-8.89933	5.61854e-19	1.59266e-17	1994.35	-1.58758	0.136666	-11.6165	3.39902e-31	1.58511e-29	1994.35	-1.3781	0.135961	-10.136	3.82406e-24	1.24699e-22	1994.35	-1.3628	0.135153	-10.0833	6.54564e-24	4.35231e-22	1994.35
MYCTH_109533	578.648	-0.189698	0.13136	-1.44411	0.148708	0.28126	578.648	-0.671848	0.132347	-5.07642	3.84615e-07	2.83205e-06	578.648	-0.423009	0.130642	-3.23792	0.00120403	0.00623746	578.648	-0.257668	0.126533	-2.03636	0.0417139	0.185425	578.648	-0.0551372	0.129631	-0.425339	0.67059	0.762445	578.648	-0.0744445	0.128775	-0.578096	0.563199	0.660121	578.648	0.0174138	0.128234	0.135797	0.891982	0.924447	578.648	0.213817	0.126102	1.69559	0.0899631	0.16244	578.648
MYCTH_109542	423.58	-0.0856251	0.409616	-0.209038	0.834419	0.896462	423.58	0.312863	0.405759	0.771056	0.440674	0.580913	423.58	0.371162	0.405744	0.91477	0.360312	0.532015	423.58	-0.303295	0.40672	-0.745711	0.455842	0.717336	423.58	-0.853999	0.413097	-2.06731	0.0387051	0.0796201	423.58	0.958115	0.404661	2.3677	0.0178991	0.035126	423.58	1.65861	0.403529	4.11027	3.95198e-05	0.000150085	423.58	-0.100193	0.406671	-0.246374	0.805393	0.866676	423.58
MYCTH_109566	61159.2	6.10689	0.366389	16.6678	2.24847e-62	1.06128e-59	61159.2	7.68763	0.36636	20.9838	9.21636e-98	4.99642e-95	61159.2	7.64763	0.36636	20.8746	9.11184e-97	4.83839e-94	61159.2	7.50569	0.366358	20.4873	2.79465e-93	1.82641e-90	61159.2	3.31849	0.368988	8.99348	2.39523e-19	7.06674e-18	61159.2	2.97488	0.369033	8.06129	7.54959e-16	8.39553e-15	61159.2	2.18798	0.369305	5.92458	3.13104e-09	2.25945e-08	61159.2	3.68092	0.36884	9.97973	1.86977e-23	1.18236e-21	61159.2
MYCTH_109620	3126.93	-1.88856	0.34233	-5.51679	3.45248e-08	4.68566e-07	3126.93	-2.3138	0.342391	-6.75779	1.40116e-11	2.11737e-10	3126.93	-2.59749	0.34284	-7.57639	3.55312e-14	1.7349e-12	3126.93	-0.499709	0.341055	-1.46518	0.142871	0.391559	3126.93	-3.11692	0.343633	-9.0705	1.18474e-19	3.5682e-18	3126.93	-3.92087	0.34521	-11.3579	6.77368e-30	2.81124e-28	3126.93	-4.15636	0.345948	-12.0144	2.98426e-33	2.29075e-31	3126.93	-4.08616	0.344826	-11.8499	2.15341e-32	3.40431e-30	3126.93
MYCTH_109638	1206.62	-0.857387	0.256706	-3.33995	0.000837921	0.00410552	1206.62	-1.58432	0.257646	-6.14922	7.78649e-10	9.09018e-09	1206.62	-1.0001	0.256318	-3.90179	9.5483e-05	0.000756072	1206.62	-0.515143	0.254897	-2.02098	0.0432814	0.188961	1206.62	-2.43073	0.260746	-9.32223	1.13923e-20	3.71491e-19	1206.62	-3.16596	0.264116	-11.987	4.1568e-33	2.35661e-31	1206.62	-2.32437	0.259485	-8.95763	3.31719e-19	7.19332e-18	1206.62	-2.33696	0.258484	-9.04101	1.55226e-19	5.92333e-18	1206.62
MYCTH_109756	178.998	-0.205689	0.251163	-0.818944	0.412818	0.573933	178.998	-0.226416	0.246537	-0.918383	0.358418	0.499265	178.998	-0.750849	0.254745	-2.94745	0.00320405	0.0139241	178.998	-0.65212	0.247048	-2.63964	0.0082993	0.0612073	178.998	-0.16209	0.246987	-0.656271	0.51165	0.628886	178.998	0.0136442	0.243847	0.0559539	0.955379	0.967537	178.998	0.246669	0.24201	1.01925	0.308083	0.413543	178.998	0.135478	0.240862	0.562471	0.573795	0.682495	178.998
MYCTH_109790	133.315	-3.41045	0.592813	-5.75299	8.76761e-09	1.32074e-07	133.315	-3.05411	0.550446	-5.54843	2.88249e-08	2.56176e-07	133.315	-2.81481	0.542297	-5.19054	2.09681e-07	3.48621e-06	133.315	-2.23439	0.511135	-4.37143	1.23438e-05	0.000282013	133.315	-3.26222	0.532015	-6.13181	8.68828e-10	7.81765e-09	133.315	-2.51447	0.507157	-4.95796	7.12359e-07	3.01268e-06	133.315	-2.31785	0.503296	-4.60534	4.11801e-06	1.85076e-05	133.315	-2.4376	0.50055	-4.86983	1.11692e-06	7.27063e-06	133.315
MYCTH_109795	2295.69	-0.237335	0.157957	-1.50253	0.13296	0.258378	2295.69	-0.909005	0.158603	-5.73132	9.96508e-09	9.62551e-08	2295.69	-1.37168	0.16008	-8.56873	1.04633e-17	6.94505e-16	2295.69	-0.750789	0.157521	-4.76626	1.87673e-06	4.99834e-05	2295.69	-0.151327	0.156648	-0.966036	0.334026	0.458855	2295.69	-0.758152	0.157194	-4.82303	1.41395e-06	5.73915e-06	2295.69	-0.966801	0.157497	-6.13854	8.32817e-10	6.4155e-09	2295.69	-1.16209	0.157354	-7.3852	1.52225e-13	2.72252e-12	2295.69
MYCTH_109817	993.521	0.336525	0.129587	2.59691	0.00940666	0.0316762	993.521	0.140235	0.128851	1.08835	0.276442	0.411297	993.521	-0.139851	0.130323	-1.07311	0.283222	0.451695	993.521	-0.278029	0.128992	-2.1554	0.0311308	0.153142	993.521	0.324422	0.128621	2.52231	0.0116588	0.0282639	993.521	0.33316	0.128109	2.6006	0.00930604	0.0195402	993.521	0.458887	0.127749	3.59209	0.000328032	0.0010328	993.521	0.31356	0.127413	2.46096	0.0138565	0.0331365	993.521
MYCTH_109821	11055.4	1.92566	0.305242	6.30862	2.81527e-10	5.26839e-09	11055.4	2.51036	0.305167	8.22617	1.93301e-16	5.68372e-15	11055.4	2.2049	0.30519	7.22469	5.02262e-13	2.08157e-11	11055.4	1.70705	0.305194	5.59333	2.22751e-08	8.15731e-07	11055.4	0.222912	0.305322	0.730087	0.465337	0.587616	11055.4	-0.824139	0.305548	-2.69725	0.00699141	0.0151647	11055.4	-0.739735	0.305516	-2.42127	0.0154664	0.032946	11055.4	-0.207045	0.305316	-0.678134	0.497687	0.616643	11055.4
MYCTH_109870	209.216	-0.942126	0.435061	-2.1655	0.030349	0.0818297	209.216	-1.18753	0.432552	-2.74541	0.00604347	0.0175401	209.216	-0.387207	0.421352	-0.918964	0.358115	0.529598	209.216	-0.324354	0.416416	-0.778917	0.436028	0.702138	209.216	-0.514399	0.412427	-1.24725	0.212306	0.324044	209.216	-0.920227	0.414341	-2.22094	0.0263551	0.0494815	209.216	-0.761	0.412944	-1.84286	0.0653491	0.114466	209.216	-0.0860934	0.407487	-0.211279	0.83267	0.885853	209.216
MYCTH_109876	1228.48	0.328594	0.160549	2.04669	0.0406883	0.103211	1228.48	-0.019726	0.160486	-0.122914	0.902175	0.944078	1228.48	0.0498075	0.160446	0.310431	0.756233	0.851438	1228.48	-0.214358	0.160028	-1.33951	0.180405	0.448558	1228.48	0.334367	0.160388	2.08473	0.0370934	0.0767713	1228.48	0.070586	0.160581	0.439567	0.660251	0.743865	1228.48	-0.210131	0.161184	-1.30367	0.192345	0.282828	1228.48	-0.111977	0.160356	-0.698307	0.484985	0.605326	1228.48
MYCTH_109897	1505.36	-0.759992	0.26581	-2.85916	0.00424764	0.0164485	1505.36	-0.0296653	0.263907	-0.112408	0.9105	0.948897	1505.36	0.423636	0.263504	1.6077	0.1079	0.224192	1505.36	0.158312	0.263362	0.601119	0.547761	0.778684	1505.36	0.126127	0.265242	0.475517	0.634419	0.732164	1505.36	0.60067	0.264561	2.27045	0.0231806	0.0442006	1505.36	1.26152	0.264105	4.77659	1.78289e-06	8.51587e-06	1505.36	0.747174	0.264237	2.82767	0.00468888	0.0130742	1505.36
MYCTH_109914	22.9827	1.69225	1.08642	1.55764	0.119319	0.23793	22.9827	2.74925	0.996909	2.75778	0.00581958	0.0169734	22.9827	1.89086	1.0445	1.8103	0.0702491	0.162803	22.9827	1.12673	1.06962	1.0534	0.292158	0.577653	22.9827	2.77686	1.48138	1.87451	0.0608595	0.116098	22.9827	2.81099	1.46964	1.9127	0.0557862	0.0961624	22.9827	2.19578	1.50989	1.45427	0.145872	0.225704	22.9827	2.14323	1.49217	1.43632	0.150911	0.246634	22.9827
MYCTH_10995	322.627	0.0545599	0.195524	0.279044	0.780211	0.860373	322.627	0.201266	0.189037	1.06469	0.287014	0.423096	322.627	0.160258	0.19007	0.843152	0.399144	0.568549	322.627	0.336696	0.184376	1.82614	0.0678295	0.251321	322.627	-0.0905204	0.188868	-0.479279	0.63174	0.729656	322.627	0.259909	0.184361	1.40978	0.158603	0.236786	322.627	0.728077	0.181354	4.01466	5.95303e-05	0.000218429	322.627	0.329213	0.181978	1.80908	0.0704382	0.13265	322.627
MYCTH_109978	3520.04	-0.947092	0.162107	-5.84241	5.14515e-09	8.21677e-08	3520.04	-1.38976	0.162369	-8.55924	1.13613e-17	3.89518e-16	3520.04	-0.735694	0.160478	-4.58441	4.55281e-06	5.44798e-05	3520.04	0.0911606	0.158309	0.57584	0.564723	0.786711	3520.04	-1.43465	0.161915	-8.86054	7.96299e-19	2.20674e-17	3520.04	-1.62012	0.161978	-10.0021	1.49131e-23	3.44033e-22	3520.04	-1.3494	0.161106	-8.37584	5.48319e-17	9.89423e-16	3520.04	-1.25445	0.160166	-7.83217	4.79518e-15	1.00597e-13	3520.04
MYCTH_110022	1316.42	1.87966	0.214022	8.78255	1.59815e-18	9.11267e-17	1316.42	1.31269	0.214203	6.12825	8.8853e-10	1.02899e-08	1316.42	0.345487	0.215668	1.60194	0.109169	0.22611	1316.42	0.389009	0.214851	1.8106	0.0702027	0.256424	1316.42	1.74959	0.215541	8.1172	4.77057e-16	9.85237e-15	1316.42	0.260488	0.217282	1.19885	0.230587	0.32359	1316.42	-0.719599	0.220027	-3.27051	0.00107353	0.00303317	1316.42	-0.561504	0.218545	-2.56928	0.0101911	0.0254074	1316.42
MYCTH_110028	354.486	0.277513	0.324474	0.855269	0.392402	0.554002	354.486	1.12611	0.320047	3.51859	0.000433846	0.00173099	354.486	0.516229	0.321998	1.6032	0.108889	0.225759	354.486	0.367029	0.321042	1.14324	0.252938	0.538991	354.486	0.441381	0.323684	1.36362	0.172688	0.273644	354.486	0.758557	0.322232	2.35407	0.0185689	0.0363009	354.486	0.876973	0.321915	2.72423	0.0064451	0.0151998	354.486	0.32945	0.322582	1.02129	0.307117	0.431433	354.486
MYCTH_110038	26.2522	1.43913	0.877483	1.64006	0.100992	0.209377	26.2522	2.25002	0.820124	2.74351	0.0060786	0.0176164	26.2522	1.45553	0.856709	1.69898	0.0893233	0.194987	26.2522	0.69523	0.876793	0.792923	0.427823	0.694887	26.2522	1.49371	0.811447	1.84079	0.0656519	0.123799	26.2522	1.91013	0.791739	2.41258	0.0158401	0.031542	26.2522	3.09149	0.768939	4.02046	5.8084e-05	0.000213755	26.2522	2.60516	0.771616	3.37624	0.000734832	0.00257744	26.2522
MYCTH_110042	2239.43	0.600336	0.131494	4.56551	4.98273e-06	4.37327e-05	2239.43	0.730902	0.130807	5.58764	2.30176e-08	2.0711e-07	2239.43	0.487661	0.131184	3.71738	0.000201302	0.00142403	2239.43	0.0988188	0.131117	0.753667	0.451049	0.715617	2239.43	0.838494	0.131018	6.39982	1.55564e-10	1.56241e-09	2239.43	0.985918	0.130751	7.54045	4.68366e-14	4.38726e-13	2239.43	0.922722	0.13079	7.05496	1.72647e-12	1.91501e-11	2239.43	0.472217	0.130929	3.60665	0.000310172	0.00118873	2239.43
MYCTH_110061	660.843	-2.4339	0.307752	-7.90863	2.60239e-15	1.00959e-13	660.843	-2.36486	0.303066	-7.80311	6.04005e-15	1.45937e-13	660.843	-0.56713	0.293666	-1.93121	0.0534569	0.132103	660.843	-0.287113	0.292068	-0.983036	0.32559	0.608953	660.843	-2.16765	0.301188	-7.19701	6.15462e-13	8.76604e-12	660.843	-2.50823	0.302564	-8.28992	1.13324e-16	1.3521e-15	660.843	-2.32051	0.301001	-7.70929	1.26521e-14	1.77007e-13	660.843	-2.16126	0.298172	-7.24837	4.21804e-13	7.20893e-12	660.843
MYCTH_110187	903.073	-0.992253	0.365043	-2.71818	0.00656422	0.0235216	903.073	-1.53176	0.365393	-4.19208	2.76403e-05	0.000143307	903.073	-0.812674	0.364208	-2.23135	0.0256582	0.0752741	903.073	-0.162755	0.363133	-0.448197	0.654011	0.836567	903.073	-2.31977	0.366918	-6.32232	2.5766e-10	2.51683e-09	903.073	-3.51485	0.371659	-9.45718	3.16349e-21	5.81357e-20	903.073	-3.79597	0.373554	-10.1618	2.9364e-24	9.72149e-23	903.073	-3.22862	0.368574	-8.75975	1.95687e-18	6.46425e-17	903.073
MYCTH_110298	451.023	-0.48344	0.209527	-2.30729	0.0210387	0.0611093	451.023	0.14262	0.202727	0.703509	0.481739	0.618777	451.023	0.0211536	0.203621	0.103887	0.917259	0.952344	451.023	0.0566356	0.201433	0.281164	0.778584	0.903728	451.023	-0.0243537	0.203196	-0.119853	0.904599	0.938151	451.023	-0.156247	0.203039	-0.769542	0.441571	0.546078	451.023	-0.460142	0.204475	-2.25036	0.0244262	0.0495277	451.023	-0.0140526	0.201352	-0.0697915	0.94436	0.962516	451.023
MYCTH_110317	695.96	-1.26805	0.323663	-3.9178	8.93596e-05	0.000579099	695.96	-0.0807293	0.306786	-0.263146	0.792438	0.865912	695.96	0.923766	0.302458	3.0542	0.00225663	0.01054	695.96	-0.454496	0.306729	-1.48175	0.138406	0.384638	695.96	0.361287	0.306393	1.17916	0.238333	0.354415	695.96	2.12685	0.301688	7.04985	1.79111e-12	1.44926e-11	695.96	1.35329	0.302856	4.46842	7.87996e-06	3.38706e-05	695.96	0.51705	0.304177	1.69983	0.0891625	0.161323	695.96
MYCTH_110470	90.0268	0.797629	0.503371	1.58457	0.113063	0.228765	90.0268	2.24192	0.48111	4.6599	3.16359e-06	1.95727e-05	90.0268	2.18074	0.481861	4.52567	6.02057e-06	6.92162e-05	90.0268	1.89794	0.480868	3.94689	7.91715e-05	0.00143115	90.0268	2.18633	0.480466	4.55043	5.35358e-06	2.72517e-05	90.0268	2.07523	0.480186	4.32172	1.54817e-05	5.41484e-05	90.0268	2.15291	0.479757	4.4875	7.20626e-06	3.11135e-05	90.0268	3.17325	0.475736	6.67018	2.55492e-11	3.4013e-10	90.0268
MYCTH_110475	1449.62	1.23849	0.281924	4.39297	1.11811e-05	9.05577e-05	1449.62	1.32195	0.281583	4.69473	2.66956e-06	1.68283e-05	1449.62	0.405921	0.282463	1.43708	0.150697	0.287315	1449.62	0.709401	0.281741	2.51792	0.011805	0.0796883	1449.62	-0.525191	0.283461	-1.85278	0.0639139	0.121046	1449.62	-2.20131	0.288279	-7.63602	2.24045e-14	2.16169e-13	1449.62	-2.06034	0.28754	-7.16542	7.75509e-13	8.981e-12	1449.62	-1.6826	0.285082	-5.90216	3.58773e-09	3.62582e-08	1449.62
MYCTH_110510	380.732	1.06348	0.217798	4.88286	1.04558e-06	1.05879e-05	380.732	-0.291566	0.223645	-1.3037	0.192337	0.314068	380.732	-0.582623	0.226779	-2.56912	0.0101956	0.0361074	380.732	-0.433579	0.221841	-1.95446	0.0506473	0.209902	380.732	0.0571874	0.224464	0.254773	0.798898	0.861896	380.732	-0.444973	0.226897	-1.96113	0.0498642	0.08729	380.732	-0.299622	0.225698	-1.32753	0.184332	0.273035	380.732	-0.444086	0.224709	-1.97628	0.0481235	0.0961275	380.732
MYCTH_110532	794.086	3.29668	0.38877	8.47979	2.25605e-17	1.14775e-15	794.086	2.93678	0.388763	7.55416	4.21585e-14	8.9409e-13	794.086	2.68099	0.388942	6.89305	5.46099e-12	2.01724e-10	794.086	1.17314	0.389959	3.00837	0.0026265	0.025456	794.086	1.21413	0.391411	3.10193	0.00192264	0.00574078	794.086	0.901064	0.39165	2.30069	0.0214092	0.041185	794.086	1.01395	0.391445	2.59028	0.00958976	0.0216743	794.086	0.419176	0.391987	1.06936	0.284906	0.406949	794.086
MYCTH_110536	679.805	0.509602	0.16137	3.15797	0.00158871	0.00713033	679.805	0.456922	0.159779	2.85972	0.0042402	0.0129414	679.805	0.446411	0.160073	2.78879	0.00529059	0.021083	679.805	0.146432	0.159463	0.918282	0.358471	0.638618	679.805	0.524964	0.1609	3.26267	0.0011037	0.00349015	679.805	0.457082	0.160522	2.84748	0.00440672	0.010022	679.805	0.37853	0.160777	2.35438	0.0185538	0.0387236	679.805	0.428465	0.159615	2.68437	0.00726663	0.0191406	679.805
MYCTH_110640	69.8591	1.21251	0.555113	2.18425	0.0289436	0.0786643	69.8591	0.975263	0.552955	1.76373	0.0777775	0.15253	69.8591	0.872085	0.555483	1.56996	0.116425	0.237776	69.8591	0.150232	0.560795	0.267891	0.788783	0.908613	69.8591	-0.374994	0.560712	-0.668783	0.503634	0.621854	69.8591	0.311999	0.544522	0.572977	0.56666	0.663321	69.8591	0.13411	0.547016	0.245166	0.806328	0.863468	69.8591	-0.783227	0.559346	-1.40025	0.161437	0.260376	69.8591
MYCTH_110651	7445.97	11.2311	0.941655	11.927	8.56278e-33	1.34721e-30	7445.97	13.33	0.941483	14.1585	1.65476e-45	3.26214e-43	7445.97	13.5105	0.94148	14.3503	1.0612e-46	2.04909e-44	7445.97	13.3344	0.941474	14.1633	1.54539e-45	3.1261e-43	7445.97	5.92153	1.13293	5.22673	1.72533e-07	1.10528e-06	7445.97	4.31204	1.1447	3.76698	0.000165235	0.0004875	7445.97	3.55527	1.1572	3.07231	0.00212412	0.00561383	7445.97	4.67319	1.1379	4.10686	4.01068e-05	0.000188865	7445.97
MYCTH_110670	903.261	-1.29878	0.150749	-8.61549	6.96446e-18	3.74494e-16	903.261	-1.93172	0.152674	-12.6526	1.08226e-36	1.40113e-34	903.261	-1.17809	0.14816	-7.95142	1.84382e-15	1.08784e-13	903.261	-0.429046	0.143985	-2.97979	0.00288445	0.0274658	903.261	-2.21824	0.155158	-14.2966	2.29745e-46	6.87176e-44	903.261	-2.78554	0.159284	-17.4878	1.7733e-68	3.07633e-65	903.261	-2.05378	0.152365	-13.4793	2.06964e-41	4.60309e-39	903.261	-1.72578	0.148661	-11.6088	3.71681e-31	5.14139e-29	903.261
MYCTH_110674	4110.03	0.185624	0.18861	0.984171	0.325031	0.488323	4110.03	-0.112579	0.188548	-0.597081	0.550453	0.678504	4110.03	-0.329686	0.188788	-1.74633	0.0807537	0.180977	4110.03	-0.600578	0.188636	-3.1838	0.00145356	0.0162067	4110.03	-0.605668	0.19079	-3.17452	0.00150085	0.0046034	4110.03	-0.229105	0.19004	-1.20557	0.227985	0.320561	4110.03	-0.641499	0.190566	-3.36629	0.00076186	0.00222504	4110.03	-1.38048	0.191365	-7.21383	5.43979e-13	9.10367e-12	4110.03
MYCTH_110717	2908.27	-0.654386	0.170567	-3.83653	0.000124783	0.00078414	2908.27	-1.37601	0.17137	-8.02949	9.78795e-16	2.61233e-14	2908.27	-0.938367	0.170498	-5.50369	3.71922e-08	7.33145e-07	2908.27	0.151158	0.168611	0.896488	0.369992	0.649876	2908.27	-1.34811	0.170905	-7.88805	3.06936e-15	5.73784e-14	2908.27	-1.97027	0.172051	-11.4517	2.30649e-30	1.00032e-28	2908.27	-1.9081	0.17184	-11.1039	1.20067e-28	5.69105e-27	2908.27	-1.46035	0.170235	-8.57848	9.61378e-18	2.9048e-16	2908.27
MYCTH_110792	489.405	1.00237	0.209358	4.78783	1.68596e-06	1.64077e-05	489.405	1.7793	0.203835	8.72915	2.56598e-18	9.71936e-17	489.405	1.17536	0.206474	5.69252	1.25176e-08	2.74098e-07	489.405	0.274955	0.209168	1.31452	0.188672	0.460355	489.405	1.59685	0.205689	7.76343	8.26655e-15	1.46736e-13	489.405	2.5029	0.203319	12.3102	7.98096e-35	5.28449e-33	489.405	2.20579	0.203791	10.8238	2.65569e-27	1.11823e-25	489.405	2.43477	0.203001	11.9939	3.82562e-33	6.51312e-31	489.405
MYCTH_110806	44.4373	2.91197	0.682622	4.26587	1.99125e-05	0.000151864	44.4373	2.64375	0.681215	3.88093	0.000104058	0.000478069	44.4373	2.991	0.677749	4.41314	1.0188e-05	0.000110545	44.4373	2.53982	0.6779	3.7466	0.000179247	0.00278916	44.4373	0.729688	0.872427	0.836389	0.402936	0.528275	44.4373	-0.559357	0.974605	-0.573932	0.566014	0.662839	44.4373	0.674864	0.864944	0.78024	0.435249	0.542514	44.4373	1.21646	0.826609	1.47162	0.141123	0.233438	44.4373
MYCTH_110817	6186.93	-0.170449	0.241761	-0.70503	0.480792	0.635767	6186.93	-2.08207	0.243078	-8.56543	1.07671e-17	3.72086e-16	6186.93	-1.39449	0.242366	-5.75366	8.73325e-09	1.95257e-07	6186.93	0.0528411	0.24142	0.218876	0.826746	0.926899	6186.93	-1.39442	0.242191	-5.75751	8.53659e-09	6.76222e-08	6186.93	-2.94387	0.243887	-12.0706	1.50996e-33	9.0327e-32	6186.93	-2.87971	0.243746	-11.8144	3.29025e-32	2.21238e-30	6186.93	-2.22282	0.242496	-9.16641	4.89012e-20	1.93269e-18	6186.93
MYCTH_110821	9661.48	-0.0404752	0.110689	-0.365665	0.714615	0.817693	9661.48	-0.97271	0.110986	-8.76427	1.87995e-18	7.24742e-17	9661.48	-0.811417	0.11092	-7.31533	2.56744e-13	1.12438e-11	9661.48	-0.56634	0.110597	-5.12077	3.04288e-07	9.36677e-06	9661.48	-0.60791	0.110611	-5.49592	3.88677e-08	2.74543e-07	9661.48	-1.14907	0.110772	-10.3732	3.28224e-25	8.81428e-24	9661.48	-0.472519	0.110505	-4.276	1.90281e-05	7.67317e-05	9661.48	-0.807421	0.11052	-7.30563	2.75972e-13	4.81889e-12	9661.48
MYCTH_110871	637.106	-0.409987	0.384871	-1.06526	0.286759	0.448275	637.106	0.404657	0.375932	1.07641	0.281743	0.41718	637.106	-0.749402	0.385102	-1.94598	0.0516569	0.128665	637.106	-1.27599	0.386125	-3.30459	0.000951141	0.0116945	637.106	0.284623	0.379371	0.750252	0.453103	0.576786	637.106	3.27011	0.372553	8.77758	1.67027e-18	2.39074e-17	637.106	3.09995	0.372654	8.31859	8.90176e-17	1.56303e-15	637.106	2.12679	0.373248	5.69806	1.21175e-08	1.11863e-07	637.106
MYCTH_110897	1215.05	0.160736	0.129206	1.24403	0.21349	0.364204	1215.05	0.186238	0.127663	1.45883	0.144612	0.250225	1215.05	-0.15575	0.129198	-1.20552	0.228003	0.387584	1215.05	-0.126033	0.127429	-0.989052	0.322638	0.606697	1215.05	0.456344	0.129357	3.52778	0.000419057	0.00147341	1215.05	0.465175	0.12886	3.60994	0.00030627	0.000863611	1215.05	0.21066	0.129565	1.62589	0.103973	0.169077	1215.05	-0.0351668	0.129441	-0.271682	0.785867	0.852453	1215.05
MYCTH_110931	2926.78	2.45407	0.637178	3.85147	0.00011741	0.000741649	2926.78	2.08683	0.637176	3.27512	0.00105618	0.00382518	2926.78	0.852868	0.637955	1.33688	0.181263	0.328379	2926.78	2.17952	0.637024	3.42141	0.000622977	0.00810538	2926.78	2.98931	0.637057	4.69238	2.70047e-06	1.43881e-05	2926.78	3.74208	0.636947	5.87503	4.22771e-09	2.36283e-08	2926.78	4.32966	0.636904	6.79797	1.06104e-11	1.07391e-10	2926.78	3.20076	0.63697	5.02498	5.03497e-07	3.51246e-06	2926.78
MYCTH_110951	3.76394	-0.582442	1.91262	-0.304526	0.760727	0.848849	3.76394	2.63002	1.34255	1.95897	0.0501161	0.107229	3.76394	2.08441	1.37553	1.51534	0.129686	0.257854	3.76394	0.25009	1.52435	0.164063	0.869682	0.945967	3.76394	0.00440957	1.11844	0.0039426	0.996854	0.997659	3.76394	-0.697668	1.17487	-0.593826	0.552628	0.651716	3.76394	0.13878	1.09303	0.126968	0.898966	0.929295	3.76394	0.610926	1.04832	0.582769	0.560049	0.670649	3.76394
MYCTH_110956	409.522	-0.837043	0.372718	-2.24578	0.0247181	0.0697459	409.522	-0.896339	0.37013	-2.42169	0.0154486	0.0394935	409.522	-0.487586	0.367788	-1.32573	0.18493	0.332945	409.522	0.103565	0.363463	0.28494	0.77569	0.903728	409.522	-1.64795	0.374865	-4.39612	1.10205e-05	5.31067e-05	409.522	-1.50133	0.371978	-4.03606	5.43557e-05	0.000174043	409.522	-2.44245	0.382639	-6.38317	1.73454e-10	1.50153e-09	409.522	-2.28303	0.376714	-6.06038	1.35802e-09	1.45024e-08	409.522
MYCTH_111030	44.8157	2.41244	0.438951	5.49592	3.88669e-08	5.18388e-07	44.8157	1.23455	0.448843	2.75052	0.00595007	0.0173075	44.8157	1.12965	0.451496	2.50201	0.0123491	0.0422714	44.8157	1.39404	0.441619	3.15665	0.0015959	0.0174084	44.8157	1.01905	0.478259	2.13075	0.0331098	0.0694041	44.8157	0.355007	0.489806	0.724792	0.46858	0.57299	44.8157	0.648547	0.482329	1.34461	0.17875	0.266359	44.8157	0.845561	0.473026	1.78756	0.0738474	0.13813	44.8157
MYCTH_111035	185.758	1.9125	0.581215	3.29051	0.00100005	0.00476256	185.758	2.73481	0.572237	4.77916	1.76026e-06	1.15408e-05	185.758	0.965834	0.589782	1.63761	0.101503	0.214787	185.758	0.0024688	0.600299	0.00411262	0.996719	0.99913	185.758	2.55304	0.597013	4.27636	1.89972e-05	8.70018e-05	185.758	3.5373	0.592039	5.97478	2.30406e-09	1.32441e-08	185.758	2.71712	0.595106	4.56578	4.9763e-06	2.20002e-05	185.758	0.932378	0.607988	1.53355	0.125141	0.212603	185.758
MYCTH_111036	414.041	-1.39345	0.350611	-3.97434	7.0575e-05	0.000468076	414.041	-1.58883	0.348388	-4.5605	5.10319e-06	3.04601e-05	414.041	-0.798768	0.341493	-2.33905	0.0193329	0.0600556	414.041	-0.0538497	0.335587	-0.160464	0.872515	0.947576	414.041	-0.713048	0.340343	-2.09509	0.0361631	0.074989	414.041	-0.0702384	0.336718	-0.208597	0.834763	0.882263	414.041	1.17974	0.333881	3.53343	0.000410202	0.00126218	414.041	0.815487	0.333996	2.44161	0.014622	0.0346769	414.041
MYCTH_111073	801.553	-0.797152	0.252724	-3.15424	0.00160919	0.00720321	801.553	-0.425742	0.251021	-1.69604	0.0898774	0.171884	801.553	-0.506618	0.251269	-2.01624	0.0437752	0.113562	801.553	0.144857	0.249792	0.579908	0.561977	0.785588	801.553	-0.980092	0.251422	-3.8982	9.691e-05	0.000388087	801.553	-1.10502	0.25134	-4.39651	1.10006e-05	3.93968e-05	801.553	-1.31266	0.251745	-5.21424	1.84568e-07	1.02624e-06	801.553	-0.793989	0.25038	-3.17114	0.00151842	0.00489354	801.553
MYCTH_111088	7563.3	6.74012	0.402473	16.7468	5.97627e-63	2.98673e-60	7563.3	9.32985	0.401564	23.2338	2.07371e-119	1.63521e-116	7563.3	9.89958	0.401523	24.6551	3.24743e-134	3.44877e-131	7563.3	9.65337	0.401512	24.0426	9.98596e-128	1.21201e-124	7563.3	0.478672	0.457966	1.04521	0.295924	0.41894	7563.3	0.144905	0.463608	0.312559	0.754616	0.820963	7563.3	0.920554	0.4413	2.086	0.0369784	0.0708433	7563.3	0.960198	0.434809	2.20832	0.027222	0.0591693	7563.3
MYCTH_111107	4749.96	-0.706669	0.148165	-4.76948	1.84698e-06	1.7751e-05	4749.96	-0.852075	0.147884	-5.76177	8.32357e-09	8.15804e-08	4749.96	-0.514619	0.147591	-3.4868	0.000488838	0.00294969	4749.96	-0.117271	0.146994	-0.797794	0.42499	0.69346	4749.96	-1.37272	0.148264	-9.25862	2.07087e-20	6.6776e-19	4749.96	-1.28968	0.147957	-8.7166	2.86684e-18	3.99149e-17	4749.96	-0.84337	0.147512	-5.71728	1.0824e-08	7.17244e-08	4749.96	-1.00834	0.147417	-6.84003	7.91773e-12	1.15017e-10	4749.96
MYCTH_111172	140.885	-0.00177863	0.328118	-0.00542071	0.995675	0.996613	140.885	-0.491889	0.329344	-1.49354	0.135295	0.238091	140.885	-0.465157	0.329642	-1.4111	0.158216	0.297775	140.885	-0.630954	0.326906	-1.93008	0.0535973	0.217498	140.885	-0.426438	0.328051	-1.29991	0.193631	0.300403	140.885	-0.108348	0.324344	-0.334053	0.73834	0.808204	140.885	0.657345	0.320432	2.05144	0.0402245	0.0760313	140.885	0.360106	0.320478	1.12365	0.261161	0.378777	140.885
MYCTH_111173	3586.33	-0.535427	0.209869	-2.55125	0.0107338	0.0351425	3586.33	-0.360282	0.209445	-1.72017	0.085401	0.164762	3586.33	-0.0543097	0.209298	-0.259485	0.795261	0.879046	3586.33	-0.659775	0.209393	-3.15089	0.00162775	0.0177073	3586.33	-0.502152	0.209483	-2.3971	0.0165255	0.0383576	3586.33	-0.28173	0.209281	-1.34618	0.178243	0.260722	3586.33	0.326237	0.20905	1.56057	0.118625	0.189843	3586.33	0.0273742	0.209054	0.130943	0.89582	0.929197	3586.33
MYCTH_111214	3128.88	-1.25386	0.255939	-4.89906	9.62954e-07	9.80966e-06	3128.88	-1.20014	0.255505	-4.69712	2.63854e-06	1.6657e-05	3128.88	-0.384525	0.254986	-1.50802	0.131548	0.260643	3128.88	-0.0238415	0.254668	-0.0936181	0.925412	0.968133	3128.88	-1.25794	0.255566	-4.92218	8.55873e-07	5.00259e-06	3128.88	-0.482964	0.254988	-1.89407	0.058216	0.0999141	3128.88	0.530393	0.254667	2.08269	0.0372793	0.0713491	3128.88	-1.1382	0.255165	-4.46066	8.17091e-06	4.48185e-05	3128.88
MYCTH_111314	398.236	0.675253	0.385757	1.75046	0.0800386	0.175395	398.236	0.250117	0.385892	0.648152	0.516887	0.651195	398.236	0.724524	0.384935	1.8822	0.0598091	0.143867	398.236	-0.462726	0.386862	-1.1961	0.231657	0.517937	398.236	0.298446	0.385942	0.773292	0.43935	0.563912	398.236	0.371099	0.385458	0.962748	0.335674	0.438565	398.236	0.974124	0.384524	2.53332	0.0112987	0.0249884	398.236	0.130434	0.385355	0.338478	0.735003	0.81653	398.236
MYCTH_111331	1585.22	0.728612	0.192379	3.78738	0.000152247	0.000932292	1585.22	0.804379	0.191608	4.19806	2.69217e-05	0.000139832	1585.22	-0.286265	0.194159	-1.47438	0.140379	0.273484	1585.22	-0.327443	0.193045	-1.6962	0.0898481	0.296562	1585.22	0.679751	0.1927	3.52751	0.000419481	0.0014743	1585.22	1.13669	0.191921	5.92268	3.16728e-09	1.7921e-08	1585.22	0.413611	0.192839	2.14486	0.0319644	0.0625584	1585.22	-0.0129772	0.193081	-0.0672112	0.946414	0.964277	1585.22
MYCTH_111372	557.388	8.22797	0.980719	8.38973	4.8724e-17	2.39283e-15	557.388	9.52181	0.979585	9.72025	2.47167e-22	1.45845e-20	557.388	8.76302	0.97998	8.94204	3.82039e-19	2.75068e-17	557.388	9.21132	0.979559	9.40353	5.27605e-21	5.09379e-19	557.388	4.78839	1.58277	3.02533	0.00248364	0.00719541	557.388	4.15648	1.60301	2.59293	0.00951624	0.0199623	557.388	3.58694	1.63773	2.19019	0.0285107	0.0566038	557.388	3.87033	1.60247	2.41523	0.0157254	0.0369569	557.388
MYCTH_111377	681.124	-0.271465	0.173414	-1.56541	0.117487	0.235306	681.124	-0.300238	0.171661	-1.74902	0.0802875	0.156392	681.124	-0.777615	0.174555	-4.45485	8.3952e-06	9.26307e-05	681.124	-0.410996	0.17053	-2.41011	0.0159478	0.0981832	681.124	-0.075797	0.171869	-0.441016	0.659201	0.752951	681.124	-0.190305	0.171677	-1.10851	0.267643	0.365136	681.124	-1.08375	0.176011	-6.15728	7.40044e-10	5.75118e-09	681.124	-0.825249	0.173044	-4.769	1.85139e-06	1.15262e-05	681.124
MYCTH_111405	10732.9	-0.0387716	0.182845	-0.212047	0.832071	0.895249	10732.9	0.323685	0.182653	1.77213	0.0763728	0.150388	10732.9	0.290669	0.182671	1.59122	0.11156	0.22985	10732.9	-0.0843677	0.182658	-0.461889	0.644161	0.831857	10732.9	0.257183	0.182672	1.4079	0.159162	0.257233	10732.9	0.105622	0.182669	0.578214	0.56312	0.660121	10732.9	0.0350121	0.18268	0.191658	0.84801	0.892891	10732.9	0.00446875	0.182637	0.0244679	0.980479	0.988631	10732.9
MYCTH_111425	8732.39	-0.481238	0.255478	-1.88367	0.0596094	0.139247	8732.39	-2.10815	0.256164	-8.22969	1.87695e-16	5.55653e-15	8732.39	-1.16066	0.255619	-4.54058	5.61006e-06	6.50247e-05	8732.39	0.388563	0.255143	1.52292	0.127779	0.367632	8732.39	-1.56879	0.255718	-6.13485	8.52401e-10	7.69379e-09	8732.39	-3.04787	0.256748	-11.8711	1.67342e-32	9.07202e-31	8732.39	-3.40393	0.25721	-13.234	5.58145e-40	9.6827e-38	8732.39	-2.37723	0.255906	-9.28949	1.55034e-20	6.5048e-19	8732.39
MYCTH_111604	309.386	-0.0653105	0.200802	-0.325248	0.744993	0.838784	309.386	-0.375056	0.20026	-1.87284	0.0610903	0.125717	309.386	-0.888382	0.206072	-4.31103	1.62494e-05	0.000164547	309.386	-0.264535	0.196682	-1.34499	0.178629	0.445837	309.386	0.160645	0.199798	0.80404	0.421374	0.546828	309.386	-0.0752243	0.200222	-0.375704	0.707137	0.781563	309.386	-0.423287	0.202612	-2.08916	0.0366937	0.0704006	309.386	-0.329164	0.199954	-1.6462	0.0997234	0.176606	309.386
MYCTH_111645	592.339	0.52101	0.305351	1.70626	0.087959	0.188474	592.339	0.7606	0.303976	2.50217	0.0123433	0.0325725	592.339	0.921858	0.303789	3.03453	0.00240909	0.0111117	592.339	0.873741	0.303216	2.88159	0.0039568	0.0357018	592.339	-0.415779	0.310298	-1.33993	0.180267	0.28373	592.339	-0.179058	0.308675	-0.580084	0.561858	0.659123	592.339	-0.0609686	0.308241	-0.197795	0.843205	0.88956	592.339	-0.55005	0.308941	-1.78044	0.0750044	0.139851	592.339
MYCTH_111741	2173.95	0.319808	0.436847	0.732082	0.464118	0.622537	2173.95	0.123055	0.436624	0.281832	0.778072	0.855392	2173.95	0.640967	0.436151	1.4696	0.14167	0.275178	2173.95	-0.170951	0.436521	-0.391621	0.695338	0.860682	2173.95	0.320143	0.435819	0.734579	0.462596	0.585177	2173.95	0.425007	0.43564	0.975591	0.329267	0.431951	2173.95	2.13226	0.435037	4.90133	9.51889e-07	4.74795e-06	2173.95	2.1279	0.434991	4.89183	9.99043e-07	6.54181e-06	2173.95
MYCTH_111770	1834.93	0.0747143	0.200566	0.372517	0.709508	0.814641	1834.93	-0.496019	0.200922	-2.46871	0.0135602	0.035311	1834.93	-0.527701	0.201092	-2.62417	0.00868605	0.0317542	1834.93	-0.373754	0.200101	-1.86783	0.0617855	0.23731	1834.93	-0.610859	0.201483	-3.03182	0.00243083	0.00705708	1834.93	-0.865417	0.201661	-4.29145	1.77512e-05	6.15402e-05	1834.93	-0.893593	0.201695	-4.43042	9.40518e-06	3.99709e-05	1834.93	-1.19001	0.201719	-5.89932	3.64999e-09	3.68453e-08	1834.93
MYCTH_111814	1008.83	0.108666	0.140874	0.77137	0.440488	0.599741	1008.83	-0.106401	0.140173	-0.759067	0.447813	0.587441	1008.83	0.103585	0.139546	0.742296	0.457908	0.622561	1008.83	0.20591	0.137819	1.49406	0.13516	0.379234	1008.83	-0.336475	0.140827	-2.38927	0.0168817	0.0391111	1008.83	-0.274191	0.139933	-1.95945	0.0500597	0.0875793	1008.83	-0.049258	0.139144	-0.354007	0.723334	0.798447	1008.83	0.181886	0.137797	1.31995	0.186851	0.292312	1008.83
MYCTH_111845	1614.82	-1.26212	0.254748	-4.95441	7.25509e-07	7.63808e-06	1614.82	-0.259954	0.252056	-1.03133	0.302386	0.439935	1614.82	0.139542	0.251695	0.554408	0.5793	0.722509	1614.82	0.302875	0.251238	1.20553	0.227999	0.513672	1614.82	-1.04669	0.253984	-4.12109	3.77088e-05	0.000163543	1614.82	-0.40835	0.252672	-1.61612	0.106068	0.167736	1614.82	0.124152	0.252118	0.492435	0.622412	0.712402	1614.82	-0.146028	0.252106	-0.579233	0.562432	0.672594	1614.82
MYCTH_111934	1763.27	-1.16889	0.218153	-5.35812	8.4093e-08	1.04627e-06	1763.27	-2.03408	0.219436	-9.26961	1.86831e-20	9.31364e-19	1763.27	-1.66058	0.218556	-7.59798	3.00799e-14	1.4945e-12	1763.27	-0.136161	0.215895	-0.630681	0.528249	0.765479	1763.27	-1.96656	0.219199	-8.97157	2.92317e-19	8.53722e-18	1763.27	-2.56298	0.22056	-11.6203	3.24902e-31	1.53163e-29	1763.27	-3.38887	0.22452	-15.0939	1.77721e-51	1.0277e-48	1763.27	-3.07505	0.221405	-13.8888	7.40371e-44	3.12119e-41	1763.27
MYCTH_111987	1914.75	0.311938	0.117292	2.6595	0.00782572	0.0272378	1914.75	0.322114	0.11661	2.7623	0.00573949	0.0167963	1914.75	0.0856694	0.117112	0.73152	0.464462	0.627555	1914.75	-0.132716	0.116725	-1.137	0.255538	0.54141	1914.75	0.430909	0.11666	3.69373	0.000220985	0.000829434	1914.75	0.317294	0.116593	2.72137	0.00650116	0.0141971	1914.75	-0.291806	0.117501	-2.48343	0.0130124	0.028352	1914.75	-0.600546	0.117544	-5.1091	3.23698e-07	2.35086e-06	1914.75
MYCTH_112014	1384.06	1.79779	0.26765	6.71695	1.85572e-11	4.15995e-10	1384.06	1.33551	0.267736	4.98815	6.09592e-07	4.36631e-06	1384.06	0.337755	0.269259	1.25438	0.209702	0.365728	1384.06	-0.116955	0.269295	-0.434301	0.66407	0.84237	1384.06	2.51359	0.268189	9.37243	7.08801e-21	2.3738e-19	1384.06	1.65316	0.268586	6.15505	7.50546e-10	4.59762e-09	1384.06	0.461344	0.269895	1.70934	0.0873873	0.14619	1384.06	0.507496	0.269415	1.88369	0.0596066	0.11504	1384.06
MYCTH_112025	1197.59	0.817651	0.294164	2.77957	0.00544304	0.0202204	1197.59	0.32585	0.294463	1.10659	0.26847	0.40289	1197.59	-0.804926	0.299216	-2.69012	0.00714266	0.0270112	1197.59	-0.285834	0.295108	-0.968576	0.332757	0.613734	1197.59	1.01797	0.294233	3.45975	0.00054068	0.0018559	1197.59	0.593982	0.294673	2.01573	0.0438282	0.0779188	1197.59	-0.289917	0.296897	-0.976489	0.328822	0.435385	1197.59	-0.754471	0.297543	-2.53567	0.0112232	0.0276535	1197.59
MYCTH_112050	6545.09	8.27332	0.277427	29.8216	2.04739e-195	1.73946e-191	6545.09	8.35823	0.277382	30.1326	1.81537e-199	1.57466e-195	6545.09	8.05093	0.277416	29.0211	3.55986e-185	1.51223e-181	6545.09	7.81287	0.277396	28.165	1.56827e-174	6.66203e-171	6545.09	4.29803	0.290213	14.8099	1.26356e-49	5.48007e-47	6545.09	1.20669	0.302826	3.98476	6.75483e-05	0.000212673	6545.09	0.62086	0.309723	2.00456	0.0450097	0.083884	6545.09	1.46803	0.298231	4.92246	8.54617e-07	5.70153e-06	6545.09
MYCTH_112051	374.981	-2.41185	0.463858	-5.19955	1.9977e-07	2.3378e-06	374.981	-2.47681	0.442881	-5.59249	2.23841e-08	2.01622e-07	374.981	-2.53364	0.45002	-5.63005	1.80153e-08	3.79796e-07	374.981	-1.85424	0.394767	-4.69706	2.63938e-06	6.79521e-05	374.981	-2.29828	0.524324	-4.38332	1.16882e-05	5.60441e-05	374.981	-1.61872	0.461854	-3.50482	0.000456909	0.00124866	374.981	-1.57598	0.459063	-3.43303	0.000596866	0.00177789	374.981	-1.70131	0.45023	-3.77877	0.000157607	0.000644777	374.981
MYCTH_112080	52.233	0.199194	0.579866	0.343518	0.731209	0.829717	52.233	-0.109674	0.576374	-0.190283	0.849088	0.90641	52.233	-0.760233	0.623809	-1.21869	0.22296	0.381755	52.233	-1.0144	0.60969	-1.6638	0.0961521	0.308967	52.233	-0.100547	0.57731	-0.174165	0.861736	0.911548	52.233	0.521511	0.54699	0.953421	0.340377	0.443041	52.233	1.28423	0.528976	2.42777	0.0151919	0.0324248	52.233	1.71869	0.518685	3.31355	0.000921194	0.00314271	52.233
MYCTH_112086	217.661	-0.160172	0.309975	-0.516726	0.605347	0.739047	217.661	0.269321	0.304576	0.884249	0.376562	0.516574	217.661	0.168654	0.305405	0.552231	0.58079	0.723943	217.661	-0.99807	0.310713	-3.2122	0.00131725	0.015103	217.661	1.08979	0.30904	3.52637	0.000421296	0.00147948	217.661	1.6701	0.306831	5.44308	5.23681e-08	2.56488e-07	217.661	1.07082	0.30847	3.4714	0.000517745	0.00156315	217.661	0.585381	0.309196	1.89324	0.0583266	0.11299	217.661
MYCTH_112089	5167.69	8.24628	1.02242	8.06549	7.29414e-16	2.951e-14	5167.69	10.9699	1.02214	10.7323	7.17717e-27	5.55846e-25	5167.69	10.7147	1.02214	10.4825	1.03939e-25	1.02682e-23	5167.69	10.3513	1.02214	10.1271	4.1885e-24	4.56224e-22	5167.69	6.11506	1.74668	3.50096	0.000463585	0.00161621	5167.69	3.62516	1.82305	1.98851	0.0467552	0.0824801	5167.69	4.32934	1.78626	2.42369	0.0153636	0.0327429	5167.69	3.27857	1.82632	1.79517	0.0726258	0.136133	5167.69
MYCTH_112121	710.372	1.06042	0.32469	3.26595	0.00109097	0.00512093	710.372	1.14554	0.323191	3.54446	0.000393426	0.00158872	710.372	0.449948	0.325922	1.38054	0.16742	0.309509	710.372	-0.246397	0.32724	-0.752956	0.451476	0.715617	710.372	0.45851	0.323368	1.41792	0.156214	0.253176	710.372	1.9602	0.320181	6.12217	9.23075e-10	5.6109e-09	710.372	2.44888	0.319749	7.65876	1.87733e-14	2.57251e-13	710.372	1.52975	0.320323	4.77565	1.79125e-06	1.11833e-05	710.372
MYCTH_112136	13553.9	-0.238093	0.141819	-1.67885	0.0931813	0.196492	13553.9	-0.0549652	0.141686	-0.387937	0.698063	0.79776	13553.9	-0.501455	0.141804	-3.53626	0.000405834	0.00252044	13553.9	-0.28597	0.141658	-2.01874	0.0435143	0.189394	13553.9	-0.70451	0.141754	-4.96993	6.69758e-07	3.97365e-06	13553.9	-1.78955	0.14206	-12.5972	2.18836e-36	1.80779e-34	13553.9	-1.60325	0.141977	-11.2924	1.4309e-29	7.56807e-28	13553.9	-1.80163	0.141944	-12.6926	6.5018e-37	1.5989e-34	13553.9
MYCTH_112137	13274.7	-0.393469	0.138746	-2.83589	0.00456979	0.0174887	13274.7	-0.411954	0.138648	-2.97122	0.0029662	0.00941068	13274.7	-0.587374	0.138709	-4.23457	2.28985e-05	0.000221831	13274.7	-0.3601	0.138556	-2.59895	0.00935104	0.0672135	13274.7	-0.635481	0.138618	-4.58442	4.5524e-06	2.3407e-05	13274.7	-1.8206	0.138941	-13.1034	3.14721e-39	4.01455e-37	13274.7	-1.75234	0.138906	-12.6153	1.73888e-36	1.95884e-34	13274.7	-1.73827	0.138793	-12.5241	5.50963e-36	1.18968e-33	13274.7
MYCTH_112159	1490.89	0.163206	0.169215	0.964491	0.3348	0.497893	1490.89	-0.371928	0.169515	-2.19408	0.0282299	0.06618	1490.89	-0.553332	0.170012	-3.25467	0.00113526	0.00595748	1490.89	-0.369739	0.168855	-2.18968	0.0285471	0.146183	1490.89	-0.654128	0.170064	-3.84637	0.000119878	0.000473941	1490.89	-1.41426	0.17158	-8.24262	1.68484e-16	1.98294e-15	1490.89	-1.6861	0.172463	-9.7766	1.41895e-22	4.10265e-21	1490.89	-1.40737	0.170728	-8.24338	1.67408e-16	4.29584e-15	1490.89
MYCTH_112204	9266.57	0.0788903	0.280374	0.281375	0.778423	0.859564	9266.57	-0.174626	0.280288	-0.623023	0.533269	0.664254	9266.57	-0.518854	0.280607	-1.84905	0.0644513	0.152401	9266.57	-0.643819	0.28035	-2.29649	0.0216481	0.121642	9266.57	0.679245	0.280075	2.42523	0.0152987	0.035807	9266.57	1.04312	0.279909	3.72662	0.000194062	0.000566195	9266.57	1.4524	0.279815	5.19057	2.09652e-07	1.15242e-06	9266.57	1.57055	0.279747	5.61418	1.97498e-08	1.75901e-07	9266.57
MYCTH_112227	573.382	1.11458	0.419825	2.65486	0.00793411	0.0275473	573.382	0.748154	0.419804	1.78215	0.0747244	0.147577	573.382	0.833833	0.419698	1.98675	0.0469506	0.119932	573.382	-0.0184951	0.421297	-0.0439005	0.964984	0.985701	573.382	1.03788	0.418087	2.48246	0.0130479	0.0311183	573.382	2.2492	0.416188	5.40429	6.50644e-08	3.14762e-07	573.382	2.22852	0.416195	5.35451	8.57892e-08	5.00428e-07	573.382	1.14596	0.417079	2.74759	0.00600349	0.0161596	573.382
MYCTH_112306	673.965	1.0112	0.233593	4.32891	1.49849e-05	0.00011799	673.965	1.93209	0.229545	8.41708	3.85995e-17	1.23093e-15	673.965	1.13981	0.23178	4.91765	8.75891e-07	1.26557e-05	673.965	1.00437	0.230832	4.35107	1.35475e-05	0.000306933	673.965	1.39372	0.232672	5.99008	2.09737e-09	1.80482e-08	673.965	0.896686	0.23363	3.83806	0.000124009	0.000375054	673.965	0.269436	0.236103	1.14118	0.253796	0.354155	673.965	0.643634	0.23349	2.75658	0.00584089	0.0157795	673.965
MYCTH_112322	125.036	-0.262711	0.459495	-0.571739	0.567499	0.707583	125.036	-0.862936	0.467935	-1.84413	0.0651635	0.132217	125.036	-0.522556	0.457516	-1.14216	0.253389	0.417693	125.036	-0.380943	0.441405	-0.863024	0.388124	0.662705	125.036	-1.88999	0.5268	-3.58768	0.000333636	0.00119982	125.036	-1.50004	0.493722	-3.03823	0.00237976	0.00572912	125.036	-0.731759	0.46267	-1.5816	0.113741	0.183028	125.036	-0.716591	0.454048	-1.57823	0.114513	0.198159	125.036
MYCTH_112329	1542.51	0.228016	0.154058	1.48006	0.138857	0.267149	1542.51	0.720855	0.152513	4.72653	2.28393e-06	1.45989e-05	1542.51	0.563689	0.152811	3.68881	0.000225307	0.00155965	1542.51	0.562907	0.152239	3.69752	0.000217717	0.00329132	1542.51	-0.212613	0.155101	-1.3708	0.170436	0.271011	1542.51	-0.264511	0.154833	-1.70837	0.0875674	0.14216	1542.51	-0.608137	0.155671	-3.90654	9.36268e-05	0.00032946	1542.51	-0.765193	0.155324	-4.92642	8.37504e-07	5.60425e-06	1542.51
MYCTH_112362	647.053	-2.40103	0.57889	-4.14765	3.35912e-05	0.000239922	647.053	-2.29541	0.576011	-3.98502	6.74753e-05	0.000323003	647.053	-2.54825	0.57775	-4.41064	1.03064e-05	0.000111262	647.053	-2.16332	0.5738	-3.77016	0.000163141	0.00261026	647.053	-1.57298	0.575934	-2.73119	0.00631061	0.0164133	647.053	-2.18411	0.578127	-3.7779	0.000158154	0.000469161	647.053	-2.11844	0.577695	-3.66706	0.000245354	0.000793218	647.053	-1.70224	0.574674	-2.9621	0.00305547	0.00903778	647.053
MYCTH_112363	1458.6	-0.49633	0.213862	-2.32079	0.020298	0.0592823	1458.6	-0.118855	0.211903	-0.560892	0.574871	0.698982	1458.6	0.0551732	0.211672	0.260654	0.794359	0.878646	1458.6	-0.632683	0.212176	-2.98187	0.0028649	0.0273543	1458.6	-0.262312	0.213248	-1.23008	0.218667	0.331275	1458.6	-0.192481	0.212753	-0.904714	0.365617	0.469692	1458.6	-0.734572	0.213985	-3.43282	0.000597346	0.00177871	1458.6	-0.817952	0.213463	-3.83182	0.000127201	0.000533164	1458.6
MYCTH_112399	2384.97	5.93837	0.463214	12.8199	1.26813e-37	2.39424e-35	2384.97	7.87182	0.462508	17.0198	5.85227e-65	1.8801e-62	2384.97	7.92316	0.462509	17.1308	8.74e-66	2.75019e-63	2384.97	7.33436	0.462529	15.8571	1.25555e-56	4.10274e-54	2384.97	0.773221	0.499892	1.54678	0.121917	0.206142	2384.97	1.42815	0.489528	2.9174	0.00352961	0.00816421	2384.97	0.687259	0.498436	1.37883	0.167946	0.253483	2384.97	0.452679	0.497649	0.909635	0.363015	0.488489	2384.97
MYCTH_112411	1440.68	0.838541	0.206905	4.05279	5.06107e-05	0.000348169	1440.68	1.08321	0.205979	5.25882	1.44982e-07	1.14847e-06	1440.68	0.604078	0.206755	2.92171	0.00348112	0.0149221	1440.68	0.810238	0.205851	3.93603	8.28397e-05	0.00149111	1440.68	0.112296	0.208088	0.539656	0.589434	0.696254	1440.68	0.0129649	0.207948	0.0623468	0.950287	0.964294	1440.68	-0.292979	0.208612	-1.40442	0.160194	0.243775	1440.68	0.0810723	0.207291	0.391105	0.69572	0.784912	1440.68
MYCTH_112442	769.661	0.316256	0.133865	2.36249	0.0181525	0.0541707	769.661	0.0995736	0.133096	0.748134	0.454379	0.594283	769.661	-0.0354247	0.134041	-0.264284	0.791561	0.876578	769.661	-0.0935003	0.132258	-0.706952	0.479596	0.732599	769.661	0.145674	0.134347	1.08432	0.278225	0.399888	769.661	-0.529104	0.136947	-3.86356	0.000111745	0.00033974	769.661	-0.368557	0.135975	-2.71047	0.00671876	0.0157851	769.661	-0.297949	0.134259	-2.21922	0.026472	0.0578515	769.661
MYCTH_112471	2785.37	1.98674	0.245534	8.09153	5.89201e-16	2.40666e-14	2785.37	2.70961	0.244587	11.0783	1.5986e-28	1.42951e-26	2785.37	2.71715	0.244614	11.1079	1.14799e-28	1.31801e-26	2785.37	2.46836	0.244508	10.0952	5.80217e-24	6.08583e-22	2785.37	2.11271	0.245539	8.60435	7.67482e-18	1.91297e-16	2785.37	0.997496	0.246538	4.04601	5.20979e-05	0.000167618	2785.37	0.179489	0.248081	0.723509	0.469367	0.574554	2785.37	1.20379	0.245928	4.89487	9.83694e-07	6.44607e-06	2785.37
MYCTH_112491	1167.02	-0.60827	0.508743	-1.19563	0.23184	0.38637	1167.02	-0.637667	0.505696	-1.26097	0.20732	0.331972	1167.02	-0.590808	0.505753	-1.16817	0.242737	0.405166	1167.02	-0.434258	0.501878	-0.865267	0.386892	0.661775	1167.02	-0.20425	0.501261	-0.407473	0.68366	0.772849	1167.02	-0.750471	0.503271	-1.49119	0.135912	0.2077	1167.02	-0.297751	0.500879	-0.594457	0.552207	0.648809	1167.02	0.105379	0.498479	0.2114	0.832575	0.885853	1167.02
MYCTH_112498	404.999	0.0739002	0.32394	0.22813	0.819546	0.888687	404.999	0.226573	0.320469	0.707004	0.479564	0.617115	404.999	0.381376	0.319933	1.19205	0.233242	0.393593	404.999	0.0108483	0.319597	0.0339438	0.972922	0.989223	404.999	0.32535	0.316415	1.02824	0.303837	0.428116	404.999	0.0923985	0.31665	0.2918	0.77044	0.833266	404.999	0.00213014	0.316943	0.00672091	0.994638	0.996245	404.999	0.0693326	0.315744	0.219585	0.826194	0.881601	404.999
MYCTH_112612	489.662	0.394826	0.189202	2.08679	0.0369069	0.0957732	489.662	0.179651	0.188116	0.955001	0.339577	0.479566	489.662	-0.119118	0.19072	-0.624571	0.532253	0.685362	489.662	0.325205	0.185189	1.75607	0.0790769	0.274555	489.662	-0.149824	0.190441	-0.786724	0.431443	0.556647	489.662	-0.222692	0.189791	-1.17336	0.240653	0.335382	489.662	-0.839818	0.194764	-4.31198	1.61801e-05	6.58593e-05	489.662	-0.527672	0.189844	-2.7795	0.00544427	0.0148622	489.662
MYCTH_112686	16301	0.336192	0.197985	1.69806	0.0894956	0.190948	16301	-0.363945	0.198053	-1.83762	0.0661191	0.133656	16301	-0.358285	0.198064	-1.80893	0.0704613	0.163073	16301	-0.0449064	0.197925	-0.226886	0.820512	0.922588	16301	-0.367691	0.198032	-1.85673	0.0633502	0.120135	16301	-1.16535	0.198186	-5.8801	4.10008e-09	2.29891e-08	16301	-1.52451	0.198304	-7.68777	1.49722e-14	2.07791e-13	16301	-1.71579	0.198269	-8.65382	4.98018e-18	1.56346e-16	16301
MYCTH_112699	292.049	0.182292	0.58673	0.310691	0.756035	0.84617	292.049	-0.247263	0.587252	-0.42105	0.673719	0.777209	292.049	-0.222563	0.58753	-0.378812	0.704828	0.815056	292.049	0.13511	0.581674	0.232277	0.816323	0.919703	292.049	1.93738	0.591281	3.27658	0.00105074	0.00333483	292.049	0.334135	0.599505	0.557352	0.577287	0.673217	292.049	-0.270323	0.606053	-0.446039	0.655569	0.740309	292.049	-0.14307	0.601225	-0.237965	0.811908	0.871463	292.049
MYCTH_112700	2260.28	-0.108117	0.112303	-0.962725	0.335685	0.498898	2260.28	-0.188798	0.111716	-1.68998	0.0910326	0.173432	2260.28	-0.0921191	0.11164	-0.825145	0.409289	0.578589	2260.28	-0.129622	0.111021	-1.16754	0.242991	0.527587	2260.28	-0.554018	0.112134	-4.94066	7.78591e-07	4.57244e-06	2260.28	-0.712298	0.112118	-6.3531	2.11013e-10	1.37103e-09	2260.28	-0.50539	0.111726	-4.52348	6.08323e-06	2.65422e-05	2260.28	-0.527163	0.111324	-4.73538	2.18644e-06	1.34141e-05	2260.28
MYCTH_112714	218.664	-2.91255	1.14311	-2.54792	0.0108366	0.0354107	218.664	-1.95414	0.823261	-2.37366	0.017613	0.0442441	218.664	-4.22585	1.51357	-2.79197	0.0052388	0.0209147	218.664	-3.07371	0.977381	-3.14485	0.00166172	0.0180306	218.664	-2.58541	1.81908	-1.42128	0.155236	0.25199	218.664	-0.307354	1.50383	-0.204381	0.838056	0.884235	218.664	-0.31603	1.50521	-0.209957	0.833701	0.883833	218.664	-0.61357	1.50611	-0.407388	0.683723	0.775032	218.664
MYCTH_112716	60.8324	-0.44989	0.591897	-0.760081	0.447206	0.606749	60.8324	0.41465	0.519834	0.797657	0.425069	0.565499	60.8324	0.969403	0.502876	1.92772	0.0538902	0.13298	60.8324	0.734986	0.497421	1.47759	0.139517	0.385977	60.8324	-0.0917762	0.573826	-0.159937	0.87293	0.918321	60.8324	0.127033	0.554778	0.228981	0.818884	0.87132	60.8324	-0.0798103	0.564032	-0.1415	0.887475	0.92136	60.8324	1.39652	0.511463	2.73044	0.00632506	0.0169479	60.8324
MYCTH_112802	77.5199	-1.94536	0.579933	-3.35446	0.000795192	0.00392332	77.5199	-2.80887	0.604996	-4.64279	3.43741e-06	2.11013e-05	77.5199	-2.81811	0.60877	-4.6292	3.67085e-06	4.49388e-05	77.5199	-0.981783	0.534194	-1.83788	0.0660802	0.246885	77.5199	-3.13907	0.585135	-5.36468	8.1091e-08	5.44414e-07	77.5199	-3.32828	0.586148	-5.67823	1.36096e-08	7.22456e-08	77.5199	-3.83232	0.614381	-6.23769	4.44077e-10	3.59043e-09	77.5199	-4.18056	0.618314	-6.76123	1.36828e-11	1.9174e-10	77.5199
MYCTH_112805	90.3178	-2.31043	1.02085	-2.26325	0.0236206	0.0672458	90.3178	-4.47261	1.33483	-3.35069	0.000806112	0.00301259	90.3178	-2.58202	1.01614	-2.54101	0.0110534	0.0386461	90.3178	0.572014	0.87482	0.653865	0.513199	0.754737	90.3178	-3.45554	0.948837	-3.64187	0.000270661	0.000994793	90.3178	-7.12844	1.64264	-4.33962	1.4273e-05	5.02043e-05	90.3178	-8.58641	1.67304	-5.13222	2.86346e-07	1.5408e-06	90.3178	-7.44392	1.64709	-4.51945	6.20001e-06	3.46519e-05	90.3178
MYCTH_112815	725.188	-2.1029	0.459161	-4.57989	4.6523e-06	4.13451e-05	725.188	-3.28521	0.462206	-7.10768	1.18011e-12	2.02698e-11	725.188	-1.30782	0.456973	-2.86192	0.0042109	0.0175114	725.188	-1.23112	0.456407	-2.69742	0.0069879	0.0545673	725.188	-0.499254	0.456084	-1.09465	0.273668	0.394909	725.188	-1.31385	0.45659	-2.87753	0.00400805	0.00918273	725.188	-0.119505	0.455797	-0.262188	0.793176	0.853917	725.188	0.0825158	0.455623	0.181105	0.856285	0.901819	725.188
MYCTH_112824	83.2947	0.145909	0.412798	0.353464	0.723741	0.824139	83.2947	-0.342278	0.416449	-0.821897	0.411135	0.551444	83.2947	-0.0953822	0.410518	-0.232346	0.816269	0.892172	83.2947	0.273612	0.392274	0.697502	0.485489	0.736651	83.2947	-0.74372	0.393231	-1.8913	0.0585839	0.112225	83.2947	-0.778423	0.390017	-1.99587	0.045948	0.0812048	83.2947	-0.363935	0.381431	-0.954131	0.340017	0.447476	83.2947	-0.182172	0.374309	-0.48669	0.626478	0.726609	83.2947
MYCTH_112826	74.6234	-0.87227	0.419658	-2.07852	0.0376611	0.0973141	74.6234	-0.739719	0.391524	-1.88933	0.0588477	0.122145	74.6234	-0.0640942	0.3663	-0.174977	0.861097	0.920784	74.6234	0.0890042	0.349694	0.25452	0.799094	0.913149	74.6234	-1.04005	0.402455	-2.58425	0.00975903	0.0241788	74.6234	-0.1106	0.360948	-0.306415	0.759289	0.824392	74.6234	0.0726755	0.356136	0.204067	0.838301	0.886574	74.6234	0.0540413	0.350256	0.154291	0.87738	0.915865	74.6234
MYCTH_112850	1699.49	-0.0195705	0.145881	-0.134154	0.893281	0.935105	1699.49	-0.307803	0.145635	-2.11353	0.0345558	0.0784857	1699.49	-0.566437	0.146621	-3.86326	0.000111883	0.000857905	1699.49	-0.221574	0.144495	-1.53344	0.125168	0.363566	1699.49	-0.652652	0.146374	-4.45879	8.24225e-06	4.05981e-05	1699.49	-0.983028	0.146901	-6.69178	2.20478e-11	1.58971e-10	1699.49	-1.12564	0.147369	-7.63828	2.20138e-14	2.99761e-13	1699.49	-1.01328	0.14607	-6.93691	4.0076e-12	6.00327e-11	1699.49
MYCTH_112889	372.02	-0.562652	0.235877	-2.38536	0.0170626	0.0514942	372.02	-0.106447	0.22809	-0.466687	0.640723	0.753373	372.02	0.17648	0.226587	0.778859	0.436063	0.604074	372.02	-0.0424376	0.225353	-0.188316	0.850629	0.937198	372.02	-0.750714	0.233682	-3.21255	0.00131562	0.0040742	372.02	0.0890894	0.226575	0.393201	0.694171	0.771469	372.02	0.470233	0.224864	2.09119	0.0365114	0.0701129	372.02	0.0734691	0.225304	0.326089	0.744357	0.821908	372.02
MYCTH_112905	5902.83	0.52076	0.261442	1.99187	0.0463849	0.11446	5902.83	1.41753	0.260503	5.44151	5.28318e-08	4.49278e-07	5902.83	0.792692	0.260903	3.03826	0.0023795	0.011005	5902.83	-0.814951	0.262234	-3.10772	0.00188535	0.0198733	5902.83	1.826	0.260556	7.00808	2.41618e-12	3.13207e-11	5902.83	2.61579	0.260344	10.0474	9.42864e-24	2.22239e-22	5902.83	1.72416	0.260534	6.61781	3.64562e-11	3.46353e-10	5902.83	0.85605	0.260741	3.28314	0.00102656	0.00346348	5902.83
MYCTH_112916	4513.57	-0.298837	0.175521	-1.70258	0.0886474	0.189567	4513.57	-0.0647744	0.174717	-0.370739	0.710832	0.807882	4513.57	-0.268951	0.175019	-1.5367	0.124368	0.250149	4513.57	-0.179502	0.174455	-1.02893	0.303512	0.588451	4513.57	-0.303773	0.174975	-1.73609	0.0825477	0.150235	4513.57	-0.0760486	0.174599	-0.435563	0.663154	0.74607	4513.57	0.694413	0.174095	3.9887	6.64361e-05	0.000241318	4513.57	0.0448776	0.174296	0.257479	0.796809	0.860052	4513.57
MYCTH_112924	233.637	-0.134896	0.306117	-0.440667	0.659454	0.778804	233.637	0.321926	0.293573	1.09658	0.272825	0.407875	233.637	0.38872	0.293427	1.32476	0.185251	0.33331	233.637	-0.0525195	0.293478	-0.178956	0.857972	0.940377	233.637	0.470362	0.293247	1.60398	0.108718	0.188121	233.637	0.692222	0.290107	2.3861	0.0170283	0.0336455	233.637	0.956645	0.288327	3.31792	0.000906917	0.00260915	233.637	1.05519	0.286336	3.68514	0.000228581	0.000905831	233.637
MYCTH_112996	157.592	1.00854	0.359154	2.8081	0.0049834	0.0188257	157.592	1.27552	0.343322	3.71524	0.000203012	0.000873907	157.592	0.661841	0.360013	1.83838	0.0660058	0.155256	157.592	0.820672	0.344815	2.38004	0.017311	0.104086	157.592	0.550999	0.358716	1.53603	0.124531	0.209948	157.592	0.779541	0.349181	2.23249	0.0255828	0.0481879	157.592	1.06183	0.343574	3.09054	0.00199792	0.00531756	157.592	1.04265	0.339231	3.07358	0.0021151	0.00654718	157.592
MYCTH_113066	294.791	-0.0656606	0.306248	-0.214403	0.830233	0.89434	294.791	1.00872	0.294401	3.42636	0.000611732	0.00235098	294.791	0.57445	0.297209	1.93282	0.0532587	0.131728	294.791	0.268747	0.29636	0.906826	0.364499	0.644089	294.791	0.442274	0.306773	1.4417	0.149388	0.244367	294.791	1.3371	0.300558	4.44873	8.63813e-06	3.13503e-05	294.791	0.452197	0.305328	1.48102	0.138601	0.216774	294.791	0.654952	0.302321	2.16641	0.0302795	0.0650959	294.791
MYCTH_113138	285.135	-0.024825	0.218188	-0.113778	0.909414	0.94628	285.135	-0.328285	0.217138	-1.51187	0.130567	0.23165	285.135	-0.445473	0.219839	-2.02635	0.0427285	0.11163	285.135	-0.112776	0.209672	-0.537869	0.590668	0.804937	285.135	-0.37267	0.214354	-1.73857	0.0821099	0.149515	285.135	-0.489258	0.213713	-2.28932	0.0220607	0.0423164	285.135	-0.154612	0.209925	-0.73651	0.461421	0.567732	285.135	-0.10155	0.20692	-0.49077	0.623589	0.724725	285.135
MYCTH_113236	539.499	0.191002	0.165168	1.1564	0.247516	0.405104	539.499	0.386953	0.16198	2.3889	0.0168991	0.0427853	539.499	-0.386526	0.167066	-2.31362	0.0206886	0.0633636	539.499	-0.521259	0.164884	-3.16136	0.00157033	0.0172428	539.499	0.660615	0.164149	4.02449	5.70982e-05	0.00024089	539.499	0.687452	0.163428	4.20645	2.59417e-05	8.72842e-05	539.499	-0.393736	0.168864	-2.33168	0.0197177	0.0409459	539.499	-0.0819072	0.165362	-0.495321	0.620374	0.721989	539.499
MYCTH_113239	1044.94	-0.845169	0.138815	-6.08844	1.14014e-09	1.97284e-08	1044.94	-0.781796	0.136306	-5.73558	9.71781e-09	9.41813e-08	1044.94	0.135727	0.133032	1.02026	0.307604	0.477683	1044.94	0.0237132	0.132213	0.179357	0.857658	0.940335	1044.94	-0.327994	0.13557	-2.41937	0.0155473	0.0363106	1044.94	-0.624478	0.136061	-4.5897	4.43888e-06	1.68429e-05	1044.94	-0.062819	0.134176	-0.468183	0.639654	0.727462	1044.94	0.239583	0.132865	1.8032	0.0713573	0.134124	1044.94
MYCTH_113387	13.5535	2.65315	0.799941	3.31668	0.000910939	0.00439985	13.5535	2.11857	0.804157	2.63453	0.00842551	0.0235208	13.5535	0.594979	0.879041	0.67685	0.498501	0.65765	13.5535	1.0209	0.829124	1.2313	0.218212	0.500505	13.5535	0.174798	0.762471	0.229252	0.818673	0.878097	13.5535	-0.164679	0.771462	-0.213464	0.830965	0.879428	13.5535	0.440358	0.743227	0.592495	0.553519	0.649868	13.5535	1.47513	0.709883	2.078	0.0377098	0.078264	13.5535
MYCTH_113450	2824.1	2.36936	0.830587	2.85263	0.00433589	0.0167292	2824.1	3.26499	0.829977	3.93383	8.36035e-05	0.000391776	2824.1	4.31265	0.829761	5.19746	2.02034e-07	3.39226e-06	2824.1	4.88421	0.829651	5.88706	3.93119e-09	1.56697e-07	2824.1	1.50226	0.826559	1.81749	0.069142	0.129393	2824.1	0.580832	0.826705	0.702587	0.482313	0.586221	2824.1	-0.579294	0.82714	-0.700357	0.483704	0.587236	2824.1	0.521845	0.826651	0.631276	0.52786	0.64218	2824.1
MYCTH_113457	1041.15	0.258009	0.158965	1.62306	0.104577	0.215026	1041.15	0.615224	0.156217	3.93826	8.20732e-05	0.000386274	1041.15	0.58447	0.156472	3.7353	0.000187494	0.00133974	1041.15	0.414538	0.155716	2.66214	0.00776462	0.0584428	1041.15	0.0492615	0.159131	0.309567	0.756891	0.830796	1041.15	0.195231	0.158019	1.23549	0.216648	0.306809	1041.15	0.0644609	0.158416	0.406908	0.684076	0.764254	1041.15	0.0789452	0.157475	0.501319	0.616147	0.718581	1041.15
MYCTH_113577	435.196	-2.16006	0.364422	-5.92736	3.07853e-09	5.02019e-08	435.196	-1.73121	0.357079	-4.84826	1.24549e-06	8.46e-06	435.196	-0.631975	0.351893	-1.79593	0.0725055	0.166985	435.196	0.0698328	0.349199	0.19998	0.841496	0.933436	435.196	-1.05262	0.358808	-2.93367	0.00334984	0.0094034	435.196	-1.08823	0.358025	-3.03953	0.00236947	0.00570594	435.196	-1.146	0.358293	-3.19849	0.00138151	0.00380903	435.196	0.203356	0.352476	0.576936	0.563982	0.673993	435.196
MYCTH_113600	300.046	-3.98457	0.70494	-5.65236	1.58262e-08	2.29453e-07	300.046	-5.07307	0.71731	-7.07236	1.52325e-12	2.58564e-11	300.046	-5.80294	0.739581	-7.84626	4.28641e-15	2.39588e-13	300.046	-1.25672	0.687026	-1.82922	0.067367	0.250262	300.046	-3.86579	0.713299	-5.41959	5.97347e-08	4.10245e-07	300.046	-4.54446	0.724318	-6.27411	3.51629e-10	2.23119e-09	300.046	-5.15046	0.742804	-6.93381	4.09662e-12	4.36537e-11	300.046	-5.44205	0.742973	-7.32469	2.39455e-13	4.2145e-12	300.046
MYCTH_113715	543.23	0.07774	0.135675	0.572986	0.566654	0.707464	543.23	0.155245	0.131011	1.18498	0.236027	0.365131	543.23	0.101913	0.132008	0.772024	0.440101	0.606973	543.23	0.15816	0.127929	1.23631	0.216344	0.497619	543.23	0.0675344	0.132476	0.509786	0.610201	0.712856	543.23	-0.0814815	0.132313	-0.615825	0.53801	0.638225	543.23	-0.185159	0.133139	-1.39072	0.16431	0.248947	543.23	0.0737016	0.129008	0.571294	0.5678	0.677457	543.23
MYCTH_113886	576.884	0.480558	0.166072	2.89367	0.00380773	0.0149632	576.884	0.49816	0.16461	3.02631	0.00247558	0.00805748	576.884	0.0532065	0.166554	0.319455	0.749381	0.847036	576.884	-0.127961	0.165476	-0.77329	0.439351	0.704456	576.884	0.441635	0.164287	2.68819	0.00718396	0.0184042	576.884	0.00478447	0.165106	0.0289782	0.976882	0.983915	576.884	-0.572383	0.167391	-3.41944	0.000627495	0.00185638	576.884	-0.496174	0.165831	-2.99204	0.00277118	0.00827988	576.884
MYCTH_113912	290.471	0.363079	0.24877	1.4595	0.144428	0.275372	290.471	0.869503	0.244375	3.55807	0.000373587	0.00151804	290.471	0.745823	0.245067	3.04334	0.00233965	0.0108443	290.471	0.392185	0.244731	1.60251	0.109042	0.333007	290.471	0.293628	0.247671	1.18556	0.235796	0.351244	290.471	0.265522	0.247036	1.07483	0.282449	0.381852	290.471	-0.0760379	0.248652	-0.3058	0.759757	0.826799	290.471	-0.0998238	0.247341	-0.403587	0.686516	0.777402	290.471
MYCTH_113985	1596.64	0.4741	0.211329	2.24342	0.0248696	0.0699968	1596.64	0.110071	0.211313	0.52089	0.602443	0.721619	1596.64	0.43181	0.210854	2.04791	0.0405686	0.107542	1596.64	-0.443186	0.211651	-2.09394	0.036265	0.170075	1596.64	0.589028	0.210621	2.79662	0.00516402	0.0138164	1596.64	1.29458	0.209869	6.16852	6.89327e-10	4.25264e-09	1596.64	1.29585	0.209861	6.17484	6.62317e-10	5.18964e-09	1596.64	0.851802	0.209966	4.05687	4.97355e-05	0.000229686	1596.64
MYCTH_114008	1706.24	-1.65576	0.200545	-8.25632	1.50235e-16	6.82563e-15	1706.24	-2.2184	0.201621	-11.0028	3.70392e-28	3.18097e-26	1706.24	-1.83412	0.199836	-9.17815	4.38567e-20	3.32684e-18	1706.24	-0.840478	0.195398	-4.30137	1.69747e-05	0.000371692	1706.24	-2.25877	0.200861	-11.2454	2.43946e-29	1.92362e-27	1706.24	-2.56013	0.201611	-12.6984	6.03839e-37	5.29061e-35	1706.24	-1.83703	0.198225	-9.26738	1.9077e-20	4.63513e-19	1706.24	-1.88418	0.197439	-9.54308	1.38645e-21	6.93462e-20	1706.24
MYCTH_114083	419.834	0.546318	0.312709	1.74705	0.0806289	0.17628	419.834	1.29272	0.307923	4.19818	2.69065e-05	0.000139832	419.834	1.84924	0.30671	6.02928	1.64695e-09	4.07945e-08	419.834	1.56591	0.306415	5.11042	3.21439e-07	9.859e-06	419.834	-0.47755	0.310673	-1.53715	0.124258	0.209569	419.834	-0.543472	0.310096	-1.75259	0.0796719	0.131433	419.834	0.539753	0.305816	1.76496	0.0775703	0.132115	419.834	1.21459	0.303966	3.99581	6.44735e-05	0.000289591	419.834
MYCTH_114107	50887.4	6.9719	0.390217	17.8667	2.14265e-71	1.30028e-68	50887.4	7.92484	0.390197	20.3099	1.05224e-91	5.07062e-89	50887.4	7.30047	0.390205	18.7093	4.15707e-78	1.60538e-75	50887.4	6.8121	0.390206	17.4577	3.00694e-68	1.16123e-65	50887.4	7.18466	0.389986	18.4228	8.61553e-76	1.06759e-72	50887.4	5.88901	0.390005	15.0999	1.62292e-51	8.79824e-49	50887.4	5.90639	0.390004	15.1444	8.24609e-52	5.10904e-49	50887.4	6.44321	0.38999	16.5215	2.5694e-61	7.58229e-58	50887.4
MYCTH_114166	149.342	-0.188818	0.316852	-0.59592	0.551229	0.695462	149.342	0.0418313	0.307898	0.135861	0.891931	0.936112	149.342	0.280817	0.305782	0.918356	0.358432	0.529976	149.342	0.284798	0.301669	0.944075	0.345131	0.625744	149.342	-1.02871	0.336808	-3.05428	0.00225603	0.00660217	149.342	-1.01011	0.332289	-3.03986	0.00236689	0.00570218	149.342	-0.0218222	0.315426	-0.0691832	0.944844	0.961074	149.342	0.128549	0.310851	0.41354	0.679211	0.771233	149.342
MYCTH_114237	964.886	0.241773	0.184559	1.31	0.190195	0.335596	964.886	0.447507	0.182968	2.44582	0.0144523	0.0373316	964.886	0.122242	0.18394	0.664572	0.506325	0.663234	964.886	-0.192532	0.183599	-1.04866	0.294335	0.579423	964.886	0.45098	0.18343	2.45859	0.0139484	0.0330569	964.886	0.602326	0.182857	3.29397	0.000987827	0.00254105	964.886	-0.0144919	0.184067	-0.0787316	0.937246	0.95632	964.886	-0.237541	0.183918	-1.29155	0.196512	0.304519	964.886
MYCTH_114376	4775.2	1.07434	0.235714	4.55782	5.16863e-06	4.51777e-05	4775.2	0.96168	0.235622	4.08146	4.47536e-05	0.000223485	4775.2	-0.0209674	0.236114	-0.0888022	0.929239	0.96006	4775.2	-0.383029	0.236065	-1.62256	0.104684	0.324359	4775.2	1.56531	0.235457	6.64794	2.97226e-11	3.31807e-10	4775.2	1.56524	0.235431	6.64841	2.96276e-11	2.10475e-10	4775.2	0.121165	0.235802	0.513843	0.607362	0.698801	4775.2	-0.0845962	0.235771	-0.358807	0.719739	0.804409	4775.2
MYCTH_114482	638.919	0.717588	0.273236	2.62625	0.00863303	0.0295513	638.919	0.383794	0.273109	1.40528	0.159939	0.271702	638.919	-0.251112	0.275953	-0.90998	0.362833	0.534622	638.919	-0.175288	0.273714	-0.640406	0.521909	0.761702	638.919	0.820784	0.272876	3.0079	0.00263061	0.00758573	638.919	0.540593	0.273136	1.97921	0.0477928	0.0841223	638.919	-0.206919	0.275407	-0.75132	0.45246	0.559439	638.919	0.0110342	0.273735	0.0403098	0.967846	0.979463	638.919
MYCTH_114497	528.216	0.100036	0.328365	0.304648	0.760634	0.848849	528.216	1.16921	0.311225	3.75679	0.000172107	0.00075511	528.216	1.46529	0.309635	4.73232	2.21972e-06	2.86164e-05	528.216	-0.413436	0.324269	-1.27498	0.202316	0.478389	528.216	1.44446	0.322254	4.48236	7.3822e-06	3.66952e-05	528.216	2.89998	0.315641	9.18757	4.01809e-20	6.68962e-19	528.216	4.18805	0.313725	13.3494	1.19361e-40	2.35305e-38	528.216	2.43795	0.316031	7.71429	1.21658e-14	2.43673e-13	528.216
MYCTH_114666	641.61	0.455045	2.05989	0.220908	0.825164	0.891869	641.61	0.083176	2.05989	0.040379	0.967791	0.981993	641.61	0.136727	2.05989	0.0663759	0.947079	0.968962	641.61	-0.299188	2.05989	-0.145245	0.884518	0.951983	641.61	-2.59675	1.79332	-1.44801	0.147613	0.242225	641.61	-2.76567	1.79332	-1.54221	0.123022	0.190859	641.61	-2.77299	1.79332	-1.54629	0.122035	0.194547	641.61	-3.0625	1.79332	-1.70773	0.0876863	0.159304	641.61
MYCTH_114667	633.684	0.455045	2.05087	0.221879	0.824408	0.891406	633.684	0.083176	2.05087	0.0405564	0.96765	0.981993	633.684	1.57809	2.03786	0.774385	0.438703	0.606216	633.684	-0.299188	2.05087	-0.145883	0.884014	0.951919	633.684	-0.259375	2.05087	-0.12647	0.89936	0.935582	633.684	1.01211	2.02781	0.499118	0.617696	0.709373	633.684	1.00635	2.04179	0.492876	0.6221	0.712356	633.684	-0.725132	2.05087	-0.353572	0.723659	0.808398	633.684
MYCTH_114678	2220.22	-0.199734	0.1886	-1.05904	0.289582	0.451513	2220.22	0.513178	0.186882	2.746	0.00603265	0.0175242	2220.22	-0.631383	0.188864	-3.34306	0.000828598	0.00455649	2220.22	-0.898978	0.188476	-4.76973	1.84472e-06	4.95308e-05	2220.22	0.683093	0.187493	3.6433	0.000269168	0.000989725	2220.22	1.81913	0.186664	9.74552	1.92797e-22	4.02001e-21	2220.22	0.526959	0.187472	2.81087	0.00494073	0.0119409	2220.22	0.204577	0.187508	1.09103	0.27526	0.395404	2220.22
MYCTH_114691	137.259	0.743788	0.348641	2.13339	0.0328926	0.0874118	137.259	0.457734	0.34646	1.32118	0.186443	0.306289	137.259	0.401221	0.349277	1.14872	0.250673	0.414503	137.259	0.488313	0.337461	1.44702	0.147891	0.39866	137.259	0.183924	0.347088	0.529905	0.596178	0.702043	137.259	-0.134878	0.350896	-0.384384	0.700694	0.776964	137.259	0.984883	0.329439	2.98958	0.00279362	0.00720328	137.259	0.840327	0.327674	2.56452	0.0103318	0.0256972	137.259
MYCTH_114710	251.552	-0.695549	0.262429	-2.65043	0.00803884	0.0278426	251.552	-0.0816213	0.248869	-0.327969	0.742935	0.830548	251.552	-0.178972	0.250434	-0.714647	0.474827	0.636499	251.552	0.0408466	0.244634	0.16697	0.867394	0.945155	251.552	-1.08568	0.252702	-4.29629	1.73684e-05	8.04342e-05	251.552	-0.609773	0.245738	-2.4814	0.0130869	0.026572	251.552	-0.742184	0.246846	-3.00667	0.00264128	0.00684304	251.552	-0.951835	0.246137	-3.8671	0.000110139	0.000469909	251.552
MYCTH_114734	882.151	0.453938	0.136624	3.32252	0.000892068	0.00432345	882.151	0.512676	0.13497	3.79844	0.00014561	0.00064704	882.151	-0.0905988	0.1377	-0.657943	0.510575	0.667052	882.151	-0.151818	0.135996	-1.11634	0.264277	0.550531	882.151	0.625289	0.134985	4.63229	3.61635e-06	1.89079e-05	882.151	0.637579	0.134534	4.73917	2.14592e-06	8.46077e-06	882.151	0.266889	0.135498	1.96969	0.0488738	0.0896451	882.151	-0.101013	0.135752	-0.744095	0.456819	0.577993	882.151
MYCTH_114738	321.721	-0.345454	0.190748	-1.81105	0.0701335	0.158556	321.721	-0.0381746	0.180731	-0.211223	0.832713	0.893935	321.721	0.288344	0.177757	1.62213	0.104777	0.219343	321.721	0.550152	0.172136	3.19603	0.00139332	0.0156583	321.721	-0.539349	0.185353	-2.90984	0.00361609	0.010079	321.721	-0.358129	0.181016	-1.97843	0.04788	0.0842245	321.721	-0.821351	0.186858	-4.39558	1.10476e-05	4.62037e-05	321.721	-0.301533	0.177503	-1.69875	0.0893665	0.161608	321.721
MYCTH_114796	507.504	0.164731	0.181377	0.908228	0.363758	0.526309	507.504	-0.311035	0.182165	-1.70743	0.0877418	0.168606	507.504	-0.194855	0.181685	-1.07249	0.2835	0.451897	507.504	0.130356	0.177146	0.735871	0.461809	0.721768	507.504	-0.309146	0.182955	-1.68974	0.0910779	0.162922	507.504	-0.180447	0.181021	-0.996827	0.318848	0.420958	507.504	0.0734654	0.179585	0.409085	0.682477	0.763255	507.504	-0.0767169	0.178939	-0.428732	0.668118	0.762223	507.504
MYCTH_114955	1510.37	0.210499	0.157466	1.33679	0.18129	0.324261	1510.37	-0.0162775	0.157088	-0.10362	0.917471	0.952597	1510.37	-0.0246115	0.157245	-0.156517	0.875626	0.929798	1510.37	-0.27837	0.156801	-1.7753	0.0758476	0.269174	1510.37	0.194394	0.156896	1.239	0.215346	0.327588	1510.37	0.229457	0.156537	1.46584	0.142693	0.216763	1510.37	0.18293	0.156595	1.16817	0.242738	0.342136	1510.37	0.0752905	0.156311	0.481672	0.630039	0.729555	1510.37
MYCTH_115028	473.93	-2.03307	0.316129	-6.43114	1.26649e-10	2.53179e-09	473.93	-2.16535	0.314729	-6.88007	5.98243e-12	9.43484e-11	473.93	-1.3992	0.311697	-4.48896	7.15728e-06	8.07546e-05	473.93	-1.72398	0.311339	-5.53732	3.07132e-08	1.0918e-06	473.93	-1.59615	0.313612	-5.08957	3.58882e-07	2.20675e-06	473.93	-2.30315	0.316254	-7.2826	3.27456e-13	2.86615e-12	473.93	-1.69191	0.313287	-5.40051	6.645e-08	3.96093e-07	473.93	-0.975891	0.31051	-3.14287	0.00167303	0.00531516	473.93
MYCTH_115052	534.952	-1.12227	0.241278	-4.65134	3.29779e-06	3.00945e-05	534.952	-1.01035	0.237473	-4.25458	2.09443e-05	0.000111729	534.952	-0.150923	0.233324	-0.646841	0.517735	0.67293	534.952	-0.0738935	0.231638	-0.319004	0.749723	0.890876	534.952	-1.95023	0.244701	-7.96985	1.58861e-15	3.08268e-14	534.952	-1.85285	0.242054	-7.65473	1.93724e-14	1.8817e-13	534.952	-0.535315	0.233959	-2.28807	0.0221334	0.0454081	534.952	-0.313294	0.232337	-1.34844	0.177516	0.280484	534.952
MYCTH_115096	883.203	-0.395739	0.1523	-2.59841	0.00936558	0.0315754	883.203	-0.314605	0.150196	-2.09463	0.0362036	0.0815452	883.203	0.0890362	0.148956	0.597734	0.550018	0.699998	883.203	0.294708	0.147314	2.00054	0.0454423	0.195265	883.203	-0.475891	0.151032	-3.15093	0.00162752	0.00494642	883.203	-0.46083	0.150352	-3.06501	0.00217662	0.00528113	883.203	-0.823804	0.151746	-5.42882	5.67286e-08	3.40764e-07	883.203	-0.64778	0.149979	-4.31913	1.56647e-05	8.10515e-05	883.203
MYCTH_115110	222.131	0.51489	0.271338	1.89759	0.0577495	0.135971	222.131	0.147654	0.271301	0.544244	0.586274	0.708758	222.131	0.380702	0.270108	1.40945	0.158703	0.298263	222.131	0.281653	0.268209	1.05013	0.29366	0.578602	222.131	-0.445764	0.275231	-1.6196	0.105319	0.183391	222.131	-0.447777	0.273845	-1.63515	0.102018	0.162099	222.131	0.00281401	0.270686	0.0103958	0.991705	0.994579	222.131	-0.161477	0.270004	-0.598055	0.549803	0.661281	222.131
MYCTH_115198	275.98	-0.0745578	0.194151	-0.384019	0.700964	0.808717	275.98	-0.254425	0.191678	-1.32736	0.184391	0.303724	275.98	0.0283958	0.189097	0.150165	0.880634	0.932365	275.98	-0.0470211	0.185721	-0.253182	0.800128	0.913694	275.98	-0.590225	0.191271	-3.08581	0.00203	0.00600757	275.98	-0.560177	0.189072	-2.96277	0.00304884	0.0071552	275.98	0.00655596	0.184051	0.0356204	0.971585	0.979603	275.98	0.144392	0.181389	0.796036	0.426011	0.549138	275.98
MYCTH_115501	16005.9	-3.95597	0.481305	-8.21924	2.04793e-16	9.01513e-15	16005.9	-2.82474	0.480346	-5.88063	4.08713e-09	4.20045e-08	16005.9	-2.90726	0.480398	-6.05177	1.43263e-09	3.59045e-08	16005.9	-3.52172	0.480473	-7.32969	2.30687e-13	1.4306e-11	16005.9	-1.99685	0.480016	-4.15997	3.18291e-05	0.000139932	16005.9	-2.22535	0.480025	-4.63589	3.55401e-06	1.36465e-05	16005.9	-2.11251	0.480008	-4.40099	1.07756e-05	4.51972e-05	16005.9	-3.04307	0.480116	-6.3382	2.32471e-10	2.74043e-09	16005.9
MYCTH_115624	412.579	0.595855	0.233494	2.5519	0.0107137	0.0350899	412.579	0.241771	0.233341	1.03613	0.300142	0.437624	412.579	0.107692	0.235012	0.458238	0.646781	0.775262	412.579	0.0924927	0.231532	0.399481	0.689539	0.857734	412.579	1.07163	0.23327	4.59396	4.34917e-06	2.24552e-05	412.579	0.429513	0.236025	1.81978	0.0687928	0.115664	412.579	0.267041	0.237106	1.12625	0.26006	0.361385	412.579	0.174957	0.235742	0.742153	0.457995	0.578984	412.579
MYCTH_115754	1.5765	3.07895	1.95562	1.57442	0.115392	NA	1.5765	1.12854	2.12241	0.531727	0.594915	NA	1.5765	0.148231	2.34858	0.0631153	0.949675	NA	1.5765	0.72143	2.12659	0.339242	0.734427	NA	1.5765	0.777724	2.08473	0.373057	0.709106	NA	1.5765	-0.366561	2.29654	-0.159614	0.873185	NA	1.5765	1.64305	1.94831	0.843318	0.399051	NA	1.5765	2.14985	1.89095	1.13692	0.255573	0.37232	1.5765
MYCTH_115802	5567.41	-0.835915	0.164228	-5.08998	3.58101e-07	4.00847e-06	5567.41	-0.55499	0.163759	-3.38906	0.000701326	0.00265879	5567.41	-0.425206	0.163718	-2.59719	0.00939901	0.0338248	5567.41	-0.4684	0.163532	-2.86427	0.0041797	0.0369903	5567.41	-0.938424	0.163835	-5.72785	1.01713e-08	7.98426e-08	5567.41	-1.24938	0.163925	-7.62164	2.50482e-14	2.40341e-13	5567.41	-1.00371	0.163771	-6.12876	8.85692e-10	6.80469e-09	5567.41	-1.07442	0.163662	-6.56487	5.20797e-11	6.70148e-10	5567.41
MYCTH_115858	208.993	0.159937	0.271745	0.588557	0.556159	0.699539	208.993	0.228788	0.267593	0.854986	0.392559	0.533039	208.993	0.220543	0.268108	0.822589	0.410742	0.580227	208.993	0.184698	0.265132	0.696625	0.486038	0.736862	208.993	-0.297681	0.272267	-1.09334	0.274243	0.395476	208.993	-0.463948	0.272257	-1.70408	0.0883656	0.143134	208.993	-0.449383	0.272011	-1.65208	0.0985192	0.161542	208.993	-0.0835892	0.266825	-0.313274	0.754073	0.829396	208.993
MYCTH_115886	386.507	-0.0430876	0.257387	-0.167404	0.867052	0.917483	386.507	-0.0806815	0.25443	-0.317107	0.751163	0.836404	386.507	0.111522	0.253388	0.440122	0.659849	0.782425	386.507	0.302915	0.249691	1.21316	0.225068	0.509097	386.507	0.310038	0.252019	1.23022	0.218615	0.331275	386.507	0.299402	0.251237	1.19171	0.233374	0.326867	386.507	0.020096	0.252632	0.0795465	0.936598	0.955883	386.507	0.270694	0.250072	1.08247	0.279045	0.399934	386.507
MYCTH_115909	3240.97	-0.223151	0.125342	-1.78034	0.0750206	0.166721	3240.97	-0.0777626	0.12425	-0.625857	0.531409	0.662596	3240.97	-0.176125	0.124533	-1.41429	0.157278	0.296348	3240.97	-0.111012	0.123702	-0.897419	0.369495	0.649406	3240.97	-0.322979	0.124673	-2.59061	0.0095807	0.0237913	3240.97	-0.289926	0.124337	-2.33179	0.0197119	0.0383108	3240.97	0.163984	0.123708	1.32558	0.18498	0.273808	3240.97	0.11274	0.12346	0.913167	0.361155	0.487023	3240.97
MYCTH_115935	1336.3	0.172553	0.229721	0.751143	0.452567	0.611026	1336.3	1.1126	0.227548	4.88951	1.01087e-06	6.97003e-06	1336.3	0.169151	0.22901	0.738618	0.460139	0.624795	1336.3	-0.0660581	0.228628	-0.288933	0.772633	0.902794	1336.3	-0.141381	0.22814	-0.619712	0.535447	0.650304	1336.3	0.0398226	0.227635	0.174941	0.861126	0.89863	1336.3	-0.471346	0.228401	-2.06368	0.0390485	0.0742127	1336.3	-0.69413	0.228291	-3.04055	0.00236143	0.00721706	1336.3
MYCTH_115944	160.612	-1.83163	0.299008	-6.12569	9.02917e-10	1.58675e-08	160.612	-0.908284	0.254295	-3.57177	0.000354574	0.00144529	160.612	-0.218755	0.242071	-0.903681	0.366165	0.537387	160.612	-0.00701472	0.233735	-0.0300115	0.976058	0.990751	160.612	-1.17911	0.261051	-4.51678	6.27874e-06	3.15903e-05	160.612	-0.774891	0.248924	-3.11297	0.00185217	0.00454477	160.612	-0.514	0.244538	-2.10192	0.0355603	0.0686207	160.612	0.0559335	0.234683	0.238336	0.81162	0.871365	160.612
MYCTH_115957	88.32	-2.76717	0.721817	-3.83362	0.00012627	0.000792313	88.32	-4.1583	0.759321	-5.47634	4.34224e-08	3.75894e-07	88.32	-5.7464	0.899432	-6.38892	1.67063e-10	4.91129e-09	88.32	-1.48079	0.692833	-2.13731	0.0325731	0.157777	88.32	-0.891777	0.684435	-1.30294	0.192596	0.299234	88.32	-1.99231	0.687359	-2.8985	0.00374952	0.00863833	88.32	-7.94814	0.990707	-8.0227	1.03447e-15	1.6404e-14	88.32	-7.06814	0.833157	-8.48356	2.184e-17	6.29802e-16	88.32
MYCTH_115968	22200.8	5.73998	0.267818	21.4324	6.66662e-102	1.13279e-98	22200.8	6.29512	0.267768	23.5096	3.25575e-122	3.53005e-119	22200.8	6.27019	0.267772	23.4162	2.92292e-121	2.48332e-118	22200.8	5.20482	0.267803	19.4352	3.88555e-84	2.06323e-81	22200.8	5.10403	0.267903	19.0518	6.35104e-81	1.37722e-77	22200.8	2.89492	0.268204	10.7937	3.68526e-27	1.19723e-25	22200.8	2.126	0.268477	7.91875	2.39908e-15	3.68312e-14	22200.8	3.57561	0.268008	13.3414	1.32928e-40	4.5262e-38	22200.8
MYCTH_115983	2029.56	0.773472	0.386329	2.00211	0.0452734	0.112272	2029.56	0.42785	0.386206	1.10783	0.267936	0.402299	2029.56	0.280367	0.387183	0.72412	0.468992	0.630967	2029.56	0.245591	0.385359	0.637304	0.523927	0.763251	2029.56	0.635235	0.388807	1.6338	0.1023	0.179336	2029.56	1.19596	0.386477	3.09452	0.00197131	0.00481803	2029.56	1.37683	0.38603	3.56663	0.000361608	0.00112624	2029.56	0.12819	0.388987	0.329547	0.741742	0.82042	2029.56
MYCTH_116006	383.353	0.509362	0.19376	2.62883	0.00856797	0.0293641	383.353	0.251526	0.193003	1.30322	0.192499	0.314155	383.353	0.403527	0.192399	2.09734	0.0359631	0.0978989	383.353	0.253518	0.19084	1.32843	0.184036	0.454475	383.353	-0.00836164	0.193703	-0.0431672	0.965568	0.976716	383.353	-0.121703	0.193373	-0.629372	0.529105	0.630222	383.353	0.199698	0.191572	1.04242	0.297218	0.402069	383.353	0.166316	0.190447	0.873293	0.382503	0.508072	383.353
MYCTH_116020	6720.27	-0.545739	0.254333	-2.14577	0.0318916	0.0852314	6720.27	-2.2077	0.255351	-8.64573	5.34626e-18	1.93223e-16	6720.27	-1.26441	0.254559	-4.96706	6.79744e-07	1.00444e-05	6720.27	0.188	0.253877	0.740515	0.458988	0.719421	6720.27	-1.74431	0.254603	-6.85109	7.32884e-12	8.80475e-11	6720.27	-3.34745	0.256244	-13.0635	5.31891e-39	6.23463e-37	6720.27	-3.18409	0.255947	-12.4404	1.57641e-35	1.5717e-33	6720.27	-2.40195	0.254742	-9.42893	4.14303e-21	1.98261e-19	6720.27
MYCTH_116157	2085.48	2.53227	0.320587	7.89884	2.81519e-15	1.08717e-13	2085.48	4.05671	0.317776	12.7659	2.54126e-37	3.33984e-35	2085.48	4.20546	0.317711	13.2367	5.3831e-40	8.16694e-38	2085.48	3.77175	0.317708	11.8717	1.65973e-32	2.44887e-30	2085.48	1.40513	0.322905	4.35154	1.35187e-05	6.42175e-05	2085.48	1.91301	0.320971	5.96007	2.52126e-09	1.44257e-08	2085.48	1.14	0.323225	3.52695	0.000420377	0.0012912	2085.48	2.01825	0.320178	6.30354	2.90927e-10	3.36676e-09	2085.48
MYCTH_116175	173.2	4.22216	0.605557	6.97235	3.11692e-12	7.67574e-11	173.2	5.13415	0.597133	8.598	8.112e-18	2.85557e-16	173.2	6.68708	0.593302	11.271	1.82569e-29	2.15431e-27	173.2	6.69183	0.592746	11.2896	1.4778e-29	2.02506e-27	173.2	4.27128	0.659599	6.47556	9.4458e-11	9.70769e-10	173.2	3.61706	0.663781	5.44917	5.06066e-08	2.48563e-07	173.2	4.67498	0.656119	7.1252	1.03931e-12	1.18307e-11	173.2	5.41109	0.652542	8.29231	1.11066e-16	2.90909e-15	173.2
MYCTH_116237	129.56	1.60839	0.258433	6.22364	4.85755e-10	8.7808e-09	129.56	1.76591	0.253924	6.95449	3.53836e-12	5.6942e-11	129.56	1.77591	0.254241	6.98516	2.84538e-12	1.11402e-10	129.56	1.51139	0.253049	5.9727	2.33354e-09	9.7664e-08	129.56	0.0343261	0.285438	0.120258	0.904279	0.938019	129.56	-0.081831	0.284343	-0.28779	0.773507	0.835182	129.56	-0.0633771	0.283805	-0.223312	0.823293	0.876979	129.56	-0.409591	0.284983	-1.43725	0.150648	0.246341	129.56
MYCTH_116261	324.07	-1.39049	0.40875	-3.4018	0.000669437	0.00338746	324.07	0.0157678	0.400408	0.0393793	0.968588	0.981993	324.07	0.77095	0.399072	1.93186	0.0533768	0.131943	324.07	1.20001	0.398104	3.01431	0.00257567	0.0251238	324.07	-1.04902	0.420736	-2.49331	0.012656	0.0303087	324.07	-0.00043325	0.411326	-0.0010533	0.99916	0.99916	324.07	1.3332	0.406933	3.27621	0.00105211	0.00298138	324.07	1.81377	0.405751	4.47017	7.81578e-06	4.31109e-05	324.07
MYCTH_116322	1465.98	0.0663493	0.149121	0.444935	0.656367	0.776886	1465.98	0.229994	0.146739	1.56737	0.117029	0.212766	1465.98	-0.148574	0.148594	-0.999868	0.317375	0.487834	1465.98	-0.0619293	0.146412	-0.422979	0.672311	0.847718	1465.98	0.65971	0.14523	4.54253	5.55841e-06	2.82116e-05	1465.98	0.638611	0.144911	4.40692	1.04849e-05	3.76899e-05	1465.98	0.0844654	0.146279	0.577428	0.56365	0.65882	1465.98	0.0695675	0.145534	0.478016	0.632639	0.731455	1465.98
MYCTH_116348	488.803	0.0643559	0.237415	0.271069	0.786338	0.864365	488.803	0.903103	0.232546	3.88355	0.000102941	0.000473945	488.803	-0.039734	0.236241	-0.168193	0.866432	0.924042	488.803	-0.01462	0.234218	-0.0624204	0.950228	0.980218	488.803	-0.139871	0.236072	-0.592494	0.55352	0.66553	488.803	0.387897	0.23361	1.66044	0.0968252	0.154956	488.803	-0.339519	0.236169	-1.43761	0.150543	0.231561	488.803	-0.575749	0.23595	-2.44013	0.0146818	0.0348093	488.803
MYCTH_116363	51.2528	0.455811	0.34154	1.33458	0.182015	0.325421	51.2528	0.332727	0.335155	0.992756	0.320829	0.459849	51.2528	-0.240107	0.353278	-0.679655	0.496723	0.656017	51.2528	-1.03202	0.367049	-2.81167	0.00492846	0.0423728	51.2528	0.715483	0.336225	2.12799	0.033338	0.0697477	51.2528	0.641824	0.3346	1.91818	0.0550878	0.0952046	51.2528	0.250622	0.341837	0.733163	0.463459	0.569456	51.2528	0.700777	0.329293	2.12812	0.0333267	0.0705997	51.2528
MYCTH_116384	3919.46	5.51316	0.36101	15.2715	1.18472e-52	3.87131e-50	3919.46	7.03377	0.359658	19.5568	3.60758e-85	1.4901e-82	3919.46	7.61737	0.359504	21.1885	1.21805e-99	7.3918e-97	3919.46	7.75018	0.359391	21.5647	3.85036e-103	2.97388e-100	3919.46	-1.58321	0.526675	-3.00605	0.00264662	0.00762351	3919.46	-0.756124	0.456702	-1.65562	0.0977994	0.156342	3919.46	-0.143184	0.429458	-0.333405	0.738829	0.810497	3919.46	0.704104	0.399859	1.76088	0.0782591	0.144852	3919.46
MYCTH_116510	359.905	0.342913	0.170491	2.01133	0.0442908	0.110271	359.905	0.495859	0.166743	2.97378	0.00294151	0.00934262	359.905	0.277039	0.16853	1.64386	0.100205	0.21273	359.905	0.161766	0.166456	0.971823	0.331139	0.612936	359.905	0.233045	0.166454	1.40006	0.161495	0.260084	359.905	0.393838	0.164794	2.38988	0.0168539	0.033354	359.905	0.295158	0.165205	1.78662	0.0739991	0.127052	359.905	0.0454249	0.165031	0.27525	0.783124	0.850275	359.905
MYCTH_116553	2825.35	5.00462	0.461677	10.8401	2.22256e-27	2.62263e-25	2825.35	4.01925	0.46198	8.70005	3.31749e-18	1.24034e-16	2825.35	4.27899	0.461864	9.2646	1.9581e-20	1.51236e-18	2825.35	3.78702	0.461893	8.1989	2.42587e-16	1.90835e-14	2825.35	6.66786	0.47018	14.1815	1.19231e-45	3.33616e-43	2825.35	3.93325	0.471036	8.35022	6.81358e-17	8.29588e-16	2825.35	2.09385	0.473649	4.42069	9.83878e-06	4.16504e-05	2825.35	3.87106	0.470881	8.22089	2.01995e-16	5.06591e-15	2825.35
MYCTH_11658	6.12134	-1.95996	1.85764	-1.05508	0.291387	0.45382	6.12134	1.42251	1.33736	1.06367	0.287478	0.423575	6.12134	-0.833721	1.84266	-0.452455	0.650941	0.777721	6.12134	-0.267432	1.55145	-0.172376	0.863142	0.94282	6.12134	0.797306	1.37063	0.581707	0.560764	0.671647	6.12134	0.638156	1.36914	0.4661	0.641144	0.727631	6.12134	-1.36439	1.84305	-0.740286	0.459127	0.565904	6.12134	1.9189	1.23649	1.5519	0.120687	0.206798	6.12134
MYCTH_116603	273.519	0.830409	0.302764	2.74276	0.00609252	0.0221774	273.519	0.667694	0.300327	2.22322	0.0262008	0.0620267	273.519	0.0436994	0.309569	0.141162	0.887742	0.934952	273.519	-0.818358	0.317793	-2.57513	0.0100202	0.0710687	273.519	1.48045	0.281379	5.26141	1.42955e-07	9.34432e-07	273.519	2.55334	0.27849	9.16852	4.79544e-20	7.89292e-19	273.519	2.3275	0.27883	8.34736	6.98069e-17	1.23825e-15	273.519	0.792878	0.282215	2.80948	0.00496215	0.0137496	273.519
MYCTH_116629	269.606	-1.27816	0.56036	-2.28097	0.0225504	0.0646603	269.606	-1.05329	0.544955	-1.93279	0.0532617	0.112626	269.606	-0.0475515	0.53003	-0.0897146	0.928514	0.959746	269.606	0.302978	0.523167	0.579122	0.562507	0.785771	269.606	0.144127	0.526219	0.273892	0.784168	0.852151	269.606	-0.435887	0.529943	-0.822516	0.410783	0.514755	269.606	-0.0504317	0.526347	-0.0958146	0.923668	0.947032	269.606	0.548774	0.521097	1.05311	0.292289	0.415288	269.606
MYCTH_116679	185.118	0.533747	0.219145	2.43559	0.0148677	0.0459833	185.118	0.43485	0.216403	2.00945	0.0444894	0.0969357	185.118	0.251004	0.21876	1.1474	0.251218	0.415001	185.118	-0.018857	0.217069	-0.0868712	0.930774	0.970643	185.118	0.766531	0.215507	3.55688	0.000375291	0.00133577	185.118	0.923553	0.213579	4.32418	1.53098e-05	5.35688e-05	185.118	0.822693	0.214074	3.84303	0.000121523	0.000416967	185.118	0.301876	0.21551	1.40075	0.161289	0.260184	185.118
MYCTH_116881	5351.13	-0.468375	0.573644	-0.816491	0.41422	0.574979	5351.13	0.343776	0.572801	0.600167	0.548395	0.677228	5351.13	-0.356388	0.573256	-0.62169	0.534146	0.687279	5351.13	-2.23195	0.575162	-3.88056	0.000104218	0.00181071	5351.13	1.63595	0.5726	2.85705	0.00427593	0.0116928	5351.13	3.71657	0.572399	6.49297	8.41596e-11	5.67663e-10	5351.13	3.71627	0.572399	6.49245	8.44514e-11	7.61467e-10	5351.13	2.13428	0.572476	3.72814	0.000192895	0.000773764	5351.13
MYCTH_116885	32.7005	-0.193166	0.464677	-0.415699	0.67763	0.793105	32.7005	-0.775707	0.474085	-1.63622	0.101794	0.190293	32.7005	0.0773287	0.443957	0.174181	0.861724	0.921178	32.7005	0.40967	0.426214	0.961183	0.33646	0.618202	32.7005	-0.68401	0.437218	-1.56446	0.11771	0.200395	32.7005	-0.260249	0.422273	-0.616306	0.537693	0.637945	32.7005	0.123924	0.415037	0.298586	0.765256	0.830975	32.7005	-0.278845	0.416976	-0.668733	0.503666	0.62137	32.7005
MYCTH_116956	602.679	-0.0596676	0.150732	-0.395852	0.692214	0.801998	602.679	0.0973742	0.14693	0.662726	0.507506	0.64255	602.679	0.358548	0.145762	2.45981	0.013901	0.0463373	602.679	0.293886	0.144026	2.04051	0.0412996	0.183997	602.679	-0.347948	0.150609	-2.31028	0.0208728	0.0468316	602.679	-0.238461	0.148761	-1.60297	0.10894	0.171715	602.679	-0.0148422	0.147442	-0.100665	0.919817	0.944203	602.679	-0.125414	0.146573	-0.855641	0.392197	0.517685	602.679
MYCTH_117063	2.42716	1.46622	1.89387	0.77419	0.438819	NA	2.42716	2.68036	1.70087	1.57587	0.115055	0.209617	2.42716	1.74053	1.79899	0.967504	0.333292	NA	2.42716	1.70126	1.75233	0.970857	0.331619	NA	2.42716	1.18828	2.15884	0.550426	0.582027	0.68978	2.42716	-0.428302	2.17585	-0.196844	0.84395	0.888185	2.42716	2.00653	1.92188	1.04405	0.296464	0.401362	2.42716	-0.725131	2.17585	-0.333264	0.738935	0.818938	2.42716
MYCTH_117073	411.257	-0.949123	0.373194	-2.54325	0.0109828	0.0357372	411.257	-0.237066	0.355272	-0.667279	0.504594	0.640171	411.257	1.90048	0.342507	5.54873	2.87749e-08	5.82076e-07	411.257	2.00868	0.34124	5.8864	3.94692e-09	1.56697e-07	411.257	-0.466963	0.350648	-1.33172	0.182953	0.287228	411.257	0.249423	0.344513	0.723987	0.469074	0.573407	411.257	1.59871	0.340003	4.70205	2.57559e-06	1.19341e-05	411.257	1.57758	0.33952	4.64651	3.37603e-06	1.99519e-05	411.257
MYCTH_117145	335.166	0.227087	0.2258	1.0057	0.314559	0.478427	335.166	0.300055	0.223007	1.3455	0.178464	0.296552	335.166	0.173113	0.224043	0.772679	0.439713	0.606677	335.166	0.179695	0.22171	0.810495	0.417656	0.687276	335.166	-0.285939	0.229207	-1.24752	0.212209	0.323984	335.166	0.0302144	0.226017	0.133682	0.893654	0.923134	335.166	0.376424	0.224238	1.67868	0.0932144	0.15439	335.166	0.0121017	0.224593	0.0538827	0.957029	0.971291	335.166
MYCTH_117146	4615.84	-0.115918	0.265819	-0.43608	0.662779	0.781645	4615.84	0.546144	0.264956	2.06126	0.0392778	0.0870453	4615.84	0.75919	0.26487	2.86628	0.00415327	0.0173056	4615.84	0.231883	0.264917	0.875302	0.381409	0.659381	4615.84	0.202073	0.265071	0.762335	0.44586	0.570833	4615.84	0.884704	0.264695	3.34236	0.000830705	0.00216838	4615.84	2.0163	0.264437	7.62487	2.44285e-14	3.31148e-13	4615.84	1.11277	0.264551	4.20625	2.59638e-05	0.000128628	4615.84
MYCTH_117150	152.352	-0.152298	0.459823	-0.33121	0.740486	0.835703	152.352	1.13173	0.430184	2.63081	0.00851809	0.0237423	152.352	0.28591	0.44235	0.646344	0.518057	0.673204	152.352	0.250604	0.436023	0.57475	0.56546	0.78705	152.352	0.0771939	0.464411	0.166219	0.867985	0.915924	152.352	0.187781	0.458745	0.409336	0.682293	0.761761	152.352	0.225343	0.457876	0.492149	0.622614	0.712402	152.352	1.2022	0.442441	2.71719	0.00658382	0.0175509	152.352
MYCTH_117206	343.212	-0.198965	0.143446	-1.38704	0.165429	0.303495	343.212	-0.580254	0.143537	-4.04255	5.28738e-05	0.000259258	343.212	-0.535155	0.143623	-3.72612	0.000194451	0.00138309	343.212	-0.200738	0.137547	-1.45942	0.144451	0.393477	343.212	-0.35948	0.14072	-2.55459	0.0106313	0.0260645	343.212	-1.07555	0.145574	-7.38831	1.48706e-13	1.34783e-12	343.212	-0.310146	0.139156	-2.22877	0.0258293	0.0519341	343.212	-0.268303	0.137258	-1.95473	0.0506147	0.100199	343.212
MYCTH_117209	126.859	0.389765	0.310802	1.25406	0.209819	0.359907	126.859	0.2139	0.307462	0.695694	0.48662	0.622926	126.859	0.57652	0.302991	1.90276	0.0570713	0.138933	126.859	-0.217964	0.30826	-0.707079	0.479517	0.732599	126.859	1.04772	0.302329	3.46548	0.000529282	0.0018211	126.859	1.44438	0.298257	4.84274	1.28059e-06	5.22723e-06	126.859	1.11831	0.300344	3.72341	0.000196548	0.000646515	126.859	1.01466	0.299083	3.39259	0.000692354	0.00244589	126.859
MYCTH_117245	96.2554	-0.095859	0.312482	-0.306766	0.759021	0.848011	96.2554	-0.48013	0.312768	-1.5351	0.12476	0.22345	96.2554	-0.351733	0.311055	-1.13078	0.25815	0.422752	96.2554	-0.671002	0.308525	-2.17487	0.0296397	0.149447	96.2554	-0.11999	0.30313	-0.395836	0.692226	0.779383	96.2554	-0.167642	0.301289	-0.556416	0.577927	0.673619	96.2554	0.0357947	0.298353	0.119975	0.904503	0.933563	96.2554	0.180015	0.293524	0.613288	0.539686	0.653156	96.2554
MYCTH_117406	1153.52	-0.310538	0.168423	-1.8438	0.0652126	0.149419	1153.52	-0.495545	0.167773	-2.95366	0.00314027	0.00987961	1153.52	-0.240791	0.167163	-1.44046	0.149738	0.286332	1153.52	-0.117651	0.165839	-0.709433	0.478056	0.732014	1153.52	-0.636184	0.168413	-3.77752	0.000158396	0.000609552	1153.52	-0.705344	0.168107	-4.19579	2.71916e-05	9.11008e-05	1153.52	-0.331594	0.16708	-1.98465	0.0471839	0.0871907	1153.52	-0.634133	0.16712	-3.79448	0.000147955	0.000608382	1153.52
MYCTH_117428	440.303	0.194871	0.157248	1.23926	0.215249	0.366411	440.303	-0.0684306	0.156048	-0.438524	0.661007	0.768119	440.303	-0.188698	0.158008	-1.19423	0.232388	0.392674	440.303	-0.324168	0.154746	-2.09484	0.0361856	0.169946	440.303	0.204211	0.15217	1.342	0.179597	0.282907	440.303	0.122136	0.151542	0.805955	0.420269	0.524369	440.303	0.519068	0.148994	3.48383	0.000494298	0.00149705	440.303	0.555774	0.1474	3.77052	0.000162906	0.000664612	440.303
MYCTH_117436	240.414	-0.0984454	0.196898	-0.499983	0.617087	0.748647	240.414	-0.455928	0.196668	-2.31826	0.020435	0.0503559	240.414	-0.312629	0.195292	-1.60083	0.109414	0.226451	240.414	-0.213044	0.188487	-1.13028	0.258357	0.544665	240.414	0.327898	0.193525	1.69435	0.0901988	0.161817	240.414	0.266724	0.192506	1.38554	0.165889	0.245801	240.414	0.2086	0.192964	1.08103	0.279682	0.383161	240.414	0.612784	0.187659	3.26541	0.00109306	0.00365577	240.414
MYCTH_117478	189.452	-0.0121496	0.222737	-0.0545469	0.956499	0.972874	189.452	0.261911	0.207394	1.26287	0.206636	0.331367	189.452	0.483486	0.20427	2.3669	0.0179379	0.0564655	189.452	0.341689	0.199516	1.71259	0.0867884	0.290297	189.452	-0.0499195	0.20802	-0.239975	0.81035	0.872189	189.452	0.26895	0.199756	1.34639	0.178175	0.260676	189.452	0.370484	0.198222	1.86904	0.0616176	0.108942	189.452	0.173131	0.197011	0.878789	0.379515	0.505317	189.452
MYCTH_117495	842.89	0.0889959	0.137999	0.644905	0.518989	0.666364	842.89	-0.141493	0.137107	-1.03199	0.302078	0.439709	842.89	0.0871114	0.136116	0.639977	0.522187	0.675884	842.89	-0.175592	0.135235	-1.29842	0.194144	0.466869	842.89	0.157404	0.136184	1.15582	0.247754	0.364611	842.89	0.364286	0.13471	2.70423	0.0068462	0.0148869	842.89	0.400192	0.13455	2.97431	0.00293651	0.00753143	842.89	0.209791	0.134238	1.56283	0.118092	0.20332	842.89
MYCTH_117620	145.159	-0.0323567	0.303902	-0.106471	0.915209	0.949855	145.159	0.296831	0.279409	1.06235	0.288075	0.424238	145.159	0.0747534	0.287881	0.259668	0.79512	0.879046	145.159	-0.05431	0.278537	-0.194983	0.845406	0.934918	145.159	0.18856	0.308579	0.61106	0.54116	0.655207	145.159	0.655795	0.291599	2.24896	0.0245149	0.0463981	145.159	0.571645	0.293334	1.94879	0.051321	0.093266	145.159	0.817627	0.282891	2.89025	0.00384938	0.0110108	145.159
MYCTH_117625	224.867	-0.0141146	0.194774	-0.0724664	0.942231	0.964255	224.867	-0.617964	0.198928	-3.10646	0.00189341	0.00637309	224.867	-0.420863	0.19629	-2.14409	0.0320257	0.0892392	224.867	-0.0569395	0.18516	-0.307515	0.758451	0.896467	224.867	-0.552073	0.193482	-2.85336	0.0043259	0.0118016	224.867	-0.572975	0.191318	-2.99488	0.00274552	0.0065192	224.867	-0.0649855	0.185135	-0.351016	0.725576	0.800311	224.867	-0.131584	0.183049	-0.718847	0.472235	0.592838	224.867
MYCTH_117681	791.381	-2.01019	0.240272	-8.3663	5.94544e-17	2.85381e-15	791.381	-2.21353	0.237907	-9.30418	1.35035e-20	6.88997e-19	791.381	-0.566145	0.224744	-2.51906	0.0117668	0.0406055	791.381	0.0774945	0.221174	0.350378	0.726055	0.879571	791.381	-3.00571	0.245511	-12.2427	1.83871e-34	2.38045e-32	791.381	-2.67448	0.237861	-11.2439	2.48199e-29	9.65418e-28	791.381	-0.901488	0.224104	-4.02263	5.75523e-05	0.000212068	791.381	-0.482165	0.221848	-2.17341	0.0297498	0.0640814	791.381
MYCTH_11798	154.673	-0.248611	0.287888	-0.863567	0.387826	0.55063	154.673	0.0754592	0.259906	0.290333	0.771562	0.850238	154.673	0.47307	0.249591	1.89538	0.0580422	0.140733	154.673	0.120737	0.247397	0.488031	0.625528	0.820264	154.673	0.0234304	0.296471	0.0790309	0.937008	0.957406	154.673	0.397988	0.278941	1.42678	0.153642	0.230569	154.673	0.461062	0.277112	1.66381	0.09615	0.158215	154.673	0.562275	0.267946	2.09846	0.0358643	0.0749714	154.673
MYCTH_12171	79.6337	-0.501985	0.357043	-1.40595	0.159739	0.296222	79.6337	-0.3644	0.33441	-1.08968	0.275853	0.410702	79.6337	0.141641	0.319174	0.443772	0.657208	0.780928	79.6337	0.238171	0.305826	0.778781	0.436109	0.702138	79.6337	0.584089	0.331494	1.76199	0.078071	0.14326	79.6337	0.381169	0.332302	1.14706	0.251358	0.347025	79.6337	0.0041484	0.342266	0.0121204	0.99033	0.993882	79.6337	0.259382	0.328327	0.790013	0.42952	0.552044	79.6337
MYCTH_122893	4795.84	-0.90716	0.194648	-4.66052	3.15416e-06	2.8908e-05	4795.84	-0.353425	0.193626	-1.8253	0.0679555	0.136414	4795.84	-1.0537	0.194406	-5.42011	5.95631e-08	1.12455e-06	4795.84	-1.05893	0.19391	-5.46094	4.73629e-08	1.64243e-06	4795.84	-0.233666	0.194288	-1.20267	0.229102	0.343396	4795.84	0.549872	0.193675	2.83914	0.00452351	0.0102527	4795.84	-0.261211	0.194162	-1.34532	0.178521	0.266075	4795.84	-0.310974	0.19399	-1.60304	0.108926	0.190351	4795.84
MYCTH_122939	777.077	-0.380563	0.146949	-2.58977	0.00960413	0.0322008	777.077	-0.452745	0.144922	-3.12406	0.00178374	0.00605328	777.077	-0.109991	0.143311	-0.7675	0.442784	0.609214	777.077	0.0855745	0.140693	0.608236	0.543031	0.77509	777.077	-0.869108	0.149614	-5.80899	6.28508e-09	5.09027e-08	777.077	-1.30653	0.151929	-8.59963	7.99761e-18	1.07552e-16	777.077	-0.873614	0.148326	-5.88981	3.86636e-09	2.75117e-08	777.077	-0.691725	0.145478	-4.75483	1.98617e-06	1.2279e-05	777.077
MYCTH_12812	180.808	-0.299986	0.394179	-0.76104	0.446633	0.606359	180.808	0.741811	0.336801	2.20252	0.0276286	0.0649636	180.808	-0.246083	0.374314	-0.657424	0.510908	0.667283	180.808	-0.171888	0.353083	-0.48682	0.626386	0.820755	180.808	0.933028	0.336169	2.77547	0.00551221	0.0146172	180.808	1.94016	0.319243	6.07736	1.22181e-09	7.2539e-09	180.808	-0.0234436	0.356784	-0.065708	0.94761	0.963043	180.808	-0.264139	0.355161	-0.743717	0.457048	0.5782	180.808
MYCTH_13170	4.77468	-1.38164	0.946106	-1.46034	0.144196	0.275135	4.77468	-1.76372	0.9477	-1.86105	0.0627369	0.128466	4.77468	-0.869249	0.845437	-1.02817	0.303872	0.47388	4.77468	-1.30619	0.845552	-1.54478	0.122399	0.35933	4.77468	-2.6478	1.26749	-2.08902	0.0367062	0.0760425	4.77468	-2.79868	1.26182	-2.21796	0.0265573	0.049764	4.77468	-2.23366	1.12155	-1.99159	0.0464164	0.0860841	4.77468	-2.13112	1.04516	-2.03904	0.0414457	0.084524	4.77468
MYCTH_140260	8224.43	0.00605419	0.179514	0.0337255	0.973096	0.984155	8224.43	-0.0438021	0.179371	-0.244198	0.807078	0.876608	8224.43	-0.0557865	0.179398	-0.310965	0.755827	0.851299	8224.43	-0.3187	0.17933	-1.77717	0.0755403	0.268532	8224.43	0.012357	0.179258	0.068934	0.945042	0.961704	8224.43	0.169624	0.179172	0.946712	0.343785	0.446758	8224.43	0.482386	0.179102	2.69335	0.00707374	0.0165295	8224.43	-0.103143	0.179166	-0.575684	0.564829	0.67473	8224.43
MYCTH_140261	24.5224	0.39255	0.540974	0.725636	0.468062	0.625604	24.5224	-0.187962	0.548393	-0.34275	0.731786	0.823497	24.5224	-0.482439	0.563146	-0.856686	0.391618	0.560888	24.5224	0.168102	0.525975	0.319602	0.74927	0.890876	24.5224	-0.565416	0.564019	-1.00248	0.316114	0.440548	24.5224	0.727108	0.523104	1.38999	0.164533	0.244195	24.5224	-0.334174	0.548546	-0.6092	0.542392	0.639954	24.5224	0.257957	0.526174	0.490251	0.623957	0.72492	24.5224
MYCTH_14609	20.4048	-0.936383	0.835314	-1.121	0.262289	0.421648	20.4048	0.450552	0.636382	0.70799	0.478952	0.617025	20.4048	0.586411	0.630991	0.929349	0.352708	0.524432	20.4048	0.789983	0.597167	1.32289	0.185873	0.45641	20.4048	0.228066	0.599069	0.380701	0.703425	0.787596	20.4048	0.43018	0.579988	0.741706	0.458265	0.562552	20.4048	0.407361	0.580727	0.701466	0.483012	0.586703	20.4048	1.14077	0.545779	2.09017	0.0366023	0.0762628	20.4048
MYCTH_15682	0.131407	0.455014	11.8959	0.0382495	0.969489	NA	0.131407	0.0831703	11.8959	0.0069915	0.994422	NA	0.131407	0.136717	11.8959	0.0114928	0.99083	NA	0.131407	-0.299167	11.8959	-0.0251487	0.979936	NA	0.131407	-0.259357	11.8959	-0.0218022	0.982606	NA	0.131407	-0.428273	11.8959	-0.0360017	0.971281	NA	0.131407	-0.435586	11.8959	-0.0366164	0.970791	NA	0.131407	-0.725082	11.8959	-0.0609521	0.951397	NA	0.131407
MYCTH_15789	11.4254	-0.800263	0.825198	-0.969783	0.332155	0.496177	11.4254	-0.911954	0.804019	-1.13424	0.256692	0.389461	11.4254	-0.861136	0.804228	-1.07076	0.284277	0.452582	11.4254	-0.866404	0.775635	-1.11703	0.263983	0.550381	11.4254	-0.784432	0.882131	-0.889247	0.373871	0.499916	11.4254	-0.955397	0.882292	-1.08286	0.278871	0.377388	11.4254	0.682407	0.787678	0.866353	0.386297	0.495818	11.4254	0.266603	0.792054	0.336597	0.736421	0.817496	11.4254
MYCTH_16152	1.81207	-1.11158	2.06498	-0.538302	0.590369	NA	1.81207	-0.449039	1.80385	-0.248934	0.803412	NA	1.81207	-1.42966	2.06526	-0.692242	0.488785	NA	1.81207	0.470019	1.62671	0.288939	0.772628	NA	1.81207	3.15484	2.0337	1.55128	0.120836	NA	1.81207	-0.428302	2.38461	-0.179611	0.857458	NA	1.81207	-0.435616	2.38461	-0.182678	0.855051	NA	1.81207	1.71664	2.15539	0.796439	0.425777	0.548916	1.81207
MYCTH_16224	39.2742	-0.355725	0.696914	-0.510429	0.609751	0.742078	39.2742	0.180032	0.603389	0.298369	0.765422	0.846131	39.2742	0.575916	0.578529	0.995483	0.319502	0.489979	39.2742	0.479704	0.558341	0.85916	0.390252	0.664412	39.2742	-0.736403	0.718018	-1.0256	0.305078	0.429237	39.2742	-0.584156	0.680798	-0.858046	0.390867	0.494189	39.2742	-0.455332	0.667283	-0.682368	0.495006	0.59745	39.2742	0.417354	0.583478	0.715286	0.474432	0.594657	39.2742
MYCTH_16301	191.044	-0.360059	0.389173	-0.925188	0.354868	0.518212	191.044	0.953495	0.373916	2.55002	0.0107715	0.0289174	191.044	0.425406	0.377391	1.12723	0.259645	0.424302	191.044	-0.251087	0.379266	-0.662033	0.50795	0.751968	191.044	1.18898	0.377209	3.15204	0.00162132	0.00493104	191.044	1.14319	0.376728	3.03453	0.00240913	0.0057966	191.044	-0.23088	0.385291	-0.599234	0.549017	0.646068	191.044	-0.241417	0.382877	-0.630534	0.528345	0.642682	191.044
MYCTH_16353	0.20706	0.455014	11.8959	0.0382495	0.969489	NA	0.20706	1.5068	11.8947	0.126678	0.899195	NA	0.20706	0.136717	11.8959	0.0114928	0.99083	NA	0.20706	-0.299167	11.8959	-0.0251487	0.979936	NA	0.20706	-0.259357	11.8959	-0.0218022	0.982606	NA	0.20706	-0.428273	11.8959	-0.0360017	0.971281	NA	0.20706	-0.435586	11.8959	-0.0366164	0.970791	NA	0.20706	-0.725082	11.8959	-0.0609521	0.951397	NA	0.20706
MYCTH_17263	0.860353	-2.11715	3.29272	-0.64298	0.520237	NA	0.860353	-2.48902	3.29272	-0.755916	0.449699	NA	0.860353	-1.01104	3.28657	-0.307627	0.758366	NA	0.860353	-2.87138	3.29272	-0.87204	0.383187	NA	0.860353	3.18583	3.22605	0.987532	0.323382	NA	0.860353	2.64084	3.25011	0.812539	0.416483	NA	0.860353	-0.435615	3.45954	-0.125917	0.899798	NA	0.860353	-0.725129	3.45954	-0.209603	0.833978	NA	0.860353
MYCTH_17562	132.704	0.310655	0.230072	1.35025	0.176935	0.319565	132.704	0.119931	0.227032	0.528256	0.597321	0.717216	132.704	-0.260558	0.234919	-1.10914	0.26737	0.433258	132.704	-0.0637243	0.224068	-0.284397	0.776106	0.903728	132.704	0.673783	0.229144	2.94043	0.00327758	0.00922445	132.704	0.125654	0.234054	0.536861	0.591364	0.686127	132.704	-0.000564549	0.235834	-0.00239384	0.99809	0.998896	132.704	0.472532	0.226377	2.08736	0.0368552	0.0766813	132.704
MYCTH_17585	130.568	0.571087	0.35877	1.59179	0.111431	0.226055	130.568	0.399983	0.356317	1.12255	0.261629	0.394673	130.568	0.645077	0.354271	1.82086	0.0686284	0.159788	130.568	-0.572532	0.364525	-1.57062	0.11627	0.347338	130.568	1.07419	0.349573	3.07288	0.00212007	0.00623881	130.568	1.70091	0.345929	4.91694	8.79063e-07	3.65532e-06	130.568	1.97905	0.345018	5.73608	9.68934e-09	6.47058e-08	130.568	1.0964	0.347114	3.15862	0.00158518	0.00507729	130.568
MYCTH_17759	0.0113194	0.455014	11.8959	0.0382495	0.969489	NA	0.0113194	0.0831703	11.8959	0.0069915	0.994422	NA	0.0113194	0.136717	11.8959	0.0114928	0.99083	NA	0.0113194	-0.299167	11.8959	-0.0251487	0.979936	NA	0.0113194	-0.259357	11.8959	-0.0218022	0.982606	NA	0.0113194	-0.428273	11.8959	-0.0360017	0.971281	NA	0.0113194	-0.435586	11.8959	-0.0366164	0.970791	NA	0.0113194	-0.725082	11.8959	-0.0609521	0.951397	NA	0.0113194
MYCTH_18938	204.337	0.358152	0.346829	1.03265	0.301769	0.465305	204.337	0.469772	0.333142	1.41013	0.158503	0.26979	204.337	0.428802	0.335511	1.27806	0.20123	0.354559	204.337	0.511156	0.324083	1.57724	0.11474	0.344878	204.337	0.398804	0.342087	1.1658	0.243697	0.360229	204.337	0.717107	0.332164	2.15889	0.0308584	0.0569139	204.337	0.638177	0.333417	1.91405	0.0556136	0.0998534	204.337	0.850711	0.325623	2.61257	0.00898653	0.0228943	204.337
MYCTH_19035	282.107	-0.50098	0.284581	-1.76041	0.0783377	0.172558	282.107	-0.0449105	0.270563	-0.165989	0.868166	0.919696	282.107	0.326711	0.266872	1.22422	0.220868	0.379856	282.107	0.793096	0.259753	3.05326	0.00226366	0.0228097	282.107	-0.954355	0.284183	-3.35824	0.000784418	0.00258414	282.107	-0.0786764	0.268942	-0.292541	0.769873	0.832888	282.107	0.060792	0.26748	0.227276	0.820209	0.874553	282.107	0.196516	0.264058	0.744216	0.456746	0.577983	282.107
MYCTH_2018629	92.599	-0.562151	0.293011	-1.91854	0.0550431	0.130883	92.599	-0.459944	0.273213	-1.68346	0.0922853	0.175583	92.599	-0.158228	0.264732	-0.597692	0.550046	0.699998	92.599	-0.370305	0.258067	-1.43492	0.151311	0.40375	92.599	-0.190591	0.254184	-0.749818	0.453365	0.577034	92.599	-0.240346	0.251201	-0.956789	0.338674	0.44162	92.599	0.204938	0.241677	0.847981	0.396449	0.505334	92.599	0.592059	0.231594	2.55645	0.0105747	0.0262589	92.599
MYCTH_2018746	21.8432	0.0118064	0.664199	0.0177755	0.985818	0.991537	21.8432	0.644356	0.588397	1.0951	0.273471	0.408501	21.8432	1.34825	0.558515	2.414	0.0157787	0.0510882	21.8432	-0.203061	0.618191	-0.328476	0.742552	0.887302	21.8432	1.10507	0.663253	1.66613	0.0956869	0.169801	21.8432	0.270295	0.703518	0.384206	0.700826	0.776964	21.8432	1.16719	0.65238	1.78913	0.0735936	0.126477	21.8432	0.766388	0.657221	1.1661	0.243572	0.359571	21.8432
MYCTH_2019108	173.417	0.144759	0.240265	0.602499	0.546842	0.691376	173.417	-0.391041	0.243856	-1.60357	0.108808	0.200809	173.417	-0.496138	0.247684	-2.00311	0.0451657	0.116422	173.417	-0.571359	0.239477	-2.38586	0.0170393	0.102934	173.417	0.0937027	0.239987	0.390449	0.696204	0.782745	173.417	0.133439	0.236779	0.563557	0.573055	0.669272	173.417	0.22228	0.235415	0.944204	0.345065	0.452813	173.417	0.341872	0.230546	1.48288	0.138107	0.229392	173.417
MYCTH_2019141	24.2569	1.95327	0.61421	3.18013	0.00147211	0.00668467	24.2569	1.4214	0.621293	2.28782	0.0221483	0.0538134	24.2569	1.14422	0.63831	1.79257	0.0730416	0.167765	24.2569	0.396198	0.657866	0.602247	0.547009	0.778276	24.2569	1.63254	0.53634	3.04385	0.0023357	0.00681461	24.2569	2.28157	0.518937	4.39662	1.09951e-05	3.93935e-05	24.2569	2.32379	0.518126	4.48498	7.2921e-06	3.14528e-05	24.2569	2.35243	0.513685	4.57952	4.66046e-06	2.67049e-05	24.2569
MYCTH_2019371	268.295	0.613117	0.219542	2.79271	0.00522691	0.0195994	268.295	0.596694	0.21733	2.74557	0.00604054	0.0175401	268.295	0.108801	0.220923	0.492484	0.622377	0.755496	268.295	-0.355122	0.221138	-1.60588	0.108299	0.331333	268.295	0.410906	0.217205	1.89179	0.0585186	0.112194	268.295	0.48843	0.216073	2.26049	0.023791	0.0452352	268.295	0.35409	0.21662	1.63462	0.10213	0.166517	268.295	-0.0312257	0.217096	-0.143833	0.885632	0.921886	268.295
MYCTH_2019378	1.58175	0.526021	3.23958	0.162373	0.871012	NA	1.58175	-1.32254	3.25163	-0.406733	0.684204	NA	1.58175	-1.26899	3.25163	-0.390264	0.696341	NA	1.58175	-1.70491	3.25163	-0.524324	0.600053	NA	1.58175	1.5199	2.99417	0.507619	0.611721	NA	1.58175	2.87374	2.92187	0.983528	0.325348	NA	1.58175	3.14226	2.91494	1.07798	0.281041	NA	1.58175	4.0083	2.8971	1.38356	0.166495	0.266494	1.58175
MYCTH_2019397	13.3371	2.04493	0.994573	2.05609	0.039774	0.101447	13.3371	-1.89664	1.68937	-1.12269	0.261568	0.394673	13.3371	1.4747	1.01126	1.45828	0.144762	0.279269	13.3371	1.04521	1.01082	1.03402	0.301129	0.585947	13.3371	1.79236	1.59869	1.12114	0.262228	0.381318	13.3371	3.50976	1.47527	2.37906	0.0173567	0.0342164	13.3371	3.86761	1.46455	2.64082	0.00827063	0.0189887	13.3371	4.78194	1.44329	3.31323	0.000922262	0.00314514	13.3371
MYCTH_2019739	442.758	0.565376	0.236369	2.39192	0.0167606	0.0507298	442.758	0.627499	0.234268	2.67855	0.00739411	0.0209734	442.758	1.21551	0.232403	5.23016	1.69363e-07	2.90689e-06	442.758	0.783401	0.232388	3.37109	0.000748718	0.00955121	442.758	1.48247	0.238938	6.20438	5.49115e-10	5.11603e-09	442.758	1.49357	0.238441	6.26392	3.75428e-10	2.37525e-09	442.758	1.59902	0.238144	6.7145	1.88714e-11	1.84752e-10	442.758	1.36776	0.238016	5.74649	9.11132e-09	8.59941e-08	442.758
MYCTH_2019888	175.695	0.934445	0.321244	2.90883	0.00362786	0.0143935	175.695	1.57384	0.311576	5.05121	4.3903e-07	3.19475e-06	175.695	0.219313	0.327168	0.670338	0.502642	0.66147	175.695	0.0973613	0.322348	0.302038	0.762623	0.898434	175.695	2.10002	0.312185	6.72683	1.73397e-11	1.99475e-10	175.695	1.56031	0.313951	4.96993	6.69758e-07	2.84918e-06	175.695	0.816524	0.319025	2.55944	0.0104841	0.0234379	175.695	1.45697	0.312979	4.65517	3.23706e-06	1.91947e-05	175.695
MYCTH_2020046	52.3025	-0.203645	0.452998	-0.449548	0.653036	0.774299	52.3025	0.195068	0.41141	0.474146	0.635396	0.74929	52.3025	0.723477	0.393654	1.83785	0.0660843	0.155398	52.3025	0.670066	0.382652	1.75111	0.0799273	0.276266	52.3025	-0.0648687	0.427509	-0.151736	0.879395	0.923221	52.3025	0.448169	0.40193	1.11504	0.264832	0.362042	52.3025	1.25448	0.382628	3.27859	0.00104326	0.00296114	52.3025	0.67947	0.388319	1.74977	0.0801576	0.147933	52.3025
MYCTH_2020422	658.191	1.78759	1.23834	1.44354	0.148869	0.281503	658.191	-0.909546	1.777	-0.511843	0.608761	0.727227	658.191	1.14082	1.28048	0.890929	0.372967	0.544362	658.191	-2.73349	1.78877	-1.52814	0.126479	0.365996	658.191	1.77626	1.52757	1.1628	0.244912	0.361532	658.191	1.60491	1.52757	1.05063	0.293428	0.393993	658.191	2.18882	1.46956	1.48944	0.136372	0.213904	658.191	1.88918	1.47006	1.2851	0.198756	0.306839	658.191
MYCTH_2020707	9.59656	-0.979542	2.07152	-0.472862	0.636312	0.761316	9.59656	0.0923805	2.06099	0.0448234	0.964248	0.980181	9.59656	0.146039	2.05821	0.0709544	0.943434	0.967111	9.59656	0.708606	1.80292	0.393033	0.694295	0.859999	9.59656	0.764077	1.73448	0.440523	0.659558	0.753198	9.59656	-0.408331	1.98946	-0.205247	0.837379	0.884069	9.59656	-1.85222	2.01224	-0.920481	0.357322	0.465553	9.59656	2.08971	1.50612	1.38748	0.165294	0.264956	9.59656
MYCTH_2020741	14.5171	3.88117	1.83528	2.11475	0.0344511	0.0906181	14.5171	3.52567	1.83368	1.92273	0.0545138	0.114742	14.5171	4.36892	1.77288	2.4643	0.0137281	0.0459551	14.5171	3.72847	1.78576	2.0879	0.0368072	0.171632	14.5171	3.38093	1.64211	2.05889	0.0395044	0.0808645	14.5171	4.34144	1.613	2.69152	0.00711266	0.0153662	14.5171	5.40403	1.59993	3.37767	0.000731029	0.00214293	14.5171	5.43789	1.59757	3.40386	0.000664416	0.00235694	14.5171
MYCTH_2022110	55.1692	0.882373	0.467686	1.88668	0.0592035	0.13863	55.1692	1.71337	0.446515	3.8372	0.000124446	0.000561624	55.1692	1.62435	0.448247	3.62378	0.000290327	0.00190619	55.1692	1.08156	0.449639	2.40539	0.0161552	0.0990294	55.1692	1.04751	0.476599	2.19789	0.0279567	0.0600983	55.1692	0.918679	0.47589	1.93045	0.0535516	0.0929571	55.1692	0.855475	0.476872	1.79393	0.0728248	0.125533	55.1692	0.801963	0.472822	1.69612	0.0898632	0.162293	55.1692
MYCTH_2022424	54.1007	1.45567	0.378503	3.84587	0.000120126	0.000756555	54.1007	0.000845005	0.412175	0.00205011	0.998364	0.998594	54.1007	-0.354115	0.431722	-0.820239	0.41208	0.581373	54.1007	0.643592	0.37978	1.69464	0.0901431	0.297207	54.1007	1.87487	0.368713	5.08491	3.67798e-07	2.2578e-06	54.1007	-0.840899	0.440487	-1.90902	0.0562597	0.0969016	54.1007	-1.14967	0.458711	-2.5063	0.0122002	0.0267639	54.1007	-0.282272	0.403381	-0.699764	0.484075	0.604445	54.1007
MYCTH_2022670	2.00553	0.465314	2.28862	0.203316	0.838888	NA	2.00553	2.10189	1.93029	1.0889	0.276197	0.411144	2.00553	1.15484	2.06066	0.560421	0.575193	NA	2.00553	-0.276413	2.29349	-0.120521	0.904071	NA	2.00553	1.35373	1.92685	0.702562	0.482329	0.602542	2.00553	0.644277	2.0093	0.320648	0.748477	0.815748	2.00553	-0.367017	2.24597	-0.163411	0.870195	0.908749	2.00553	-2.09366	2.25343	-0.929097	0.352839	0.478606	2.00553
MYCTH_2023079	25.3921	1.27324	0.563638	2.25898	0.0238847	0.0677771	25.3921	0.496016	0.579627	0.855751	0.392135	0.532576	25.3921	0.666616	0.574589	1.16016	0.245984	0.408835	25.3921	1.16544	0.545266	2.13737	0.0325677	0.157777	25.3921	0.49725	0.527372	0.942883	0.345741	0.471312	25.3921	0.116401	0.533817	0.218055	0.827386	0.877237	25.3921	-0.0641152	0.539707	-0.118796	0.905437	0.934082	25.3921	0.840205	0.509562	1.64888	0.099173	0.175842	25.3921
MYCTH_2023245	0.0585577	0.455014	11.8959	0.0382495	0.969489	NA	0.0585577	0.0831703	11.8959	0.0069915	0.994422	NA	0.0585577	0.136717	11.8959	0.0114928	0.99083	NA	0.0585577	-0.299167	11.8959	-0.0251487	0.979936	NA	0.0585577	-0.259357	11.8959	-0.0218022	0.982606	NA	0.0585577	1.14004	11.8887	0.0958929	0.923606	NA	0.0585577	-0.435586	11.8959	-0.0366164	0.970791	NA	0.0585577	-0.725082	11.8959	-0.0609521	0.951397	NA	0.0585577
MYCTH_2023927	0.445656	2.89952	6.30585	0.459814	0.64565	NA	0.445656	1.50779	6.38552	0.236126	0.813335	NA	0.445656	1.641	6.38042	0.257193	0.797029	NA	0.445656	1.13329	6.38653	0.17745	0.859155	NA	0.445656	2.18623	6.30585	0.346699	0.728818	NA	0.445656	-0.428295	6.38782	-0.0670486	0.946543	NA	0.445656	0.991115	6.38579	0.155206	0.876659	NA	0.445656	-0.725118	6.38782	-0.113516	0.909622	NA	0.445656
MYCTH_2023929	0.205371	0.455014	11.8959	0.0382495	0.969489	NA	0.205371	1.5068	11.8947	0.126678	0.899195	NA	0.205371	0.136717	11.8959	0.0114928	0.99083	NA	0.205371	-0.299167	11.8959	-0.0251487	0.979936	NA	0.205371	-1.56004	11.8857	-0.131253	0.895575	NA	0.205371	-1.72896	11.8857	-0.145465	0.884344	NA	0.205371	0.654803	11.8435	0.0552879	0.955909	NA	0.205371	-0.459334	11.8786	-0.038669	0.969154	NA	0.205371
MYCTH_2024024	119.561	0.468696	0.228274	2.05322	0.0400511	0.101909	119.561	0.310524	0.224909	1.38067	0.167381	0.281861	119.561	0.387075	0.224575	1.72359	0.0847825	0.187679	119.561	0.0717198	0.222886	0.321777	0.747622	0.890436	119.561	0.0186461	0.224893	0.0829112	0.933922	0.955063	119.561	0.0144957	0.222656	0.0651037	0.948091	0.963028	119.561	0.203057	0.220254	0.921921	0.35657	0.464853	119.561	-0.180038	0.221374	-0.813274	0.416061	0.538979	119.561
MYCTH_2024695	21.5838	2.17658	0.609269	3.57245	0.000353659	0.0019511	21.5838	1.59053	0.616834	2.57854	0.00992192	0.0270213	21.5838	1.73592	0.613463	2.82971	0.00465897	0.0189936	21.5838	-0.162792	0.697987	-0.233231	0.815582	0.919703	21.5838	0.222945	0.654845	0.340454	0.733514	0.811582	21.5838	0.453345	0.630359	0.719185	0.472027	0.576128	21.5838	-0.250977	0.677287	-0.370563	0.710963	0.787699	21.5838	-0.799753	0.699902	-1.14266	0.253178	0.37011	21.5838
MYCTH_2025277	736.083	0.543244	0.216266	2.51192	0.0120077	0.038477	736.083	-0.166011	0.217222	-0.764245	0.444722	0.585004	736.083	-0.0794124	0.21712	-0.365754	0.714549	0.821779	736.083	-0.167522	0.216155	-0.775009	0.438334	0.703587	736.083	0.316616	0.217138	1.45813	0.144804	0.23802	736.083	0.0707328	0.217322	0.325474	0.744822	0.813164	736.083	-0.422782	0.218681	-1.93333	0.0531961	0.0962701	736.083	-0.650873	0.218495	-2.97889	0.00289297	0.00860023	736.083
MYCTH_2025626	2.87766	0.466467	1.42456	0.327446	0.74333	NA	2.87766	0.109091	1.42216	0.0767079	0.938856	0.966052	2.87766	0.887147	1.32283	0.670645	0.502446	NA	2.87766	1.29964	1.25061	1.0392	0.29871	NA	2.87766	0.801261	1.85161	0.432737	0.665206	0.757952	2.87766	2.19768	1.65523	1.32772	0.184271	0.268272	2.87766	2.44569	1.63791	1.49318	0.135391	0.212597	2.87766	3.14676	1.59263	1.97583	0.048174	0.0961633	2.87766
MYCTH_2025813	49.6391	0.22519	0.512179	0.439671	0.660175	0.779548	49.6391	-0.138413	0.512015	-0.270329	0.786907	0.862412	49.6391	0.270396	0.506107	0.534266	0.593157	0.732557	49.6391	0.138042	0.502032	0.274966	0.783342	0.90622	49.6391	0.49329	0.537146	0.918352	0.358434	0.484983	49.6391	0.859461	0.528881	1.62505	0.104151	0.164975	49.6391	0.564525	0.532923	1.0593	0.289463	0.394037	49.6391	1.02574	0.52374	1.95849	0.0501726	0.0994577	49.6391
MYCTH_2025957	15.5181	-2.12044	0.968074	-2.19038	0.028497	0.0775996	15.5181	0.0988897	0.599574	0.164933	0.868997	0.920351	15.5181	-0.106925	0.618156	-0.172974	0.862672	0.92168	15.5181	-0.209051	0.594746	-0.351496	0.725217	0.879113	15.5181	0.434177	0.608913	0.713035	0.475824	0.597246	15.5181	0.714438	0.587884	1.21527	0.224263	0.316045	15.5181	0.70048	0.588163	1.19096	0.233668	0.331507	15.5181	0.630001	0.579814	1.08656	0.277233	0.397786	15.5181
MYCTH_2026083	0	NA	NA	NA	NA	NA	0	NA	NA	NA	NA	NA	0	NA	NA	NA	NA	NA	0	NA	NA	NA	NA	NA	0	NA	NA	NA	NA	NA	0	NA	NA	NA	NA	NA	0	NA	NA	NA	NA	NA	0	NA	NA	NA	NA	NA	0
MYCTH_2026137	9.04825	-0.391608	0.930277	-0.420958	0.673786	0.79002	9.04825	-0.414265	0.895397	-0.462661	0.643608	0.755842	9.04825	-0.727373	0.932214	-0.780264	0.435236	0.603519	9.04825	0.0529306	0.835566	0.063347	0.94949	0.979822	9.04825	1.42765	0.90557	1.57652	0.114905	0.196624	9.04825	0.436211	0.946907	0.460669	0.645036	0.730614	9.04825	1.26165	0.90515	1.39386	0.163361	0.247856	9.04825	1.46187	0.889339	1.64377	0.100224	0.177386	9.04825
MYCTH_2026172	374.077	-0.975236	0.227917	-4.27891	1.87812e-05	0.000143882	374.077	-0.724122	0.22291	-3.24849	0.00116018	0.00414645	374.077	-0.736086	0.223348	-3.29569	0.000981816	0.00528613	374.077	-0.562541	0.219945	-2.55764	0.0105384	0.0735905	374.077	-1.54066	0.22877	-6.73452	1.64475e-11	1.89715e-10	374.077	-1.24647	0.224888	-5.54262	2.97976e-08	1.50796e-07	374.077	-2.82186	0.2444	-11.5461	7.7264e-31	4.5591e-29	374.077	-2.4687	0.234035	-10.5484	5.16431e-26	4.39612e-24	374.077
MYCTH_2027194	24.6874	-0.243137	0.493394	-0.492785	0.622165	0.752257	24.6874	-0.40674	0.478283	-0.850417	0.395093	0.535224	24.6874	-0.0576361	0.459549	-0.125419	0.900192	0.942805	24.6874	-0.384763	0.45344	-0.848541	0.396137	0.669367	24.6874	0.518115	0.528513	0.980327	0.326925	0.45148	24.6874	0.399568	0.525845	0.75986	0.447338	0.55148	24.6874	0.34254	0.528529	0.648101	0.51692	0.617088	24.6874	0.446119	0.510029	0.874692	0.381741	0.507288	24.6874
MYCTH_2028011	1766.36	0.281942	0.179988	1.56645	0.117242	0.235138	1766.36	0.265214	0.179322	1.47898	0.139146	0.243008	1766.36	0.220014	0.179492	1.22576	0.220289	0.379245	1766.36	-0.120255	0.179326	-0.670596	0.502478	0.746446	1766.36	0.437231	0.179212	2.43974	0.0146976	0.0346261	1766.36	0.336137	0.17913	1.8765	0.0605872	0.103492	1766.36	0.32354	0.179131	1.80617	0.0708925	0.122855	1766.36	-0.0996871	0.179308	-0.555955	0.578242	0.686217	1766.36
MYCTH_2028710	0	NA	NA	NA	NA	NA	0	NA	NA	NA	NA	NA	0	NA	NA	NA	NA	NA	0	NA	NA	NA	NA	NA	0	NA	NA	NA	NA	NA	0	NA	NA	NA	NA	NA	0	NA	NA	NA	NA	NA	0	NA	NA	NA	NA	NA	0
MYCTH_2028839	0	NA	NA	NA	NA	NA	0	NA	NA	NA	NA	NA	0	NA	NA	NA	NA	NA	0	NA	NA	NA	NA	NA	0	NA	NA	NA	NA	NA	0	NA	NA	NA	NA	NA	0	NA	NA	NA	NA	NA	0	NA	NA	NA	NA	NA	0
MYCTH_2029285	101.57	0.883374	0.527756	1.67383	0.0941644	0.198172	101.57	2.45524	0.478338	5.13285	2.85383e-07	2.1544e-06	101.57	1.57157	0.494766	3.1764	0.00149117	0.00748758	101.57	1.21677	0.492904	2.46857	0.0135655	0.0881135	101.57	0.148776	0.55979	0.265771	0.790415	0.856259	101.57	-0.60665	0.595927	-1.01799	0.308681	0.410219	101.57	-0.674496	0.60055	-1.12313	0.261382	0.362931	101.57	2.0845	0.495662	4.20549	2.60514e-05	0.000128917	101.57
MYCTH_2029356	9.13066	0.38455	0.830325	0.463132	0.64327	0.766403	9.13066	-0.437287	0.871284	-0.501888	0.615746	0.733481	9.13066	-0.791334	0.91868	-0.861382	0.389028	0.558497	9.13066	-5.26204	1.60634	-3.2758	0.00105364	0.0126623	9.13066	0.0527301	0.822186	0.0641341	0.948863	0.964204	9.13066	0.0991562	0.808562	0.122633	0.902398	0.92951	9.13066	-0.638611	0.863043	-0.739953	0.459329	0.56602	9.13066	-0.118129	0.80397	-0.146932	0.883186	0.920583	9.13066
MYCTH_2029593	2.3931	3.91155	1.79259	2.18207	0.029104	NA	2.3931	3.11645	1.84093	1.69286	0.0904813	0.172529	2.3931	3.89466	1.7653	2.20623	0.0273678	NA	2.3931	4.31137	1.71166	2.51883	0.0117746	NA	2.3931	-0.857692	1.22091	-0.702501	0.482367	0.602542	2.3931	-0.697913	1.17611	-0.593405	0.55291	0.651888	2.3931	-0.22657	1.12471	-0.201446	0.84035	0.887411	2.3931	-2.33743	1.42339	-1.64216	0.100558	0.177685	2.3931
MYCTH_2029812	33.8244	-0.239903	0.737003	-0.325511	0.744794	0.838671	33.8244	-0.155695	0.712686	-0.218462	0.827069	0.890531	33.8244	0.953341	0.677304	1.40755	0.159263	0.298702	33.8244	0.812239	0.671029	1.21044	0.226111	0.510001	33.8244	1.1628	0.639132	1.81934	0.0688602	0.129033	33.8244	1.02393	0.63883	1.60281	0.108976	0.17174	33.8244	0.278704	0.649013	0.429428	0.667612	0.750494	33.8244	0.731747	0.638779	1.14554	0.251986	0.368976	33.8244
MYCTH_2029952	542.105	0.458994	0.164684	2.78712	0.00531788	0.0198509	542.105	0.0575636	0.164913	0.349055	0.727048	0.819973	542.105	0.370633	0.163024	2.27349	0.0229966	0.0689168	542.105	0.269179	0.161008	1.67184	0.0945569	0.305807	542.105	0.619959	0.164564	3.76728	0.000165038	0.000633704	542.105	0.347794	0.165149	2.10595	0.0352088	0.0642274	542.105	0.117955	0.166512	0.708386	0.478705	0.582859	542.105	0.194515	0.164358	1.18348	0.236617	0.351413	542.105
MYCTH_2030078	8.27479	-0.132754	1.03882	-0.127792	0.898313	0.938292	8.27479	0.65323	0.890777	0.733326	0.463359	0.602214	8.27479	0.699511	0.891411	0.784724	0.432616	0.60067	8.27479	-2.89327	1.61842	-1.78771	0.0738231	0.264307	8.27479	2.63294	1.01088	2.60461	0.00919787	0.0229391	8.27479	2.98709	0.99581	2.99966	0.0027028	0.00643538	8.27479	3.73469	0.981502	3.80508	0.000141759	0.000478823	8.27479	3.16368	0.986032	3.2085	0.0013343	0.00437826	8.27479
MYCTH_2030361	91.8244	-0.886471	0.399016	-2.22164	0.0263074	0.0730179	91.8244	0.354712	0.324344	1.09363	0.274118	0.409126	91.8244	-0.315681	0.349712	-0.902689	0.366691	0.537974	91.8244	-0.66103	0.345938	-1.91083	0.0560262	0.22363	91.8244	0.339708	0.342545	0.991717	0.321336	0.446034	91.8244	0.736658	0.328951	2.23942	0.0251287	0.0474185	91.8244	-0.0678946	0.349629	-0.19419	0.846027	0.891561	91.8244	0.287859	0.332144	0.866671	0.386122	0.511629	91.8244
MYCTH_2030430	2.09041	-0.966333	2.37802	-0.40636	0.684478	NA	2.09041	-1.3382	2.37802	-0.562737	0.573614	0.698026	2.09041	1.15778	2.1481	0.538978	0.589902	NA	2.09041	1.30119	2.06647	0.629668	0.528912	NA	2.09041	-3.72218	2.04786	-1.8176	0.069126	0.129391	2.09041	-3.89111	2.04786	-1.90009	0.0574219	0.0987466	2.09041	-3.89842	2.04786	-1.90366	0.0569549	0.10184	2.09041	0.207986	1.54326	0.13477	0.892794	0.927362	2.09041
MYCTH_2030495	837.77	0.24007	0.18224	1.31733	0.187729	0.332438	837.77	0.126624	0.180525	0.70142	0.483041	0.620082	837.77	0.28744	0.179898	1.59779	0.11009	0.227683	837.77	0.241281	0.177949	1.3559	0.175131	0.440734	837.77	-0.241178	0.179441	-1.34405	0.178932	0.282046	837.77	-0.476497	0.179837	-2.6496	0.00805871	0.0171832	837.77	-0.0791908	0.17771	-0.445617	0.655874	0.740473	837.77	0.129451	0.1758	0.736352	0.461517	0.582273	837.77
MYCTH_2030723	5.49265	2.07429	1.48265	1.39904	0.161801	0.299034	5.49265	-0.8738	1.97235	-0.443024	0.657748	0.765813	5.49265	0.163229	1.70397	0.0957933	0.923685	0.956095	5.49265	0.748474	1.53897	0.486347	0.626721	0.820814	5.49265	0.796754	1.3619	0.585032	0.558526	0.669658	5.49265	-1.91378	1.8653	-1.02599	0.304895	0.406125	5.49265	-3.3729	1.89232	-1.78242	0.0746813	0.128072	5.49265	-2.21071	1.86568	-1.18494	0.236043	0.350795	5.49265
MYCTH_2030873	2185.67	0.586964	0.169632	3.46021	0.000539756	0.00281508	2185.67	0.312771	0.169462	1.84566	0.0649409	0.131867	2185.67	-0.103913	0.17039	-0.60985	0.541961	0.693166	2185.67	-0.153845	0.169606	-0.907075	0.364367	0.644035	2185.67	0.404598	0.169263	2.39035	0.0168323	0.0390175	2185.67	0.554383	0.16889	3.28252	0.00102885	0.0026411	2185.67	0.969386	0.168499	5.75308	8.76333e-09	5.8884e-08	2185.67	0.926324	0.168323	5.50325	3.7286e-08	3.21728e-07	2185.67
MYCTH_2031061	290.533	-0.906143	0.268194	-3.37868	0.000728339	0.00364856	290.533	-0.925327	0.263806	-3.50761	0.000452149	0.00179576	290.533	-0.524227	0.26037	-2.01339	0.0440734	0.114126	290.533	0.169908	0.253365	0.670606	0.502472	0.746446	290.533	-1.87813	0.276451	-6.79372	1.09277e-11	1.28612e-10	290.533	-2.04628	0.276454	-7.40189	1.34265e-13	1.22205e-12	290.533	-1.23943	0.264874	-4.67933	2.8782e-06	1.32654e-05	290.533	-0.61874	0.25751	-2.40278	0.0162708	0.0379767	290.533
MYCTH_2031268	59.0066	-1.25775	0.406224	-3.09619	0.00196026	0.00852324	59.0066	-0.313186	0.349439	-0.896253	0.370117	0.510455	59.0066	0.476893	0.332555	1.43403	0.151564	0.288525	59.0066	0.484289	0.325593	1.4874	0.136908	0.382355	59.0066	-1.21011	0.374271	-3.23325	0.00122388	0.00382282	59.0066	-0.808204	0.354075	-2.28258	0.0224552	0.0430094	59.0066	-0.261809	0.34013	-0.769731	0.441459	0.548206	59.0066	-0.140329	0.332542	-0.421988	0.673034	0.76566	59.0066
MYCTH_2031276	1.88653	3.49767	2.15034	1.62657	0.103829	NA	1.88653	1.53641	2.44306	0.62889	0.529421	NA	1.88653	0.136727	2.45327	0.0557325	0.955555	NA	1.88653	-0.299188	2.45327	-0.121955	0.902935	NA	1.88653	-1.23676	2.21271	-0.558933	0.576207	NA	1.88653	0.57893	1.84847	0.313194	0.754133	NA	1.88653	-1.43724	2.22384	-0.646287	0.518094	NA	1.88653	-1.73804	2.21308	-0.785351	0.432248	0.554435	1.88653
MYCTH_2031317	0	NA	NA	NA	NA	NA	0	NA	NA	NA	NA	NA	0	NA	NA	NA	NA	NA	0	NA	NA	NA	NA	NA	0	NA	NA	NA	NA	NA	0	NA	NA	NA	NA	NA	0	NA	NA	NA	NA	NA	0	NA	NA	NA	NA	NA	0
MYCTH_2031554	13.2524	-0.248522	0.722858	-0.343805	0.730993	0.829717	13.2524	-1.61308	0.854351	-1.88808	0.0590152	0.122405	13.2524	0.360191	0.65058	0.553646	0.579821	0.723053	13.2524	-0.0673547	0.650098	-0.103607	0.917481	0.96449	13.2524	0.0223949	0.664319	0.0337111	0.973108	0.980455	13.2524	-0.687672	0.70307	-0.978098	0.328026	0.430518	13.2524	-0.718224	0.705157	-1.01853	0.308426	0.413939	13.2524	0.703403	0.614286	1.14507	0.252178	0.369136	13.2524
MYCTH_2031594	104.686	-0.274161	0.333314	-0.822529	0.410776	0.572123	104.686	0.281564	0.296111	0.950872	0.341669	0.481501	104.686	0.388153	0.294519	1.31792	0.18753	0.336698	104.686	-0.122823	0.296791	-0.413838	0.678993	0.851671	104.686	0.840391	0.262515	3.20131	0.00136806	0.00422901	104.686	1.80725	0.249891	7.23215	4.7541e-13	4.11548e-12	104.686	2.14418	0.247563	8.66116	4.66985e-18	9.35479e-17	104.686	1.62004	0.249096	6.50366	7.83885e-11	9.85758e-10	104.686
MYCTH_2031920	164.491	-0.443953	0.247615	-1.79292	0.0729862	0.16301	164.491	-0.0431234	0.231198	-0.186522	0.852036	0.908043	164.491	0.00676311	0.231261	0.0292445	0.97667	0.984316	164.491	0.0355323	0.224533	0.15825	0.87426	0.9482	164.491	-0.182667	0.233477	-0.782378	0.433992	0.558855	164.491	0.0954155	0.227238	0.419893	0.674564	0.754943	164.491	0.0558816	0.227611	0.245514	0.806058	0.863286	164.491	0.11422	0.223782	0.510409	0.609765	0.713394	164.491
MYCTH_2031956	124.473	0.585351	0.375804	1.5576	0.119329	0.23793	124.473	-0.0987429	0.390503	-0.252861	0.800376	0.87179	124.473	0.0636495	0.385069	0.165294	0.868713	0.925697	124.473	0.673835	0.347319	1.94011	0.0523669	0.214434	124.473	0.099123	0.337134	0.294017	0.768745	0.840022	124.473	-1.62653	0.416602	-3.90429	9.45024e-05	0.000291287	124.473	-2.97641	0.559974	-5.31526	1.06506e-07	6.12622e-07	124.473	-2.35775	0.453256	-5.20181	1.97356e-07	1.49333e-06	124.473
MYCTH_2032045	13.9474	1.15756	0.763477	1.51617	0.129475	0.253753	13.9474	0.409313	0.794171	0.515396	0.606276	0.724857	13.9474	0.144916	0.825795	0.175486	0.860698	0.92062	13.9474	0.167557	0.78194	0.214284	0.830326	0.928607	13.9474	-0.494993	0.764381	-0.647574	0.517261	0.634165	13.9474	0.315504	0.68598	0.459932	0.645565	0.730831	13.9474	0.862102	0.658251	1.30968	0.190303	0.2803	13.9474	0.620641	0.656268	0.945713	0.344295	0.47016	13.9474
MYCTH_2032127	9.35048	-0.420214	0.845131	-0.497218	0.619036	0.749879	9.35048	-0.421565	0.804064	-0.524293	0.600075	0.719874	9.35048	-0.213811	0.789316	-0.270881	0.786482	0.872887	9.35048	-0.644326	0.788859	-0.816782	0.414053	0.684262	9.35048	-2.14976	1.06755	-2.01372	0.0440386	0.0886084	9.35048	-0.0621327	0.765213	-0.0811966	0.935286	0.954319	9.35048	-0.188089	0.773421	-0.243191	0.807858	0.864572	9.35048	0.00970183	0.743295	0.0130525	0.989586	0.993438	9.35048
MYCTH_2032303	65.1713	0.520093	0.430423	1.20833	0.226921	0.380035	65.1713	0.531659	0.419291	1.26799	0.2048	0.328969	65.1713	0.32082	0.42668	0.751898	0.452112	0.617846	65.1713	-0.329299	0.433615	-0.759427	0.447597	0.712346	65.1713	1.09806	0.410487	2.67503	0.00747227	0.0190519	65.1713	0.655355	0.415201	1.5784	0.114473	0.17936	65.1713	-0.254962	0.438021	-0.582077	0.560515	0.656394	65.1713	0.310024	0.416122	0.74503	0.456253	0.577443	65.1713
MYCTH_2032845	143.554	-0.0369669	0.2693	-0.13727	0.890817	0.933561	143.554	1.00287	0.251947	3.98049	6.87732e-05	0.000328671	143.554	0.0510287	0.262615	0.19431	0.845933	0.912891	143.554	0.136336	0.256217	0.532111	0.594649	0.807193	143.554	0.387428	0.270523	1.43214	0.152103	0.248136	143.554	1.89215	0.25773	7.34159	2.11071e-13	1.88163e-12	143.554	1.73822	0.258354	6.72804	1.7196e-11	1.69114e-10	143.554	1.45852	0.258326	5.64604	1.64189e-08	1.47871e-07	143.554
MYCTH_2032939	7.32607	0.0372491	0.809714	0.0460029	0.963308	0.978043	7.32607	-0.180675	0.795005	-0.227262	0.82022	0.885339	7.32607	0.149136	0.771638	0.193272	0.846746	0.913054	7.32607	-0.8769	0.826508	-1.06097	0.288704	0.574552	7.32607	0.0210898	0.699925	0.0301315	0.975962	0.983103	7.32607	0.0173167	0.691418	0.0250452	0.980019	0.986387	7.32607	-0.48222	0.719583	-0.670138	0.50277	0.604416	7.32607	-1.38915	0.768834	-1.80683	0.0707891	0.133198	7.32607
MYCTH_2033463	1097.39	0.240996	0.178453	1.35047	0.176864	0.319507	1097.39	0.10447	0.177858	0.587379	0.556949	0.683796	1097.39	-0.0713858	0.178437	-0.400062	0.689111	0.802891	1097.39	0.0816171	0.177115	0.460815	0.644931	0.832134	1097.39	-0.329371	0.179988	-1.82996	0.067256	0.126519	1097.39	-0.714984	0.180708	-3.95658	7.60292e-05	0.000237993	1097.39	-1.2147	0.182752	-6.64675	2.9964e-11	2.87826e-10	1097.39	-0.938238	0.180453	-5.19934	1.99998e-07	1.51073e-06	1097.39
MYCTH_2033959	247.448	-0.203609	0.19076	-1.06736	0.285811	0.447687	247.448	-0.276779	0.187074	-1.47951	0.139004	0.242919	247.448	-0.396701	0.189132	-2.09748	0.0359508	0.0978967	247.448	-0.518976	0.185568	-2.79669	0.00516293	0.0437212	247.448	-1.03158	0.196573	-5.24783	1.53897e-07	9.97687e-07	247.448	-0.414461	0.186713	-2.21978	0.0264338	0.0495873	247.448	0.0711574	0.182598	0.389694	0.696763	0.775574	247.448	-0.518115	0.18495	-2.80137	0.00508857	0.0140384	247.448
MYCTH_2033977	4003.29	-0.36619	0.227727	-1.60802	0.107831	0.220488	4003.29	-1.64449	0.228676	-7.19135	6.41546e-13	1.14975e-11	4003.29	-0.825984	0.227839	-3.6253	0.00028863	0.00189946	4003.29	0.190825	0.227075	0.84036	0.400706	0.673224	4003.29	-1.08522	0.228045	-4.75878	1.94766e-06	1.074e-05	4003.29	-2.33348	0.229454	-10.1697	2.70762e-24	6.69113e-23	4003.29	-2.56765	0.229897	-11.1687	5.80075e-29	2.92533e-27	4003.29	-2.11039	0.228647	-9.22992	2.70845e-20	1.12046e-18	4003.29
MYCTH_2033980	49.1501	-0.37383	0.398102	-0.939031	0.347715	0.511282	49.1501	0.261657	0.374589	0.698518	0.484853	0.621397	49.1501	0.388137	0.37341	1.03944	0.298601	0.467946	49.1501	-0.08194	0.373946	-0.219123	0.826554	0.926881	49.1501	-0.209833	0.386937	-0.542292	0.587617	0.694792	49.1501	0.281435	0.375786	0.748924	0.453903	0.558145	49.1501	0.843359	0.369321	2.28354	0.0223985	0.0458376	49.1501	1.43468	0.363166	3.95048	7.79958e-05	0.000343189	49.1501
MYCTH_2034916	12.949	-2.38864	1.44239	-1.65603	0.0977159	0.204053	12.949	-3.74205	1.75091	-2.1372	0.0325816	0.0747456	12.949	-1.70073	1.24494	-1.36612	0.171902	0.315166	12.949	-0.526269	1.09353	-0.481257	0.630334	0.823133	12.949	-2.72837	1.10245	-2.47483	0.01333	0.0317214	12.949	-3.48211	1.16532	-2.98811	0.00280712	0.00663641	12.949	-4.19257	1.27546	-3.28712	0.00101219	0.00288523	12.949	-2.87882	1.0768	-2.6735	0.0075065	0.0196729	12.949
MYCTH_2034929	129.572	-1.45189	0.336841	-4.31031	1.63023e-05	0.000127185	129.572	-0.865947	0.289374	-2.99249	0.00276714	0.00887654	129.572	-0.492741	0.278319	-1.77042	0.0766573	0.173814	129.572	0.138919	0.253445	0.548121	0.583609	0.801154	129.572	-1.24951	0.312085	-4.00374	6.23496e-05	0.000260888	129.572	-0.391605	0.276621	-1.41568	0.156871	0.234603	129.572	-0.239516	0.272793	-0.878015	0.379936	0.488963	129.572	0.415066	0.256441	1.61857	0.105541	0.185204	129.572
MYCTH_2034994	197.509	0.0271615	0.366455	0.0741197	0.940915	0.963483	197.509	1.05309	0.311824	3.37721	0.000732264	0.00276159	197.509	1.33083	0.306544	4.3414	1.41579e-05	0.00014669	197.509	0.826961	0.308072	2.68431	0.00726793	0.0561497	197.509	0.557737	0.358308	1.55658	0.119569	0.202844	197.509	1.27981	0.334079	3.83085	0.0001277	0.000385412	197.509	0.565653	0.352197	1.60607	0.108258	0.175099	197.509	1.24192	0.329221	3.7723	0.000161746	0.00066049	197.509
MYCTH_2035048	389.571	0.103945	0.198688	0.523157	0.600865	0.735902	389.571	0.759566	0.190006	3.99759	6.39899e-05	0.000307847	389.571	0.836267	0.189872	4.40436	1.06095e-05	0.000114389	389.571	0.508333	0.189259	2.68592	0.00723306	0.0560694	389.571	0.924033	0.193257	4.78137	1.74103e-06	9.72421e-06	389.571	1.37107	0.19062	7.19268	6.35304e-13	5.41319e-12	389.571	1.0426	0.191848	5.43452	5.49433e-08	3.30498e-07	389.571	0.73403	0.191946	3.82415	0.000131223	0.000547981	389.571
MYCTH_2035386	175.137	0.336852	0.267279	1.2603	0.20756	0.356825	175.137	0.680332	0.259359	2.62313	0.00871263	0.0241912	175.137	0.777208	0.258992	3.0009	0.00269187	0.0120814	175.137	-0.198474	0.264447	-0.750527	0.452937	0.716168	175.137	1.54692	0.258624	5.98135	2.21293e-09	1.89674e-08	175.137	2.0573	0.256084	8.0337	9.45726e-16	1.04102e-14	175.137	2.3256	0.25533	9.10819	8.3768e-20	1.93761e-18	175.137	2.14172	0.255091	8.39591	4.62301e-17	1.29109e-15	175.137
MYCTH_2035523	3.70644	-1.26153	1.49672	-0.842862	0.399305	0.560744	3.70644	-0.642274	1.31591	-0.488084	0.625491	0.741899	3.70644	-1.62588	1.50778	-1.07833	0.280887	0.449166	3.70644	0.148776	1.20199	0.123775	0.901493	0.958556	3.70644	-0.272006	2.14821	-0.12662	0.899241	0.935582	3.70644	2.91106	1.67703	1.73584	0.0825927	0.135504	3.70644	2.1481	1.71804	1.25032	0.211182	0.305553	3.70644	2.59582	1.67781	1.54715	0.121826	0.20825	3.70644
MYCTH_2035701	72.5822	-1.77977	0.400008	-4.44932	8.61408e-06	7.10536e-05	72.5822	-1.53981	0.377551	-4.07841	4.53449e-05	0.000226047	72.5822	-1.02603	0.365401	-2.80796	0.00498566	0.0201177	72.5822	-0.175589	0.345436	-0.508311	0.611235	0.813703	72.5822	-3.32905	0.442937	-7.51585	5.65414e-14	9.0487e-13	72.5822	-2.69605	0.399053	-6.75612	1.41737e-11	1.04365e-10	72.5822	-1.60889	0.364397	-4.41523	1.00904e-05	4.26322e-05	72.5822	-1.00029	0.349297	-2.86373	0.00418688	0.0118385	72.5822
MYCTH_2035750	14.865	0.354433	0.648319	0.546696	0.584588	0.723159	14.865	-0.343442	0.67495	-0.508841	0.610864	0.729036	14.865	-0.18532	0.665848	-0.278321	0.780766	0.869496	14.865	1.28344	0.569796	2.25245	0.024294	0.131466	14.865	0.0103171	0.629171	0.0163979	0.986917	0.990801	14.865	0.0694016	0.616061	0.112654	0.910305	0.935353	14.865	-0.58895	0.658733	-0.894066	0.371287	0.480248	14.865	1.21866	0.565039	2.15678	0.031023	0.066388	14.865
MYCTH_2035984	82.7602	0.306769	0.458197	0.669512	0.503169	0.653031	82.7602	0.729766	0.428816	1.70181	0.0887901	0.170165	82.7602	1.32446	0.415682	3.18624	0.00144135	0.00728479	82.7602	0.43178	0.426457	1.01248	0.311307	0.596296	82.7602	1.00754	0.448217	2.24788	0.0245836	0.0539162	82.7602	1.27171	0.438864	2.89773	0.00375869	0.00865257	82.7602	1.38156	0.436717	3.16352	0.00155875	0.00425577	82.7602	1.25181	0.434113	2.8836	0.00393156	0.0112025	82.7602
MYCTH_2036106	35.3322	0.0466391	0.518534	0.089944	0.928332	0.958033	35.3322	0.498084	0.467577	1.06524	0.286765	0.422812	35.3322	0.738062	0.459018	1.60791	0.107854	0.224192	35.3322	0.0260755	0.472051	0.0552387	0.955948	0.982346	35.3322	0.58702	0.423632	1.38568	0.165843	0.265312	35.3322	0.539801	0.41969	1.28619	0.198377	0.28484	35.3322	0.721685	0.414136	1.74263	0.0813984	0.137804	35.3322	0.669887	0.408027	1.64177	0.100638	0.177762	35.3322
MYCTH_2036258	533.672	-1.06231	0.323223	-3.28662	0.00101398	0.00481006	533.672	-1.88264	0.325757	-5.77928	7.5021e-09	7.43694e-08	533.672	-0.478849	0.319957	-1.4966	0.134497	0.264571	533.672	-0.220818	0.318508	-0.69329	0.488127	0.737758	533.672	-2.66538	0.329396	-8.09171	5.88335e-16	1.18679e-14	533.672	-3.08784	0.331868	-9.30443	1.34709e-20	2.34631e-19	533.672	-1.07858	0.320222	-3.36824	0.000756505	0.00221089	533.672	-0.559501	0.31856	-1.75634	0.0790299	0.146035	533.672
MYCTH_20364	164.479	-0.0618392	0.255248	-0.242271	0.80857	0.881362	164.479	0.293493	0.236619	1.24036	0.214841	0.341119	164.479	0.441167	0.234745	1.87935	0.0601969	0.144554	164.479	0.772794	0.222928	3.46656	0.000527163	0.00700187	164.479	-0.332076	0.245541	-1.35243	0.176238	0.27845	164.479	0.115894	0.232646	0.498155	0.618375	0.709965	164.479	0.343478	0.228875	1.50072	0.133427	0.210083	164.479	0.672173	0.221279	3.03768	0.00238408	0.00727049	164.479
MYCTH_2036724	10.3427	0.172338	0.790581	0.217989	0.827438	0.893048	10.3427	0.199622	0.763621	0.261415	0.793773	0.867042	10.3427	-0.0332575	0.782299	-0.0425126	0.96609	0.978836	10.3427	0.228554	0.741947	0.308046	0.758048	0.896467	10.3427	0.334518	0.880086	0.380097	0.703873	0.787691	10.3427	-0.319428	0.921579	-0.346609	0.728885	0.799837	10.3427	0.284414	0.871134	0.326487	0.744056	0.814789	10.3427	0.744218	0.830237	0.896392	0.370044	0.495837	10.3427
MYCTH_2037019	177.57	0.201357	0.264866	0.76022	0.447123	0.606733	177.57	0.642286	0.245473	2.61652	0.00888303	0.0245869	177.57	0.614945	0.247006	2.4896	0.0127888	0.0435136	177.57	0.303489	0.244678	1.24036	0.214843	0.495199	177.57	0.835135	0.249803	3.34318	0.000828241	0.00270692	177.57	1.23854	0.242411	5.10925	3.23434e-07	1.42535e-06	177.57	1.36631	0.24101	5.6691	1.43549e-08	9.33392e-08	177.57	1.06264	0.241166	4.40627	1.05167e-05	5.63586e-05	177.57
MYCTH_2037035	181.194	-0.285981	0.290851	-0.983258	0.32548	0.488738	181.194	-0.182247	0.281547	-0.647307	0.517433	0.651788	181.194	-0.705821	0.293216	-2.40717	0.0160765	0.0518353	181.194	-0.66032	0.283198	-2.33165	0.0197189	0.11389	181.194	-0.213078	0.279825	-0.761468	0.446378	0.571242	181.194	-0.27701	0.278373	-0.995104	0.319686	0.421742	181.194	-0.926289	0.289065	-3.20443	0.00135332	0.00373778	181.194	-0.53332	0.277831	-1.91958	0.0549107	0.10736	181.194
MYCTH_2037146	136.54	-0.0217886	0.257898	-0.084485	0.932671	0.960309	136.54	-0.362672	0.257407	-1.40894	0.158852	0.270225	136.54	0.113343	0.251639	0.450421	0.652407	0.778072	136.54	-0.00213697	0.248189	-0.00861023	0.99313	0.997828	136.54	0.131968	0.248629	0.530781	0.59557	0.701708	136.54	0.30722	0.245782	1.24997	0.21131	0.300132	136.54	0.460786	0.244629	1.88361	0.0596178	0.10586	136.54	0.106907	0.245089	0.436197	0.662694	0.757499	136.54
MYCTH_2037236	857.896	-1.01513	0.17504	-5.79946	6.65303e-09	1.02575e-07	857.896	-1.13619	0.172773	-6.57618	4.8269e-11	6.69897e-10	857.896	-0.947885	0.171703	-5.5205	3.38029e-08	6.72574e-07	857.896	0.249259	0.164076	1.51917	0.12872	0.369236	857.896	-2.27927	0.184555	-12.3501	4.86781e-35	6.70212e-33	857.896	-2.43107	0.184306	-13.1904	9.96383e-40	1.39397e-37	857.896	-1.97982	0.17831	-11.1033	1.20914e-28	5.70004e-27	857.896	-1.69339	0.172896	-9.79427	1.19159e-22	6.63468e-21	857.896
MYCTH_2037479	2.12465	1.03265	1.63776	0.630523	0.528352	NA	2.12465	0.10466	1.73519	0.0603159	0.951904	0.974026	2.12465	1.12219	1.58439	0.708279	0.478772	NA	2.12465	-1.29253	2.00962	-0.643172	0.520113	NA	2.12465	-0.0631416	1.7731	-0.0356108	0.971593	0.979725	2.12465	1.04907	1.59118	0.6593	0.509703	0.611587	2.12465	0.325526	1.67547	0.194289	0.84595	0.891561	2.12465	-1.51633	2.02063	-0.750424	0.452999	0.574145	2.12465
MYCTH_2037651	0	NA	NA	NA	NA	NA	0	NA	NA	NA	NA	NA	0	NA	NA	NA	NA	NA	0	NA	NA	NA	NA	NA	0	NA	NA	NA	NA	NA	0	NA	NA	NA	NA	NA	0	NA	NA	NA	NA	NA	0	NA	NA	NA	NA	NA	0
MYCTH_2037656	129.046	-0.345725	0.29741	-1.16245	0.245053	0.402141	129.046	0.155793	0.265719	0.586306	0.55767	0.684385	129.046	-0.346865	0.284073	-1.22104	0.22207	0.38123	129.046	0.0691332	0.258127	0.267826	0.788833	0.908613	129.046	0.230211	0.27179	0.847017	0.396986	0.523083	129.046	0.658742	0.259072	2.5427	0.0110001	0.0227556	129.046	0.309973	0.265774	1.1663	0.243492	0.343032	129.046	0.413095	0.258186	1.59999	0.109601	0.191385	129.046
MYCTH_2038181	276.35	-0.336437	0.213157	-1.57836	0.114484	0.230894	276.35	-0.566334	0.211046	-2.68346	0.00728643	0.0207289	276.35	0.47374	0.200646	2.36108	0.018222	0.0572113	276.35	0.561954	0.197298	2.84825	0.00439607	0.0387148	276.35	-1.31795	0.214792	-6.13596	8.46463e-10	7.64814e-09	276.35	-1.10266	0.20899	-5.27611	1.31951e-07	6.16674e-07	276.35	-0.33454	0.200773	-1.66626	0.0956613	0.15755	276.35	-0.00928508	0.196671	-0.0472113	0.962345	0.975345	276.35
MYCTH_2038387	123.362	0.520042	0.256177	2.03001	0.042355	0.106433	123.362	0.399386	0.252518	1.58161	0.113738	0.207829	123.362	0.0635055	0.258448	0.245718	0.8059	0.88544	123.362	-0.236854	0.256211	-0.924451	0.355252	0.635281	123.362	0.639117	0.248864	2.56814	0.0102246	0.0252315	123.362	0.964114	0.244788	3.93857	8.19688e-05	0.000255387	123.362	1.11642	0.243706	4.58102	4.62707e-06	2.05927e-05	123.362	0.553721	0.245613	2.25444	0.0241684	0.053571	123.362
MYCTH_2038764	1.95019	-2.04686	2.0838	-0.982274	0.325965	NA	1.95019	-2.41873	2.0838	-1.16073	0.245751	0.376265	1.95019	-2.36518	2.0838	-1.13503	0.256362	NA	1.95019	-1.35414	2.07732	-0.651868	0.514486	NA	1.95019	1.17236	2.31604	0.506192	0.612722	0.714732	1.95019	1.03013	2.30659	0.446603	0.655162	0.739284	1.95019	1.01368	2.32032	0.436872	0.662204	0.745872	1.95019	1.76581	2.08574	0.846612	0.397211	0.521776	1.95019
MYCTH_2039088	4.42866	0.44486	2.11939	0.2099	0.833746	0.895967	4.42866	2.88104	1.66151	1.73399	0.0829192	0.160653	4.42866	2.13053	1.72708	1.2336	0.217351	0.375531	4.42866	2.01464	1.6969	1.18725	0.23513	0.521218	4.42866	2.37071	1.61418	1.46868	0.141919	0.233987	4.42866	3.12567	1.5621	2.00094	0.0453988	0.0804307	4.42866	3.3317	1.55392	2.14406	0.0320284	0.0626424	4.42866	2.52705	1.57577	1.60369	0.108782	0.190174	4.42866
MYCTH_2039751	4.3298	0.482068	1.74029	0.277005	0.781776	0.86119	4.3298	1.41488	1.55558	0.909548	0.363061	0.50379	4.3298	-0.866954	2.00944	-0.43144	0.666148	0.786695	4.3298	-0.285467	1.74313	-0.163767	0.869915	0.945967	4.3298	-0.0673962	1.57472	-0.0427988	0.965862	0.976785	4.3298	-1.79381	1.93964	-0.924817	0.355061	0.458576	4.3298	0.539591	1.47687	0.365362	0.714841	0.790959	4.3298	-0.109276	1.51601	-0.0720812	0.942537	0.961212	4.3298
MYCTH_2039818	5730.79	-0.509429	0.25541	-1.99455	0.0460915	0.113835	5730.79	-2.01922	0.256543	-7.87089	3.52133e-15	8.70199e-14	5730.79	-1.03747	0.255558	-4.05961	4.91537e-05	0.000427004	5730.79	0.271177	0.254789	1.06432	0.287183	0.572749	5730.79	-1.39149	0.255857	-5.43855	5.37165e-08	3.7156e-07	5730.79	-2.74466	0.257467	-10.6602	1.562e-26	4.75398e-25	5730.79	-2.83918	0.257635	-11.0202	3.05472e-28	1.38726e-26	5730.79	-2.07907	0.25607	-8.11915	4.69476e-16	1.12332e-14	5730.79
MYCTH_2039926	0	NA	NA	NA	NA	NA	0	NA	NA	NA	NA	NA	0	NA	NA	NA	NA	NA	0	NA	NA	NA	NA	NA	0	NA	NA	NA	NA	NA	0	NA	NA	NA	NA	NA	0	NA	NA	NA	NA	NA	0	NA	NA	NA	NA	NA	0
MYCTH_2039938	7.01311	-0.386462	1.00905	-0.382994	0.701724	0.809033	7.01311	-0.0940802	0.93071	-0.101084	0.919483	0.953905	7.01311	0.965572	0.857693	1.12578	0.260259	0.42506	7.01311	1.27443	0.826663	1.54166	0.123157	0.359966	7.01311	0.505908	0.964937	0.524291	0.600076	0.705197	7.01311	0.0421777	0.989018	0.0426461	0.965984	0.976225	7.01311	0.7323	0.93832	0.780437	0.435134	0.542468	7.01311	0.505505	0.934775	0.540777	0.588661	0.695016	7.01311
MYCTH_2040280	38.5461	0.446209	0.374344	1.19198	0.23327	0.387916	38.5461	-0.157338	0.382555	-0.411281	0.680866	0.783579	38.5461	0.0234928	0.377902	0.0621663	0.95043	0.969953	38.5461	-0.591922	0.384572	-1.53917	0.123763	0.361212	38.5461	0.0863406	0.38266	0.225633	0.821487	0.880659	38.5461	0.490893	0.367712	1.33499	0.181879	0.265235	38.5461	1.19082	0.355355	3.35107	0.000804998	0.00233765	38.5461	0.930837	0.354981	2.62222	0.008736	0.0223441	38.5461
MYCTH_2040301	0.0467851	0.455014	11.8959	0.0382495	0.969489	NA	0.0467851	0.0831703	11.8959	0.0069915	0.994422	NA	0.0467851	0.136717	11.8959	0.0114928	0.99083	NA	0.0467851	-0.299167	11.8959	-0.0251487	0.979936	NA	0.0467851	-0.259357	11.8959	-0.0218022	0.982606	NA	0.0467851	-0.428273	11.8959	-0.0360017	0.971281	NA	0.0467851	-0.435586	11.8959	-0.0366164	0.970791	NA	0.0467851	-0.725082	11.8959	-0.0609521	0.951397	NA	0.0467851
MYCTH_2040748	38.3761	-1.25951	0.434191	-2.90082	0.00372191	0.0146836	38.3761	-0.87055	0.394628	-2.206	0.0273839	0.0644756	38.3761	-1.18513	0.411652	-2.87896	0.00398987	0.0167315	38.3761	-1.07302	0.387547	-2.76876	0.00562704	0.0463699	38.3761	0.341869	0.375029	0.911579	0.36199	0.488624	38.3761	0.111347	0.376346	0.295864	0.767334	0.830839	38.3761	0.016163	0.37826	0.04273	0.965917	0.975851	38.3761	0.0274434	0.372062	0.0737603	0.941201	0.960181	38.3761
MYCTH_2040766	10.9202	0.760926	0.849461	0.895775	0.370373	0.533789	10.9202	-0.282206	0.91212	-0.309396	0.75702	0.840552	10.9202	0.283134	0.862179	0.328394	0.742614	0.841397	10.9202	-0.158162	0.86265	-0.183344	0.854528	0.938429	10.9202	0.145105	0.84099	0.172541	0.863012	0.912564	10.9202	-0.136776	0.849358	-0.161034	0.872066	0.905796	10.9202	-1.0343	0.939339	-1.10109	0.270857	0.373368	10.9202	-0.734859	0.874694	-0.840133	0.400834	0.525094	10.9202
MYCTH_2041072	34.7812	0.0475214	0.447887	0.106101	0.915502	0.949855	34.7812	0.147775	0.426428	0.346541	0.728936	0.821656	34.7812	0.098374	0.430609	0.228453	0.819294	0.894349	34.7812	0.122847	0.413761	0.296904	0.76654	0.900245	34.7812	0.0983728	0.465593	0.211285	0.832665	0.889749	34.7812	0.21443	0.454014	0.472298	0.636714	0.724277	34.7812	0.312563	0.450229	0.694232	0.487536	0.589886	34.7812	1.1194	0.422605	2.64881	0.0080776	0.0209167	34.7812
MYCTH_2041611	1.78152	0.455044	3.19542	0.142405	0.88676	NA	1.78152	0.0831758	3.19542	0.0260297	0.979234	NA	1.78152	1.56239	3.18893	0.489942	0.624175	NA	1.78152	-0.299187	3.19542	-0.0936301	0.925403	NA	1.78152	-0.259374	3.19542	-0.0811706	0.935306	NA	1.78152	2.70868	2.96214	0.914432	0.36049	NA	1.78152	3.59278	2.9114	1.23404	0.217189	NA	1.78152	4.54797	2.87684	1.58089	0.113903	0.19741	1.78152
MYCTH_2042312	0	NA	NA	NA	NA	NA	0	NA	NA	NA	NA	NA	0	NA	NA	NA	NA	NA	0	NA	NA	NA	NA	NA	0	NA	NA	NA	NA	NA	0	NA	NA	NA	NA	NA	0	NA	NA	NA	NA	NA	0	NA	NA	NA	NA	NA	0
MYCTH_2042719	0.150776	0.455014	11.8959	0.0382495	0.969489	NA	0.150776	0.0831703	11.8959	0.0069915	0.994422	NA	0.150776	0.136717	11.8959	0.0114928	0.99083	NA	0.150776	-0.299167	11.8959	-0.0251487	0.979936	NA	0.150776	-0.259357	11.8959	-0.0218022	0.982606	NA	0.150776	-0.428273	11.8959	-0.0360017	0.971281	NA	0.150776	-0.435586	11.8959	-0.0366164	0.970791	NA	0.150776	0.676499	11.8933	0.0568807	0.95464	NA	0.150776
MYCTH_2042961	3.91541	1.893	2.14989	0.880508	0.378584	0.541853	3.91541	4.11064	1.7145	2.39757	0.0165041	0.0419077	3.91541	1.57481	2.15018	0.732409	0.463919	0.627121	3.91541	3.14337	1.76436	1.78159	0.0748157	0.266823	3.91541	-2.64451	1.90612	-1.38738	0.165327	0.264828	3.91541	0.939603	1.40397	0.669246	0.503338	0.605626	3.91541	0.621612	1.43954	0.431812	0.665878	0.74894	3.91541	1.78589	1.31987	1.35308	0.176031	0.278634	3.91541
MYCTH_2043664	7.14284	0.484093	1.11751	0.433188	0.664878	0.783468	7.14284	-0.624126	1.23574	-0.505064	0.613514	0.731394	7.14284	-1.16393	1.37136	-0.848741	0.396026	0.565675	7.14284	-0.581822	1.1618	-0.500796	0.616515	0.816637	7.14284	0.77573	1.4059	0.551766	0.581109	0.688881	7.14284	2.53832	1.25919	2.01583	0.0438177	0.0779161	7.14284	2.53737	1.25891	2.01553	0.0438496	0.0820962	7.14284	2.95895	1.23736	2.39133	0.0167873	0.0389869	7.14284
MYCTH_2043746	40.5025	1.85002	0.543016	3.40693	0.000656982	0.00333635	40.5025	2.42453	0.52277	4.63785	3.52058e-06	2.15491e-05	40.5025	3.01666	0.515792	5.8486	4.95738e-09	1.14451e-07	40.5025	1.01895	0.545261	1.86874	0.0616595	0.237041	40.5025	0.621154	0.52495	1.18326	0.236705	0.352356	40.5025	1.14087	0.506284	2.25341	0.0242333	0.0459352	40.5025	1.88285	0.493473	3.81551	0.000135902	0.000460835	40.5025	1.76763	0.491341	3.59756	0.000321221	0.00122365	40.5025
MYCTH_2044135	47.8534	-0.881924	0.414486	-2.12775	0.0333576	0.0882767	47.8534	-0.906627	0.395545	-2.2921	0.0219	0.0533297	47.8534	-0.322743	0.372947	-0.865386	0.386827	0.557016	47.8534	0.0464582	0.34981	0.13281	0.894344	0.955393	47.8534	-0.0492105	0.389453	-0.126358	0.899449	0.935582	47.8534	-1.17877	0.432258	-2.727	0.00639122	0.0139852	47.8534	0.0315768	0.381566	0.0827558	0.934046	0.954098	47.8534	-0.105684	0.377466	-0.279984	0.77949	0.848288	47.8534
MYCTH_2045079	6.13338	-1.15531	1.10749	-1.04317	0.296867	0.459498	6.13338	-3.55687	1.66044	-2.14213	0.0321832	0.073949	6.13338	-1.19597	1.06638	-1.12152	0.262065	0.427025	6.13338	-1.94139	1.11271	-1.74474	0.0810302	0.278166	6.13338	1.10127	1.10305	0.99838	0.318095	0.442385	6.13338	1.07746	1.09483	0.984134	0.32505	0.427259	6.13338	1.04474	1.09615	0.953096	0.340541	0.448097	6.13338	0.662368	1.10149	0.601336	0.547616	0.65924	6.13338
MYCTH_2045175	179.449	0.177292	0.236353	0.750113	0.453187	0.611508	179.449	-0.450252	0.240394	-1.87297	0.0610724	0.125717	179.449	-1.21558	0.258572	-4.70113	2.58727e-06	3.27592e-05	179.449	-0.68936	0.238045	-2.89592	0.00378046	0.034315	179.449	0.725953	0.228701	3.17424	0.0015023	0.00460456	179.449	-0.21766	0.236111	-0.921855	0.356604	0.460158	179.449	-1.31778	0.25516	-5.16453	2.41042e-07	1.31254e-06	179.449	-1.37883	0.250058	-5.51404	3.50693e-08	3.03489e-07	179.449
MYCTH_2045420	608.093	-1.87123	0.660453	-2.83325	0.00460775	0.0176023	608.093	0.0408849	0.582307	0.070212	0.944025	0.969165	608.093	2.55936	0.564379	4.53483	5.76492e-06	6.64569e-05	608.093	3.57399	0.561815	6.36151	1.99775e-10	9.37729e-09	608.093	-1.52852	0.662011	-2.3089	0.0209493	0.0469424	608.093	-1.71247	0.662857	-2.58347	0.00978114	0.0204536	608.093	1.30981	0.589127	2.22332	0.0261945	0.0525465	608.093	0.762922	0.591294	1.29026	0.196961	0.304948	608.093
MYCTH_2045737	42.7597	0.287817	0.494231	0.582352	0.56033	0.703185	42.7597	0.570621	0.473073	1.2062	0.22774	0.355866	42.7597	-0.604019	0.521187	-1.15893	0.246485	0.409412	42.7597	-0.283455	0.487417	-0.581544	0.560874	0.785174	42.7597	0.158151	0.48232	0.327897	0.742989	0.819205	42.7597	0.152004	0.47787	0.318086	0.75042	0.817423	42.7597	-0.866945	0.514649	-1.68454	0.0920781	0.152917	42.7597	-0.965117	0.505833	-1.90798	0.0563944	0.109727	42.7597
MYCTH_2046198	270.856	0.196435	0.333345	0.589284	0.555671	0.6993	270.856	1.11994	0.316156	3.54237	0.000396544	0.00160057	270.856	0.333009	0.325616	1.02271	0.306447	0.476495	270.856	0.15285	0.322159	0.474455	0.635175	0.826331	270.856	0.637782	0.325581	1.9589	0.0501241	0.0984547	270.856	1.10241	0.319998	3.44507	0.000570912	0.00153553	270.856	0.301342	0.327393	0.920428	0.357349	0.465553	270.856	0.477718	0.322601	1.48083	0.138652	0.230124	270.856
MYCTH_2046242	77.3866	0.30655	0.355235	0.862951	0.388165	0.550742	77.3866	-0.176674	0.359339	-0.491663	0.622958	0.739906	77.3866	0.305384	0.344945	0.885313	0.375988	0.547543	77.3866	-0.172847	0.346209	-0.499258	0.617598	0.817538	77.3866	0.707938	0.347946	2.03462	0.0418892	0.0849139	77.3866	1.21998	0.335881	3.63219	0.000281029	0.000797085	77.3866	2.49632	0.323613	7.71389	1.22038e-14	1.71011e-13	77.3866	2.17416	0.323832	6.71384	1.89567e-11	2.59789e-10	77.3866
MYCTH_2046354	2.23299	-0.514783	1.47129	-0.349886	0.726424	NA	2.23299	-2.43104	1.86777	-1.30157	0.193063	0.314721	2.23299	0.430901	1.32301	0.325698	0.744653	NA	2.23299	0.347598	1.29851	0.267691	0.788937	NA	2.23299	0.349344	1.5623	0.223609	0.823062	0.882041	2.23299	-1.78367	1.97448	-0.903363	0.366333	0.470334	2.23299	-0.215062	1.61463	-0.133196	0.894038	0.926067	2.23299	0.241409	1.52403	0.158401	0.874141	0.914208	2.23299
MYCTH_2046431	580.198	0.486917	0.167827	2.9013	0.00371616	0.0146781	580.198	0.245021	0.167103	1.46628	0.142571	0.2475	580.198	0.0347865	0.168636	0.206282	0.836571	0.906454	580.198	-0.297981	0.168	-1.77369	0.0761141	0.269669	580.198	0.289873	0.167312	1.73253	0.0831794	0.151057	580.198	0.307406	0.166525	1.846	0.0648922	0.109915	580.198	0.365329	0.166255	2.1974	0.027992	0.0556759	580.198	-0.0302114	0.16669	-0.181242	0.856177	0.901819	580.198
MYCTH_2047322	3.90666	0.348142	0.932507	0.37334	0.708895	0.814549	3.90666	-0.668516	0.987835	-0.676748	0.498566	0.634472	3.90666	-1.11813	1.04823	-1.06668	0.286116	0.454788	3.90666	-1.5505	1.0478	-1.47977	0.138934	0.385118	3.90666	1.63863	1.03924	1.57675	0.114853	0.19662	3.90666	0.190851	1.1206	0.170312	0.864765	0.90099	3.90666	0.970546	1.06304	0.912994	0.361246	0.469561	3.90666	0.375203	1.08215	0.34672	0.728802	0.812152	3.90666
MYCTH_2047945	2.08694	0.421482	2.362	0.178443	0.858375	NA	2.08694	-1.38332	2.37218	-0.583144	0.559796	0.685636	2.08694	1.65779	2.0638	0.803271	0.421818	NA	2.08694	-1.76569	2.37218	-0.744331	0.456677	NA	2.08694	0.808065	1.63948	0.49288	0.622098	0.722366	2.08694	0.311323	1.66671	0.186789	0.851826	0.892468	2.08694	0.0843354	1.68824	0.0499546	0.960159	0.972378	2.08694	0.304748	1.64238	0.185552	0.852796	0.899321	2.08694
MYCTH_2048131	0.609626	1.87608	4.59125	0.408621	0.682818	NA	0.609626	1.56598	4.58793	0.341325	0.732859	NA	0.609626	0.136726	4.59553	0.0297519	0.976265	NA	0.609626	1.13404	4.59367	0.24687	0.805009	NA	0.609626	1.24977	4.58321	0.272684	0.785096	NA	0.609626	-0.428299	4.59553	-0.093199	0.925745	NA	0.609626	-0.435613	4.59553	-0.0947905	0.924481	NA	0.609626	1.60192	4.49095	0.3567	0.721316	NA	0.609626
MYCTH_2048823	20.7012	-0.324496	0.703042	-0.461559	0.644398	0.767316	20.7012	-0.113738	0.652211	-0.174388	0.86156	0.915045	20.7012	0.117051	0.639804	0.182949	0.854838	0.917936	20.7012	0.0608894	0.617254	0.0986456	0.92142	0.965894	20.7012	1.33935	0.618145	2.16673	0.0302554	0.0642594	20.7012	0.495031	0.643905	0.768795	0.442015	0.546548	20.7012	-0.507061	0.707822	-0.716369	0.473764	0.578467	20.7012	-0.575536	0.690097	-0.833994	0.404285	0.528207	20.7012
MYCTH_2048966	78.2234	-0.746214	0.304689	-2.4491	0.0143213	0.0446018	78.2234	-0.366116	0.285871	-1.2807	0.200298	0.32376	78.2234	-0.60178	0.292113	-2.06009	0.0393897	0.104863	78.2234	0.114488	0.272771	0.419722	0.674689	0.84946	78.2234	-0.815235	0.295323	-2.76048	0.00577165	0.0152261	78.2234	-0.954721	0.294654	-3.24014	0.0011947	0.00303361	78.2234	-0.930489	0.29392	-3.16579	0.00154662	0.00422532	78.2234	-0.794496	0.285553	-2.78231	0.00539736	0.0147478	78.2234
MYCTH_2049011	0.424281	1.87438	6.39799	0.292964	0.76955	NA	0.424281	0.0831745	6.40096	0.0129941	0.989633	NA	0.424281	0.136724	6.40096	0.02136	0.982958	NA	0.424281	-0.299182	6.40096	-0.0467403	0.96272	NA	0.424281	0.880222	6.2995	0.139729	0.888874	NA	0.424281	-0.331247	6.37644	-0.0519486	0.95857	NA	0.424281	-1.74162	6.38156	-0.272914	0.784919	NA	0.424281	1.35224	6.25998	0.216014	0.828977	NA	0.424281
MYCTH_2049292	234.025	-0.23062	0.224236	-1.02847	0.30373	0.467649	234.025	-0.281734	0.218362	-1.29022	0.196975	0.319656	234.025	-0.113723	0.216533	-0.525202	0.599443	0.737135	234.025	-0.0858852	0.210315	-0.408364	0.683006	0.854187	234.025	-0.126289	0.223692	-0.564568	0.572368	0.681125	234.025	-0.0385716	0.220057	-0.17528	0.86086	0.898494	234.025	-0.245764	0.222827	-1.10293	0.270056	0.372411	234.025	0.133758	0.214752	0.62285	0.533383	0.647594	234.025
MYCTH_2049301	226.064	0.0790923	0.225987	0.349986	0.726349	0.825892	226.064	-0.188519	0.223917	-0.841917	0.399834	0.539594	226.064	-0.0653296	0.222606	-0.293477	0.769158	0.861333	226.064	-0.133465	0.216533	-0.61637	0.53765	0.771601	226.064	-0.00749345	0.22082	-0.0339347	0.972929	0.980406	226.064	0.134007	0.216528	0.618889	0.535989	0.636611	226.064	0.753444	0.210035	3.58723	0.000334204	0.00105032	226.064	0.303818	0.211468	1.43671	0.150801	0.2465	226.064
MYCTH_2049318	337.679	-0.613901	0.202894	-3.02573	0.00248036	0.0104685	337.679	-0.39754	0.192097	-2.06947	0.0385016	0.0856315	337.679	-0.26393	0.190904	-1.38253	0.16681	0.308965	337.679	0.198992	0.180901	1.10001	0.271329	0.557758	337.679	-0.517838	0.196679	-2.63291	0.00846565	0.0213152	337.679	0.232366	0.185795	1.25066	0.21106	0.299874	337.679	0.271208	0.185379	1.46299	0.14347	0.222862	337.679	0.1176	0.184295	0.638104	0.523406	0.638252	337.679
MYCTH_2049466	62.2747	0.153012	0.338801	0.451629	0.651536	0.773195	62.2747	-0.324521	0.340759	-0.952348	0.340921	0.480837	62.2747	0.249203	0.332264	0.750015	0.453246	0.619181	62.2747	-0.325897	0.334256	-0.974993	0.329564	0.612417	62.2747	-0.265762	0.341123	-0.77908	0.435932	0.560522	62.2747	-0.591619	0.343914	-1.72025	0.0853862	0.139061	62.2747	0.09377	0.333511	0.28116	0.778588	0.842499	62.2747	-0.228578	0.333938	-0.684492	0.493664	0.612961	62.2747
MYCTH_2049580	190.923	0.288065	0.217669	1.32341	0.1857	0.32972	190.923	0.137361	0.214731	0.639688	0.522375	0.655633	190.923	0.326185	0.213132	1.53044	0.125908	0.252209	190.923	0.0261567	0.21165	0.123585	0.901644	0.958556	190.923	0.0666589	0.213284	0.312535	0.754634	0.828779	190.923	-0.0349424	0.212591	-0.164364	0.869444	0.904264	190.923	0.180962	0.210438	0.859929	0.389828	0.498948	190.923	0.248665	0.207632	1.19763	0.231062	0.344782	190.923
MYCTH_2049605	132.144	0.185469	0.285993	0.648508	0.516656	0.664574	132.144	0.0445195	0.281054	0.158402	0.87414	0.923994	132.144	0.239851	0.278359	0.86166	0.388875	0.558497	132.144	-0.593293	0.286555	-2.07043	0.0384119	0.176024	132.144	1.60452	0.286252	5.60528	2.07917e-08	1.53357e-07	132.144	1.75615	0.283632	6.19166	5.95323e-10	3.69373e-09	132.144	1.22297	0.288245	4.24282	2.20729e-05	8.81493e-05	132.144	1.27587	0.285069	4.47564	7.61836e-06	4.20482e-05	132.144
MYCTH_2049620	948.591	-0.99893	0.194133	-5.14559	2.66687e-07	3.0413e-06	948.591	-1.22991	0.193168	-6.36703	1.92719e-10	2.42268e-09	948.591	-0.819695	0.191102	-4.2893	1.79234e-05	0.00017852	948.591	-0.251623	0.187341	-1.34313	0.17923	0.446551	948.591	-1.82694	0.195324	-9.35336	8.49078e-21	2.81103e-19	948.591	-1.6284	0.1928	-8.44609	3.01223e-17	3.80321e-16	948.591	-0.473231	0.18785	-2.5192	0.0117622	0.0258947	948.591	-0.519425	0.187233	-2.77422	0.00553351	0.0150686	948.591
MYCTH_2049706	64.6778	0.892788	0.378703	2.35749	0.0183992	0.0547528	64.6778	0.467084	0.379743	1.23	0.218697	0.345858	64.6778	0.175093	0.387388	0.451985	0.65128	0.777885	64.6778	0.330037	0.375251	0.879509	0.379125	0.658028	64.6778	0.0185898	0.387342	0.0479933	0.961722	0.973733	64.6778	-0.0847658	0.385924	-0.219644	0.826149	0.876148	64.6778	-0.125912	0.386622	-0.325673	0.744672	0.815052	64.6778	0.171169	0.375936	0.455313	0.648884	0.746242	64.6778
MYCTH_2049780	538.639	-0.292386	0.183962	-1.58938	0.111974	0.22694	538.639	-0.665411	0.18397	-3.61696	0.000298086	0.00123018	538.639	-0.433978	0.182375	-2.37959	0.017332	0.0549452	538.639	-0.347029	0.178613	-1.94291	0.0520275	0.213746	538.639	-0.510324	0.183275	-2.78446	0.00536164	0.0142878	538.639	-0.492306	0.181899	-2.70648	0.00680002	0.0147939	538.639	0.204008	0.177952	1.14643	0.251619	0.351513	538.639	-0.134409	0.178185	-0.754323	0.450655	0.572065	538.639
MYCTH_2049865	10.8217	-0.979912	0.962778	-1.0178	0.308775	0.472376	10.8217	-1.11589	0.929977	-1.19991	0.230176	0.358382	10.8217	-0.822433	0.900664	-0.913141	0.361168	0.533001	10.8217	-0.481491	0.829338	-0.580573	0.561528	0.785437	10.8217	0.658068	0.910182	0.723007	0.469676	0.591717	10.8217	0.909758	0.887263	1.02535	0.305197	0.406398	10.8217	1.77481	0.855468	2.07467	0.0380172	0.0724749	10.8217	1.30739	0.860625	1.51912	0.128732	0.217327	10.8217
MYCTH_2049886	0	NA	NA	NA	NA	NA	0	NA	NA	NA	NA	NA	0	NA	NA	NA	NA	NA	0	NA	NA	NA	NA	NA	0	NA	NA	NA	NA	NA	0	NA	NA	NA	NA	NA	0	NA	NA	NA	NA	NA	0	NA	NA	NA	NA	NA	0
MYCTH_2049934	160.74	-1.59043	0.393759	-4.03909	5.36585e-05	0.000367055	160.74	-1.01745	0.336513	-3.02352	0.00249856	0.00811098	160.74	0.0840701	0.299808	0.280413	0.77916	0.868391	160.74	0.143472	0.289004	0.496435	0.619588	0.818115	160.74	-0.745783	0.33812	-2.20568	0.0274066	0.0591932	160.74	-0.653982	0.328329	-1.99185	0.0463878	0.0819152	160.74	-0.237449	0.315338	-0.752999	0.45145	0.558534	160.74	0.0976805	0.301368	0.324124	0.745844	0.822839	160.74
MYCTH_2049971	0.0241799	0.455014	11.8959	0.0382495	0.969489	NA	0.0241799	0.0831703	11.8959	0.0069915	0.994422	NA	0.0241799	0.136717	11.8959	0.0114928	0.99083	NA	0.0241799	-0.299167	11.8959	-0.0251487	0.979936	NA	0.0241799	-0.259357	11.8959	-0.0218022	0.982606	NA	0.0241799	-0.428273	11.8959	-0.0360017	0.971281	NA	0.0241799	1.0562	11.893	0.0888087	0.929234	NA	0.0241799	-0.725082	11.8959	-0.0609521	0.951397	NA	0.0241799
MYCTH_2050031	69.7909	-0.306109	0.373593	-0.819363	0.412579	0.573694	69.7909	-1.15284	0.387085	-2.97827	0.00289884	0.00922737	69.7909	-0.99928	0.383909	-2.60291	0.00924367	0.0333337	69.7909	-0.553999	0.362994	-1.52619	0.126961	0.366596	69.7909	0.34885	0.380104	0.917774	0.358737	0.485215	69.7909	0.968997	0.369803	2.62031	0.00878504	0.018554	69.7909	0.856628	0.370854	2.30988	0.0208946	0.0431113	69.7909	0.554165	0.371026	1.4936	0.13528	0.225883	69.7909
MYCTH_2050101	0.0640218	0.455014	11.8959	0.0382495	0.969489	NA	0.0640218	0.0831703	11.8959	0.0069915	0.994422	NA	0.0640218	0.136717	11.8959	0.0114928	0.99083	NA	0.0640218	-0.299167	11.8959	-0.0251487	0.979936	NA	0.0640218	-0.259357	11.8959	-0.0218022	0.982606	NA	0.0640218	-0.428273	11.8959	-0.0360017	0.971281	NA	0.0640218	-0.435586	11.8959	-0.0366164	0.970791	NA	0.0640218	-0.725082	11.8959	-0.0609521	0.951397	NA	0.0640218
MYCTH_2050200	0	NA	NA	NA	NA	NA	0	NA	NA	NA	NA	NA	0	NA	NA	NA	NA	NA	0	NA	NA	NA	NA	NA	0	NA	NA	NA	NA	NA	0	NA	NA	NA	NA	NA	0	NA	NA	NA	NA	NA	0	NA	NA	NA	NA	NA	0
MYCTH_2050220	111.33	0.142462	0.264609	0.538387	0.59031	0.727694	111.33	-0.429036	0.269291	-1.59321	0.111113	0.204179	111.33	-0.522575	0.273118	-1.91337	0.0557008	0.136242	111.33	-0.861017	0.270545	-3.18253	0.00145994	0.0162564	111.33	0.092963	0.264287	0.35175	0.725026	0.805646	111.33	-0.210621	0.266736	-0.789623	0.429748	0.534218	111.33	-0.211344	0.266596	-0.79275	0.427923	0.53572	111.33	-0.48305	0.266278	-1.81408	0.0696652	0.13153	111.33
MYCTH_2050269	0.0193484	0.455014	11.8959	0.0382495	0.969489	NA	0.0193484	0.0831703	11.8959	0.0069915	0.994422	NA	0.0193484	0.136717	11.8959	0.0114928	0.99083	NA	0.0193484	-0.299167	11.8959	-0.0251487	0.979936	NA	0.0193484	-0.259357	11.8959	-0.0218022	0.982606	NA	0.0193484	-0.428273	11.8959	-0.0360017	0.971281	NA	0.0193484	-0.435586	11.8959	-0.0366164	0.970791	NA	0.0193484	-0.725082	11.8959	-0.0609521	0.951397	NA	0.0193484
MYCTH_2050335	117.81	0.431211	0.32077	1.3443	0.178852	0.321728	117.81	-0.125165	0.326302	-0.383585	0.701286	0.800087	117.81	0.0701374	0.321997	0.21782	0.82757	0.900378	117.81	-0.124409	0.315465	-0.394368	0.69331	0.85963	117.81	-0.0296546	0.340283	-0.0871468	0.930555	0.952855	117.81	-0.260427	0.342202	-0.761035	0.446636	0.55085	117.81	0.0541529	0.332923	0.162659	0.870787	0.909149	117.81	0.197383	0.323019	0.611058	0.541161	0.654373	117.81
MYCTH_2050348	222.116	0.0233064	0.224112	0.103995	0.917174	0.950817	222.116	-0.204746	0.222698	-0.919389	0.357892	0.498772	222.116	-0.109041	0.222313	-0.490481	0.623794	0.756431	222.116	0.0216408	0.218004	0.099268	0.920925	0.965801	222.116	-0.381669	0.222471	-1.71559	0.0862365	0.155772	222.116	-0.544326	0.22243	-2.44718	0.014398	0.0289092	222.116	-0.696583	0.223714	-3.11373	0.00184741	0.00495652	222.116	-0.522272	0.219951	-2.37449	0.0175734	0.0406631	222.116
MYCTH_2050447	353.068	0.229566	0.209588	1.09532	0.273376	0.433563	353.068	0.558311	0.203693	2.74095	0.00612627	0.0177367	353.068	0.718537	0.203013	3.53936	0.000401091	0.00249829	353.068	0.247276	0.203228	1.21674	0.223702	0.507423	353.068	0.389613	0.203666	1.913	0.055748	0.107697	353.068	0.679191	0.201282	3.37433	0.000739966	0.00194794	353.068	0.769052	0.200846	3.82907	0.000128631	0.000439097	353.068	0.926448	0.199247	4.64975	3.32334e-06	1.96668e-05	353.068
MYCTH_2050467	2.355	0.770028	1.34185	0.573857	0.566065	NA	2.355	-0.338864	1.44203	-0.234991	0.814216	0.881082	2.355	-0.863231	1.5565	-0.554597	0.579171	NA	2.355	-3.74102	1.86101	-2.01021	0.0444092	NA	2.355	1.20711	1.46416	0.824437	0.409691	0.53519	2.355	-2.98983	1.96932	-1.5182	0.128963	0.19862	2.355	1.43763	1.43475	1.002	0.316342	0.422601	2.355	-0.277111	1.58073	-0.175305	0.86084	0.905109	2.355
MYCTH_2050486	232.246	3.04632	0.895266	3.4027	0.000667238	0.00337834	232.246	4.66701	0.858242	5.43787	5.39209e-08	4.57642e-07	232.246	4.10706	0.86495	4.74832	2.05115e-06	2.66869e-05	232.246	3.6994	0.864566	4.27891	1.8781e-05	0.00040705	232.246	6.48532	0.750374	8.64278	5.48614e-18	1.39551e-16	232.246	8.38754	0.748573	11.2047	3.8666e-29	1.46458e-27	232.246	9.22465	0.748322	12.3271	6.47254e-35	6.03686e-33	232.246	9.09982	0.748289	12.1608	5.02433e-34	9.07763e-32	232.246
MYCTH_2050514	169.735	-0.206956	0.25651	-0.806814	0.419774	0.580279	169.735	-0.475047	0.253981	-1.87041	0.0614273	0.126291	169.735	-0.150642	0.248077	-0.60724	0.543692	0.694722	169.735	-0.282478	0.242511	-1.1648	0.244098	0.529316	169.735	-0.0917108	0.257002	-0.356849	0.721205	0.802501	169.735	-0.313573	0.258052	-1.21515	0.224307	0.316056	169.735	-0.159471	0.254959	-0.625478	0.531657	0.631034	169.735	-0.303178	0.252442	-1.20098	0.229759	0.343242	169.735
MYCTH_2050561	0	NA	NA	NA	NA	NA	0	NA	NA	NA	NA	NA	0	NA	NA	NA	NA	NA	0	NA	NA	NA	NA	NA	0	NA	NA	NA	NA	NA	0	NA	NA	NA	NA	NA	0	NA	NA	NA	NA	NA	0	NA	NA	NA	NA	NA	0
MYCTH_2050660	1411.55	0.553754	0.115949	4.77586	1.78942e-06	1.73351e-05	1411.55	0.27632	0.115729	2.38764	0.0169571	0.0429072	1411.55	-0.101137	0.116847	-0.865547	0.386739	0.557016	1411.55	-0.2644	0.116101	-2.27733	0.0227664	0.126173	1411.55	0.381778	0.115386	3.3087	0.000937306	0.00301901	1411.55	0.0102965	0.115768	0.0889412	0.929129	0.950049	1411.55	-0.6213	0.117303	-5.29653	1.18021e-07	6.75275e-07	1411.55	-0.741392	0.116828	-6.346	2.20985e-10	2.61358e-09	1411.55
MYCTH_2050741	372.719	0.11574	0.168619	0.686402	0.49246	0.64547	372.719	0.217612	0.164746	1.32089	0.186537	0.306364	372.719	0.314917	0.164447	1.915	0.0554922	0.135907	372.719	0.103183	0.163027	0.632922	0.526784	0.764598	372.719	-0.0418059	0.163261	-0.256067	0.797899	0.861461	372.719	-0.0987845	0.162595	-0.60755	0.543486	0.643149	372.719	0.0668392	0.161628	0.413539	0.679212	0.760584	372.719	0.208564	0.159696	1.30601	0.191549	0.298186	372.719
MYCTH_2050866	7.76165	1.77461	1.31846	1.34597	0.178312	0.32103	7.76165	3.05772	1.20696	2.53341	0.011296	0.0301575	7.76165	3.44093	1.19582	2.87748	0.00400867	0.016802	7.76165	2.27724	1.2241	1.86034	0.0628371	0.239779	7.76165	-0.448614	1.03911	-0.431731	0.665937	0.758448	7.76165	-0.95534	1.0909	-0.875735	0.381174	0.484937	7.76165	1.53571	0.867876	1.76951	0.0768094	0.131099	7.76165	2.13883	0.842515	2.53862	0.011129	0.0274519	7.76165
MYCTH_2050929	500.246	-0.0589793	0.202227	-0.291648	0.770556	0.854988	500.246	-0.956889	0.205257	-4.66191	3.13288e-06	1.93966e-05	500.246	-0.686421	0.20388	-3.36679	0.000760491	0.00422572	500.246	-0.550531	0.201062	-2.73811	0.00617933	0.0496685	500.246	-0.768197	0.204701	-3.75278	0.000174887	0.000668565	500.246	-1.4586	0.208227	-7.00486	2.47232e-12	1.97104e-11	500.246	-1.5248	0.208681	-7.30686	2.73466e-13	3.36938e-12	500.246	-1.59015	0.206979	-7.68267	1.55811e-14	3.08589e-13	500.246
MYCTH_2050951	9.74716	1.46972	0.813876	1.80582	0.070946	0.15984	9.74716	0.611784	0.849561	0.720118	0.471452	0.610628	9.74716	0.137632	0.901835	0.152614	0.878703	0.931392	9.74716	-0.285201	0.900421	-0.316742	0.751439	0.892026	9.74716	-1.38626	0.986488	-1.40525	0.159948	0.258071	9.74716	-0.381647	0.825717	-0.4622	0.643938	0.729751	9.74716	0.242693	0.774443	0.313378	0.753994	0.822142	9.74716	1.1651	0.717361	1.62414	0.104345	0.18347	9.74716
MYCTH_2050974	0.0115711	0.455014	11.8959	0.0382495	0.969489	NA	0.0115711	0.0831703	11.8959	0.0069915	0.994422	NA	0.0115711	0.136717	11.8959	0.0114928	0.99083	NA	0.0115711	-0.299167	11.8959	-0.0251487	0.979936	NA	0.0115711	-0.259357	11.8959	-0.0218022	0.982606	NA	0.0115711	-0.428273	11.8959	-0.0360017	0.971281	NA	0.0115711	-0.435586	11.8959	-0.0366164	0.970791	NA	0.0115711	-0.725082	11.8959	-0.0609521	0.951397	NA	0.0115711
MYCTH_2050996	201.756	-0.00595063	0.340514	-0.0174754	0.986057	0.991543	201.756	0.0430973	0.325625	0.132353	0.894705	0.93811	201.756	-0.0738663	0.331216	-0.223015	0.823524	0.897397	201.756	0.184244	0.311632	0.591221	0.554372	0.782911	201.756	-0.370195	0.338323	-1.09421	0.273865	0.395061	201.756	-1.92356	0.412183	-4.66676	3.05984e-06	1.1854e-05	201.756	-2.7581	0.489758	-5.63155	1.786e-08	1.14924e-07	201.756	-2.50853	0.435616	-5.75857	8.48303e-09	8.07529e-08	201.756
MYCTH_2051009	329.297	-0.365936	0.214638	-1.70489	0.0882142	0.188822	329.297	0.132455	0.205874	0.643378	0.519979	0.653951	329.297	-0.265135	0.209807	-1.2637	0.206336	0.361152	329.297	-0.030817	0.204343	-0.15081	0.880125	0.951162	329.297	0.211693	0.207787	1.0188	0.308298	0.432387	329.297	0.486478	0.205195	2.37081	0.0177493	0.0348872	329.297	-0.347849	0.210725	-1.65072	0.098795	0.161963	329.297	-0.0761294	0.206661	-0.368378	0.712591	0.798654	329.297
MYCTH_2051026	482.948	-0.369958	0.161117	-2.29621	0.0216641	0.0625411	482.948	-0.589686	0.159157	-3.70507	0.000211334	0.000904348	482.948	-0.414655	0.157721	-2.62904	0.00856255	0.0313702	482.948	0.0754324	0.149725	0.503807	0.614397	0.815754	482.948	-0.4468	0.160831	-2.77807	0.00546835	0.014532	482.948	-0.310423	0.157767	-1.9676	0.0491142	0.0861509	482.948	0.0109138	0.155047	0.0703907	0.943883	0.960605	482.948	0.397185	0.151017	2.63006	0.00853698	0.0219066	482.948
MYCTH_2051156	74.3385	0.257381	0.497996	0.516834	0.605272	0.739047	74.3385	0.156486	0.494179	0.316658	0.751503	0.836507	74.3385	0.020571	0.496776	0.0414091	0.96697	0.97907	74.3385	0.308965	0.488407	0.632598	0.526996	0.764598	74.3385	0.246065	0.483602	0.508816	0.610881	0.713256	74.3385	0.184501	0.482805	0.382144	0.702354	0.778047	74.3385	0.745536	0.479333	1.55536	0.11986	0.191432	74.3385	0.395558	0.479662	0.824661	0.409564	0.533058	74.3385
MYCTH_2051168	13.2696	1.00294	0.606296	1.65421	0.0980847	0.204598	13.2696	0.344185	0.622414	0.552984	0.580274	0.703368	13.2696	0.245726	0.632125	0.38873	0.697476	0.80953	13.2696	-0.69731	0.671577	-1.03832	0.299122	0.58368	13.2696	0.497114	0.575333	0.864045	0.387563	0.513789	13.2696	0.300957	0.576481	0.522058	0.60163	0.694694	13.2696	0.740561	0.559909	1.32264	0.185953	0.274968	13.2696	0.30719	0.564765	0.543926	0.586493	0.693591	13.2696
MYCTH_2051209	97.848	-0.418413	0.295901	-1.41403	0.157353	0.29369	97.848	0.350246	0.26548	1.31929	0.187071	0.306957	97.848	0.144432	0.270691	0.533568	0.59364	0.732711	97.848	-0.0881254	0.266533	-0.330636	0.74092	0.886599	97.848	-0.135533	0.274712	-0.493365	0.621755	0.722065	97.848	0.0719696	0.267382	0.269164	0.787803	0.846448	97.848	-0.172539	0.27179	-0.634825	0.525542	0.625316	97.848	-0.0178592	0.264025	-0.0676422	0.94607	0.964149	97.848
MYCTH_2051335	379.156	0.445081	0.196782	2.2618	0.02371	0.067439	379.156	0.0741314	0.196772	0.376738	0.706369	0.804074	379.156	-0.0800876	0.198326	-0.403817	0.686347	0.800826	379.156	-0.161986	0.195797	-0.827316	0.408058	0.678845	379.156	0.548541	0.192842	2.84451	0.00444796	0.0121059	379.156	0.293839	0.19321	1.52083	0.128303	0.197779	379.156	0.456308	0.192503	2.37039	0.0177692	0.0372564	379.156	0.756267	0.190647	3.96684	7.28324e-05	0.000323039	379.156
MYCTH_2051357	250.293	-0.24267	0.251161	-0.966194	0.333947	0.497669	250.293	0.319417	0.235528	1.35618	0.175043	0.291962	250.293	0.567104	0.233287	2.43093	0.0150601	0.0492027	250.293	0.301481	0.23153	1.30213	0.192873	0.465607	250.293	-0.0833738	0.244623	-0.340826	0.733235	0.811442	250.293	0.233985	0.238403	0.981467	0.326363	0.428605	250.293	0.0289783	0.240682	0.120401	0.904166	0.933325	250.293	0.673629	0.232014	2.9034	0.0036913	0.010586	250.293
MYCTH_2051392	196.876	0.00792721	0.258613	0.0306528	0.975546	0.985821	196.876	0.547261	0.247817	2.20833	0.0272213	0.0641799	196.876	0.110835	0.252835	0.438369	0.661119	0.783385	196.876	0.200176	0.24751	0.808758	0.418654	0.687932	196.876	0.535968	0.254087	2.10939	0.0349109	0.0726795	196.876	0.957437	0.249788	3.833	0.000126589	0.000382457	196.876	0.557965	0.252437	2.21032	0.0270833	0.0541042	196.876	0.58453	0.250253	2.33576	0.0195038	0.0446283	196.876
MYCTH_2051419	700.686	-0.131429	0.152394	-0.862429	0.388451	0.550965	700.686	-0.765059	0.154245	-4.96002	7.04872e-07	4.97887e-06	700.686	-0.493284	0.152681	-3.23082	0.00123437	0.00637522	700.686	0.217743	0.147292	1.47831	0.139325	0.385697	700.686	-0.46741	0.149126	-3.13432	0.00172251	0.00520206	700.686	-1.23923	0.152552	-8.12335	4.53471e-16	5.16196e-15	700.686	-0.838766	0.15008	-5.58878	2.28664e-08	1.44776e-07	700.686	-1.29193	0.151004	-8.55561	1.17249e-17	3.53062e-16	700.686
MYCTH_2051606	120.42	-0.317216	0.392907	-0.807356	0.419461	0.580131	120.42	-0.348806	0.383631	-0.909224	0.363232	0.503947	120.42	0.116502	0.374774	0.310858	0.755908	0.851299	120.42	0.127189	0.367463	0.346128	0.729246	0.880605	120.42	0.0754973	0.377674	0.199901	0.841558	0.896106	120.42	0.385607	0.370664	1.04031	0.298194	0.399218	120.42	0.850543	0.365562	2.32668	0.0199825	0.0414067	120.42	1.00992	0.362048	2.78946	0.00527962	0.0144661	120.42
MYCTH_2051636	584.359	7.23249	1.46076	4.95118	7.37644e-07	7.73707e-06	584.359	10.3139	1.45481	7.0895	1.34598e-12	2.29823e-11	584.359	10.7973	1.45466	7.42253	1.149e-13	5.22028e-12	584.359	10.7656	1.45455	7.40132	1.34842e-13	8.48603e-12	584.359	-0.204998	1.23537	-0.165941	0.868204	0.916044	584.359	0.0341589	1.16367	0.0293543	0.976582	0.983727	584.359	-3.40314	1.70653	-1.99419	0.0461316	0.0856475	584.359	0.32359	1.08608	0.297942	0.765748	0.838072	584.359
MYCTH_2051640	495.044	0.524241	0.18517	2.83113	0.00463842	0.0177035	495.044	0.555884	0.182006	3.0542	0.00225661	0.00743404	495.044	0.316645	0.184219	1.71885	0.0856409	0.189283	495.044	-0.0467948	0.183626	-0.254837	0.798849	0.913149	495.044	1.01705	0.181299	5.60979	2.02568e-08	1.50049e-07	495.044	1.03334	0.180508	5.72463	1.03657e-08	5.55699e-08	495.044	0.793963	0.18151	4.37421	1.21875e-05	5.05812e-05	495.044	0.356833	0.18226	1.95782	0.0502511	0.099591	495.044
MYCTH_2051705	620.247	0.370904	0.159766	2.32155	0.0202574	0.0592248	620.247	0.0844266	0.15922	0.53025	0.595939	0.715853	620.247	0.265643	0.158466	1.67635	0.0936701	0.202036	620.247	0.0622928	0.157235	0.396177	0.691974	0.859002	620.247	-0.228721	0.162708	-1.40571	0.15981	0.257944	620.247	-0.220745	0.161537	-1.36653	0.171772	0.253178	620.247	0.274703	0.158824	1.7296	0.0837015	0.140949	620.247	0.292374	0.157582	1.85537	0.0635428	0.121684	620.247
MYCTH_2051745	286.654	-0.427965	0.234295	-1.82661	0.0677592	0.154214	286.654	-0.414222	0.225993	-1.8329	0.066818	0.134723	286.654	-0.0157039	0.220048	-0.0713659	0.943107	0.967111	286.654	0.445193	0.209455	2.12548	0.0335462	0.160931	286.654	-0.911476	0.230441	-3.95535	7.64227e-05	0.000312684	286.654	-0.953261	0.227836	-4.18398	2.86448e-05	9.54898e-05	286.654	-0.360364	0.217912	-1.65372	0.0981851	0.161085	286.654	-0.307216	0.213735	-1.43737	0.150613	0.246329	286.654
MYCTH_2051835	325.869	-0.0132461	0.219175	-0.0604361	0.951808	0.970194	325.869	0.410768	0.206208	1.99201	0.04637	0.100253	325.869	0.685009	0.203617	3.36421	0.000767643	0.00425711	325.869	0.531723	0.200781	2.64827	0.00809049	0.0603483	325.869	0.147248	0.216012	0.681664	0.495451	0.614462	325.869	0.557363	0.208994	2.66688	0.00765579	0.0164047	325.869	0.635968	0.208137	3.05553	0.00224663	0.00590525	325.869	0.779476	0.204572	3.81027	0.000138816	0.000575885	325.869
MYCTH_2051955	0.362275	0.455024	9.71751	0.0468252	0.962653	NA	0.362275	0.0831723	9.71751	0.00855901	0.993171	NA	0.362275	0.136721	9.71751	0.0140695	0.988775	NA	0.362275	-0.299174	9.71751	-0.0307872	0.975439	NA	0.362275	-0.259363	9.71751	-0.0266903	0.978707	NA	0.362275	-0.428283	9.71751	-0.0440734	0.964846	NA	0.362275	2.00789	9.66382	0.207774	0.835406	NA	0.362275	0.676877	9.71426	0.0696787	0.944449	NA	0.362275
MYCTH_2051994	20.1927	0.79836	0.550942	1.44908	0.147315	0.279372	20.1927	0.492717	0.547542	0.899872	0.368188	0.508384	20.1927	0.00131471	0.579967	0.00226687	0.998191	0.999017	20.1927	-0.271414	0.569178	-0.476852	0.633468	0.825451	20.1927	0.388826	0.576662	0.67427	0.50014	0.619037	20.1927	1.10365	0.541328	2.03879	0.0414711	0.0741233	20.1927	0.427433	0.566235	0.754869	0.450328	0.557383	20.1927	1.37074	0.52717	2.60018	0.00931747	0.0236354	20.1927
MYCTH_2052150	570.212	-0.0954136	0.172111	-0.554371	0.579325	0.717995	570.212	-0.22884	0.170536	-1.34189	0.179632	0.297921	570.212	-0.136081	0.170302	-0.799055	0.424258	0.59304	570.212	-0.0901982	0.167847	-0.537383	0.591003	0.804937	570.212	0.0166112	0.168501	0.0985816	0.92147	0.947131	570.212	-0.0429661	0.168056	-0.255666	0.798209	0.855225	570.212	0.405577	0.16647	2.43633	0.0148371	0.0317535	570.212	0.109963	0.1665	0.660436	0.508974	0.625479	570.212
MYCTH_2052169	0.00719315	0.455014	11.8959	0.0382495	0.969489	NA	0.00719315	0.0831703	11.8959	0.0069915	0.994422	NA	0.00719315	0.136717	11.8959	0.0114928	0.99083	NA	0.00719315	-0.299167	11.8959	-0.0251487	0.979936	NA	0.00719315	-0.259357	11.8959	-0.0218022	0.982606	NA	0.00719315	-0.428273	11.8959	-0.0360017	0.971281	NA	0.00719315	-0.435586	11.8959	-0.0366164	0.970791	NA	0.00719315	-0.725082	11.8959	-0.0609521	0.951397	NA	0.00719315
MYCTH_2052313	0	NA	NA	NA	NA	NA	0	NA	NA	NA	NA	NA	0	NA	NA	NA	NA	NA	0	NA	NA	NA	NA	NA	0	NA	NA	NA	NA	NA	0	NA	NA	NA	NA	NA	0	NA	NA	NA	NA	NA	0	NA	NA	NA	NA	NA	0
MYCTH_2052357	245.897	-0.287614	0.201824	-1.42507	0.154136	0.289337	245.897	-0.736278	0.203671	-3.61504	0.000300307	0.00123864	245.897	-0.370773	0.196666	-1.88529	0.05939	0.143224	245.897	0.370596	0.179434	2.06536	0.038889	0.177254	245.897	-0.686633	0.189527	-3.62287	0.000291348	0.00106541	245.897	-0.59849	0.185294	-3.22994	0.00123816	0.00313662	245.897	0.0483311	0.177093	0.272915	0.784919	0.847974	245.897	0.145596	0.173637	0.838513	0.401743	0.525662	245.897
MYCTH_2052384	0	NA	NA	NA	NA	NA	0	NA	NA	NA	NA	NA	0	NA	NA	NA	NA	NA	0	NA	NA	NA	NA	NA	0	NA	NA	NA	NA	NA	0	NA	NA	NA	NA	NA	0	NA	NA	NA	NA	NA	0	NA	NA	NA	NA	NA	0
MYCTH_2052439	0	NA	NA	NA	NA	NA	0	NA	NA	NA	NA	NA	0	NA	NA	NA	NA	NA	0	NA	NA	NA	NA	NA	0	NA	NA	NA	NA	NA	0	NA	NA	NA	NA	NA	0	NA	NA	NA	NA	NA	0	NA	NA	NA	NA	NA	0
MYCTH_2052509	0	NA	NA	NA	NA	NA	0	NA	NA	NA	NA	NA	0	NA	NA	NA	NA	NA	0	NA	NA	NA	NA	NA	0	NA	NA	NA	NA	NA	0	NA	NA	NA	NA	NA	0	NA	NA	NA	NA	NA	0	NA	NA	NA	NA	NA	0
MYCTH_2052590	140.256	-1.34708	0.455135	-2.95974	0.00307903	0.0125045	140.256	-1.14206	0.447819	-2.55028	0.0107638	0.0289055	140.256	-0.042427	0.440025	-0.0964195	0.923187	0.955696	140.256	-0.0164517	0.43799	-0.0375619	0.970037	0.988153	140.256	-1.2693	0.472569	-2.68596	0.00723223	0.0185106	140.256	-0.81586	0.462251	-1.76497	0.0775681	0.12834	140.256	0.321334	0.451462	0.711765	0.476611	0.581118	140.256	0.342387	0.449741	0.761299	0.446478	0.568239	140.256
MYCTH_2052653	69.1663	-0.461529	0.357053	-1.29261	0.196147	0.343177	69.1663	-0.146035	0.332021	-0.439838	0.660055	0.767617	69.1663	0.31215	0.321441	0.971096	0.331501	0.502152	69.1663	0.499508	0.309557	1.61362	0.106609	0.327691	69.1663	-0.865153	0.371967	-2.32588	0.0200247	0.0452329	69.1663	-0.452227	0.3496	-1.29356	0.195819	0.282008	69.1663	0.47934	0.326604	1.46765	0.1422	0.221524	69.1663	0.134005	0.32765	0.408989	0.682548	0.773948	69.1663
MYCTH_2052657	13.5457	0.346984	0.617131	0.562254	0.573943	0.71321	13.5457	0.696598	0.585964	1.18881	0.234516	0.363457	13.5457	0.336594	0.602115	0.559019	0.576148	0.720907	13.5457	4.20413e-05	0.597836	7.03224e-05	0.999944	0.999944	13.5457	1.25031	0.546507	2.28782	0.0221479	0.0491584	13.5457	0.378466	0.561399	0.674148	0.500217	0.603042	13.5457	-0.670019	0.600214	-1.1163	0.264294	0.365978	13.5457	0.116568	0.560487	0.207977	0.835247	0.887104	13.5457
MYCTH_2052693	69.713	-0.232247	0.433826	-0.535345	0.592411	0.72949	69.713	-0.0999255	0.416715	-0.239794	0.81049	0.878774	69.713	-0.597715	0.435711	-1.37181	0.170121	0.312711	69.713	-0.793474	0.426642	-1.85981	0.0629119	0.239901	69.713	0.385503	0.392865	0.981262	0.326463	0.45113	69.713	0.836967	0.384886	2.17458	0.0296613	0.0549044	69.713	1.42925	0.379703	3.76411	0.000167142	0.000556968	69.713	1.30891	0.378613	3.45712	0.000545978	0.00196886	69.713
MYCTH_2052727	0.377308	0.455019	10.8344	0.0419978	0.9665	NA	0.377308	1.58109	10.8307	0.145982	0.883936	NA	0.377308	0.136719	10.8344	0.012619	0.989932	NA	0.377308	-0.299171	10.8344	-0.0276131	0.977971	NA	0.377308	2.27923	10.7832	0.211368	0.8326	NA	0.377308	-0.428278	10.8344	-0.0395296	0.968468	NA	0.377308	-0.435592	10.8344	-0.0402046	0.96793	NA	0.377308	2.43185	10.7675	0.225851	0.821318	NA	0.377308
MYCTH_2052748	409.763	-0.252204	0.221366	-1.13931	0.254575	0.412525	409.763	0.98488	0.200548	4.91095	9.06364e-07	6.27939e-06	409.763	1.28891	0.19884	6.48214	9.04278e-11	2.83496e-09	409.763	0.97815	0.19808	4.93814	7.88697e-07	2.25615e-05	409.763	-0.17969	0.21444	-0.837949	0.402059	0.527205	409.763	-0.306328	0.213861	-1.43237	0.152039	0.228678	409.763	-0.349328	0.214339	-1.62979	0.103146	0.167954	409.763	0.200023	0.205234	0.974612	0.329753	0.455145	409.763
MYCTH_2052762	0	NA	NA	NA	NA	NA	0	NA	NA	NA	NA	NA	0	NA	NA	NA	NA	NA	0	NA	NA	NA	NA	NA	0	NA	NA	NA	NA	NA	0	NA	NA	NA	NA	NA	0	NA	NA	NA	NA	NA	0	NA	NA	NA	NA	NA	0
MYCTH_2052991	28.5069	-0.355708	0.468612	-0.759068	0.447812	0.60699	28.5069	-0.632064	0.464156	-1.36175	0.173277	0.289763	28.5069	-0.637374	0.466872	-1.3652	0.17219	0.315626	28.5069	0.310464	0.422994	0.733969	0.462968	0.722187	28.5069	1.56334	0.439987	3.55315	0.000380645	0.0013515	28.5069	1.11955	0.443986	2.52159	0.0116825	0.0239863	28.5069	0.898828	0.447571	2.00824	0.0446182	0.083276	28.5069	0.332663	0.453123	0.734157	0.462853	0.583792	28.5069
MYCTH_2053048	26.2498	-0.997982	1.03788	-0.96156	0.336271	0.499468	26.2498	-0.207826	0.888549	-0.233894	0.815067	0.881753	26.2498	0.288997	0.853227	0.338711	0.734827	0.835755	26.2498	-0.0494039	0.846644	-0.0583527	0.953468	0.981066	26.2498	0.345848	0.791456	0.436977	0.662128	0.755101	26.2498	0.00671714	0.799564	0.00840099	0.993297	0.995018	26.2498	-0.705474	0.843782	-0.836085	0.403107	0.51149	26.2498	-0.207682	0.795544	-0.261056	0.794049	0.858677	26.2498
MYCTH_2053143	0	NA	NA	NA	NA	NA	0	NA	NA	NA	NA	NA	0	NA	NA	NA	NA	NA	0	NA	NA	NA	NA	NA	0	NA	NA	NA	NA	NA	0	NA	NA	NA	NA	NA	0	NA	NA	NA	NA	NA	0	NA	NA	NA	NA	NA	0
MYCTH_2053156	0.00719315	0.455014	11.8959	0.0382495	0.969489	NA	0.00719315	0.0831703	11.8959	0.0069915	0.994422	NA	0.00719315	0.136717	11.8959	0.0114928	0.99083	NA	0.00719315	-0.299167	11.8959	-0.0251487	0.979936	NA	0.00719315	-0.259357	11.8959	-0.0218022	0.982606	NA	0.00719315	-0.428273	11.8959	-0.0360017	0.971281	NA	0.00719315	-0.435586	11.8959	-0.0366164	0.970791	NA	0.00719315	-0.725082	11.8959	-0.0609521	0.951397	NA	0.00719315
MYCTH_2053230	9.91064	-1.00198	0.913289	-1.09711	0.272595	0.432972	9.91064	-1.69773	0.969156	-1.75176	0.0798151	0.155624	9.91064	-0.820916	0.843832	-0.972843	0.330631	0.501346	9.91064	-1.75003	0.912449	-1.91795	0.0551175	0.221408	9.91064	0.540385	0.830827	0.650418	0.515422	0.632627	9.91064	0.445541	0.826064	0.539354	0.589642	0.684405	9.91064	-0.196494	0.874683	-0.224646	0.822254	0.876303	9.91064	0.0551001	0.8321	0.0662181	0.947204	0.964638	9.91064
MYCTH_2053430	39.7767	-0.538481	0.544085	-0.989701	0.322321	0.486314	39.7767	-0.997121	0.551073	-1.80942	0.0703862	0.140158	39.7767	-0.620322	0.526726	-1.17769	0.238919	0.400366	39.7767	-0.279314	0.48371	-0.577442	0.563641	0.786393	39.7767	0.0615327	0.521625	0.117963	0.906097	0.938781	39.7767	-0.300038	0.531371	-0.564648	0.572313	0.668855	39.7767	-0.325432	0.532402	-0.611253	0.541032	0.638856	39.7767	0.217282	0.496865	0.437306	0.66189	0.756696	39.7767
MYCTH_2053489	298.579	0.456272	0.215114	2.12107	0.0339156	0.08957	298.579	0.394498	0.210113	1.87755	0.0604425	0.124739	298.579	0.613726	0.207813	2.95325	0.00314443	0.0137	298.579	0.590869	0.203017	2.91044	0.00360924	0.0331146	298.579	0.313748	0.208093	1.50773	0.131623	0.219901	298.579	0.393365	0.205178	1.91719	0.0552137	0.0953652	298.579	0.42959	0.204694	2.09869	0.035844	0.0690606	298.579	0.849423	0.198703	4.27483	1.91282e-05	9.68774e-05	298.579
MYCTH_2053528	0.971189	-0.948484	3.50592	-0.270538	0.786747	NA	0.971189	1.12306	3.35423	0.334818	0.737762	NA	0.971189	0.157408	3.50017	0.0449715	0.96413	NA	0.971189	-0.243453	3.50086	-0.0695411	0.944559	NA	0.971189	-2.85787	3.35691	-0.851339	0.394581	NA	0.971189	-3.0268	3.35691	-0.901661	0.367237	NA	0.971189	-0.549525	3.19356	-0.172073	0.86338	NA	0.971189	-1.91285	3.3465	-0.571596	0.567596	0.677305	0.971189
MYCTH_2053555	189.329	1.08004	0.226355	4.77146	1.82899e-06	1.76283e-05	189.329	1.97561	0.214048	9.22973	2.71315e-20	1.33715e-18	189.329	1.81346	0.215497	8.41527	3.92001e-17	2.50409e-15	189.329	1.36171	0.215605	6.31573	2.68888e-10	1.23485e-08	189.329	1.19681	0.232049	5.15758	2.50162e-07	1.57354e-06	189.329	1.17555	0.230577	5.09831	3.42705e-07	1.50665e-06	189.329	0.655817	0.236367	2.77457	0.0055274	0.013259	189.329	0.776979	0.231582	3.3551	0.000793365	0.00275979	189.329
MYCTH_2053582	6.59611	0.4714	0.915496	0.514912	0.606615	0.739957	6.59611	0.537243	0.877944	0.611934	0.540582	0.670624	6.59611	-0.844409	1.04622	-0.807103	0.419607	0.588475	6.59611	-0.306622	0.91787	-0.334058	0.738335	0.885168	6.59611	0.776177	1.15901	0.669688	0.503057	0.621495	6.59611	2.63442	1.04094	2.5308	0.0113803	0.0234417	6.59611	1.99877	1.06284	1.8806	0.0600269	0.106434	6.59611	2.3031	1.04193	2.21043	0.0270756	0.0589202	6.59611
MYCTH_2053587	50.9049	0.420791	0.366898	1.14689	0.251428	0.409456	50.9049	1.24804	0.339199	3.67936	0.000233817	0.000988365	50.9049	1.09516	0.342609	3.19654	0.00139086	0.00708439	50.9049	-0.379723	0.368436	-1.03064	0.302712	0.587714	50.9049	1.17018	0.38207	3.06273	0.00219331	0.00643816	50.9049	1.4976	0.373649	4.00804	6.12238e-05	0.000194028	50.9049	1.24477	0.377458	3.29778	0.000974539	0.00278339	50.9049	0.822265	0.379828	2.16484	0.0304003	0.0652762	50.9049
MYCTH_2053677	107.514	-0.138225	0.312027	-0.44299	0.657773	0.777679	107.514	0.264366	0.290905	0.90877	0.363471	0.504013	107.514	-0.200606	0.303938	-0.660024	0.509238	0.665817	107.514	-0.00606747	0.288593	-0.0210243	0.983226	0.994177	107.514	0.383342	0.305068	1.25658	0.208906	0.319754	107.514	0.583443	0.298233	1.95633	0.0504257	0.0881129	107.514	0.463956	0.300128	1.54586	0.122138	0.194604	107.514	0.758883	0.291523	2.60316	0.00923681	0.0234577	107.514
MYCTH_2053975	405.804	-0.651504	0.254977	-2.55515	0.0106142	0.0348438	405.804	-0.985229	0.253854	-3.88109	0.00010399	0.000478012	405.804	-0.443913	0.241461	-1.83845	0.0659966	0.155256	405.804	-0.156618	0.228657	-0.684944	0.493379	0.741378	405.804	-0.256494	0.2427	-1.05684	0.290585	0.413678	405.804	-0.25087	0.239643	-1.04685	0.29517	0.395903	405.804	-1.47292	0.269464	-5.46612	4.59995e-08	2.80788e-07	405.804	-0.771784	0.243636	-3.16777	0.00153611	0.00493797	405.804
MYCTH_2054051	0	NA	NA	NA	NA	NA	0	NA	NA	NA	NA	NA	0	NA	NA	NA	NA	NA	0	NA	NA	NA	NA	NA	0	NA	NA	NA	NA	NA	0	NA	NA	NA	NA	NA	0	NA	NA	NA	NA	NA	0	NA	NA	NA	NA	NA	0
MYCTH_2054076	12.1559	0.499796	1.14745	0.435573	0.663147	0.78197	12.1559	0.428218	1.10434	0.387761	0.698193	0.797803	12.1559	1.33507	1.0158	1.3143	0.188745	0.338253	12.1559	0.544648	1.04726	0.520068	0.603016	0.810381	12.1559	-0.562346	1.2237	-0.459545	0.645843	0.741305	12.1559	1.71449	0.966063	1.77472	0.0759441	0.12605	12.1559	2.00428	0.953741	2.10149	0.0355976	0.0686621	12.1559	2.11726	0.940488	2.25123	0.0243708	0.0539512	12.1559
MYCTH_2054138	482.435	-0.281754	0.209415	-1.34543	0.178485	0.321139	482.435	-0.092496	0.205683	-0.449702	0.652925	0.762433	482.435	-0.167624	0.206423	-0.812044	0.416767	0.585748	482.435	-0.794228	0.207631	-3.82519	0.000130669	0.00218968	482.435	0.339096	0.204701	1.65654	0.0976122	0.172793	482.435	0.735164	0.202937	3.62263	0.000291626	0.000825846	482.435	1.66108	0.201152	8.25781	1.48365e-16	2.53829e-15	482.435	0.965736	0.201796	4.78572	1.70377e-06	1.07051e-05	482.435
MYCTH_2054145	640.143	-0.167613	0.14986	-1.11846	0.26337	0.422985	640.143	-0.47247	0.149235	-3.16594	0.0015458	0.00533982	640.143	-0.582015	0.1508	-3.85952	0.000113611	0.000866459	640.143	-0.398105	0.145627	-2.73374	0.00626199	0.0501904	640.143	-0.0525495	0.143637	-0.365849	0.714478	0.797194	640.143	-0.0495674	0.142759	-0.34721	0.728434	0.799498	640.143	-0.287471	0.143956	-1.99693	0.0458328	0.085184	640.143	-0.304297	0.142556	-2.13458	0.0327956	0.0697094	640.143
MYCTH_2054177	0.541537	-2.91805	4.35352	-0.670274	0.502683	NA	0.541537	-1.86388	4.35003	-0.428476	0.668305	NA	0.541537	-0.184179	4.18983	-0.0439585	0.964937	NA	0.541537	-3.67228	4.35352	-0.843519	0.398938	NA	0.541537	-0.157698	4.49221	-0.0351047	0.971996	NA	0.541537	-1.74214	4.49776	-0.387334	0.698509	NA	0.541537	-0.271914	4.49094	-0.0605472	0.95172	NA	0.541537	-2.03896	4.49776	-0.453328	0.650312	NA	0.541537
MYCTH_2054216	0.0526667	0.455014	11.8959	0.0382495	0.969489	NA	0.0526667	0.0831703	11.8959	0.0069915	0.994422	NA	0.0526667	0.136717	11.8959	0.0114928	0.99083	NA	0.0526667	-0.299167	11.8959	-0.0251487	0.979936	NA	0.0526667	-0.259357	11.8959	-0.0218022	0.982606	NA	0.0526667	-0.428273	11.8959	-0.0360017	0.971281	NA	0.0526667	-0.435586	11.8959	-0.0366164	0.970791	NA	0.0526667	-0.725082	11.8959	-0.0609521	0.951397	NA	0.0526667
MYCTH_2054219	4403.94	0.576582	0.619445	0.930805	0.351954	0.515103	4403.94	-0.328024	0.674736	-0.486151	0.62686	0.743117	4403.94	-1.12555	0.80075	-1.40562	0.159837	0.299443	4403.94	-0.706695	0.674377	-1.04792	0.294674	0.579423	4403.94	0.823684	0.559861	1.47123	0.141229	0.233115	4403.94	-0.609652	0.659729	-0.924096	0.355437	0.458925	4403.94	-0.470242	0.644647	-0.729457	0.465722	0.571383	4403.94	-1.05702	0.676926	-1.5615	0.118405	0.203661	4403.94
MYCTH_2054232	0	NA	NA	NA	NA	NA	0	NA	NA	NA	NA	NA	0	NA	NA	NA	NA	NA	0	NA	NA	NA	NA	NA	0	NA	NA	NA	NA	NA	0	NA	NA	NA	NA	NA	0	NA	NA	NA	NA	NA	0	NA	NA	NA	NA	NA	0
MYCTH_2054249	3121.09	2.21096	0.227733	9.70857	2.77195e-22	2.1806e-20	3121.09	1.90677	0.227699	8.37411	5.56441e-17	1.74876e-15	3121.09	2.48	0.227486	10.9018	1.13037e-27	1.20045e-25	3121.09	1.72527	0.227607	7.58004	3.45452e-14	2.29293e-12	3121.09	1.77841	0.227853	7.80507	5.94687e-15	1.07915e-13	3121.09	0.850596	0.22829	3.72595	0.000194582	0.00056714	3121.09	0.701855	0.228395	3.07298	0.00211931	0.00560624	3121.09	0.79213	0.228128	3.47231	0.000515993	0.0018714	3121.09
MYCTH_2054417	1.19535	-0.453772	2.23722	-0.202829	0.839269	NA	1.19535	-0.828737	2.2405	-0.369889	0.711465	NA	1.19535	0.784903	1.92077	0.408639	0.682805	NA	1.19535	-0.221837	2.00731	-0.110515	0.912001	NA	1.19535	1.16961	2.44822	0.477738	0.632837	NA	1.19535	-0.428302	2.46045	-0.174075	0.861807	NA	1.19535	-0.435616	2.46045	-0.177047	0.859471	NA	1.19535	2.67684	2.12328	1.26071	0.207412	0.316917	1.19535
MYCTH_2054491	338.286	-0.182337	0.163238	-1.117	0.263994	0.423587	338.286	0.0658023	0.155426	0.423368	0.672027	0.776394	338.286	-0.171625	0.158726	-1.08127	0.279578	0.447494	338.286	-0.140316	0.153699	-0.912932	0.361278	0.641467	338.286	-0.0608361	0.156371	-0.389049	0.69724	0.7833	338.286	-0.18294	0.155929	-1.17323	0.240704	0.335401	338.286	0.073052	0.153618	0.475544	0.6344	0.722529	338.286	0.0631442	0.151582	0.416568	0.676994	0.769177	338.286
MYCTH_2054500	101.747	-0.287326	0.284724	-1.00914	0.312907	0.476853	101.747	-0.260557	0.275661	-0.945209	0.344552	0.484759	101.747	-0.257665	0.276696	-0.931221	0.351739	0.523084	101.747	0.120094	0.263499	0.455765	0.648559	0.833748	101.747	-0.417762	0.280966	-1.48688	0.137047	0.227467	101.747	-0.508338	0.279421	-1.81925	0.0688729	0.115753	101.747	0.0632902	0.269998	0.23441	0.814667	0.870142	101.747	0.155379	0.265483	0.585269	0.558367	0.669269	101.747
MYCTH_2054510	0	NA	NA	NA	NA	NA	0	NA	NA	NA	NA	NA	0	NA	NA	NA	NA	NA	0	NA	NA	NA	NA	NA	0	NA	NA	NA	NA	NA	0	NA	NA	NA	NA	NA	0	NA	NA	NA	NA	NA	0	NA	NA	NA	NA	NA	0
MYCTH_2054541	205.332	0.336543	0.230566	1.45964	0.144389	0.275361	205.332	0.138687	0.228797	0.606159	0.544409	0.673735	205.332	0.134099	0.229368	0.584643	0.558788	0.706994	205.332	-0.0253077	0.226845	-0.111564	0.911169	0.962249	205.332	-0.0975182	0.232222	-0.419936	0.674532	0.765724	205.332	-0.53154	0.235142	-2.26051	0.0237898	0.0452352	205.332	-0.00326221	0.229718	-0.0142009	0.98867	0.992445	205.332	-0.0197002	0.227635	-0.0865429	0.931035	0.953923	205.332
MYCTH_2054555	159.039	-0.704301	0.307742	-2.28861	0.0221019	0.0635888	159.039	-0.295921	0.284004	-1.04196	0.297431	0.434812	159.039	-1.04553	0.308615	-3.3878	0.00070456	0.00396683	159.039	0.441873	0.264724	1.66918	0.095081	0.307035	159.039	0.112365	0.29385	0.38239	0.702172	0.786701	159.039	1.13837	0.276497	4.11713	3.83624e-05	0.00012519	159.039	-0.161212	0.295925	-0.544772	0.58591	0.678801	159.039	0.488024	0.280329	1.7409	0.0817016	0.150406	159.039
MYCTH_2054578	2.91979	1.81377	1.47049	1.23345	0.217407	NA	2.91979	1.72178	1.44521	1.19137	0.233508	0.362399	2.91979	1.50909	1.46915	1.02718	0.304335	NA	2.91979	0.325925	1.56192	0.20867	0.834706	NA	2.91979	0.782053	1.25225	0.624516	0.532289	0.647853	2.91979	1.78884	1.18469	1.50996	0.131054	0.201482	2.91979	2.24336	1.16937	1.91843	0.0550559	0.0990573	2.91979	1.16955	1.19845	0.975884	0.329122	0.454558	2.91979
MYCTH_2054613	310.56	0.0250135	0.235835	0.106063	0.915532	0.949855	310.56	0.55908	0.224981	2.48501	0.0129547	0.0339585	310.56	0.663246	0.224545	2.95373	0.00313959	0.013693	310.56	0.120705	0.22548	0.535325	0.592425	0.805706	310.56	0.590605	0.23053	2.56194	0.0104089	0.0256205	310.56	0.802598	0.227642	3.5257	0.000422367	0.00116106	310.56	0.805128	0.227555	3.53816	0.000402921	0.00124242	310.56	0.625432	0.226871	2.75678	0.00583745	0.0157791	310.56
MYCTH_2054788	0	NA	NA	NA	NA	NA	0	NA	NA	NA	NA	NA	0	NA	NA	NA	NA	NA	0	NA	NA	NA	NA	NA	0	NA	NA	NA	NA	NA	0	NA	NA	NA	NA	NA	0	NA	NA	NA	NA	NA	0	NA	NA	NA	NA	NA	0
MYCTH_2054820	1.20599	0.401565	2.6127	0.153697	0.877848	NA	1.20599	1.04303	2.41478	0.431936	0.665788	NA	1.20599	-1.34629	2.62142	-0.513575	0.607549	NA	1.20599	0.641302	2.41767	0.265256	0.790812	NA	1.20599	1.16658	2.63733	0.442334	0.658248	NA	1.20599	2.57154	2.3749	1.0828	0.278898	NA	1.20599	2.60406	2.37066	1.09845	0.272007	NA	1.20599	3.10283	2.30893	1.34384	0.179001	0.282082	1.20599
MYCTH_2054970	0	NA	NA	NA	NA	NA	0	NA	NA	NA	NA	NA	0	NA	NA	NA	NA	NA	0	NA	NA	NA	NA	NA	0	NA	NA	NA	NA	NA	0	NA	NA	NA	NA	NA	0	NA	NA	NA	NA	NA	0	NA	NA	NA	NA	NA	0
MYCTH_2054998	85.8357	-1.98563	0.469723	-4.22724	2.36573e-05	0.00017693	85.8357	-2.10258	0.458635	-4.58443	4.55235e-06	2.73267e-05	85.8357	-0.564793	0.419677	-1.34578	0.178374	0.32451	85.8357	-0.249947	0.410356	-0.609099	0.542459	0.774837	85.8357	-1.89212	0.46516	-4.06768	4.74833e-05	0.000202792	85.8357	-2.10251	0.466838	-4.50372	6.67757e-06	2.46264e-05	85.8357	-1.33308	0.441729	-3.01787	0.00254555	0.00661477	85.8357	-0.899385	0.427277	-2.10492	0.035298	0.0739105	85.8357
MYCTH_2055104	295.761	0.736188	0.281416	2.61601	0.00889628	0.0302694	295.761	1.44469	0.271457	5.32198	1.02644e-07	8.28986e-07	295.761	0.570321	0.279549	2.04014	0.0413359	0.109063	295.761	0.138519	0.279492	0.495608	0.620171	0.818241	295.761	1.57448	0.274184	5.74242	9.33308e-09	7.35956e-08	295.761	2.84242	0.269395	10.5511	5.01879e-26	1.44149e-24	295.761	1.55095	0.273418	5.67246	1.4076e-08	9.16633e-08	295.761	1.43561	0.272661	5.26518	1.40048e-07	1.09431e-06	295.761
MYCTH_2055144	272.801	0.100434	0.179485	0.55957	0.575773	0.714648	272.801	0.228033	0.174622	1.30587	0.191597	0.313155	272.801	0.00540282	0.17712	0.0305038	0.975665	0.983831	272.801	-0.0841073	0.174052	-0.483232	0.628931	0.822061	272.801	-0.108307	0.174977	-0.618977	0.535932	0.65071	272.801	-0.301039	0.175185	-1.71841	0.0857216	0.139581	272.801	-0.129579	0.173754	-0.745762	0.455811	0.562565	272.801	-0.16263	0.172013	-0.945454	0.344427	0.470268	272.801
MYCTH_2055207	1.77002	0.455044	2.76656	0.16448	0.869353	NA	1.77002	0.0831759	2.76656	0.0300647	0.976015	NA	1.77002	0.136727	2.76656	0.0494211	0.960584	NA	1.77002	-0.299187	2.76656	-0.108144	0.913881	NA	1.77002	-0.259374	2.76656	-0.0937533	0.925305	NA	1.77002	-0.428302	2.76656	-0.154814	0.876968	NA	1.77002	-0.435616	2.76656	-0.157457	0.874884	NA	1.77002	-0.72513	2.76656	-0.262105	0.79324	0.858293	1.77002
MYCTH_2055311	1434.64	0.378537	0.19698	1.9217	0.0546435	0.130144	1434.64	0.465031	0.195537	2.37822	0.0173964	0.0437634	1434.64	0.600259	0.195326	3.07311	0.00211838	0.0100114	1434.64	0.47377	0.194615	2.43439	0.0149169	0.0936689	1434.64	0.332152	0.195552	1.69854	0.0894064	0.160595	1434.64	0.171566	0.195537	0.87741	0.380264	0.484064	1434.64	0.571216	0.19468	2.93412	0.00334491	0.00842934	1434.64	0.858336	0.193826	4.42839	9.49404e-06	5.14387e-05	1434.64
MYCTH_2055546	41.7288	0.099099	0.428878	0.231066	0.817264	0.887118	41.7288	0.319251	0.401831	0.79449	0.42691	0.567295	41.7288	-0.278604	0.432138	-0.644711	0.519115	0.673985	41.7288	-0.403601	0.41626	-0.96959	0.332251	0.613585	41.7288	0.870984	0.366447	2.37683	0.017462	0.0402513	41.7288	1.58352	0.352533	4.49184	7.06121e-06	2.5986e-05	41.7288	1.50138	0.353402	4.24837	2.15331e-05	8.60332e-05	41.7288	1.47289	0.350483	4.20245	2.64045e-05	0.000130228	41.7288
MYCTH_2055557	4.45891	0.438281	1.68363	0.260318	0.794618	0.870372	4.45891	-2.3552	1.96487	-1.19866	0.230662	0.359009	4.45891	0.140105	1.6793	0.0834306	0.933509	0.962298	4.45891	1.29009	1.45817	0.884736	0.376299	0.655264	4.45891	1.40075	1.78538	0.784567	0.432707	0.557697	4.45891	1.23506	1.78484	0.691972	0.488955	0.592639	4.45891	1.21996	1.78609	0.683033	0.494586	0.597083	4.45891	2.3791	1.65909	1.43398	0.151579	0.247451	4.45891
MYCTH_2055571	87.6792	0.592382	0.332234	1.78302	0.0745824	0.166008	87.6792	1.14254	0.316399	3.61107	0.000304931	0.00125712	87.6792	1.46331	0.313321	4.67031	3.00748e-06	3.74656e-05	87.6792	0.0249067	0.328229	0.0758821	0.939513	0.973902	87.6792	1.13512	0.34817	3.26023	0.0011132	0.00351637	87.6792	1.60587	0.340033	4.72267	2.32763e-06	9.14809e-06	87.6792	1.22025	0.34441	3.54303	0.000395561	0.00122321	87.6792	0.759159	0.346825	2.18888	0.0286053	0.0619025	87.6792
MYCTH_2055575	497.279	-0.305853	0.254787	-1.20043	0.229973	0.384012	497.279	-0.262592	0.248347	-1.05736	0.290348	0.42669	497.279	-0.76478	0.257374	-2.97147	0.00296376	0.0130534	497.279	-0.0617196	0.241753	-0.255301	0.798491	0.913149	497.279	0.607792	0.242351	2.5079	0.0121451	0.0292549	497.279	1.25704	0.237828	5.28549	1.25369e-07	5.88447e-07	497.279	1.18582	0.238083	4.98072	6.33484e-07	3.23607e-06	497.279	1.73459	0.23532	7.37117	1.69139e-13	3.00078e-12	497.279
MYCTH_2055617	272.373	-0.0518238	0.55506	-0.093366	0.925613	0.955878	272.373	0.572938	0.551804	1.0383	0.29913	0.436517	272.373	0.146255	0.553099	0.264428	0.79145	0.876569	272.373	-0.0794259	0.552476	-0.143764	0.885687	0.9526	272.373	0.676271	0.553569	1.22166	0.221838	0.335172	272.373	1.24984	0.552289	2.26302	0.0236345	0.0449969	272.373	1.22693	0.552303	2.22147	0.0263189	0.0527594	272.373	0.942658	0.552302	1.70678	0.0878634	0.159593	272.373
MYCTH_2055659	681.83	0.375767	0.161928	2.32059	0.0203092	0.0592946	681.83	0.180456	0.160944	1.12124	0.262188	0.39531	681.83	0.111727	0.161614	0.691324	0.489362	0.64976	681.83	-0.274003	0.161328	-1.69842	0.0894287	0.295637	681.83	0.53653	0.159782	3.35789	0.000785402	0.0025864	681.83	-0.00481198	0.161321	-0.0298287	0.976204	0.983574	681.83	-0.54518	0.164267	-3.31885	0.000903878	0.00260127	681.83	-0.793419	0.164017	-4.83743	1.31531e-06	8.46871e-06	681.83
MYCTH_2055700	53.6665	1.40864	0.628997	2.2395	0.0251234	0.0704451	53.6665	1.46551	0.622944	2.35256	0.0186448	0.0464727	53.6665	0.67803	0.636687	1.06493	0.286906	0.455617	53.6665	-0.213015	0.647971	-0.328742	0.742351	0.887302	53.6665	1.75507	0.673268	2.6068	0.00913934	0.0228063	53.6665	3.08194	0.659515	4.67304	2.96771e-06	1.15073e-05	53.6665	2.59153	0.662521	3.91162	9.16806e-05	0.000323662	53.6665	2.38519	0.661954	3.60325	0.000314265	0.00120233	53.6665
MYCTH_2055845	805.47	-0.179612	0.260557	-0.689336	0.490612	0.643544	805.47	0.00348995	0.253481	0.0137681	0.989015	0.993352	805.47	-0.357029	0.258516	-1.38107	0.167257	0.309333	805.47	-1.00444	0.261641	-3.839	0.000123538	0.00207838	805.47	1.19989	0.246393	4.86981	1.11707e-06	6.43817e-06	805.47	1.87357	0.243676	7.68876	1.48568e-14	1.46275e-13	805.47	1.33553	0.245194	5.44685	5.12705e-08	3.10559e-07	805.47	1.25389	0.244541	5.12754	2.93559e-07	2.15317e-06	805.47
MYCTH_2055941	66.6869	0.143784	0.323044	0.445093	0.656253	0.776886	66.6869	-0.256779	0.323741	-0.793162	0.427683	0.568107	66.6869	-0.946675	0.346877	-2.72914	0.00634994	0.0245691	66.6869	-1.08986	0.336525	-3.23857	0.0012013	0.0140388	66.6869	0.745004	0.304638	2.44554	0.0144636	0.0341381	66.6869	1.14051	0.299491	3.80815	0.000140012	0.000419214	66.6869	0.932793	0.30108	3.09815	0.00194732	0.00519564	66.6869	0.519496	0.302219	1.71894	0.085625	0.156232	66.6869
MYCTH_2055951	137.536	-0.840708	0.294145	-2.85814	0.00426129	0.0164788	137.536	-0.620615	0.288213	-2.15332	0.0312936	0.0722094	137.536	-0.176026	0.285401	-0.616768	0.537388	0.689975	137.536	-0.284181	0.28354	-1.00226	0.316218	0.601969	137.536	-0.995015	0.292423	-3.40265	0.000667353	0.00224191	137.536	-2.92834	0.324444	-9.02572	1.78522e-19	2.80019e-18	137.536	-2.58985	0.315099	-8.21915	2.04944e-16	3.48565e-15	137.536	-1.89392	0.297336	-6.36964	1.89478e-10	2.27914e-09	137.536
MYCTH_2055981	154.368	0.996079	0.323949	3.07481	0.00210638	0.00907918	154.368	0.951595	0.320623	2.96796	0.00299784	0.0094937	154.368	1.24311	0.318628	3.90145	9.56199e-05	0.000756412	154.368	0.924918	0.317742	2.91091	0.00360382	0.0331006	154.368	0.798034	0.322214	2.47672	0.0132596	0.0315711	154.368	0.82109	0.320696	2.56034	0.010457	0.0217411	154.368	1.29794	0.317577	4.087	4.36982e-05	0.000164228	154.368	0.482927	0.321009	1.50441	0.132477	0.222377	154.368
MYCTH_2055988	3.76224	0.738824	1.1551	0.639621	0.522419	0.668948	3.76224	-0.379663	1.271	-0.298712	0.765159	0.846124	3.76224	-0.907168	1.40005	-0.647955	0.517014	0.672363	3.76224	0.243085	1.12532	0.216014	0.828977	0.928065	3.76224	-0.93429	1.04589	-0.893295	0.371699	0.497891	3.76224	-1.08879	1.04377	-1.04313	0.29689	0.397862	3.76224	-2.42548	1.31012	-1.85134	0.0641206	0.112724	3.76224	-0.900359	0.985644	-0.913473	0.360994	0.48688	3.76224
MYCTH_2056182	0	NA	NA	NA	NA	NA	0	NA	NA	NA	NA	NA	0	NA	NA	NA	NA	NA	0	NA	NA	NA	NA	NA	0	NA	NA	NA	NA	NA	0	NA	NA	NA	NA	NA	0	NA	NA	NA	NA	NA	0	NA	NA	NA	NA	NA	0
MYCTH_2056315	339.327	0.27245	0.291562	0.93445	0.350072	0.513795	339.327	0.797669	0.275133	2.89922	0.00374097	0.0115725	339.327	0.13822	0.287403	0.480928	0.630568	0.761413	339.327	-0.230663	0.285997	-0.806523	0.419942	0.689435	339.327	-0.650451	0.310118	-2.09743	0.0359557	0.0746123	339.327	-0.218924	0.294507	-0.743357	0.457266	0.561643	339.327	0.137645	0.287479	0.478798	0.632082	0.721121	339.327	0.230828	0.281678	0.819474	0.412516	0.535445	339.327
MYCTH_2056329	701.774	-0.591115	0.23893	-2.47401	0.0133606	0.0420414	701.774	-0.705004	0.237755	-2.96526	0.00302431	0.00955588	701.774	0.0434151	0.235452	0.18439	0.853707	0.917793	701.774	-0.228636	0.235047	-0.972728	0.330688	0.612844	701.774	0.150637	0.235907	0.638546	0.523118	0.639539	701.774	0.273067	0.235324	1.16039	0.24589	0.341038	701.774	0.3642	0.235142	1.54885	0.121417	0.193705	701.774	0.393441	0.234661	1.67663	0.093614	0.167692	701.774
MYCTH_2056455	82.6685	0.648173	0.318278	2.0365	0.0417002	0.105234	82.6685	1.11644	0.301425	3.70387	0.000212337	0.000907743	82.6685	1.23007	0.300533	4.09296	4.25905e-05	0.000376926	82.6685	-0.0562684	0.317013	-0.177496	0.859119	0.940845	82.6685	0.944318	0.322274	2.93017	0.00338772	0.00950666	82.6685	1.00416	0.318566	3.15212	0.00162089	0.00401245	82.6685	0.964683	0.319034	3.02377	0.00249648	0.00650285	82.6685	0.639055	0.319618	1.99943	0.0455615	0.0917761	82.6685
MYCTH_2056582	2537.1	1.05087	0.17492	6.00772	1.88154e-09	3.12828e-08	2537.1	0.775812	0.174821	4.43774	9.09066e-06	5.20692e-05	2537.1	0.62254	0.175039	3.55659	0.000375701	0.00235937	2537.1	0.191378	0.175032	1.09339	0.274222	0.560996	2537.1	1.22505	0.1746	7.01633	2.27779e-12	2.9776e-11	2537.1	1.26141	0.174485	7.22933	4.85389e-13	4.19767e-12	2537.1	0.517717	0.174989	2.95857	0.00309072	0.00786415	2537.1	0.924187	0.174507	5.29599	1.18372e-07	9.41549e-07	2537.1
MYCTH_2056896	83.1346	-1.00987	0.371103	-2.72126	0.00650342	0.0233529	83.1346	-1.32545	0.369405	-3.58806	0.000333146	0.00136371	83.1346	-0.493207	0.351161	-1.4045	0.160169	0.299668	83.1346	0.0279171	0.338221	0.0825412	0.934216	0.971386	83.1346	-2.03648	0.393074	-5.18092	2.20797e-07	1.4e-06	83.1346	-3.1513	0.445128	-7.07955	1.44624e-12	1.18458e-11	83.1346	-1.6732	0.373865	-4.47542	7.62612e-06	3.28283e-05	83.1346	-0.858031	0.349883	-2.45234	0.014193	0.0337961	83.1346
MYCTH_2057017	19.6381	1.90031	2.12039	0.896208	0.370142	0.533546	19.6381	0.083176	2.13384	0.0389795	0.968907	0.981993	19.6381	1.58195	2.12071	0.745952	0.455696	0.621344	19.6381	3.14786	1.72934	1.82027	0.0687184	0.253296	19.6381	3.97339	1.66514	2.38622	0.0170224	0.0393635	19.6381	3.32562	1.70019	1.95603	0.0504616	0.0881579	19.6381	5.54492	1.60048	3.46454	0.000531138	0.00159857	19.6381	5.77994	1.59196	3.63071	0.000282642	0.00109459	19.6381
MYCTH_2057132	5.27309	-0.535829	1.89358	-0.282972	0.777199	0.859169	5.27309	-2.35409	1.90883	-1.23327	0.217477	0.344322	5.27309	0.71939	1.50311	0.4786	0.632223	0.76287	5.27309	-1.29196	1.9022	-0.679192	0.497016	0.743948	5.27309	-0.311561	1.59058	-0.19588	0.844704	0.898133	5.27309	-0.482172	1.59058	-0.303143	0.761781	0.826581	5.27309	0.103475	1.47674	0.07007	0.944138	0.960752	5.27309	0.222688	1.4176	0.157088	0.875176	0.914723	5.27309
MYCTH_2057198	287.621	-0.00362854	0.18592	-0.0195167	0.984429	0.99089	287.621	0.419305	0.176029	2.38202	0.0172181	0.0434281	287.621	0.328871	0.177478	1.85303	0.0638784	0.151511	287.621	0.0190288	0.176199	0.107996	0.913999	0.963322	287.621	0.435566	0.183723	2.37078	0.0177508	0.0408843	287.621	1.00807	0.177896	5.66663	1.45631e-08	7.69307e-08	287.621	0.90832	0.178462	5.0897	3.58636e-07	1.89683e-06	287.621	0.697284	0.177981	3.91775	8.93807e-05	0.000389797	287.621
MYCTH_2057234	18.5534	-1.98216	1.03399	-1.917	0.0552379	0.131273	18.5534	-0.758911	0.77556	-0.978533	0.327811	0.467454	18.5534	-0.165041	0.727427	-0.226883	0.820514	0.895351	18.5534	-0.728206	0.73747	-0.987438	0.323428	0.607527	18.5534	-0.733281	0.754641	-0.971695	0.331202	0.456153	18.5534	-0.759798	0.742591	-1.02317	0.306227	0.407582	18.5534	0.352076	0.676693	0.520289	0.602862	0.694452	18.5534	0.0732494	0.676298	0.108309	0.91375	0.943044	18.5534
MYCTH_2057284	751.056	0.164755	0.139871	1.17791	0.238834	0.394159	751.056	0.158014	0.135771	1.16383	0.244493	0.375085	751.056	0.088761	0.13705	0.647656	0.517208	0.672512	751.056	0.156641	0.132373	1.18333	0.236678	0.522108	751.056	0.110237	0.137683	0.800659	0.423329	0.548938	751.056	0.36645	0.134179	2.73105	0.00631334	0.0138253	751.056	0.258179	0.134918	1.9136	0.0556719	0.0999169	751.056	0.429251	0.131869	3.25513	0.00113342	0.00377793	751.056
MYCTH_2057317	36.0122	-1.39347	1.11668	-1.24787	0.212078	0.362393	36.0122	0.434375	0.840447	0.516839	0.605269	0.724252	36.0122	0.699434	0.82815	0.844573	0.398349	0.567943	36.0122	-0.0322624	0.845813	-0.0381436	0.969573	0.988045	36.0122	1.21681	0.937134	1.29844	0.194136	0.300989	36.0122	2.05289	0.899383	2.28255	0.0224567	0.0430094	36.0122	2.09278	0.898086	2.33026	0.0197922	0.0410613	36.0122	1.82469	0.897598	2.03286	0.0420666	0.0855734	36.0122
MYCTH_2057386	34.5075	2.2964	0.488594	4.70001	2.60146e-06	2.43414e-05	34.5075	1.17932	0.513172	2.29811	0.0215558	0.0526837	34.5075	1.18488	0.515172	2.29997	0.0214502	0.0650164	34.5075	0.461854	0.528506	0.873887	0.38218	0.659956	34.5075	0.899174	0.509194	1.76588	0.0774163	0.14245	34.5075	1.19812	0.4928	2.43126	0.0150463	0.0300927	34.5075	1.19465	0.492697	2.42472	0.0153201	0.0326582	34.5075	0.0622585	0.525943	0.118375	0.905771	0.936555	34.5075
MYCTH_2057433	324.987	-0.0905184	0.284676	-0.31797	0.750508	0.842759	324.987	-0.301654	0.283349	-1.0646	0.287056	0.423096	324.987	0.173811	0.280484	0.619682	0.535467	0.688249	324.987	0.238291	0.277979	0.857227	0.39132	0.665329	324.987	-1.52289	0.298289	-5.10542	3.30066e-07	2.04062e-06	324.987	-1.61668	0.297123	-5.44112	5.29478e-08	2.59181e-07	324.987	-0.68951	0.286305	-2.40831	0.0160266	0.0339889	324.987	-0.663643	0.283951	-2.33717	0.0194304	0.0444948	324.987
MYCTH_2057467	2.52858	0.438138	1.68545	0.259954	0.794899	NA	2.52858	1.07489	1.51993	0.707198	0.479443	0.617115	2.52858	0.751687	1.57055	0.478614	0.632213	NA	2.52858	0.711964	1.51763	0.469127	0.638979	NA	2.52858	1.71422	1.31657	1.30203	0.192906	0.29944	2.52858	1.63472	1.31194	1.24603	0.212753	0.301995	2.52858	1.87682	1.30018	1.44351	0.148878	0.229535	2.52858	0.677324	1.35375	0.500332	0.616842	0.718729	2.52858
MYCTH_2057540	24.1594	0.240089	0.524245	0.457971	0.646973	0.76952	24.1594	-0.52277	0.548468	-0.953145	0.340516	0.480521	24.1594	-1.01363	0.5924	-1.71105	0.0870712	0.191597	24.1594	-0.199126	0.508402	-0.391671	0.695302	0.860682	24.1594	-0.0280233	0.533839	-0.0524939	0.958135	0.971555	24.1594	-1.05754	0.589348	-1.79442	0.0727467	0.121347	24.1594	-0.507422	0.550386	-0.921938	0.356561	0.464853	24.1594	-0.345665	0.526785	-0.656179	0.511709	0.627901	24.1594
MYCTH_2057586	20.1412	0.169533	0.490521	0.345619	0.729629	0.828623	20.1412	0.131703	0.475232	0.277135	0.781677	0.858479	20.1412	-0.490423	0.509606	-0.962358	0.33587	0.507117	20.1412	-0.233843	0.47454	-0.492778	0.62217	0.818265	20.1412	0.595939	0.515369	1.15634	0.247544	0.364446	20.1412	-0.146836	0.541147	-0.271342	0.786128	0.844966	20.1412	-1.21442	0.618995	-1.96192	0.0497721	0.0909559	20.1412	-0.460376	0.542041	-0.849337	0.395694	0.520651	20.1412
MYCTH_2057697	2.0689	0.457129	1.791	0.255238	0.79854	NA	2.0689	-0.907444	2.04963	-0.442736	0.657957	0.765953	2.0689	-0.868299	2.04939	-0.423687	0.671794	NA	2.0689	0.283466	1.69209	0.167524	0.866958	NA	2.0689	2.57576	1.57236	1.63815	0.10139	0.178063	2.0689	-0.218793	1.82864	-0.119648	0.904762	0.931087	2.0689	0.368388	1.73012	0.212927	0.831384	0.882606	2.0689	1.04548	1.62994	0.64142	0.52125	0.636588	2.0689
MYCTH_2057781	12.1586	-0.259296	0.714694	-0.362807	0.716749	0.819252	12.1586	-0.760137	0.727091	-1.04545	0.295815	0.432844	12.1586	-1.7123	0.85953	-1.99213	0.0463566	0.118807	12.1586	-0.458339	0.670733	-0.68334	0.494392	0.742318	12.1586	0.555213	0.627932	0.884193	0.376592	0.502702	12.1586	-0.946055	0.706649	-1.33879	0.180639	0.263693	12.1586	-0.937381	0.705403	-1.32886	0.183895	0.272533	12.1586	0.266064	0.621563	0.428056	0.66861	0.762253	12.1586
MYCTH_2057810	4.52607	0.243498	1.02706	0.237082	0.812593	0.884195	4.52607	0.0715184	1.0053	0.0711413	0.943285	0.968752	4.52607	-1.10045	1.18707	-0.927025	0.353913	0.525765	4.52607	-2.11475	1.3241	-1.59712	0.11024	0.334978	4.52607	0.558038	0.994713	0.561004	0.574795	0.683169	4.52607	0.385583	0.99497	0.387533	0.698362	0.774826	4.52607	0.386348	0.994382	0.38853	0.697624	0.776291	4.52607	0.233607	0.984854	0.2372	0.812502	0.871782	4.52607
MYCTH_2057851	6.42201	0.6752	1.0172	0.663784	0.506829	0.656205	6.42201	1.60348	0.926081	1.73146	0.0833692	0.16138	6.42201	1.93539	0.914543	2.11624	0.0343246	0.0944676	6.42201	-0.0724534	1.01657	-0.0712726	0.943181	0.975799	6.42201	2.52122	0.887672	2.84026	0.00450768	0.0122493	6.42201	1.37852	0.915211	1.50623	0.132009	0.202698	6.42201	1.18017	0.922929	1.27873	0.200993	0.293356	6.42201	0.800932	0.92698	0.864022	0.387576	0.512886	6.42201
MYCTH_2057861	167.274	-1.39413	0.292634	-4.76408	1.89722e-06	1.82133e-05	167.274	-1.22812	0.277747	-4.42171	9.79223e-06	5.55149e-05	167.274	-0.362923	0.262788	-1.38105	0.167264	0.309333	167.274	-0.117148	0.254989	-0.459423	0.64593	0.83275	167.274	-1.20824	0.274223	-4.40603	1.0528e-05	5.0903e-05	167.274	-0.941991	0.266573	-3.5337	0.000409782	0.00112911	167.274	-0.632047	0.262146	-2.41105	0.0159069	0.0337598	167.274	-0.442222	0.257025	-1.72054	0.0853338	0.155797	167.274
MYCTH_2057906	30.4334	-0.135192	0.502538	-0.269019	0.787915	0.865321	30.4334	0.195035	0.462788	0.421435	0.673438	0.777146	30.4334	-0.668185	0.518195	-1.28945	0.197243	0.349629	30.4334	-0.104851	0.459101	-0.228383	0.819349	0.921917	30.4334	0.279614	0.470189	0.594685	0.552054	0.664241	30.4334	0.784158	0.447713	1.75148	0.0798638	0.131674	30.4334	-0.172285	0.482438	-0.357113	0.721007	0.796386	30.4334	0.254044	0.454457	0.559004	0.576159	0.684478	30.4334
MYCTH_2057956	471.191	-0.235294	0.217203	-1.08329	0.27868	0.440005	471.191	-0.163663	0.212405	-0.770521	0.440991	0.581076	471.191	-0.822099	0.220835	-3.72268	0.000197122	0.00139912	471.191	-0.250809	0.209894	-1.19493	0.232113	0.518094	471.191	0.75376	0.209738	3.59382	0.000325861	0.00117429	471.191	0.202194	0.211956	0.953944	0.340112	0.442768	471.191	-1.63967	0.234862	-6.98144	2.92173e-12	3.15212e-11	471.191	-1.64463	0.229391	-7.16956	7.52401e-13	1.22897e-11	471.191
MYCTH_2057978	259.851	-0.527831	0.19272	-2.73885	0.00616546	0.0223832	259.851	-0.485148	0.183831	-2.6391	0.00831276	0.0232521	259.851	-0.474196	0.184648	-2.56811	0.0102255	0.036168	259.851	-0.591253	0.178999	-3.30311	0.000956176	0.0117225	259.851	-0.207826	0.190485	-1.09103	0.275258	0.396696	259.851	0.370333	0.180112	2.05613	0.0397701	0.0714956	259.851	0.270204	0.181144	1.49165	0.135791	0.213147	259.851	0.0385926	0.180496	0.213814	0.830692	0.884334	259.851
MYCTH_2058054	0.148983	-1.14054	11.8873	-0.0959459	0.923564	NA	0.148983	-0.0887535	11.8861	-0.00746698	0.994042	NA	0.148983	-0.0401556	11.8858	-0.00337845	0.997304	NA	0.148983	-1.89472	11.8873	-0.15939	0.873362	NA	0.148983	-0.259357	11.8959	-0.0218022	0.982606	NA	0.148983	-0.428273	11.8959	-0.0360017	0.971281	NA	0.148983	-0.435586	11.8959	-0.0366164	0.970791	NA	0.148983	-0.725082	11.8959	-0.0609521	0.951397	NA	0.148983
MYCTH_2058064	58.3246	-0.683666	0.507822	-1.34627	0.178215	0.320923	58.3246	1.56467	0.407543	3.83927	0.000123402	0.000557204	58.3246	0.279171	0.439753	0.634837	0.525535	0.679389	58.3246	0.318163	0.425113	0.748419	0.454207	0.716432	58.3246	1.89126	0.4213	4.48911	7.152e-06	3.56531e-05	58.3246	2.07653	0.417516	4.97354	6.57418e-07	2.80081e-06	58.3246	0.934887	0.433567	2.15627	0.0310627	0.0609451	58.3246	1.62084	0.41911	3.86733	0.000110034	0.000469688	58.3246
MYCTH_2058169	11.9058	0.43354	0.757684	0.572191	0.567193	0.707583	11.9058	0.354382	0.739321	0.479335	0.6317	0.746278	11.9058	0.632169	0.727329	0.869165	0.384757	0.555085	11.9058	-0.209374	0.750314	-0.279049	0.780207	0.904773	11.9058	1.22157	0.778981	1.56817	0.116842	0.199153	11.9058	1.20056	0.773475	1.55217	0.120622	0.18774	11.9058	1.23363	0.772003	1.59796	0.110051	0.177696	11.9058	1.35898	0.759426	1.78948	0.0735368	0.137637	11.9058
MYCTH_2058204	504.046	0.598555	0.188953	3.16775	0.00153621	0.00693132	504.046	0.236889	0.188911	1.25397	0.209852	0.335222	504.046	0.0693154	0.189824	0.365156	0.714995	0.821835	504.046	-0.115799	0.188796	-0.613354	0.539642	0.77292	504.046	0.313524	0.188717	1.66135	0.0966433	0.171253	504.046	0.250799	0.188404	1.33117	0.183132	0.266749	504.046	0.143722	0.188691	0.761681	0.44625	0.553442	504.046	-0.0572183	0.188437	-0.303647	0.761397	0.834593	504.046
MYCTH_2058263	336.328	0.0344413	0.293312	0.117422	0.906526	0.944262	336.328	-0.701824	0.295559	-2.37456	0.0175697	0.0441483	336.328	-0.903941	0.297505	-3.03841	0.00237832	0.011005	336.328	-0.19938	0.290915	-0.685357	0.493119	0.741264	336.328	-0.232668	0.297168	-0.78295	0.433656	0.558745	336.328	-0.522704	0.297918	-1.75452	0.0793408	0.130986	336.328	-0.185302	0.295947	-0.626131	0.531229	0.630796	336.328	-0.509799	0.296145	-1.72145	0.0851697	0.155531	336.328
MYCTH_2058328	535.191	0.424412	0.245592	1.72812	0.0839667	0.181985	535.191	0.546399	0.243116	2.24748	0.0246093	0.0588532	535.191	0.740457	0.242553	3.05277	0.00226743	0.0105788	535.191	0.249988	0.242761	1.02977	0.303119	0.58809	535.191	1.65467	0.241612	6.84845	7.46522e-12	8.94383e-11	535.191	1.87135	0.240992	7.76521	8.15097e-15	8.17358e-14	535.191	1.22668	0.242113	5.06656	4.05078e-07	2.12177e-06	535.191	1.19838	0.241599	4.96019	7.04233e-07	4.78846e-06	535.191
MYCTH_2058345	137.513	-0.182892	0.263909	-0.693012	0.488302	0.642002	137.513	0.193115	0.250634	0.770507	0.440999	0.581076	137.513	-0.401349	0.261761	-1.53326	0.125211	0.251547	137.513	-0.0338032	0.248572	-0.13599	0.891829	0.955139	137.513	-0.00573997	0.24723	-0.0232172	0.981477	0.987167	137.513	0.105724	0.244127	0.433069	0.664964	0.747251	137.513	-0.072	0.245928	-0.292769	0.769699	0.834546	137.513	-0.180418	0.244018	-0.739361	0.459688	0.580536	137.513
MYCTH_2058349	68.4481	-0.489346	0.388823	-1.25853	0.2082	0.357852	68.4481	-0.232809	0.358959	-0.648567	0.516618	0.650951	68.4481	0.0614749	0.350082	0.175601	0.860607	0.92062	68.4481	-0.217778	0.344956	-0.631321	0.527831	0.765004	68.4481	-0.91929	0.408806	-2.24872	0.0245302	0.0538534	68.4481	-0.920793	0.3994	-2.30544	0.0211419	0.0407703	68.4481	-0.693988	0.387806	-1.78952	0.0735305	0.126423	68.4481	-0.222078	0.359092	-0.618445	0.536282	0.650015	68.4481
MYCTH_2058462	62.1841	-0.900993	0.408902	-2.20344	0.0275636	0.0757441	62.1841	-0.913513	0.396824	-2.30206	0.0213317	0.0522244	62.1841	-1.57013	0.423491	-3.70759	0.000209244	0.0014692	62.1841	-1.23351	0.39498	-3.12298	0.00179029	0.0191807	62.1841	-0.123746	0.357729	-0.345923	0.729401	0.80885	62.1841	0.0406512	0.354746	0.114593	0.908768	0.934074	62.1841	0.190896	0.353515	0.539993	0.589202	0.682159	62.1841	0.325004	0.350876	0.926264	0.354309	0.480057	62.1841
MYCTH_2058464	21.733	-0.443034	0.562928	-0.787017	0.431272	0.590315	21.733	-1.48192	0.617645	-2.3993	0.0164263	0.0417591	21.733	0.00613379	0.521118	0.0117704	0.990609	0.993884	21.733	0.313489	0.495537	0.632625	0.526978	0.764598	21.733	-1.62034	0.524703	-3.08812	0.00201429	0.00597228	21.733	-1.89255	0.531074	-3.56363	0.000365755	0.00101652	21.733	-1.78986	0.524314	-3.41372	0.000640826	0.00189323	21.733	-1.85214	0.511554	-3.62062	0.000293893	0.00113172	21.733
MYCTH_2058513	477.803	-0.0485147	0.211135	-0.22978	0.818263	0.887976	477.803	0.578621	0.202909	2.85163	0.00434953	0.0132332	477.803	1.03119	0.20087	5.13362	2.84226e-07	4.56481e-06	477.803	0.887957	0.19968	4.4469	8.71178e-06	0.000203899	477.803	-0.3805	0.208885	-1.82158	0.0685189	0.12856	477.803	-0.25218	0.206441	-1.22156	0.221873	0.313033	477.803	0.880422	0.200433	4.39259	1.12008e-05	4.67543e-05	477.803	0.249506	0.201792	1.23645	0.216291	0.327234	477.803
MYCTH_2058544	29.2362	2.00709	0.575435	3.48795	0.000486745	0.00257817	29.2362	2.32611	0.555308	4.18887	2.80346e-05	0.000145061	29.2362	2.68624	0.548886	4.89399	9.88136e-07	1.40859e-05	29.2362	0.990093	0.585736	1.69034	0.0909627	0.298756	29.2362	0.625638	0.533844	1.17195	0.241217	0.357476	29.2362	1.32584	0.504482	2.62811	0.00858597	0.0181721	29.2362	1.30559	0.504794	2.58638	0.00969899	0.0218801	29.2362	0.660271	0.515015	1.28204	0.199828	0.307987	29.2362
MYCTH_2058549	436.975	0.4587	0.170331	2.69299	0.00708144	0.0250535	436.975	0.717463	0.166883	4.2992	1.71419e-05	9.30468e-05	436.975	0.0548016	0.170918	0.32063	0.748491	0.846423	436.975	0.0491355	0.168267	0.29201	0.770279	0.901644	436.975	0.572462	0.166962	3.42869	0.000606505	0.00205823	436.975	0.762201	0.165701	4.59987	4.22751e-06	1.60901e-05	436.975	0.224405	0.167679	1.33829	0.1808	0.268953	436.975	-0.0199673	0.167496	-0.11921	0.905109	0.936199	436.975
MYCTH_2058599	0	NA	NA	NA	NA	NA	0	NA	NA	NA	NA	NA	0	NA	NA	NA	NA	NA	0	NA	NA	NA	NA	NA	0	NA	NA	NA	NA	NA	0	NA	NA	NA	NA	NA	0	NA	NA	NA	NA	NA	0	NA	NA	NA	NA	NA	0
MYCTH_2058620	475.043	0.00117978	0.211612	0.00557522	0.995552	0.996607	475.043	-0.200508	0.21077	-0.951314	0.341445	0.481271	475.043	-0.0174628	0.210195	-0.0830794	0.933788	0.962401	475.043	-0.076882	0.208771	-0.36826	0.712679	0.871463	475.043	-0.14465	0.212186	-0.681711	0.495422	0.614462	475.043	-0.057468	0.211156	-0.272159	0.7855	0.8445	475.043	-0.366963	0.212385	-1.72782	0.0840201	0.141348	475.043	-0.204541	0.210626	-0.971107	0.331495	0.457026	475.043
MYCTH_2058658	418.954	-2.44891	0.380143	-6.44208	1.17846e-10	2.37819e-09	418.954	-2.85104	0.381048	-7.48209	7.31485e-14	1.48941e-12	418.954	-1.1133	0.349536	-3.18508	0.00144712	0.00730523	418.954	-0.0706463	0.339849	-0.207875	0.835326	0.930847	418.954	-3.89414	0.409182	-9.51689	1.78438e-21	6.47602e-20	418.954	-3.32011	0.381031	-8.71351	2.94614e-18	4.09532e-17	418.954	-1.02467	0.344647	-2.9731	0.00294805	0.00755432	418.954	-0.454394	0.340267	-1.3354	0.181744	0.285403	418.954
MYCTH_2058711	19.3078	0.73869	0.690583	1.06966	0.284772	0.446883	19.3078	-0.555108	0.76566	-0.725005	0.468449	0.607373	19.3078	0.980063	0.661525	1.48152	0.138468	0.27069	19.3078	0.592709	0.659439	0.898809	0.368755	0.648585	19.3078	2.25622	0.689512	3.2722	0.00106712	0.00338189	19.3078	1.47866	0.704947	2.09754	0.0359454	0.0654197	19.3078	1.89959	0.693436	2.73939	0.00615532	0.0145718	19.3078	1.59543	0.693821	2.29948	0.021478	0.0483582	19.3078
MYCTH_2058752	204.711	0.909748	0.243786	3.73175	0.000190152	0.0011353	204.711	0.487434	0.244248	1.99566	0.0459715	0.0995647	204.711	0.545372	0.24421	2.23321	0.0255354	0.0749908	204.711	0.177595	0.243578	0.729108	0.465936	0.724883	204.711	1.42104	0.241203	5.89147	3.82775e-09	3.17722e-08	204.711	1.39211	0.240587	5.78628	7.19605e-09	3.90849e-08	204.711	2.04657	0.238301	8.58816	8.83728e-18	1.72257e-16	204.711	1.59692	0.238773	6.68803	2.26189e-11	3.04323e-10	204.711
MYCTH_2058793	43.4464	-0.225033	0.4506	-0.499407	0.617493	0.748818	43.4464	-2.20102	0.506446	-4.34602	1.38632e-05	7.65922e-05	43.4464	-1.02024	0.461851	-2.20901	0.0271736	0.0786064	43.4464	-0.783524	0.446878	-1.75333	0.0795456	0.275395	43.4464	-1.77813	0.481268	-3.69467	0.000220168	0.000826727	43.4464	-2.54141	0.508153	-5.00127	5.69534e-07	2.43957e-06	43.4464	-1.51978	0.466925	-3.25486	0.00113448	0.00318772	43.4464	-1.87838	0.469	-4.00508	6.19965e-05	0.0002796	43.4464
MYCTH_2058820	86.8498	1.50114	0.43428	3.45661	0.000547009	0.00284766	86.8498	2.00643	0.422352	4.75063	2.02789e-06	1.30683e-05	86.8498	2.27647	0.420338	5.4158	6.1015e-08	1.14687e-06	86.8498	2.13313	0.418029	5.10282	3.34623e-07	1.02265e-05	86.8498	-0.772385	0.470513	-1.64158	0.100677	0.177135	86.8498	-0.661788	0.459281	-1.44092	0.149607	0.225724	86.8498	-0.685555	0.459872	-1.49075	0.136027	0.21344	86.8498	-0.590522	0.447136	-1.32068	0.18661	0.291986	86.8498
MYCTH_2058974	731.866	0.593095	0.140466	4.22234	2.41779e-05	0.000180347	731.866	0.0488673	0.141305	0.345828	0.729472	0.821959	731.866	0.233704	0.140658	1.66151	0.0966105	0.207023	731.866	-0.156816	0.140441	-1.1166	0.264167	0.550493	731.866	0.873464	0.139273	6.27161	3.57337e-10	3.40983e-09	731.866	0.713951	0.139253	5.12701	2.94375e-07	1.30542e-06	731.866	0.900028	0.138749	6.48675	8.77065e-11	7.89176e-10	731.866	0.493949	0.139048	3.55236	0.000381796	0.00143404	731.866
MYCTH_2059010	261.169	0.568407	0.210625	2.69867	0.00696179	0.0247065	261.169	0.382499	0.208633	1.83336	0.0667494	0.134616	261.169	0.27344	0.210362	1.29986	0.19365	0.345324	261.169	0.414485	0.204972	2.02216	0.0431601	0.188723	261.169	-0.00787358	0.208684	-0.0377297	0.969903	0.978932	261.169	-0.398659	0.211115	-1.88835	0.0589787	0.101163	261.169	-0.443321	0.211536	-2.09573	0.0361064	0.0693965	261.169	-0.274537	0.206799	-1.32756	0.184324	0.289023	261.169
MYCTH_2059044	9.54177	0.930693	0.718475	1.29537	0.195191	0.341905	9.54177	0.392797	0.728365	0.539286	0.58969	0.711005	9.54177	0.553621	0.72186	0.766937	0.443119	0.609576	9.54177	0.114607	0.722043	0.158727	0.873884	0.948145	9.54177	0.72405	0.683402	1.05948	0.289382	0.412302	9.54177	-0.365672	0.732596	-0.499145	0.617677	0.709373	9.54177	0.976358	0.668536	1.46044	0.144169	0.223587	9.54177	1.11015	0.657459	1.68855	0.0913058	0.164428	9.54177
MYCTH_2059134	266.843	-0.143228	0.361401	-0.396314	0.691873	0.801998	266.843	-0.372146	0.359395	-1.03548	0.300446	0.437764	266.843	-0.0745801	0.356394	-0.209263	0.834243	0.905201	266.843	-0.780076	0.359733	-2.16849	0.0301216	0.150618	266.843	1.24866	0.345311	3.61604	0.000299149	0.00109026	266.843	1.56204	0.343858	4.54269	5.55398e-06	2.07473e-05	266.843	2.13885	0.342619	6.24265	4.30223e-10	3.49415e-09	266.843	1.51681	0.343267	4.41875	9.92727e-06	5.35238e-05	266.843
MYCTH_2059186	10.9644	2.46851	1.27246	1.93995	0.0523858	0.125833	10.9644	3.25993	1.21488	2.68333	0.0072894	0.0207306	10.9644	3.40337	1.21201	2.80804	0.00498444	0.0201177	10.9644	2.03221	1.25221	1.6229	0.104611	0.324359	10.9644	2.0513	1.28064	1.60177	0.109206	0.188733	10.9644	0.689804	1.39121	0.49583	0.620014	0.711282	10.9644	1.71601	1.29112	1.32909	0.183819	0.272509	10.9644	2.19994	1.24907	1.76127	0.0781933	0.144761	10.9644
MYCTH_2059212	79.8686	-0.245534	0.503087	-0.488055	0.625511	0.754021	79.8686	-0.0601018	0.493967	-0.121672	0.903159	0.944616	79.8686	-0.12338	0.495616	-0.248942	0.803406	0.883545	79.8686	0.351909	0.485633	0.724639	0.468674	0.725953	79.8686	-2.17153	0.550926	-3.94161	8.09375e-05	0.000328676	79.8686	-2.24457	0.546537	-4.10689	4.01014e-05	0.000130718	79.8686	-1.79572	0.528717	-3.39637	0.000682866	0.00200774	79.8686	-1.74497	0.518464	-3.36566	0.000763599	0.00266672	79.8686
MYCTH_2059227	620.431	-0.969581	0.186136	-5.209	1.89861e-07	2.24036e-06	620.431	-1.07506	0.182443	-5.89258	3.80212e-09	3.92148e-08	620.431	0.0358466	0.17263	0.20765	0.835502	0.905431	620.431	0.00618132	0.170317	0.0362931	0.971049	0.988197	620.431	-1.39723	0.186609	-7.4875	7.01974e-14	1.11723e-12	620.431	-1.36168	0.183889	-7.4049	1.31246e-13	1.19583e-12	620.431	-0.730861	0.177294	-4.12232	3.75071e-05	0.000143131	620.431	-0.163048	0.171829	-0.948898	0.342672	0.468739	620.431
MYCTH_2059229	415.288	-0.346967	0.217273	-1.59692	0.110284	0.224156	415.288	-0.817425	0.218162	-3.74686	0.00017906	0.000783635	415.288	-0.374335	0.214947	-1.74153	0.081591	0.182277	415.288	-0.375351	0.212199	-1.76886	0.076917	0.270932	415.288	-0.710582	0.215122	-3.30316	0.000956018	0.00307243	415.288	-0.910089	0.215353	-4.22604	2.37839e-05	8.05552e-05	415.288	-0.278183	0.211575	-1.31482	0.18857	0.278046	415.288	-0.362264	0.210687	-1.71944	0.0855335	0.15613	415.288
MYCTH_2059249	132.51	-0.958675	0.369919	-2.59158	0.00955365	0.0321075	132.51	-0.623883	0.348039	-1.79257	0.0730424	0.144816	132.51	-0.368827	0.343357	-1.07418	0.282741	0.451161	132.51	0.361027	0.325425	1.1094	0.267258	0.553405	132.51	-1.74716	0.371362	-4.70473	2.54207e-06	1.36786e-05	132.51	-0.805383	0.339983	-2.36889	0.0178413	0.0350285	132.51	-0.711362	0.338018	-2.10451	0.0353342	0.0682712	132.51	-0.941346	0.336978	-2.7935	0.00521414	0.014325	132.51
MYCTH_2059277	1.45516	1.88177	2.95356	0.637119	0.524047	NA	1.45516	3.50232	2.68605	1.30389	0.192271	NA	1.45516	1.60623	2.94871	0.544724	0.585943	NA	1.45516	-0.299187	2.96092	-0.101045	0.919514	NA	1.45516	1.21823	2.94511	0.413646	0.679133	NA	1.45516	0.986903	2.9483	0.334736	0.737824	NA	1.45516	2.98625	2.68585	1.11184	0.266205	NA	1.45516	0.764431	2.93989	0.26002	0.794848	0.858819	1.45516
MYCTH_2059413	393.547	-1.68231	0.294935	-5.70401	1.1702e-08	1.72455e-07	393.547	-1.26222	0.260329	-4.84854	1.24374e-06	8.4549e-06	393.547	-0.429391	0.238324	-1.80171	0.0715915	0.165193	393.547	0.195594	0.220949	0.885243	0.376026	0.655057	393.547	-1.93991	0.30752	-6.30824	2.8223e-10	2.73527e-09	393.547	-2.11419	0.307733	-6.87021	6.41064e-12	4.89058e-11	393.547	-0.417093	0.247242	-1.68698	0.0916065	0.15228	393.547	-0.122846	0.237015	-0.518304	0.604246	0.70881	393.547
MYCTH_2059428	22.1114	1.37889	0.638338	2.16013	0.0307628	0.0827353	22.1114	1.35547	0.629413	2.15354	0.0312762	0.0722091	22.1114	1.27113	0.632709	2.00903	0.0445341	0.115074	22.1114	0.82269	0.633004	1.29966	0.193718	0.466383	22.1114	0.684886	0.639857	1.07037	0.284452	0.406949	22.1114	0.407569	0.64309	0.633767	0.526233	0.627256	22.1114	-0.139333	0.662729	-0.210242	0.833479	0.883833	22.1114	0.738253	0.627336	1.17681	0.239273	0.354436	22.1114
MYCTH_2059558	36.8021	-0.57933	0.455912	-1.2707	0.203834	0.352704	36.8021	-1.53671	0.474599	-3.23792	0.00120405	0.00428028	36.8021	-1.07604	0.460901	-2.33464	0.0195622	0.0605908	36.8021	-0.95337	0.446977	-2.13293	0.0329307	0.158925	36.8021	0.130682	0.462987	0.282258	0.777746	0.847189	36.8021	-0.178266	0.465742	-0.382756	0.701901	0.777658	36.8021	0.64133	0.452683	1.41673	0.156562	0.239134	36.8021	0.606734	0.449949	1.34845	0.177513	0.280484	36.8021
MYCTH_2059579	512.586	0.140442	0.407839	0.344357	0.730578	0.829478	512.586	1.01467	0.404294	2.50973	0.0120823	0.0320005	512.586	0.0758477	0.406854	0.186425	0.852112	0.91663	512.586	-0.481044	0.407297	-1.18107	0.237576	0.522108	512.586	-0.897353	0.411691	-2.17968	0.0292814	0.0624891	512.586	-0.0364491	0.40719	-0.0895136	0.928674	0.949914	512.586	0.401168	0.406021	0.988047	0.32313	0.429618	512.586	0.298791	0.405641	0.736592	0.461371	0.582172	512.586
MYCTH_2059686	96.0901	-0.323506	0.353871	-0.914194	0.360615	0.523788	96.0901	0.795462	0.334027	2.38143	0.0172455	0.0434721	96.0901	1.66789	0.329105	5.06797	4.02086e-07	6.26811e-06	96.0901	0.732716	0.331773	2.20849	0.0272103	0.141465	96.0901	-0.247863	0.371154	-0.667819	0.504249	0.622362	96.0901	0.361667	0.358189	1.00971	0.312634	0.414266	96.0901	0.716501	0.354025	2.02387	0.0429834	0.0806834	96.0901	-0.0674396	0.359959	-0.187354	0.851383	0.898474	96.0901
MYCTH_2059724	0	NA	NA	NA	NA	NA	0	NA	NA	NA	NA	NA	0	NA	NA	NA	NA	NA	0	NA	NA	NA	NA	NA	0	NA	NA	NA	NA	NA	0	NA	NA	NA	NA	NA	0	NA	NA	NA	NA	NA	0	NA	NA	NA	NA	NA	0
MYCTH_2059769	4.9734	0.180101	1.06232	0.169535	0.865376	0.916509	4.9734	-0.507156	1.10965	-0.457043	0.64764	0.758388	4.9734	-0.137841	1.06228	-0.12976	0.896756	0.940946	4.9734	0.585506	0.946818	0.618393	0.536316	0.770504	4.9734	-0.423647	0.892588	-0.474628	0.635052	0.732677	4.9734	-0.9825	0.931668	-1.05456	0.291627	0.391999	4.9734	-0.312442	0.868978	-0.359551	0.719183	0.794877	4.9734	-0.742181	0.879971	-0.843415	0.398996	0.523306	4.9734
MYCTH_2059795	259.352	0.165363	0.209088	0.790875	0.429017	0.588186	259.352	-0.0985457	0.207405	-0.475136	0.63469	0.748613	259.352	0.0383617	0.206184	0.186056	0.852401	0.916825	259.352	0.10387	0.200029	0.519276	0.603569	0.810473	259.352	-0.423949	0.213161	-1.98887	0.0467158	0.0929006	259.352	-0.332451	0.209185	-1.58927	0.112	0.175867	259.352	-0.192924	0.207192	-0.931138	0.351782	0.460042	259.352	0.272873	0.199507	1.36774	0.171394	0.272709	259.352
MYCTH_2059803	1743.04	0.699589	0.265268	2.63729	0.00835702	0.0287633	1743.04	1.09894	0.258411	4.25268	2.11227e-05	0.000112611	1743.04	0.876203	0.26048	3.36379	0.000768791	0.0042607	1743.04	0.228275	0.262334	0.870169	0.384208	0.661118	1743.04	0.0786334	0.265267	0.296432	0.7669	0.83876	1743.04	0.266504	0.261853	1.01776	0.308791	0.410302	1743.04	0.168004	0.262627	0.639705	0.522364	0.622389	1743.04	-0.00756991	0.261659	-0.0289304	0.97692	0.986391	1743.04
MYCTH_2059965	4.33369	-1.36753	1.45302	-0.941163	0.346621	0.50985	4.33369	0.0450449	1.17171	0.0384437	0.969334	0.981993	4.33369	-0.701225	1.26362	-0.554934	0.57894	0.722272	4.33369	0.218497	1.12971	0.19341	0.846638	0.935776	4.33369	0.925176	1.15891	0.798319	0.424686	0.550056	4.33369	0.757322	1.15891	0.65348	0.513447	0.615089	4.33369	1.6887	1.12249	1.50442	0.132474	0.208848	4.33369	0.826696	1.14203	0.723884	0.469137	0.590205	4.33369
MYCTH_2060008	22.7541	1.17151	0.700347	1.67276	0.0943755	0.198469	22.7541	-0.0950043	0.792474	-0.119883	0.904576	0.944994	22.7541	-0.52326	0.863586	-0.605915	0.544571	0.695511	22.7541	-0.113718	0.749557	-0.151713	0.879413	0.950946	22.7541	0.949119	0.609152	1.5581	0.11921	0.202393	22.7541	0.314011	0.637851	0.492296	0.62251	0.713391	22.7541	-0.236065	0.68312	-0.345568	0.729667	0.803394	22.7541	0.267209	0.621441	0.429983	0.667208	0.761658	22.7541
MYCTH_2060065	42.0697	-0.16238	0.451995	-0.359251	0.719407	0.82109	42.0697	0.408081	0.423372	0.963883	0.335105	0.474408	42.0697	0.592717	0.420579	1.40929	0.158751	0.298263	42.0697	0.0191161	0.423512	0.0451371	0.963998	0.985525	42.0697	0.533825	0.424099	1.25873	0.208129	0.318959	42.0697	0.160022	0.428144	0.373757	0.708585	0.782751	42.0697	-0.0246609	0.43204	-0.0570803	0.954481	0.968098	42.0697	0.442124	0.418026	1.05765	0.290216	0.412936	42.0697
MYCTH_2060085	0.296073	0.455022	10.1798	0.0446987	0.964347	NA	0.296073	0.0831719	10.1798	0.00817031	0.993481	NA	0.296073	0.13672	10.1798	0.0134306	0.989284	NA	0.296073	-0.299173	10.1798	-0.029389	0.976554	NA	0.296073	1.15253	10.1774	0.113244	0.909837	NA	0.296073	1.1376	10.1714	0.111843	0.910948	NA	0.296073	1.95582	10.1304	0.193064	0.846909	NA	0.296073	0.83901	10.1715	0.0824861	0.93426	NA	0.296073
MYCTH_2060093	135.29	-0.268761	0.262353	-1.02442	0.305635	0.469562	135.29	-0.260914	0.251446	-1.03765	0.299431	0.436743	135.29	-0.0471194	0.247521	-0.190365	0.849023	0.914349	135.29	0.0277987	0.237268	0.117162	0.906732	0.960069	135.29	-0.215976	0.240846	-0.896741	0.369857	0.496463	135.29	0.013529	0.233831	0.0578578	0.953862	0.966452	135.29	0.074551	0.232778	0.320267	0.748766	0.818397	135.29	-0.178365	0.232254	-0.767973	0.442503	0.564723	135.29
MYCTH_2060145	464.473	0.125957	0.152319	0.82693	0.408277	0.569992	464.473	-0.238555	0.152261	-1.56674	0.117174	0.212884	464.473	-0.12353	0.151812	-0.813703	0.415815	0.585089	464.473	-0.199207	0.149495	-1.33253	0.182685	0.452617	464.473	0.0899613	0.149175	0.603059	0.546469	0.65981	464.473	-0.206948	0.149853	-1.38101	0.167277	0.24752	464.473	-0.433871	0.151125	-2.87094	0.00409254	0.0100963	464.473	-0.349712	0.149053	-2.34622	0.0189649	0.0434964	464.473
MYCTH_2060153	339.317	0.0934088	0.21276	0.439034	0.660637	0.779768	339.317	0.267916	0.207339	1.29216	0.196301	0.3188	339.317	-0.0128903	0.210428	-0.0612573	0.951154	0.970416	339.317	-0.0528517	0.206837	-0.255523	0.798319	0.913149	339.317	0.211699	0.207735	1.01908	0.308163	0.432387	339.317	0.230652	0.206441	1.11728	0.263876	0.361076	339.317	0.60599	0.204216	2.96739	0.0030034	0.00767122	339.317	0.508037	0.203323	2.49866	0.0124663	0.0301953	339.317
MYCTH_2060198	86.8904	0.580772	0.288647	2.01205	0.044215	0.110129	86.8904	0.610643	0.27672	2.20671	0.027334	0.0643755	86.8904	1.02612	0.268159	3.82653	0.000129964	0.00097628	86.8904	-0.618624	0.305565	-2.02452	0.0429165	0.188142	86.8904	0.600711	0.285406	2.10476	0.0353124	0.0734533	86.8904	0.633773	0.280705	2.25779	0.023959	0.0454852	86.8904	0.315572	0.288201	1.09497	0.273528	0.375884	86.8904	0.248054	0.282697	0.877455	0.380239	0.505826	86.8904
MYCTH_2060218	0.136112	0.455014	11.8959	0.0382495	0.969489	NA	0.136112	0.0831703	11.8959	0.0069915	0.994422	NA	0.136112	0.136717	11.8959	0.0114928	0.99083	NA	0.136112	1.17464	11.894	0.0987586	0.92133	NA	0.136112	-0.259357	11.8959	-0.0218022	0.982606	NA	0.136112	0.97274	11.8932	0.0817893	0.934814	NA	0.136112	1.0562	11.893	0.0888087	0.929234	NA	0.136112	-0.725082	11.8959	-0.0609521	0.951397	NA	0.136112
MYCTH_2060238	22.9512	0.0197647	0.607739	0.0325217	0.974056	0.984836	22.9512	0.681753	0.572888	1.19003	0.234035	0.362957	22.9512	0.61987	0.575745	1.07664	0.281641	0.449939	22.9512	0.530254	0.567786	0.933899	0.350356	0.631444	22.9512	1.16565	0.59899	1.94603	0.0516513	0.101043	22.9512	1.44066	0.591232	2.43671	0.0148217	0.0296914	22.9512	1.36655	0.592212	2.30754	0.021025	0.0433493	22.9512	2.16538	0.580076	3.73291	0.000189278	0.000760634	22.9512
MYCTH_2060248	21.4311	-0.4054	0.696405	-0.582132	0.560478	0.703267	21.4311	-1.91944	0.844386	-2.27318	0.0230154	0.0556148	21.4311	-0.386319	0.667542	-0.578718	0.562779	0.710743	21.4311	-1.16043	0.696531	-1.66601	0.0957116	0.308244	21.4311	0.332895	0.61467	0.541583	0.588106	0.69518	21.4311	0.201925	0.613116	0.329342	0.741897	0.8114	21.4311	-0.745829	0.665117	-1.12135	0.262138	0.36369	21.4311	-0.499171	0.631885	-0.789972	0.429544	0.552044	21.4311
MYCTH_2060315	7.23082	0.0597406	1.05584	0.0565814	0.954879	0.97204	7.23082	-0.311997	1.05584	-0.295498	0.767614	0.847649	7.23082	0.742108	0.970228	0.76488	0.444343	0.610173	7.23082	0.188983	0.977743	0.193285	0.846736	0.935776	7.23082	0.93227	0.993012	0.938831	0.347818	0.473696	7.23082	0.959259	0.983569	0.975284	0.32942	0.432086	7.23082	1.00401	0.981168	1.02328	0.306177	0.411302	7.23082	1.11166	0.965874	1.15093	0.249759	0.366201	7.23082
MYCTH_2060338	6.50085	0.748482	1.06075	0.705616	0.480427	0.635483	6.50085	-0.225973	1.14143	-0.197973	0.843066	0.901362	6.50085	-2.1755	1.67704	-1.29723	0.194553	0.346524	6.50085	0.850193	0.985864	0.862383	0.388477	0.662884	6.50085	0.0547868	0.821061	0.0667268	0.946799	0.963061	6.50085	0.595347	0.787706	0.755798	0.44977	0.554005	6.50085	-1.03265	0.892137	-1.1575	0.247067	0.346661	6.50085	-0.247211	0.812003	-0.304447	0.760788	0.834294	6.50085
MYCTH_2060364	687.885	0.200136	0.308731	0.648255	0.51682	0.664684	687.885	0.694646	0.303143	2.29148	0.0219357	0.0534018	687.885	0.710201	0.303329	2.34136	0.0192137	0.059751	687.885	0.00823741	0.304741	0.0270308	0.978435	0.991742	687.885	0.563061	0.307731	1.82972	0.0672919	0.126559	687.885	3.23722	0.301108	10.751	5.86258e-27	1.85591e-25	687.885	2.81389	0.301467	9.334	1.01952e-20	2.54118e-19	687.885	1.64924	0.302677	5.44884	5.06986e-08	4.25033e-07	687.885
MYCTH_2060403	4.04675	-0.51554	1.45549	-0.354204	0.723186	0.823839	4.04675	0.123641	1.26271	0.0979169	0.921998	0.955828	4.04675	0.192703	1.26049	0.15288	0.878493	0.931392	4.04675	0.0453628	1.22325	0.0370839	0.970418	0.988153	4.04675	1.20567	1.14254	1.05526	0.291309	0.414244	4.04675	1.25132	1.13012	1.10724	0.268189	0.36565	4.04675	1.00692	1.14393	0.880231	0.378734	0.487916	4.04675	1.50102	1.10523	1.35811	0.174429	0.276791	4.04675
MYCTH_2060417	318.593	-0.89481	0.220656	-4.05523	5.0085e-05	0.000344832	318.593	-1.44873	0.22383	-6.47246	9.642e-11	1.28471e-09	318.593	-0.979453	0.217068	-4.51219	6.41603e-06	7.31686e-05	318.593	-0.285467	0.205583	-1.38858	0.164962	0.425864	318.593	-1.63199	0.225972	-7.2221	5.11905e-13	7.37586e-12	318.593	-1.62372	0.222856	-7.28595	3.19409e-13	2.80137e-12	318.593	-1.307	0.217934	-5.99724	2.00704e-09	1.47911e-08	318.593	-0.967188	0.210882	-4.5864	4.50958e-06	2.59411e-05	318.593
MYCTH_2060432	159.224	1.27458	0.326811	3.90007	9.6166e-05	0.000619899	159.224	2.04842	0.320454	6.39225	1.63463e-10	2.07899e-09	159.224	1.63348	0.32248	5.06538	4.07588e-07	6.34224e-06	159.224	1.25894	0.322171	3.90769	9.31837e-05	0.00165972	159.224	-0.379608	0.332029	-1.1433	0.252915	0.370885	159.224	-0.364256	0.329803	-1.10446	0.269392	0.366926	159.224	-0.0640539	0.32658	-0.196135	0.844504	0.890389	159.224	-0.197625	0.325225	-0.607656	0.543416	0.656235	159.224
MYCTH_2060437	15.9034	-0.849101	0.80675	-1.0525	0.292572	0.45489	15.9034	1.31818	0.63742	2.068	0.0386401	0.0858954	15.9034	0.873579	0.65367	1.33642	0.181411	0.328419	15.9034	1.34053	0.627577	2.13605	0.0326754	0.158093	15.9034	1.89455	0.959481	1.97455	0.0483188	0.0954814	15.9034	0.898712	1.01044	0.889428	0.373773	0.477694	15.9034	2.1014	0.943549	2.22712	0.025939	0.0521183	15.9034	0.436943	1.02414	0.426645	0.669638	0.762679	15.9034
MYCTH_2060442	24.5621	0.89412	0.481943	1.85524	0.0635621	0.146507	24.5621	0.480186	0.484012	0.992095	0.321151	0.46014	24.5621	0.144875	0.50561	0.286535	0.774468	0.864977	24.5621	0.507645	0.466017	1.08933	0.276009	0.563074	24.5621	0.195759	0.446463	0.438467	0.661048	0.754316	24.5621	0.258193	0.43751	0.590143	0.555095	0.653909	24.5621	-0.225391	0.457412	-0.492754	0.622186	0.712361	24.5621	-0.0410724	0.437598	-0.0938586	0.925221	0.950264	24.5621
MYCTH_2060489	0	NA	NA	NA	NA	NA	0	NA	NA	NA	NA	NA	0	NA	NA	NA	NA	NA	0	NA	NA	NA	NA	NA	0	NA	NA	NA	NA	NA	0	NA	NA	NA	NA	NA	0	NA	NA	NA	NA	NA	0	NA	NA	NA	NA	NA	0
MYCTH_2060529	51.1345	-0.198681	0.492166	-0.403686	0.686444	0.798579	51.1345	0.29951	0.456638	0.655901	0.511888	0.646211	51.1345	1.25662	0.435387	2.88621	0.00389917	0.0163916	51.1345	0.511424	0.441314	1.15887	0.246511	0.532285	51.1345	0.444186	0.47511	0.93491	0.349834	0.475994	51.1345	0.423816	0.47098	0.899859	0.368196	0.471956	51.1345	1.38388	0.451776	3.0632	0.00218985	0.00577348	51.1345	1.19912	0.450375	2.66248	0.00775667	0.0202267	51.1345
MYCTH_2060549	4.80805	1.44295	2.14442	0.672885	0.501021	0.652029	4.80805	0.113232	2.3593	0.0479939	0.961721	0.979022	4.80805	-1.28492	2.36966	-0.542239	0.587654	0.728794	4.80805	-0.273015	2.36383	-0.115497	0.908051	0.961015	4.80805	1.17099	2.37785	0.492459	0.622395	0.722518	4.80805	-0.428302	2.39066	-0.179157	0.857815	0.89636	4.80805	1.01505	2.3816	0.426204	0.669959	0.752554	4.80805	-0.725131	2.39066	-0.303319	0.761647	0.834616	4.80805
MYCTH_2060581	0	NA	NA	NA	NA	NA	0	NA	NA	NA	NA	NA	0	NA	NA	NA	NA	NA	0	NA	NA	NA	NA	NA	0	NA	NA	NA	NA	NA	0	NA	NA	NA	NA	NA	0	NA	NA	NA	NA	NA	0	NA	NA	NA	NA	NA	0
MYCTH_2060623	0.00601753	0.455014	11.8959	0.0382495	0.969489	NA	0.00601753	0.0831703	11.8959	0.0069915	0.994422	NA	0.00601753	0.136717	11.8959	0.0114928	0.99083	NA	0.00601753	-0.299167	11.8959	-0.0251487	0.979936	NA	0.00601753	-0.259357	11.8959	-0.0218022	0.982606	NA	0.00601753	-0.428273	11.8959	-0.0360017	0.971281	NA	0.00601753	-0.435586	11.8959	-0.0366164	0.970791	NA	0.00601753	-0.725082	11.8959	-0.0609521	0.951397	NA	0.00601753
MYCTH_2060641	134.592	-0.681134	0.263117	-2.58871	0.00963364	0.0322742	134.592	-1.04465	0.262915	-3.97333	7.08759e-05	0.000337976	134.592	-0.609948	0.254781	-2.39401	0.0166652	0.0532686	134.592	-0.800096	0.250454	-3.19458	0.00140034	0.0157164	134.592	0.141935	0.247557	0.573342	0.566413	0.676545	134.592	0.114624	0.246069	0.465818	0.641345	0.727669	134.592	0.245491	0.244706	1.00321	0.315759	0.422083	134.592	0.066175	0.243746	0.271491	0.786013	0.852453	134.592
MYCTH_2060682	125.082	0.681254	0.305837	2.2275	0.0259136	0.0721133	125.082	1.59469	0.282736	5.64021	1.69843e-08	1.57395e-07	125.082	1.23965	0.288165	4.30187	1.69359e-05	0.000169879	125.082	1.13972	0.283594	4.01884	5.84855e-05	0.00108255	125.082	1.20914	0.303028	3.9902	6.60164e-05	0.000274246	125.082	1.45891	0.297601	4.90225	9.47473e-07	3.92473e-06	125.082	1.57825	0.296205	5.32824	9.91683e-08	5.74223e-07	125.082	1.55697	0.29367	5.30178	1.1468e-07	9.15445e-07	125.082
MYCTH_2060683	11.5681	1.36539	0.981337	1.39135	0.164118	0.302003	11.5681	0.338588	1.01361	0.334042	0.738348	0.82758	11.5681	1.12124	0.978468	1.14591	0.251832	0.415772	11.5681	1.98186	0.94562	2.09583	0.0360972	0.169625	11.5681	2.82308	1.12411	2.51139	0.0120257	0.0290075	11.5681	1.19405	1.17513	1.0161	0.309583	0.411166	11.5681	0.695181	1.20643	0.576229	0.564461	0.659412	11.5681	1.97813	1.13307	1.74582	0.0808425	0.149042	11.5681
MYCTH_2060709	87.3035	-0.00769806	0.313793	-0.0245323	0.980428	0.988338	87.3035	0.0353761	0.302026	0.117129	0.906758	0.946818	87.3035	0.273289	0.297677	0.918071	0.358582	0.530104	87.3035	-0.15738	0.297556	-0.528909	0.596869	0.808092	87.3035	-0.369062	0.303514	-1.21596	0.223999	0.337555	87.3035	-0.0989309	0.293585	-0.336975	0.736135	0.806319	87.3035	0.0240336	0.291101	0.0825612	0.9342	0.954098	87.3035	-0.491829	0.295533	-1.66421	0.096071	0.171302	87.3035
MYCTH_2060712	0.135547	0.455014	11.8959	0.0382495	0.969489	NA	0.135547	0.0831703	11.8959	0.0069915	0.994422	NA	0.135547	0.136717	11.8959	0.0114928	0.99083	NA	0.135547	-0.299167	11.8959	-0.0251487	0.979936	NA	0.135547	-0.259357	11.8959	-0.0218022	0.982606	NA	0.135547	-0.428273	11.8959	-0.0360017	0.971281	NA	0.135547	0.990227	11.8949	0.0832483	0.933654	NA	0.135547	-0.725082	11.8959	-0.0609521	0.951397	NA	0.135547
MYCTH_2060757	605.946	-0.0966237	0.188836	-0.51168	0.608875	0.741862	605.946	0.157785	0.182386	0.86512	0.386973	0.527525	605.946	0.0452672	0.183855	0.246211	0.805519	0.885227	605.946	0.132622	0.179715	0.737958	0.46054	0.720579	605.946	-0.1885	0.186696	-1.00966	0.312657	0.436923	605.946	0.422797	0.180881	2.33743	0.0194168	0.0378135	605.946	0.198548	0.182197	1.08974	0.275826	0.378443	605.946	0.240543	0.180249	1.3345	0.182039	0.285794	605.946
MYCTH_2060854	0	NA	NA	NA	NA	NA	0	NA	NA	NA	NA	NA	0	NA	NA	NA	NA	NA	0	NA	NA	NA	NA	NA	0	NA	NA	NA	NA	NA	0	NA	NA	NA	NA	NA	0	NA	NA	NA	NA	NA	0	NA	NA	NA	NA	NA	0
MYCTH_2060890	14.1302	0.511141	0.640206	0.798401	0.424638	0.584475	14.1302	0.362502	0.631701	0.573851	0.566069	0.690685	14.1302	-0.675335	0.687061	-0.982934	0.32564	0.495281	14.1302	-1.33082	0.703332	-1.89216	0.0584693	0.229888	14.1302	0.706465	0.620506	1.13853	0.2549	0.373038	14.1302	-0.107044	0.639894	-0.167284	0.867147	0.902566	14.1302	-0.167313	0.641811	-0.26069	0.794332	0.854949	14.1302	0.961281	0.606648	1.58458	0.113062	0.196494	14.1302
MYCTH_2060907	116.666	-0.64732	0.395586	-1.63636	0.101765	0.210571	116.666	-1.06805	0.395949	-2.69744	0.00698742	0.0199437	116.666	-1.35962	0.398923	-3.40822	0.00065389	0.00372599	116.666	-0.664712	0.391287	-1.69878	0.0893601	0.295637	116.666	-2.68589	0.411355	-6.52937	6.60481e-11	6.95268e-10	116.666	-2.76074	0.409769	-6.7373	1.61351e-11	1.18106e-10	116.666	-2.12558	0.401011	-5.30054	1.15458e-07	6.6148e-07	116.666	-1.36464	0.392833	-3.47384	0.000513061	0.00186306	116.666
MYCTH_2060942	37.4608	-0.385148	0.548279	-0.702467	0.482388	0.637024	37.4608	-0.81276	0.551878	-1.47272	0.140827	0.245189	37.4608	-0.0448982	0.513689	-0.0874033	0.930351	0.960654	37.4608	0.156878	0.491093	0.319446	0.749388	0.890876	37.4608	0.799202	0.490978	1.62778	0.103573	0.181236	37.4608	1.06738	0.482591	2.21176	0.0269832	0.0504531	37.4608	0.829625	0.486682	1.70466	0.0882585	0.147477	37.4608	1.40605	0.473963	2.96658	0.00301131	0.00892207	37.4608
MYCTH_2060992	15.2689	-0.0743794	0.694199	-0.107144	0.914675	0.949855	15.2689	0.0899111	0.650626	0.138192	0.890089	0.934814	15.2689	0.319615	0.639005	0.500175	0.616952	0.751703	15.2689	0.175658	0.622265	0.282289	0.777722	0.903728	15.2689	0.33106	0.68605	0.482559	0.629409	0.72803	15.2689	0.188165	0.684386	0.274941	0.783362	0.843142	15.2689	0.269902	0.679063	0.397462	0.691027	0.770532	15.2689	0.398275	0.657338	0.60589	0.544588	0.657202	15.2689
MYCTH_2061162	194.914	0.516935	0.260605	1.9836	0.0473007	0.116079	194.914	0.767537	0.255076	3.00905	0.00262067	0.00846932	194.914	0.531886	0.257367	2.06665	0.0387676	0.103595	194.914	0.470496	0.254477	1.84887	0.0644761	0.243246	194.914	0.656374	0.257307	2.55093	0.0107434	0.0263245	194.914	0.546014	0.256927	2.12517	0.0335722	0.0615005	194.914	-0.171607	0.262866	-0.652833	0.513864	0.614201	194.914	-0.0584118	0.259172	-0.225378	0.821685	0.878654	194.914
MYCTH_2061173	390.569	-0.425319	0.190653	-2.23085	0.0256908	0.0716107	390.569	-1.02254	0.193788	-5.27658	1.31619e-07	1.04932e-06	390.569	-1.01155	0.194434	-5.20254	1.96578e-07	3.32034e-06	390.569	-0.668535	0.184979	-3.61412	0.000301372	0.00428887	390.569	-1.03223	0.18989	-5.43596	5.45009e-08	3.76386e-07	390.569	-2.12169	0.204997	-10.3499	4.19075e-25	1.11848e-23	390.569	-1.38688	0.192185	-7.21637	5.33924e-13	6.30962e-12	390.569	-1.70624	0.192612	-8.85842	8.11574e-19	2.82869e-17	390.569
MYCTH_2061176	296.317	-0.253912	0.300716	-0.844358	0.398469	0.559847	296.317	-1.2531	0.305391	-4.10325	4.07387e-05	0.000204732	296.317	-0.457814	0.300055	-1.52577	0.127067	0.254087	296.317	-0.279307	0.297256	-0.939619	0.347413	0.628071	296.317	-1.46407	0.307754	-4.75728	1.9622e-06	1.07927e-05	296.317	-1.70427	0.308487	-5.52462	3.30208e-08	1.6585e-07	296.317	-0.678558	0.300781	-2.25598	0.0240716	0.0488872	296.317	-0.709319	0.299578	-2.36773	0.0178975	0.0412813	296.317
MYCTH_2061275	32.833	0.0347535	0.402187	0.0864113	0.931139	0.959253	32.833	-0.741389	0.424174	-1.74784	0.0804917	0.156649	32.833	0.412101	0.374538	1.10029	0.271205	0.43747	32.833	-0.317418	0.384849	-0.824786	0.409493	0.680166	32.833	-0.117267	0.347401	-0.337555	0.735699	0.812924	32.833	-0.29468	0.347637	-0.847667	0.396623	0.4999	32.833	0.359489	0.332903	1.07986	0.280203	0.383599	32.833	-0.00437654	0.334294	-0.0130919	0.989554	0.993438	32.833
MYCTH_2061412	0.00719315	0.455014	11.8959	0.0382495	0.969489	NA	0.00719315	0.0831703	11.8959	0.0069915	0.994422	NA	0.00719315	0.136717	11.8959	0.0114928	0.99083	NA	0.00719315	-0.299167	11.8959	-0.0251487	0.979936	NA	0.00719315	-0.259357	11.8959	-0.0218022	0.982606	NA	0.00719315	-0.428273	11.8959	-0.0360017	0.971281	NA	0.00719315	-0.435586	11.8959	-0.0366164	0.970791	NA	0.00719315	-0.725082	11.8959	-0.0609521	0.951397	NA	0.00719315
MYCTH_2061546	129.701	-0.114633	0.277555	-0.41301	0.679599	0.794533	129.701	-0.254667	0.271493	-0.938021	0.348233	0.488529	129.701	-0.43059	0.27749	-1.55173	0.120726	0.244479	129.701	-0.215049	0.262419	-0.819486	0.412509	0.683512	129.701	0.293225	0.268767	1.091	0.275273	0.396696	129.701	0.664848	0.260951	2.54778	0.0108409	0.0224693	129.701	0.963726	0.257562	3.74173	0.00018276	0.000604369	129.701	1.38221	0.251961	5.48579	4.11628e-08	3.51073e-07	129.701
MYCTH_2061596	136.576	-0.303958	0.254351	-1.19503	0.232075	0.386533	136.576	-0.0110516	0.239732	-0.0460999	0.963231	0.979262	136.576	0.502586	0.232598	2.16075	0.0307146	0.0864076	136.576	0.226393	0.230561	0.981925	0.326137	0.609006	136.576	-0.176065	0.238132	-0.739357	0.45969	0.582521	136.576	0.676687	0.22592	2.99525	0.00274218	0.00651304	136.576	0.673203	0.225866	2.98055	0.00287734	0.0073906	136.576	0.675689	0.223646	3.02124	0.00251743	0.00760902	136.576
MYCTH_2061639	2.44813	0.37989	1.5635	0.242974	0.808026	NA	2.44813	-2.83349	2.04865	-1.3831	0.166634	0.280985	2.44813	-4.21446	2.05758	-2.04826	0.0405345	NA	2.44813	-4.65038	2.05758	-2.26012	0.0238139	NA	2.44813	-0.906993	1.50724	-0.601759	0.547335	0.660214	2.44813	-2.64355	1.65514	-1.59717	0.110227	0.173459	2.44813	-3.1865	1.74823	-1.8227	0.0683491	0.119024	2.44813	-0.986615	1.48864	-0.662764	0.507482	0.624261	2.44813
MYCTH_2061764	173.899	0.0560654	0.218432	0.256672	0.797432	0.872053	173.899	0.196113	0.210991	0.929484	0.352638	0.493153	173.899	0.188678	0.21176	0.891002	0.372928	0.544362	173.899	0.228549	0.206498	1.10678	0.268387	0.554528	173.899	0.110937	0.208417	0.532285	0.594529	0.700761	173.899	0.0611311	0.207231	0.29499	0.768002	0.831251	173.899	-0.305097	0.211113	-1.44518	0.148407	0.229136	173.899	0.251685	0.20319	1.23867	0.215468	0.326466	173.899
MYCTH_2061788	0	NA	NA	NA	NA	NA	0	NA	NA	NA	NA	NA	0	NA	NA	NA	NA	NA	0	NA	NA	NA	NA	NA	0	NA	NA	NA	NA	NA	0	NA	NA	NA	NA	NA	0	NA	NA	NA	NA	NA	0	NA	NA	NA	NA	NA	0
MYCTH_2061829	429.911	-0.602586	0.286882	-2.10047	0.0356878	0.0931787	429.911	-1.63848	0.300865	-5.44591	5.15426e-08	4.39176e-07	429.911	-1.18162	0.291697	-4.05084	5.10331e-05	0.00044018	429.911	-0.61216	0.276808	-2.2115	0.0270016	0.140567	429.911	-1.7379	0.305356	-5.69138	1.26016e-08	9.72475e-08	429.911	-3.3185	0.36279	-9.14716	5.84505e-20	9.53006e-19	429.911	-3.40585	0.367701	-9.26253	1.99649e-20	4.83729e-19	429.911	-3.48897	0.355621	-9.81091	1.01051e-22	5.6981e-21	429.911
MYCTH_2061852	79.4414	-1.52355	0.553537	-2.7524	0.00591609	0.0216371	79.4414	-2.81618	0.636429	-4.42497	9.64538e-06	5.47898e-05	79.4414	-2.39129	0.597974	-3.99898	6.36154e-05	0.000533014	79.4414	-2.60551	0.578444	-4.50435	6.65772e-06	0.000160693	79.4414	-0.507531	0.54784	-0.926423	0.354226	0.480839	79.4414	-0.737462	0.550655	-1.33924	0.180491	0.263522	79.4414	-0.642389	0.545983	-1.17657	0.239366	0.338319	79.4414	-0.971226	0.547756	-1.7731	0.0762122	0.141623	79.4414
MYCTH_2061855	3.88634	4.19103	1.98055	2.11609	0.0343371	0.0904582	3.88634	5.53919	1.90441	2.90861	0.00363036	0.0112665	3.88634	5.1756	1.91574	2.70162	0.0069003	0.0262774	3.88634	6.04058	1.88883	3.19806	0.00138357	0.0156033	3.88634	1.19663	2.34519	0.510249	0.609877	0.712836	3.88634	-0.428302	2.36203	-0.181328	0.85611	0.895188	3.88634	-0.435616	2.36203	-0.184425	0.85368	0.896902	3.88634	-0.725131	2.36203	-0.306995	0.758847	0.832991	3.88634
MYCTH_2061857	387.819	0.178009	0.247503	0.719218	0.472007	0.628886	387.819	0.22047	0.243894	0.903955	0.366019	0.506356	387.819	0.169169	0.24472	0.691278	0.489391	0.64976	387.819	-0.490834	0.246669	-1.98985	0.0466077	0.19789	387.819	0.658787	0.240725	2.73668	0.00620623	0.0161709	387.819	0.591811	0.240271	2.4631	0.0137743	0.0278483	387.819	0.652786	0.239961	2.72038	0.00652065	0.0153613	387.819	0.491287	0.239463	2.05162	0.040207	0.0824919	387.819
MYCTH_2061987	26.761	-0.542199	1.84891	-0.293253	0.769329	0.854296	26.761	3.1547	1.23054	2.56367	0.0103572	0.0279871	26.761	3.01955	1.23758	2.43987	0.0146924	0.0483635	26.761	3.10674	1.22004	2.54642	0.0108833	0.0752181	26.761	3.31863	1.21706	2.72675	0.00639609	0.0165908	26.761	3.05327	1.21968	2.50335	0.0123024	0.0251254	26.761	2.21676	1.25033	1.77295	0.0762375	0.130275	26.761	4.62291	1.19026	3.88395	0.000102773	0.00044082	26.761
MYCTH_2062045	15.6242	1.31009	0.828535	1.58121	0.113829	0.229877	15.6242	1.0602	0.820554	1.29206	0.196338	0.3188	15.6242	1.48804	0.799483	1.86125	0.0627087	0.149111	15.6242	0.579483	0.826959	0.700739	0.483466	0.735325	15.6242	1.63557	0.887655	1.84257	0.0653917	0.123413	15.6242	1.17749	0.902703	1.3044	0.192096	0.277661	15.6242	0.168447	0.981821	0.171566	0.863779	0.904411	15.6242	0.744059	0.910829	0.816903	0.413984	0.536839	15.6242
MYCTH_2062055	24.5851	0.204711	0.692998	0.295399	0.767689	0.853256	24.5851	-1.17709	0.830684	-1.41701	0.156481	0.266925	24.5851	-0.447582	0.73083	-0.61243	0.540253	0.692023	24.5851	0.295083	0.623435	0.473318	0.635986	0.826704	24.5851	0.334016	0.561021	0.595372	0.551595	0.663781	24.5851	0.0943872	0.564856	0.1671	0.867292	0.902566	24.5851	0.619037	0.539397	1.14765	0.251115	0.350978	24.5851	0.633368	0.52814	1.19924	0.230433	0.344134	24.5851
MYCTH_2062106	0	NA	NA	NA	NA	NA	0	NA	NA	NA	NA	NA	0	NA	NA	NA	NA	NA	0	NA	NA	NA	NA	NA	0	NA	NA	NA	NA	NA	0	NA	NA	NA	NA	NA	0	NA	NA	NA	NA	NA	0	NA	NA	NA	NA	NA	0
MYCTH_2062163	80.301	0.965609	0.324436	2.97627	0.00291778	0.011993	80.301	0.968277	0.314075	3.08294	0.00204964	0.00684053	80.301	1.46255	0.304573	4.80196	1.57119e-06	2.09888e-05	80.301	-0.370824	0.345925	-1.07198	0.283729	0.570763	80.301	0.557419	0.312476	1.78388	0.0744434	0.137651	80.301	0.729847	0.304631	2.39584	0.0165823	0.0328615	80.301	0.475988	0.310135	1.53478	0.124839	0.19847	80.301	0.170461	0.310509	0.548973	0.583024	0.690226	80.301
MYCTH_2062179	1107.04	-0.0438019	0.186044	-0.235438	0.813869	0.885172	1107.04	-0.24032	0.183913	-1.3067	0.191313	0.312868	1107.04	-0.260185	0.184778	-1.40809	0.159104	0.298532	1107.04	-0.405333	0.181579	-2.23227	0.0255972	0.135921	1107.04	-0.11164	0.184866	-0.603895	0.545914	0.659506	1107.04	-0.0632368	0.182856	-0.345828	0.729472	0.800334	1107.04	-0.363177	0.185626	-1.9565	0.0504066	0.0918543	1107.04	-0.472443	0.183865	-2.56951	0.0101843	0.0254048	1107.04
MYCTH_2062193	817.213	0.656183	0.14943	4.39124	1.12704e-05	9.09338e-05	817.213	0.378437	0.149073	2.5386	0.0111296	0.0297589	817.213	0.583091	0.14855	3.92523	8.66476e-05	0.000696459	817.213	0.0871374	0.148748	0.585805	0.558006	0.783607	817.213	0.386184	0.149256	2.5874	0.00967036	0.0239865	817.213	0.0172933	0.149936	0.115337	0.908178	0.93391	817.213	0.368274	0.148778	2.47533	0.0133114	0.0288442	817.213	0.234375	0.14837	1.57966	0.114184	0.197668	817.213
MYCTH_2062214	71.4258	0.458317	0.309486	1.4809	0.138634	0.267142	71.4258	-0.00705168	0.311872	-0.0226108	0.981961	0.98926	71.4258	-0.0655589	0.314919	-0.208177	0.83509	0.905431	71.4258	-0.70202	0.320913	-2.18757	0.028701	0.14654	71.4258	0.253094	0.323693	0.781895	0.434276	0.559138	71.4258	-0.261411	0.332785	-0.785525	0.432146	0.536717	71.4258	0.0447048	0.324456	0.137784	0.890411	0.923192	71.4258	0.104754	0.316898	0.330559	0.740977	0.819921	71.4258
MYCTH_2062247	26.1792	-0.882767	0.76891	-1.14808	0.250937	0.408892	26.1792	-0.991387	0.752683	-1.31714	0.187793	0.308039	26.1792	-1.42326	0.784761	-1.81362	0.0697359	0.161835	26.1792	-0.370584	0.710439	-0.521627	0.60193	0.810381	26.1792	-0.384772	0.792035	-0.485801	0.627108	0.725852	26.1792	-0.710727	0.801129	-0.887157	0.374994	0.478761	26.1792	-0.713539	0.800807	-0.891025	0.372916	0.48178	26.1792	-0.576277	0.778219	-0.740507	0.458993	0.579997	26.1792
MYCTH_2062265	1293.27	0.648498	0.261137	2.48336	0.0130149	0.0410904	1293.27	1.12778	0.259317	4.34903	1.36739e-05	7.5749e-05	1293.27	0.752631	0.260102	2.89359	0.00380861	0.0160665	1293.27	0.161312	0.260445	0.619371	0.535672	0.770454	1293.27	1.22207	0.259799	4.7039	2.55244e-06	1.37004e-05	1293.27	1.41089	0.259387	5.43931	5.34863e-08	2.61522e-07	1293.27	1.31524	0.259475	5.06885	4.00223e-07	2.09761e-06	1293.27	0.789818	0.259759	3.04058	0.00236123	0.00721706	1293.27
MYCTH_2062291	548.068	0.666888	0.269772	2.47204	0.0134345	0.0422459	548.068	1.23911	0.262599	4.71865	2.3741e-06	1.51308e-05	548.068	0.913856	0.264953	3.44912	0.00056241	0.00330716	548.068	0.575648	0.264281	2.17816	0.0293939	0.148851	548.068	-0.212826	0.272926	-0.779794	0.435512	0.560202	548.068	0.965921	0.262568	3.67875	0.000234384	0.000674786	548.068	0.95123	0.262584	3.62257	0.00029169	0.000930192	548.068	-0.129978	0.267589	-0.485737	0.627154	0.727202	548.068
MYCTH_2062435	12.4574	0.0982159	1.08772	0.0902955	0.928052	0.957931	12.4574	1.18024	0.923505	1.278	0.201251	0.324953	12.4574	1.1141	0.932348	1.19493	0.232112	0.392365	12.4574	0.513714	0.945654	0.543237	0.586966	0.8033	12.4574	-0.32982	0.789996	-0.417496	0.676316	0.767246	12.4574	-0.507776	0.790699	-0.642185	0.520753	0.621749	12.4574	0.669244	0.720396	0.928995	0.352892	0.4612	12.4574	0.941461	0.701487	1.34209	0.179566	0.282764	12.4574
MYCTH_2062582	417.821	-0.205548	0.19604	-1.0485	0.294408	0.456522	417.821	0.54378	0.185419	2.93271	0.0033602	0.0104994	417.821	0.911905	0.183592	4.96703	6.7987e-07	1.00444e-05	417.821	0.442317	0.183764	2.40698	0.0160851	0.0987694	417.821	-0.113115	0.191041	-0.592096	0.553787	0.665587	417.821	0.53086	0.185526	2.86137	0.00421815	0.00962089	417.821	0.375471	0.186308	2.01532	0.0438706	0.0821178	417.821	0.0936007	0.186282	0.502467	0.615339	0.717828	417.821
MYCTH_2062613	85.0477	-1.7645	0.533763	-3.30577	0.000947166	0.00454897	85.0477	-0.816868	0.454938	-1.79556	0.072565	0.144001	85.0477	0.231202	0.425447	0.543434	0.586831	0.728226	85.0477	0.687995	0.410994	1.67398	0.0941351	0.304907	85.0477	-3.62089	0.673251	-5.37821	7.52282e-08	5.07805e-07	85.0477	-2.07261	0.496768	-4.17219	3.01685e-05	9.99166e-05	85.0477	-0.656531	0.436061	-1.5056	0.132171	0.208483	85.0477	-0.39538	0.423664	-0.933241	0.350695	0.476694	85.0477
MYCTH_2062645	3.5136	2.0447	1.85217	1.10395	0.269614	NA	3.5136	0.102013	2.18355	0.0467191	0.962737	0.979162	3.5136	0.15661	2.18079	0.0718135	0.94275	NA	3.5136	2.88746	1.72142	1.67738	0.0934687	NA	3.5136	-0.906586	1.57506	-0.575587	0.564895	0.675103	3.5136	-3.49072	1.87154	-1.86517	0.0621582	0.105891	3.5136	-0.464515	1.45331	-0.319625	0.749253	0.818498	3.5136	-3.78755	1.87154	-2.02377	0.0429941	0.0872197	3.5136
MYCTH_2062716	0	NA	NA	NA	NA	NA	0	NA	NA	NA	NA	NA	0	NA	NA	NA	NA	NA	0	NA	NA	NA	NA	NA	0	NA	NA	NA	NA	NA	0	NA	NA	NA	NA	NA	0	NA	NA	NA	NA	NA	0	NA	NA	NA	NA	NA	0
MYCTH_2062719	98.4877	-0.131363	0.335065	-0.392052	0.695019	0.804152	98.4877	-0.373318	0.329805	-1.13194	0.257661	0.390658	98.4877	-0.543018	0.3391	-1.60135	0.109299	0.22629	98.4877	-0.0386615	0.306926	-0.125964	0.899761	0.958124	98.4877	0.155082	0.31516	0.492072	0.622668	0.722739	98.4877	-0.629573	0.334502	-1.88212	0.0598199	0.102383	98.4877	-0.927739	0.34644	-2.67792	0.00740809	0.0171996	98.4877	-0.436264	0.318548	-1.36954	0.170831	0.27191	98.4877
MYCTH_2062826	447.575	0.583911	0.175806	3.32133	0.000895903	0.00433709	447.575	0.03449	0.17686	0.195013	0.845383	0.90306	447.575	-0.0458822	0.177745	-0.258135	0.796303	0.879419	447.575	-0.00481894	0.174922	-0.0275491	0.978022	0.991625	447.575	-0.348368	0.179361	-1.94227	0.0521043	0.101768	447.575	-0.725044	0.180946	-4.00697	6.15018e-05	0.000194838	447.575	-0.560114	0.179606	-3.11857	0.00181732	0.00488638	447.575	-0.408905	0.176854	-2.3121	0.020772	0.0471525	447.575
MYCTH_2062887	8433.79	-0.352822	0.251552	-1.40258	0.160741	0.297528	8433.79	-2.23397	0.252414	-8.85041	8.72004e-19	3.46961e-17	8433.79	-1.20848	0.251763	-4.80008	1.58603e-06	2.11241e-05	8433.79	0.128043	0.251282	0.50956	0.610359	0.813516	8433.79	-1.82536	0.251835	-7.24822	4.2227e-13	6.12504e-12	8433.79	-3.4146	0.253092	-13.4915	1.75479e-41	3.23852e-39	8433.79	-3.11951	0.252708	-12.3443	5.22869e-35	4.98392e-33	8433.79	-2.38997	0.251889	-9.48817	2.35122e-21	1.16287e-19	8433.79
MYCTH_2062976	6.35058	1.46275	1.27746	1.14504	0.252191	0.410148	6.35058	-0.482893	1.5241	-0.316838	0.751366	0.836507	6.35058	0.148125	1.40696	0.10528	0.916153	0.951894	6.35058	-1.86255	1.82706	-1.01942	0.308002	0.593106	6.35058	-1.86439	1.80734	-1.03157	0.302275	0.426604	6.35058	-2.02026	1.7978	-1.12374	0.261123	0.357622	6.35058	-3.47653	1.82531	-1.90462	0.0568294	0.101662	6.35058	-2.33297	1.80132	-1.29514	0.195271	0.30334	6.35058
MYCTH_2063030	437.369	-0.778975	0.225657	-3.45203	0.000556385	0.00288193	437.369	-0.601981	0.220444	-2.73076	0.00631881	0.0182396	437.369	-0.682617	0.221555	-3.08103	0.00206286	0.00980205	437.369	-0.549991	0.217461	-2.52914	0.0114341	0.0779022	437.369	0.0578175	0.217917	0.265318	0.790764	0.85653	437.369	0.768173	0.214692	3.57802	0.000346203	0.00096745	437.369	1.29911	0.21347	6.08568	1.15999e-09	8.80291e-09	437.369	0.63977	0.214263	2.98591	0.00282737	0.00842217	437.369
MYCTH_2063083	28.1137	2.17527	0.618319	3.51804	0.000434741	0.00233622	28.1137	2.60326	0.596005	4.36784	1.2548e-05	6.99043e-05	28.1137	2.53588	0.598685	4.23576	2.27783e-05	0.000220918	28.1137	1.24633	0.624918	1.99439	0.0461095	0.19666	28.1137	0.890971	0.593662	1.5008	0.133406	0.222318	28.1137	1.68242	0.56122	2.9978	0.00271936	0.00646639	28.1137	1.51475	0.565339	2.67936	0.0073762	0.0171347	28.1137	1.08769	0.569255	1.91072	0.0560402	0.109153	28.1137
MYCTH_2063115	0	NA	NA	NA	NA	NA	0	NA	NA	NA	NA	NA	0	NA	NA	NA	NA	NA	0	NA	NA	NA	NA	NA	0	NA	NA	NA	NA	NA	0	NA	NA	NA	NA	NA	0	NA	NA	NA	NA	NA	0	NA	NA	NA	NA	NA	0
MYCTH_2063133	32.5734	0.561653	0.484029	1.16037	0.245898	0.402844	32.5734	0.0311122	0.488979	0.0636268	0.949267	0.971786	32.5734	0.052741	0.490043	0.107625	0.914293	0.950561	32.5734	-0.595985	0.497652	-1.19759	0.231075	0.517043	32.5734	-0.412328	0.479255	-0.860351	0.389595	0.515853	32.5734	-0.83629	0.48778	-1.71448	0.0864402	0.140461	32.5734	-0.653204	0.481266	-1.35726	0.174698	0.26176	32.5734	-0.957823	0.481791	-1.98804	0.0468067	0.0938998	32.5734
MYCTH_2063165	113.232	0.235113	0.409798	0.57373	0.56615	0.707193	113.232	-0.535542	0.42502	-1.26004	0.207654	0.332262	113.232	0.173164	0.401791	0.430981	0.666482	0.786695	113.232	0.00182436	0.394751	0.00462156	0.996313	0.99913	113.232	0.821919	0.403769	2.03562	0.0417889	0.0847498	113.232	0.33787	0.410456	0.823156	0.410419	0.514447	113.232	1.5995	0.390193	4.09925	4.14488e-05	0.000156725	113.232	1.3581	0.38974	3.48463	0.000492825	0.00179843	113.232
MYCTH_2063204	12.7892	5.46624	1.55896	3.50635	0.000454306	0.00243366	12.7892	3.88639	1.58602	2.4504	0.0142698	0.0369372	12.7892	2.72227	1.64754	1.65233	0.0984676	0.209827	12.7892	2.71808	1.61994	1.67789	0.0933683	0.303697	12.7892	0.640143	0.988465	0.647613	0.517235	0.634165	12.7892	0.124747	1.01639	0.122735	0.902317	0.92951	12.7892	0.138068	1.01462	0.136078	0.891759	0.924369	12.7892	-0.862254	1.09264	-0.789148	0.430025	0.552382	12.7892
MYCTH_2063233	1.09718	-0.956418	2.80537	-0.340925	0.73316	NA	1.09718	0.132954	2.79547	0.0475606	0.962066	NA	1.09718	0.191442	2.79287	0.0685466	0.945351	NA	1.09718	-0.274369	2.80193	-0.0979214	0.921995	NA	1.09718	-0.243022	2.29937	-0.105691	0.915828	NA	1.09718	0.700216	2.21263	0.316463	0.751651	NA	1.09718	-3.37606	2.57662	-1.31026	0.190107	NA	1.09718	-0.667305	2.295	-0.290764	0.771232	0.841577	1.09718
MYCTH_2063277	1198.18	0.00485445	0.144229	0.0336579	0.97315	0.984155	1198.18	-0.511675	0.144747	-3.53497	0.000407815	0.00163692	1198.18	-0.165035	0.143746	-1.14811	0.250924	0.414664	1198.18	-0.149919	0.142538	-1.05178	0.2929	0.578257	1198.18	-0.0619282	0.144069	-0.42985	0.667305	0.75955	1198.18	-0.453772	0.144712	-3.13568	0.00171455	0.0042286	1198.18	-0.722443	0.145578	-4.96258	6.95624e-07	3.53891e-06	1198.18	-0.546451	0.144125	-3.79152	0.000149731	0.000615112	1198.18
MYCTH_2063325	0.216081	-1.14056	11.8873	-0.0959477	0.923562	NA	0.216081	-0.0887767	11.8861	-0.00746893	0.994041	NA	0.216081	-1.45886	11.8873	-0.122724	0.902326	NA	0.216081	0.515048	11.8445	0.043484	0.965316	NA	0.216081	-0.259357	11.8959	-0.0218022	0.982606	NA	0.216081	-0.428273	11.8959	-0.0360017	0.971281	NA	0.216081	2.05845	11.8506	0.1737	0.862102	NA	0.216081	1.7232	11.8521	0.145392	0.884402	NA	0.216081
MYCTH_2063330	151.315	-1.10978	0.322339	-3.44289	0.000575535	0.00296169	151.315	-0.0761715	0.293324	-0.259684	0.795108	0.867869	151.315	0.661173	0.286271	2.3096	0.02091	0.0639265	151.315	0.423335	0.284747	1.4867	0.137093	0.382635	151.315	-1.56836	0.360156	-4.35468	1.33263e-05	6.34078e-05	151.315	-0.856439	0.330049	-2.59489	0.00946225	0.0198538	151.315	-0.587337	0.323432	-1.81595	0.0693778	0.120598	151.315	0.278107	0.305576	0.910107	0.362766	0.488303	151.315
MYCTH_2063376	0	NA	NA	NA	NA	NA	0	NA	NA	NA	NA	NA	0	NA	NA	NA	NA	NA	0	NA	NA	NA	NA	NA	0	NA	NA	NA	NA	NA	0	NA	NA	NA	NA	NA	0	NA	NA	NA	NA	NA	0	NA	NA	NA	NA	NA	0
MYCTH_2063420	439.304	-0.250683	0.222494	-1.1267	0.259871	0.41879	439.304	0.127166	0.215755	0.589401	0.555592	0.683216	439.304	-0.0312196	0.217341	-0.143643	0.885782	0.934483	439.304	-0.150052	0.215045	-0.69777	0.485321	0.736651	439.304	-0.147013	0.218028	-0.674282	0.500132	0.619037	439.304	0.717338	0.212549	3.37492	0.00073836	0.00194489	439.304	0.285636	0.214342	1.33262	0.182656	0.271156	439.304	-0.370187	0.216394	-1.71071	0.087134	0.158528	439.304
MYCTH_2063443	298.035	-0.72917	0.25769	-2.82964	0.00466004	0.0177682	298.035	-0.537395	0.247093	-2.17486	0.0296403	0.0689461	298.035	0.404391	0.236458	1.7102	0.0872284	0.191893	298.035	0.292073	0.233867	1.24889	0.211707	0.491178	298.035	-0.421659	0.248164	-1.69912	0.089297	0.160431	298.035	-0.0572427	0.241924	-0.236614	0.812956	0.866394	298.035	0.315668	0.238594	1.32304	0.185823	0.274822	298.035	0.921488	0.233452	3.94722	7.90629e-05	0.000347539	298.035
MYCTH_2063555	4.14301	1.80375	1.24018	1.45443	0.145828	0.277376	4.14301	0.452096	1.33958	0.337491	0.735746	0.826024	4.14301	-2.93671	1.8318	-1.60319	0.108894	0.225759	4.14301	0.0760596	1.33876	0.0568136	0.954694	0.981498	4.14301	0.482036	1.55801	0.309391	0.757024	0.830796	4.14301	0.362383	1.55031	0.233749	0.81518	0.868231	4.14301	0.731744	1.49973	0.487916	0.62561	0.715336	4.14301	0.4409	1.49973	0.293986	0.768769	0.840028	4.14301
MYCTH_2063591	31.5355	0.0546217	0.513265	0.10642	0.915249	0.949855	31.5355	0.297072	0.483208	0.614791	0.538693	0.669047	31.5355	-0.278495	0.514132	-0.54168	0.588039	0.729021	31.5355	-0.429717	0.498713	-0.861652	0.388879	0.663304	31.5355	0.897377	0.500554	1.79277	0.0730104	0.135464	31.5355	0.800786	0.498436	1.6066	0.108143	0.170675	31.5355	-0.334894	0.545467	-0.613958	0.539243	0.637618	31.5355	0.0193617	0.514728	0.0376155	0.969994	0.981076	31.5355
MYCTH_2063631	3.94929	-0.134808	1.81162	-0.0744132	0.940682	0.96336	3.94929	-0.474227	1.80511	-0.262714	0.792771	0.866167	3.94929	0.151507	1.70816	0.0886958	0.929324	0.96006	3.94929	-1.85139	2.06678	-0.895782	0.370369	0.650005	3.94929	1.35338	2.00104	0.676338	0.498826	0.617856	3.94929	-1.79235	2.31663	-0.773689	0.439115	0.54366	3.94929	2.46682	1.89195	1.30384	0.192286	0.28279	3.94929	3.5547	1.84362	1.92811	0.0538413	0.105759	3.94929
MYCTH_2063736	789.051	0.166193	0.20674	0.803873	0.42147	0.581536	789.051	0.379574	0.205191	1.84985	0.0643346	0.130896	789.051	0.234317	0.205651	1.13939	0.25454	0.418616	789.051	0.0899935	0.204996	0.439	0.660661	0.840386	789.051	-0.542154	0.210027	-2.58136	0.00984132	0.0243618	789.051	-0.610654	0.209619	-2.91316	0.00357788	0.00826485	789.051	0.193394	0.207099	0.933824	0.350395	0.45842	789.051	0.315768	0.206277	1.5308	0.12582	0.213428	789.051
MYCTH_2063758	94.8952	0.219273	0.272483	0.804721	0.420981	0.581192	94.8952	0.458652	0.259241	1.76921	0.0768585	0.151051	94.8952	0.5265	0.258989	2.03291	0.0420621	0.110296	94.8952	0.410852	0.253853	1.61847	0.105562	0.325536	94.8952	0.669717	0.261218	2.56383	0.0103525	0.025489	94.8952	1.09923	0.254018	4.32737	1.50901e-05	5.28427e-05	94.8952	1.1574	0.253363	4.56813	4.92086e-06	2.17996e-05	94.8952	1.14411	0.250996	4.55829	5.15714e-06	2.9342e-05	94.8952
MYCTH_2063854	10.077	0.455383	0.910017	0.500411	0.616785	0.748494	10.077	0.988409	0.829932	1.19095	0.233672	0.362589	10.077	1.66578	0.79541	2.09424	0.0362382	0.0983957	10.077	0.601064	0.830274	0.723935	0.469106	0.726225	10.077	0.304114	0.774835	0.392489	0.694697	0.781658	10.077	1.75178	0.7061	2.48092	0.0131042	0.0265948	10.077	1.88823	0.702729	2.687	0.00720979	0.0168067	10.077	1.66736	0.7013	2.37753	0.0174292	0.0403505	10.077
MYCTH_2063953	0	NA	NA	NA	NA	NA	0	NA	NA	NA	NA	NA	0	NA	NA	NA	NA	NA	0	NA	NA	NA	NA	NA	0	NA	NA	NA	NA	NA	0	NA	NA	NA	NA	NA	0	NA	NA	NA	NA	NA	0	NA	NA	NA	NA	NA	0
MYCTH_2063966	120.94	0.593615	0.398871	1.48824	0.136688	0.264232	120.94	0.89373	0.392871	2.27487	0.0229136	0.0554247	120.94	0.417847	0.397364	1.05155	0.293007	0.461887	120.94	-0.439457	0.402249	-1.0925	0.274614	0.561242	120.94	0.697545	0.38835	1.79618	0.0724662	0.134684	120.94	1.21708	0.385352	3.15836	0.00158658	0.00393313	120.94	0.874371	0.386624	2.26155	0.0237251	0.0482853	120.94	0.41766	0.387406	1.07809	0.280991	0.402301	120.94
MYCTH_2064081	38.1994	1.1323	0.443188	2.55489	0.0106221	0.0348438	38.1994	1.34547	0.425319	3.16343	0.00155921	0.00538184	38.1994	1.40414	0.425192	3.30237	0.000958712	0.00517814	38.1994	0.104706	0.454023	0.230619	0.817611	0.920544	38.1994	0.679709	0.447786	1.51793	0.129032	0.216274	38.1994	0.966781	0.434433	2.22539	0.0260554	0.0489717	38.1994	0.806637	0.438484	1.83961	0.0658262	0.115209	38.1994	0.180037	0.448932	0.401034	0.688395	0.779031	38.1994
MYCTH_2064169	79.7834	2.2616	0.396465	5.70442	1.16737e-08	1.72455e-07	79.7834	1.83293	0.397293	4.61354	3.95867e-06	2.39993e-05	79.7834	2.06108	0.394834	5.22012	1.78804e-07	3.04433e-06	79.7834	2.87835	0.38351	7.50527	6.13013e-14	3.97569e-12	79.7834	3.21617	0.384715	8.35988	6.2782e-17	1.43686e-15	79.7834	1.62106	0.396411	4.08934	4.32594e-05	0.000140536	79.7834	0.818046	0.409635	1.99701	0.0458238	0.085184	79.7834	2.34472	0.387003	6.05865	1.37268e-09	1.46414e-08	79.7834
MYCTH_2064311	0	NA	NA	NA	NA	NA	0	NA	NA	NA	NA	NA	0	NA	NA	NA	NA	NA	0	NA	NA	NA	NA	NA	0	NA	NA	NA	NA	NA	0	NA	NA	NA	NA	NA	0	NA	NA	NA	NA	NA	0	NA	NA	NA	NA	NA	0
MYCTH_2064312	3.7501	-1.28852	1.50603	-0.855579	0.392231	0.554002	3.7501	-1.12278	1.39641	-0.804047	0.42137	0.561783	3.7501	-0.630166	1.32851	-0.474341	0.635257	0.765443	3.7501	-3.06274	1.8165	-1.68606	0.0917843	0.300385	3.7501	-1.57984	1.5583	-1.01383	0.310666	0.434842	3.7501	-1.71959	1.55122	-1.10854	0.267628	0.365136	3.7501	0.0509049	1.29214	0.0393959	0.968575	0.977664	3.7501	0.16758	1.26305	0.132679	0.894447	0.928099	3.7501
MYCTH_2064349	2497.95	-0.730595	0.263167	-2.77616	0.0055005	0.0203804	2497.95	-1.9403	0.26486	-7.32576	2.37542e-13	4.5686e-12	2497.95	-0.776723	0.262796	-2.95561	0.00312047	0.0136236	2497.95	0.729369	0.261468	2.78952	0.00527866	0.0444823	2497.95	-1.69172	0.264341	-6.39975	1.55629e-10	1.56241e-09	2497.95	-3.12059	0.268591	-11.6184	3.32393e-31	1.55847e-29	2497.95	-3.59743	0.27133	-13.2585	4.02875e-40	7.13171e-38	2497.95	-2.19925	0.264437	-8.31674	9.04142e-17	2.38225e-15	2497.95
MYCTH_2064467	314.502	0.523739	0.2424	2.16064	0.0307235	0.0826557	314.502	0.664308	0.237746	2.79419	0.00520299	0.0154663	314.502	0.302727	0.241393	1.25408	0.209811	0.365728	314.502	0.211732	0.238291	0.888544	0.374248	0.653901	314.502	0.140529	0.24023	0.584977	0.558563	0.669658	314.502	0.139905	0.238852	0.585737	0.558052	0.656434	314.502	0.0371778	0.239597	0.155168	0.876689	0.913664	314.502	-0.0605612	0.238121	-0.254329	0.799241	0.861942	314.502
MYCTH_2064480	170.378	-0.248601	0.272858	-0.911102	0.362241	0.525278	170.378	0.0256167	0.26472	0.096769	0.92291	0.956316	170.378	-0.562865	0.272795	-2.06332	0.0390818	0.104185	170.378	-0.542814	0.26672	-2.03514	0.0418363	0.185609	170.378	0.415726	0.260624	1.59512	0.110686	0.190789	170.378	0.689354	0.25813	2.67057	0.00757219	0.0162457	170.378	0.973756	0.256824	3.79152	0.000149727	0.000503774	170.378	0.151043	0.259405	0.582267	0.560387	0.670691	170.378
MYCTH_2064545	66.6961	1.15308	0.614066	1.87778	0.060411	0.140694	66.6961	1.26182	0.602923	2.09284	0.0363639	0.0818211	66.6961	3.06952	0.582583	5.26881	1.37309e-07	2.42028e-06	66.6961	2.71669	0.582087	4.66716	3.05397e-06	7.76843e-05	66.6961	2.6125	0.569923	4.58395	4.56284e-06	2.34467e-05	66.6961	0.932925	0.583818	1.59797	0.110049	0.173211	66.6961	0.398064	0.593004	0.671267	0.502051	0.604073	66.6961	2.52887	0.568163	4.45097	8.54849e-06	4.67159e-05	66.6961
MYCTH_2064601	54.1704	-1.03089	0.453749	-2.27193	0.0230907	0.0660089	54.1704	-0.967211	0.429372	-2.25262	0.0242832	0.0582339	54.1704	0.0700756	0.39261	0.178486	0.858341	0.919141	54.1704	-0.0125116	0.383951	-0.0325864	0.974004	0.990086	54.1704	-0.347224	0.410405	-0.846053	0.397523	0.523712	54.1704	-0.622596	0.413972	-1.50396	0.132593	0.203415	54.1704	0.0358867	0.395088	0.0908323	0.927626	0.949743	54.1704	0.566037	0.38057	1.48734	0.136925	0.228218	54.1704
MYCTH_2064609	242.766	-0.41995	0.247459	-1.69705	0.0896874	0.191248	242.766	-1.02776	0.251861	-4.08067	4.49052e-05	0.000223984	242.766	-0.076175	0.238072	-0.319967	0.748994	0.846879	242.766	0.337274	0.230633	1.46238	0.143636	0.392642	242.766	-1.36832	0.252465	-5.41983	5.9656e-08	4.10028e-07	242.766	-1.13376	0.245305	-4.62184	3.80347e-06	1.45529e-05	242.766	0.0260673	0.232425	0.112154	0.910702	0.938286	242.766	0.236844	0.229314	1.03284	0.30168	0.425621	242.766
MYCTH_2064613	5.47063	-1.54353	1.24932	-1.2355	0.216646	0.367702	5.47063	-0.329395	0.931134	-0.353756	0.723521	0.817762	5.47063	1.04415	0.811854	1.28613	0.198397	0.350943	5.47063	0.513377	0.817654	0.627866	0.530092	0.766241	5.47063	1.24651	1.10763	1.12538	0.260429	0.379529	5.47063	0.416439	1.17367	0.354818	0.722726	0.794541	5.47063	0.880624	1.12408	0.78342	0.433381	0.540955	5.47063	1.77366	1.04762	1.69304	0.0904478	0.163116	5.47063
MYCTH_2064631	286.544	0.444411	0.304858	1.45776	0.144906	0.276097	286.544	0.696267	0.298193	2.33495	0.0195459	0.0483711	286.544	0.730108	0.298369	2.447	0.0144052	0.0475841	286.544	-0.00855643	0.30129	-0.0283993	0.977344	0.991464	286.544	0.866216	0.298642	2.90051	0.0037255	0.0103607	286.544	1.04715	0.296526	3.53139	0.000413375	0.00113793	286.544	1.12582	0.296055	3.80274	0.000143104	0.000483178	286.544	1.07815	0.294938	3.65551	0.00025667	0.00100455	286.544
MYCTH_2064750	0	NA	NA	NA	NA	NA	0	NA	NA	NA	NA	NA	0	NA	NA	NA	NA	NA	0	NA	NA	NA	NA	NA	0	NA	NA	NA	NA	NA	0	NA	NA	NA	NA	NA	0	NA	NA	NA	NA	NA	0	NA	NA	NA	NA	NA	0
MYCTH_2064786	0	NA	NA	NA	NA	NA	0	NA	NA	NA	NA	NA	0	NA	NA	NA	NA	NA	0	NA	NA	NA	NA	NA	0	NA	NA	NA	NA	NA	0	NA	NA	NA	NA	NA	0	NA	NA	NA	NA	NA	0	NA	NA	NA	NA	NA	0
MYCTH_2064798	1.73093	1.91075	2.42184	0.788967	0.430132	NA	1.73093	3.12204	2.12996	1.46578	0.14271	NA	1.73093	2.61378	2.20552	1.18511	0.235975	NA	1.73093	1.13913	2.43081	0.46862	0.639341	NA	1.73093	0.315578	1.87355	0.168439	0.866238	NA	1.73093	0.0905486	1.88099	0.0481387	0.961606	NA	1.73093	0.556014	1.82589	0.304517	0.760734	NA	1.73093	-0.107146	1.86808	-0.0573563	0.954261	0.969149	1.73093
MYCTH_2064803	1.56335	1.68985	1.82155	0.927699	0.353564	NA	1.56335	-1.00226	2.22337	-0.450785	0.652144	NA	1.56335	-2.38315	2.23159	-1.06792	0.285559	NA	1.56335	-1.37025	2.22525	-0.615773	0.538045	NA	1.56335	2.435	2.00855	1.21232	0.225391	NA	1.56335	1.65756	2.05266	0.80752	0.419367	NA	1.56335	1.22345	2.09564	0.583807	0.55935	NA	1.56335	2.81238	1.97068	1.42711	0.153548	0.249965	1.56335
MYCTH_2064824	0.09959	0.455014	11.8959	0.0382495	0.969489	NA	0.09959	0.0831703	11.8959	0.0069915	0.994422	NA	0.09959	1.55538	11.8944	0.130766	0.895961	NA	0.09959	-0.299167	11.8959	-0.0251487	0.979936	NA	0.09959	-0.259357	11.8959	-0.0218022	0.982606	NA	0.09959	-0.428273	11.8959	-0.0360017	0.971281	NA	0.09959	-0.435586	11.8959	-0.0366164	0.970791	NA	0.09959	-0.725082	11.8959	-0.0609521	0.951397	NA	0.09959
MYCTH_2064829	3.4587	-3.75825	1.75593	-2.14032	0.0323288	NA	3.4587	-0.371011	1.19153	-0.311372	0.755518	0.839151	3.4587	0.156254	1.14143	0.136893	0.891115	NA	3.4587	-1.0632	1.23283	-0.862406	0.388464	NA	3.4587	-0.330546	1.13492	-0.29125	0.77086	0.841273	3.4587	-0.122197	1.10395	-0.110691	0.911862	0.936477	3.4587	0.510713	1.06547	0.479332	0.631702	0.720842	3.4587	0.569671	1.05043	0.542319	0.587599	0.694595	3.4587
MYCTH_2064854	3.01647	-1.4994	1.86519	-0.803888	0.421461	NA	3.01647	-1.88354	1.87091	-1.00675	0.314055	0.45221	3.01647	-3.26739	1.88126	-1.73681	0.0824205	NA	3.01647	-2.25743	1.87428	-1.20443	0.228425	NA	3.01647	2.7546	1.92484	1.43108	0.152407	0.248493	3.01647	-0.428302	2.25528	-0.189911	0.849379	0.891088	3.01647	1.01197	2.24616	0.450534	0.652326	0.737619	3.01647	1.71527	2.01137	0.852784	0.393779	0.519233	3.01647
MYCTH_2064865	1.24115	0.455045	2.46784	0.184389	0.853708	NA	1.24115	3.12251	2.1673	1.44074	0.149658	NA	1.24115	3.55555	2.13029	1.66904	0.0951088	NA	1.24115	1.1389	2.46367	0.462279	0.643881	NA	1.24115	0.824744	2.17926	0.378451	0.705096	NA	1.24115	-0.363119	2.38932	-0.151976	0.879206	NA	1.24115	1.24387	2.09701	0.593164	0.553071	NA	1.24115	-2.08357	2.40621	-0.865914	0.386537	0.511971	1.24115
MYCTH_2064870	250.295	-0.470287	0.267916	-1.75535	0.0791994	0.17396	250.295	0.334689	0.243779	1.37292	0.169777	0.285065	250.295	0.111754	0.24799	0.450637	0.652251	0.778072	250.295	0.387886	0.238479	1.6265	0.103844	0.323526	250.295	0.219797	0.250309	0.878102	0.379888	0.506012	250.295	-0.120909	0.252898	-0.478092	0.632585	0.720746	250.295	-0.223564	0.254435	-0.878667	0.379582	0.488863	250.295	-0.0641908	0.247882	-0.258957	0.795668	0.859012	250.295
MYCTH_2064932	30.9384	-0.723319	0.610689	-1.18443	0.236243	0.391098	30.9384	-0.0160728	0.529707	-0.0303429	0.975794	0.986139	30.9384	0.571427	0.504875	1.13182	0.257711	0.422115	30.9384	0.128617	0.505146	0.254614	0.799022	0.913149	30.9384	1.75265	0.589921	2.97099	0.00296837	0.00844184	30.9384	1.43876	0.594077	2.42183	0.0154425	0.030821	30.9384	1.52514	0.591337	2.57914	0.00990468	0.0222804	30.9384	2.36064	0.568875	4.14966	3.32976e-05	0.000160295	30.9384
MYCTH_2064957	23.0245	-0.438068	0.462921	-0.946313	0.343989	0.506944	23.0245	-0.675259	0.455754	-1.48163	0.138438	0.242295	23.0245	-0.175868	0.435658	-0.403684	0.686445	0.800826	23.0245	-0.148539	0.419769	-0.353859	0.723445	0.878067	23.0245	0.0725664	0.435546	0.16661	0.867677	0.915789	23.0245	0.024888	0.43189	0.0576258	0.954047	0.966527	23.0245	0.456004	0.420701	1.08391	0.278403	0.381676	23.0245	0.101202	0.422205	0.239697	0.810565	0.870654	23.0245
MYCTH_2064976	6.93337	0.451864	0.985642	0.458447	0.646631	0.769253	6.93337	-0.406004	1.04414	-0.388839	0.697395	0.797417	6.93337	0.658531	0.938676	0.701553	0.482958	0.644028	6.93337	0.696506	0.907429	0.76756	0.442749	0.707466	6.93337	1.85537	1.02716	1.80631	0.0708704	0.13203	6.93337	1.60902	1.03066	1.56115	0.118489	0.184785	6.93337	1.85948	1.01968	1.8236	0.068213	0.118811	6.93337	1.31194	1.03068	1.2729	0.203055	0.311713	6.93337
MYCTH_2064998	1.83825	-0.973643	2.1864	-0.445319	0.656089	NA	1.83825	1.11192	1.93097	0.575834	0.564727	NA	1.83825	0.156002	2.17316	0.0717859	0.942772	NA	1.83825	-0.287599	2.18131	-0.131847	0.895105	NA	1.83825	2.15663	1.96556	1.0972	0.272552	NA	1.83825	3.34826	1.79367	1.86671	0.0619421	NA	1.83825	4.00723	1.75063	2.28903	0.0220777	NA	1.83825	4.42727	1.72158	2.57163	0.0101222	0.0252854	1.83825
MYCTH_2065104	5.47981	0.0844842	1.41378	0.0597576	0.952349	0.970395	5.47981	-0.289267	1.41414	-0.204554	0.837921	0.897854	5.47981	-1.82173	1.82558	-0.997892	0.318332	0.488569	5.47981	-0.277602	1.35458	-0.204936	0.837622	0.931689	5.47981	-1.01323	1.55754	-0.650528	0.515351	0.632627	5.47981	-0.209911	1.38417	-0.151652	0.879462	0.911513	5.47981	1.5214	1.24275	1.22422	0.220867	0.316976	5.47981	1.02385	1.25273	0.817299	0.413758	0.536624	5.47981
MYCTH_2065208	18.5673	-0.329326	0.680456	-0.483978	0.628402	0.755634	18.5673	0.155839	0.620979	0.250957	0.801847	0.872758	18.5673	0.27536	0.617535	0.445903	0.655667	0.779643	18.5673	-0.27628	0.623671	-0.44299	0.657773	0.839308	18.5673	3.07079	0.801942	3.8292	0.000128562	0.000504136	18.5673	1.99653	0.824777	2.42069	0.0154909	0.0309105	18.5673	2.03449	0.823268	2.47124	0.0134645	0.029154	18.5673	2.41533	0.805679	2.99788	0.00271862	0.0081393	18.5673
MYCTH_2065222	109.099	1.45113	1.3787	1.05253	0.292555	0.45489	109.099	2.65031	1.24639	2.12639	0.0334707	0.0764416	109.099	2.15021	1.27904	1.68112	0.0927404	0.200847	109.099	1.03101	1.33896	0.770011	0.441293	0.706202	109.099	4.71096	1.18825	3.96461	7.35155e-05	0.000302215	109.099	6.49085	1.17734	5.51313	3.52499e-08	1.76433e-07	109.099	8.64037	1.17436	7.35755	1.87319e-13	2.35106e-12	109.099	8.2587	1.17442	7.03218	2.03325e-12	3.15795e-11	109.099
MYCTH_2065241	1719.87	0.510371	0.219863	2.32131	0.0202702	0.0592418	1719.87	1.99667	0.217204	9.19263	3.83338e-20	1.84726e-18	1719.87	1.67753	0.217504	7.71265	1.23234e-14	6.34545e-13	1719.87	1.19208	0.217549	5.47961	4.26265e-08	1.49035e-06	1719.87	0.269508	0.220706	1.22112	0.222042	0.335305	1719.87	0.696419	0.219597	3.17136	0.00151728	0.0037785	1719.87	0.450514	0.219981	2.04796	0.0405635	0.0765719	1719.87	0.468882	0.219494	2.1362	0.0326634	0.0694617	1719.87
MYCTH_2065250	0	NA	NA	NA	NA	NA	0	NA	NA	NA	NA	NA	0	NA	NA	NA	NA	NA	0	NA	NA	NA	NA	NA	0	NA	NA	NA	NA	NA	0	NA	NA	NA	NA	NA	0	NA	NA	NA	NA	NA	0	NA	NA	NA	NA	NA	0
MYCTH_2065257	3.13791	0.908351	1.4155	0.641716	0.521057	NA	3.13791	0.111968	1.47635	0.0758414	0.939545	0.966052	3.13791	0.605855	1.41352	0.428614	0.668204	NA	3.13791	-0.862349	1.59057	-0.542162	0.587707	NA	3.13791	0.585665	1.26447	0.463171	0.643242	0.739395	3.13791	-0.472816	1.3593	-0.347838	0.727962	0.799183	3.13791	-1.42264	1.53202	-0.928606	0.353093	0.461394	3.13791	-0.684319	1.34784	-0.507714	0.611654	0.714659	3.13791
MYCTH_2065342	0	NA	NA	NA	NA	NA	0	NA	NA	NA	NA	NA	0	NA	NA	NA	NA	NA	0	NA	NA	NA	NA	NA	0	NA	NA	NA	NA	NA	0	NA	NA	NA	NA	NA	0	NA	NA	NA	NA	NA	0	NA	NA	NA	NA	NA	0
MYCTH_2065457	0.988898	3.54165	2.67355	1.3247	0.185271	NA	0.988898	0.0831758	2.92621	0.0284244	0.977324	NA	0.988898	1.60543	2.91395	0.550946	0.581671	NA	0.988898	1.15501	2.92074	0.395451	0.69251	NA	0.988898	-1.59772	2.878	-0.555149	0.578793	NA	0.988898	-1.76665	2.878	-0.613845	0.539318	NA	0.988898	1.6693	2.59266	0.643857	0.519668	NA	0.988898	1.00025	2.62291	0.381349	0.702944	0.791339	0.988898
MYCTH_2065465	145.805	-0.101693	0.259961	-0.391184	0.695661	0.804565	145.805	-0.00751191	0.252656	-0.0297318	0.976281	0.986402	145.805	-0.247755	0.257009	-0.963992	0.33505	0.50624	145.805	-0.210425	0.250368	-0.84046	0.40065	0.673224	145.805	-0.278789	0.25301	-1.10189	0.270509	0.391001	145.805	-0.500431	0.253726	-1.97233	0.0485723	0.0853212	145.805	0.165884	0.246304	0.673493	0.500634	0.602713	145.805	-0.0762057	0.24592	-0.30988	0.756652	0.831716	145.805
MYCTH_2065658	26.6649	0.187801	0.465615	0.40334	0.686698	0.798584	26.6649	-0.429723	0.473382	-0.907772	0.363999	0.504526	26.6649	-1.00213	0.499414	-2.00662	0.0447902	0.115586	26.6649	-0.481522	0.46318	-1.0396	0.298525	0.583561	26.6649	0.363902	0.475116	0.765922	0.443723	0.568684	26.6649	-0.513613	0.495797	-1.03593	0.300233	0.401143	26.6649	-0.996318	0.515718	-1.9319	0.0533713	0.0965177	26.6649	-0.416232	0.483177	-0.861448	0.388991	0.514298	26.6649
MYCTH_2065690	105.056	0.28635	0.274185	1.04437	0.296316	0.458728	105.056	-0.413753	0.280409	-1.47554	0.140069	0.24436	105.056	-0.243387	0.278048	-0.87534	0.381389	0.552101	105.056	-0.0265788	0.2676	-0.099323	0.920882	0.965801	105.056	-0.412544	0.27216	-1.51581	0.129567	0.217004	105.056	-0.714615	0.274426	-2.60403	0.00921337	0.0193691	105.056	-0.124006	0.265624	-0.466846	0.64061	0.728169	105.056	-0.519168	0.266969	-1.94468	0.0518138	0.102299	105.056
MYCTH_2065691	14.1084	-0.366595	0.688944	-0.532112	0.594649	0.730816	14.1084	0.123186	0.623867	0.197456	0.843471	0.901573	14.1084	0.325752	0.615583	0.529176	0.596683	0.735018	14.1084	-0.119256	0.61607	-0.193575	0.846509	0.935776	14.1084	0.0122318	0.601337	0.0203411	0.983771	0.989016	14.1084	0.774112	0.56728	1.3646	0.172378	0.253726	14.1084	0.663376	0.570106	1.1636	0.244586	0.344126	14.1084	0.701338	0.561676	1.24865	0.211793	0.322055	14.1084
MYCTH_2065718	558.701	0.453093	0.178794	2.53417	0.0112715	0.0365368	558.701	1.21502	0.173178	7.01603	2.28258e-12	3.74274e-11	558.701	0.278907	0.177826	1.56843	0.116782	0.238333	558.701	0.386974	0.174896	2.2126	0.0269253	0.140436	558.701	0.316217	0.175347	1.80338	0.0713286	0.132798	558.701	1.29505	0.171592	7.54728	4.44457e-14	4.17232e-13	558.701	-0.307251	0.177784	-1.72823	0.0839473	0.14128	558.701	-0.268433	0.175937	-1.52574	0.127075	0.215227	558.701
MYCTH_2065741	101.295	-0.409012	0.402046	-1.01733	0.308998	0.472514	101.295	-0.070675	0.383176	-0.184445	0.853664	0.909219	101.295	0.158904	0.379674	0.418527	0.675562	0.792978	101.295	0.224608	0.371601	0.604432	0.545556	0.777432	101.295	0.808147	0.366703	2.20382	0.0275372	0.0594174	101.295	1.10665	0.362872	3.0497	0.00229072	0.00552858	101.295	0.941299	0.364012	2.5859	0.00971256	0.0218993	101.295	0.831068	0.362724	2.29119	0.0219525	0.0492888	101.295
MYCTH_2065743	7.91465	1.47054	1.06996	1.37439	0.169321	0.3091	7.91465	1.07941	1.07124	1.00763	0.313634	0.451862	7.91465	0.823185	1.09415	0.752355	0.451838	0.617669	7.91465	1.45728	1.03087	1.41364	0.157466	0.413682	7.91465	1.14731	0.953321	1.20349	0.228788	0.343123	7.91465	0.735677	0.963352	0.763664	0.445067	0.549383	7.91465	1.80371	0.928941	1.94169	0.0521748	0.0946391	7.91465	2.14476	0.917743	2.33699	0.0194395	0.0445042	7.91465
MYCTH_2065797	1.27761	-1.09399	1.84803	-0.591978	0.553865	NA	1.27761	-3.90852	2.1109	-1.85159	0.0640849	NA	1.27761	-3.85497	2.1109	-1.82622	0.0678171	NA	1.27761	-1.83183	1.84485	-0.992943	0.320738	NA	1.27761	-1.52268	2.20843	-0.689484	0.490519	NA	1.27761	-0.644644	1.968	-0.327563	0.743242	NA	1.27761	0.282954	1.84358	0.153481	0.878019	NA	1.27761	0.336033	1.81367	0.185278	0.853011	0.899334	1.27761
MYCTH_2065815	0.0170882	0.455014	11.8959	0.0382495	0.969489	NA	0.0170882	0.0831703	11.8959	0.0069915	0.994422	NA	0.0170882	0.136717	11.8959	0.0114928	0.99083	NA	0.0170882	-0.299167	11.8959	-0.0251487	0.979936	NA	0.0170882	-0.259357	11.8959	-0.0218022	0.982606	NA	0.0170882	0.97274	11.8932	0.0817893	0.934814	NA	0.0170882	-0.435586	11.8959	-0.0366164	0.970791	NA	0.0170882	-0.725082	11.8959	-0.0609521	0.951397	NA	0.0170882
MYCTH_2065824	125.894	0.786762	0.246085	3.19712	0.00138807	0.00633354	125.894	0.431485	0.245856	1.75503	0.0792542	0.154901	125.894	0.283241	0.248759	1.13862	0.254863	0.418834	125.894	-0.121085	0.248273	-0.48771	0.625755	0.820428	125.894	-0.388433	0.247168	-1.57153	0.116059	0.19809	125.894	-0.00374812	0.239599	-0.0156433	0.987519	0.990832	125.894	0.797555	0.232399	3.43184	0.000599511	0.00178454	125.894	0.675203	0.231355	2.91847	0.00351758	0.0101702	125.894
MYCTH_2065851	0.119961	1.87312	11.8944	0.157479	0.874867	NA	0.119961	1.5816	11.8926	0.13299	0.894201	NA	0.119961	0.136717	11.8959	0.0114928	0.99083	NA	0.119961	-0.299167	11.8959	-0.0251487	0.979936	NA	0.119961	-0.259357	11.8959	-0.0218022	0.982606	NA	0.119961	-0.428273	11.8959	-0.0360017	0.971281	NA	0.119961	-0.435586	11.8959	-0.0366164	0.970791	NA	0.119961	-0.725082	11.8959	-0.0609521	0.951397	NA	0.119961
MYCTH_2066181	345.274	0.21661	0.200583	1.0799	0.280186	0.441316	345.274	0.465216	0.194088	2.39694	0.0165327	0.0419539	345.274	0.318548	0.195911	1.62598	0.103953	0.218232	345.274	0.377844	0.191799	1.97	0.0488388	0.204301	345.274	0.198917	0.196585	1.01186	0.311603	0.435873	345.274	0.276715	0.194594	1.42201	0.155022	0.232158	345.274	0.318178	0.194215	1.63828	0.101363	0.165454	345.274	0.221819	0.192919	1.1498	0.250226	0.366702	345.274
MYCTH_2066192	0	NA	NA	NA	NA	NA	0	NA	NA	NA	NA	NA	0	NA	NA	NA	NA	NA	0	NA	NA	NA	NA	NA	0	NA	NA	NA	NA	NA	0	NA	NA	NA	NA	NA	0	NA	NA	NA	NA	NA	0	NA	NA	NA	NA	NA	0
MYCTH_2066229	0.00719315	0.455014	11.8959	0.0382495	0.969489	NA	0.00719315	0.0831703	11.8959	0.0069915	0.994422	NA	0.00719315	0.136717	11.8959	0.0114928	0.99083	NA	0.00719315	-0.299167	11.8959	-0.0251487	0.979936	NA	0.00719315	-0.259357	11.8959	-0.0218022	0.982606	NA	0.00719315	-0.428273	11.8959	-0.0360017	0.971281	NA	0.00719315	-0.435586	11.8959	-0.0366164	0.970791	NA	0.00719315	-0.725082	11.8959	-0.0609521	0.951397	NA	0.00719315
MYCTH_2066239	342.623	-0.498591	0.250332	-1.99172	0.046402	0.114469	342.623	0.00581928	0.244032	0.0238464	0.980975	0.988841	342.623	-0.649374	0.24883	-2.60971	0.00906186	0.0328174	342.623	-0.351871	0.243899	-1.44269	0.149108	0.40064	342.623	-0.397205	0.246838	-1.60917	0.107578	0.186552	342.623	-0.224844	0.244951	-0.917914	0.358664	0.462266	342.623	-0.344958	0.24551	-1.40507	0.160002	0.243526	342.623	-0.565337	0.245169	-2.30591	0.0211159	0.0477495	342.623
MYCTH_2066269	4.64126	0.241413	0.977046	0.247084	0.804843	0.878404	4.64126	0.0842728	0.955469	0.0882005	0.929717	0.961188	4.64126	-1.27261	1.15926	-1.09778	0.272303	0.438741	4.64126	0.163056	0.917477	0.177723	0.858941	0.940771	4.64126	0.220049	1.04779	0.210013	0.833658	0.890426	4.64126	0.800001	0.988492	0.809315	0.418334	0.52218	4.64126	1.32847	0.960193	1.38354	0.166499	0.251648	4.64126	1.62509	0.938705	1.7312	0.0834158	0.152894	4.64126
MYCTH_2066278	0.195446	0.455014	11.8959	0.0382495	0.969489	NA	0.195446	0.0831703	11.8959	0.0069915	0.994422	NA	0.195446	0.136717	11.8959	0.0114928	0.99083	NA	0.195446	-0.299167	11.8959	-0.0251487	0.979936	NA	0.195446	1.27548	11.8905	0.107268	0.914576	NA	0.195446	-0.428273	11.8959	-0.0360017	0.971281	NA	0.195446	-0.435586	11.8959	-0.0366164	0.970791	NA	0.195446	-0.725082	11.8959	-0.0609521	0.951397	NA	0.195446
MYCTH_2066299	0.00836078	0.455014	11.8959	0.0382495	0.969489	NA	0.00836078	0.0831703	11.8959	0.0069915	0.994422	NA	0.00836078	0.136717	11.8959	0.0114928	0.99083	NA	0.00836078	-0.299167	11.8959	-0.0251487	0.979936	NA	0.00836078	-0.259357	11.8959	-0.0218022	0.982606	NA	0.00836078	-0.428273	11.8959	-0.0360017	0.971281	NA	0.00836078	-0.435586	11.8959	-0.0366164	0.970791	NA	0.00836078	-0.725082	11.8959	-0.0609521	0.951397	NA	0.00836078
MYCTH_2066367	604.369	0.0380183	0.161975	0.234717	0.814428	0.885511	604.369	0.213405	0.154037	1.38541	0.165926	0.279899	604.369	-0.0224899	0.15791	-0.142422	0.886747	0.934483	604.369	-0.163449	0.153969	-1.06157	0.288432	0.574295	604.369	0.44721	0.15445	2.8955	0.00378554	0.0105074	604.369	0.908386	0.149344	6.08251	1.18315e-09	7.05337e-09	604.369	0.145615	0.155731	0.935039	0.349768	0.458015	604.369	0.243858	0.152075	1.60354	0.108815	0.190196	604.369
MYCTH_2066447	224.555	0.104641	0.204356	0.512055	0.608613	0.741669	224.555	0.319416	0.196839	1.62273	0.104647	0.194494	224.555	0.240118	0.198308	1.21083	0.225961	0.385315	224.555	0.0918438	0.195276	0.470328	0.638121	0.827959	224.555	-0.111796	0.200589	-0.557342	0.577294	0.68567	224.555	-0.0288698	0.197841	-0.145924	0.883981	0.915213	224.555	-0.086473	0.198337	-0.435989	0.662845	0.746399	224.555	0.178247	0.193498	0.921182	0.356955	0.482831	224.555
MYCTH_2066457	2144.5	14.8628	1.60219	9.27655	1.75059e-20	1.22918e-18	2144.5	13.8579	1.60224	8.64908	5.19166e-18	1.8842e-16	2144.5	14.0727	1.60222	8.78325	1.58815e-18	1.12441e-16	2144.5	13.3499	1.60225	8.33196	7.95147e-17	6.31362e-15	2144.5	9.89709	1.49717	6.61052	3.82975e-11	4.17853e-10	2144.5	4.09274	1.52782	2.67881	0.00738842	0.0159	2144.5	2.18661	1.60988	1.35824	0.174386	0.261474	2144.5	1.31085	1.66358	0.787967	0.430716	0.552948	2144.5
MYCTH_2066475	11.2003	-0.535744	0.783297	-0.683961	0.494	0.646293	11.2003	0.415177	0.676352	0.613848	0.539316	0.669533	11.2003	-0.842758	0.782005	-1.07769	0.281173	0.449538	11.2003	-1.48327	0.806838	-1.83837	0.0660079	0.246758	11.2003	0.118463	0.723848	0.163658	0.87	0.917397	11.2003	-0.67975	0.772003	-0.880501	0.378588	0.482355	11.2003	-1.03538	0.807463	-1.28227	0.19975	0.292032	11.2003	-0.391036	0.726631	-0.538149	0.590474	0.696439	11.2003
MYCTH_2066477	0	NA	NA	NA	NA	NA	0	NA	NA	NA	NA	NA	0	NA	NA	NA	NA	NA	0	NA	NA	NA	NA	NA	0	NA	NA	NA	NA	NA	0	NA	NA	NA	NA	NA	0	NA	NA	NA	NA	NA	0	NA	NA	NA	NA	NA	0
MYCTH_2066488	36.4845	0.672578	1.07325	0.626675	0.530872	0.676508	36.4845	0.615724	1.06404	0.578665	0.562816	0.687877	36.4845	0.633703	1.065	0.595026	0.551826	0.701627	36.4845	0.120408	1.0671	0.112836	0.910161	0.962192	36.4845	0.329004	1.01694	0.323524	0.746299	0.822227	36.4845	-0.228077	1.0228	-0.222993	0.823541	0.874131	36.4845	-0.155037	1.0214	-0.151789	0.879354	0.915863	36.4845	0.140816	1.01365	0.13892	0.889513	0.924798	36.4845
MYCTH_2066622	1825.54	0.179057	0.172775	1.03636	0.300035	0.46337	1825.54	-0.131119	0.172628	-0.759549	0.447524	0.587266	1825.54	-0.146812	0.172793	-0.849644	0.395523	0.565242	1825.54	0.0546954	0.171541	0.318848	0.749842	0.890876	1825.54	-0.396515	0.172718	-2.29573	0.0216912	0.048293	1825.54	-0.908162	0.173584	-5.23185	1.67825e-07	7.71444e-07	1825.54	-0.342367	0.17224	-1.98774	0.046841	0.0867233	1825.54	-0.477939	0.17197	-2.7792	0.00544929	0.0148713	1825.54
MYCTH_2066662	8.21515	0.455045	2.12701	0.213937	0.830596	0.894605	8.21515	1.5231	2.11742	0.719321	0.471943	0.61099	8.21515	2.56696	1.86856	1.37377	0.169514	0.311933	8.21515	2.13832	1.86736	1.1451	0.252167	0.53792	8.21515	2.78661	1.76831	1.57586	0.115058	0.196776	8.21515	1.99053	1.8702	1.06434	0.287175	0.387094	8.21515	-0.435616	2.12701	-0.204802	0.837727	0.886574	8.21515	-0.725131	2.12701	-0.340916	0.733167	0.815418	8.21515
MYCTH_2066697	2391.02	-0.835915	0.158761	-5.26524	1.40007e-07	1.68484e-06	2391.02	-1.08592	0.158409	-6.85517	7.12297e-12	1.10924e-10	2391.02	-0.762133	0.15773	-4.83189	1.35242e-06	1.83549e-05	2391.02	-0.110115	0.155964	-0.706029	0.48017	0.732805	2391.02	-1.13185	0.158015	-7.16294	7.89629e-13	1.10829e-11	2391.02	-1.40473	0.158275	-8.87529	6.97511e-19	1.03422e-17	2391.02	-1.61074	0.158802	-10.1431	3.55594e-24	1.16393e-22	2391.02	-1.47706	0.157746	-9.36349	7.71452e-21	3.48452e-19	2391.02
MYCTH_2066841	89.9894	-0.427295	0.294012	-1.45332	0.146134	0.277877	89.9894	-0.927132	0.297612	-3.11524	0.00183796	0.00621403	89.9894	-0.737624	0.293796	-2.51066	0.0120505	0.0413994	89.9894	-0.693499	0.282574	-2.45422	0.014119	0.0903277	89.9894	-0.368249	0.285186	-1.29126	0.196614	0.304053	89.9894	-1.27404	0.302865	-4.20662	2.59221e-05	8.7252e-05	89.9894	-0.31752	0.281163	-1.12931	0.258767	0.359942	89.9894	-0.673535	0.282304	-2.38585	0.0170398	0.0395314	89.9894
MYCTH_2066922	0	NA	NA	NA	NA	NA	0	NA	NA	NA	NA	NA	0	NA	NA	NA	NA	NA	0	NA	NA	NA	NA	NA	0	NA	NA	NA	NA	NA	0	NA	NA	NA	NA	NA	0	NA	NA	NA	NA	NA	0	NA	NA	NA	NA	NA	0
MYCTH_2066939	0.31604	0.455017	11.1919	0.040656	0.96757	NA	0.31604	1.58122	11.1883	0.141327	0.887612	NA	0.31604	0.136719	11.1919	0.0122158	0.990253	NA	0.31604	1.17443	11.1899	0.104955	0.916412	NA	0.31604	1.27483	11.1862	0.113965	0.909266	NA	0.31604	-0.428276	11.1919	-0.0382666	0.969475	NA	0.31604	1.05586	11.1888	0.0943682	0.924817	NA	0.31604	-0.725088	11.1919	-0.0647868	0.948344	NA	0.31604
MYCTH_2067021	241.046	0.526955	0.224715	2.345	0.0190272	0.0563063	241.046	-0.576348	0.23055	-2.49988	0.0124236	0.0327445	241.046	-0.49571	0.230284	-2.1526	0.0313502	0.0876797	241.046	-0.496912	0.226541	-2.19348	0.0282729	0.145404	241.046	-0.144777	0.226173	-0.640115	0.522098	0.639102	241.046	-0.610993	0.2283	-2.67627	0.00744464	0.0160037	241.046	-0.014281	0.224379	-0.0636466	0.949252	0.964372	241.046	-0.149848	0.223631	-0.670069	0.502814	0.620925	241.046
MYCTH_2067028	0	NA	NA	NA	NA	NA	0	NA	NA	NA	NA	NA	0	NA	NA	NA	NA	NA	0	NA	NA	NA	NA	NA	0	NA	NA	NA	NA	NA	0	NA	NA	NA	NA	NA	0	NA	NA	NA	NA	NA	0	NA	NA	NA	NA	NA	0
MYCTH_2067066	0	NA	NA	NA	NA	NA	0	NA	NA	NA	NA	NA	0	NA	NA	NA	NA	NA	0	NA	NA	NA	NA	NA	0	NA	NA	NA	NA	NA	0	NA	NA	NA	NA	NA	0	NA	NA	NA	NA	NA	0	NA	NA	NA	NA	NA	0
MYCTH_2067101	1.40493	-1.60734	2.06001	-0.780258	0.435239	NA	1.40493	-3.41177	2.0716	-1.64693	0.0995733	NA	1.40493	-0.915718	1.80301	-0.507883	0.611536	NA	1.40493	-2.35573	2.06657	-1.13992	0.254318	NA	1.40493	2.13195	1.97626	1.07878	0.280687	NA	1.40493	1.26315	2.04149	0.618737	0.53609	NA	1.40493	-0.345529	2.35015	-0.147024	0.883113	NA	1.40493	0.917734	2.04719	0.448289	0.653945	0.750434	1.40493
MYCTH_2067166	0.148487	0.455014	11.8959	0.0382495	0.969489	NA	0.148487	1.58159	11.8926	0.13299	0.894201	NA	0.148487	0.136717	11.8959	0.0114928	0.99083	NA	0.148487	1.17464	11.894	0.0987586	0.92133	NA	0.148487	-0.259357	11.8959	-0.0218022	0.982606	NA	0.148487	-0.428273	11.8959	-0.0360017	0.971281	NA	0.148487	-0.435586	11.8959	-0.0366164	0.970791	NA	0.148487	-0.725082	11.8959	-0.0609521	0.951397	NA	0.148487
MYCTH_2067168	119.868	0.24106	0.310952	0.775231	0.438203	0.597684	119.868	0.393198	0.302231	1.30098	0.193264	0.31487	119.868	0.675227	0.299264	2.25629	0.0240522	0.0713255	119.868	0.025545	0.302021	0.0845802	0.932595	0.971229	119.868	0.858673	0.302958	2.8343	0.00459266	0.0124529	119.868	0.672906	0.303142	2.21977	0.0264344	0.0495873	119.868	0.2183	0.308327	0.708014	0.478937	0.58297	119.868	-0.00508758	0.307487	-0.0165457	0.986799	0.992179	119.868
MYCTH_2067210	143.858	-0.373288	0.241672	-1.54461	0.122441	0.243109	143.858	0.131085	0.224399	0.58416	0.559113	0.685282	143.858	-0.0107689	0.227494	-0.0473368	0.962245	0.976385	143.858	0.054602	0.220255	0.247903	0.804209	0.914963	143.858	0.472208	0.228492	2.06663	0.0387689	0.0797253	143.858	0.444208	0.226859	1.95808	0.0502206	0.0877899	143.858	-0.0510018	0.23322	-0.218685	0.826895	0.879571	143.858	0.119765	0.227169	0.527208	0.598049	0.703125	143.858
MYCTH_2067244	303.189	0.0688014	0.24781	0.277637	0.781291	0.861052	303.189	0.409742	0.242018	1.69302	0.0904509	0.172509	303.189	-0.468111	0.250199	-1.87096	0.0613509	0.146662	303.189	-0.474107	0.245794	-1.92888	0.0537461	0.217676	303.189	0.730551	0.24323	3.00354	0.00266855	0.00766456	303.189	0.725456	0.242472	2.99192	0.0027723	0.006572	303.189	-0.0406987	0.246833	-0.164884	0.869036	0.907976	303.189	-0.164777	0.245703	-0.670636	0.502452	0.620652	303.189
MYCTH_2067245	24.5	0.978169	0.781309	1.25196	0.210584	0.360867	24.5	0.743177	0.769204	0.966164	0.333962	0.473254	24.5	0.793054	0.769482	1.03063	0.302713	0.472592	24.5	0.486713	0.758886	0.641352	0.521294	0.761243	24.5	1.53022	0.759875	2.01377	0.0440334	0.0886084	24.5	1.12972	0.772312	1.46278	0.143527	0.217878	24.5	0.814477	0.792117	1.02823	0.303842	0.408863	24.5	-0.188859	0.854034	-0.221138	0.824985	0.880906	24.5
MYCTH_2067358	5.58104	-1.36285	1.34558	-1.01284	0.311138	0.475181	5.58104	0.582254	0.989419	0.588481	0.556209	0.683398	5.58104	1.14769	0.957365	1.1988	0.230606	0.390285	5.58104	-0.539904	1.05781	-0.510398	0.609773	0.813497	5.58104	0.166487	1.04159	0.159839	0.873008	0.918321	5.58104	1.16149	0.969469	1.19807	0.230891	0.323825	5.58104	1.01498	0.975493	1.04048	0.298119	0.402849	5.58104	1.69658	0.942632	1.79983	0.0718867	0.134939	5.58104
MYCTH_2067387	0.370193	-1.13349	8.61509	-0.13157	0.895324	NA	0.370193	-1.50534	8.61509	-0.174733	0.861289	NA	0.370193	-0.0326943	8.61296	-0.00379594	0.996971	NA	0.370193	-1.88769	8.61509	-0.219115	0.826561	NA	0.370193	-0.259366	8.62673	-0.0300653	0.976015	NA	0.370193	-0.428287	8.62673	-0.0496465	0.960404	NA	0.370193	-0.435601	8.62673	-0.0504943	0.959728	NA	0.370193	-0.725106	8.62673	-0.0840534	0.933014	NA	0.370193
MYCTH_2067418	33.1792	-0.594783	0.540799	-1.09982	0.27141	0.431816	33.1792	0.514044	0.475084	1.08201	0.279249	0.414691	33.1792	-0.424748	0.512442	-0.828869	0.407178	0.576853	33.1792	0.0562961	0.477178	0.117977	0.906086	0.959873	33.1792	-0.687103	0.482111	-1.4252	0.1541	0.250405	33.1792	0.837993	0.441974	1.89602	0.057957	0.0995286	33.1792	0.145584	0.453208	0.32123	0.748036	0.817805	33.1792	0.678026	0.440267	1.54003	0.123553	0.210389	33.1792
MYCTH_2067426	11.9678	-0.920781	1.06449	-0.864996	0.387041	0.550067	11.9678	-1.27092	1.06084	-1.19803	0.230905	0.359324	11.9678	-0.233432	0.931762	-0.250527	0.80218	0.882813	11.9678	-2.64762	1.28135	-2.06628	0.0388021	0.176953	11.9678	0.925844	0.962391	0.962026	0.336037	0.460981	11.9678	1.83109	0.917077	1.99666	0.0458625	0.0811173	11.9678	2.49755	0.901179	2.77142	0.00558125	0.013366	11.9678	0.771528	0.945905	0.815651	0.4147	0.537531	11.9678
MYCTH_2067458	1.39139	-1.98683	2.2044	-0.901301	0.367429	NA	1.39139	-2.3587	2.2044	-1.06999	0.284622	NA	1.39139	-0.849936	2.19015	-0.388072	0.697963	NA	1.39139	-2.74106	2.2044	-1.24345	0.213702	NA	1.39139	1.19943	2.41225	0.497226	0.61903	NA	1.39139	1.03595	2.40635	0.430507	0.666827	NA	1.39139	1.0002	2.42229	0.412917	0.679667	NA	1.39139	2.67792	2.08664	1.28337	0.199364	0.30754	1.39139
MYCTH_2067470	72.1542	0.819215	0.35024	2.33901	0.019335	0.0570579	72.1542	1.11774	0.337089	3.31587	0.000913574	0.00336347	72.1542	0.328618	0.354614	0.926693	0.354086	0.525929	72.1542	-0.183388	0.356696	-0.514131	0.60716	0.812352	72.1542	0.328691	0.366616	0.896554	0.369957	0.49652	72.1542	0.495681	0.358901	1.38111	0.167245	0.247515	72.1542	-0.56908	0.389775	-1.46002	0.144284	0.223685	72.1542	-0.638461	0.381596	-1.67314	0.0943007	0.168758	72.1542
MYCTH_2067496	144.735	-0.148732	0.335933	-0.442743	0.657952	0.777679	144.735	0.791152	0.310358	2.54916	0.0107982	0.0289654	144.735	0.387857	0.316984	1.22359	0.221108	0.379963	144.735	0.142786	0.313969	0.454779	0.649268	0.833818	144.735	0.897085	0.330986	2.71034	0.00672133	0.0173154	144.735	1.9728	0.319294	6.17861	6.46671e-10	3.99802e-09	144.735	1.36593	0.323723	4.21943	2.44924e-05	9.66989e-05	144.735	1.32477	0.321686	4.11823	3.81798e-05	0.000181042	144.735
MYCTH_2067533	10.5399	2.43959	1.70133	1.43393	0.151591	0.285633	10.5399	1.67722	1.7486	0.959181	0.337468	0.477286	10.5399	3.46975	1.60508	2.16174	0.0306385	0.0862792	10.5399	2.27783	1.64868	1.38161	0.167092	0.429276	10.5399	2.05571	1.59743	1.28688	0.198136	0.306199	10.5399	2.6137	1.54431	1.69247	0.0905562	0.146001	10.5399	2.74504	1.53676	1.78625	0.074059	0.12713	10.5399	3.08583	1.50988	2.04376	0.0409769	0.083761	10.5399
MYCTH_2067613	2827.45	-1.9459	0.22181	-8.7728	1.74277e-18	9.74115e-17	2827.45	-1.92181	0.220304	-8.72343	2.69893e-18	1.01785e-16	2827.45	-1.36689	0.218899	-6.24438	4.25472e-10	1.16607e-08	2827.45	-0.287061	0.216677	-1.32484	0.185226	0.45561	2827.45	-2.41237	0.222872	-10.824	2.6494e-27	1.70229e-25	2827.45	-2.31796	0.221739	-10.4536	1.41135e-25	3.89875e-24	2827.45	-2.21648	0.221307	-10.0154	1.30437e-23	4.02636e-22	2827.45	-2.07797	0.219952	-9.44736	3.4748e-21	1.69024e-19	2827.45
MYCTH_2067632	35.4451	2.75839	0.566099	4.87262	1.10127e-06	1.10858e-05	35.4451	2.58488	0.563244	4.58927	4.44806e-06	2.67562e-05	35.4451	1.621	0.582753	2.78163	0.0054087	0.0214731	35.4451	1.11627	0.584588	1.9095	0.0561971	0.22363	35.4451	-1.22868	0.677633	-1.8132	0.0698012	0.130458	35.4451	-1.38657	0.676461	-2.04974	0.04039	0.0724748	35.4451	-1.39126	0.676395	-2.05688	0.0396977	0.0752524	35.4451	-1.45622	0.655863	-2.22031	0.026398	0.0577182	35.4451
MYCTH_2067689	477.844	-1.3964	0.210303	-6.63993	3.1384e-11	6.7847e-10	477.844	-1.62408	0.208088	-7.80476	5.96171e-15	1.44446e-13	477.844	-1.04602	0.201542	-5.19011	2.10168e-07	3.48747e-06	477.844	0.0869857	0.191203	0.454939	0.649153	0.833818	477.844	-1.13914	0.201226	-5.66101	1.50487e-08	1.14102e-07	477.844	-1.33669	0.201515	-6.63319	3.28514e-11	2.31858e-10	477.844	-1.67569	0.205089	-8.17053	3.0704e-16	5.16136e-15	477.844	-1.33584	0.198878	-6.71691	1.85621e-11	2.54775e-10	477.844
MYCTH_2067725	224.187	0.268152	0.205102	1.30741	0.191075	0.33666	224.187	-0.098269	0.205024	-0.479306	0.631721	0.746278	224.187	-0.187877	0.2071	-0.907178	0.364313	0.535967	224.187	-0.191778	0.201361	-0.952409	0.34089	0.622438	224.187	0.0936376	0.201354	0.465039	0.641903	0.73815	224.187	0.0801595	0.199821	0.401157	0.688305	0.766338	224.187	-0.256556	0.203266	-1.26217	0.206887	0.30019	224.187	-0.293052	0.20056	-1.46117	0.143969	0.237446	224.187
MYCTH_2067839	69.8753	-0.017448	0.391379	-0.0445809	0.964441	0.978453	69.8753	-0.0461369	0.383486	-0.120309	0.904238	0.944795	69.8753	1.37665	0.364849	3.77322	0.000161156	0.00117325	69.8753	0.577293	0.368283	1.56753	0.116991	0.348696	69.8753	0.53585	0.377453	1.41965	0.155711	0.252597	69.8753	0.764997	0.372952	2.0512	0.0402479	0.0722646	69.8753	0.994013	0.37075	2.68108	0.0073384	0.0170561	69.8753	0.465828	0.372974	1.24896	0.211681	0.321952	69.8753
MYCTH_2067869	834.1	1.08826	0.158294	6.87495	6.201e-12	1.48824e-10	834.1	0.578506	0.158813	3.64269	0.000269806	0.00112352	834.1	0.259693	0.160488	1.61815	0.10563	0.22061	834.1	-0.15599	0.160381	-0.972622	0.330741	0.612844	834.1	1.07037	0.15742	6.79948	1.04996e-11	1.24078e-10	834.1	1.21581	0.156744	7.75669	8.71756e-15	8.73166e-14	834.1	1.3753	0.156429	8.79182	1.47159e-18	3.05373e-17	834.1	0.986173	0.156616	6.29677	3.03913e-10	3.49421e-09	834.1
MYCTH_2067902	5.54995	-1.53821	1.75828	-0.874841	0.38166	0.544277	5.54995	-0.914726	1.45224	-0.629871	0.528779	0.660707	5.54995	0.702185	1.19188	0.589142	0.555766	0.70464	5.54995	-0.2965	1.26043	-0.235238	0.814024	0.919134	5.54995	2.35694	1.63026	1.44575	0.148247	0.242965	5.54995	3.69485	1.5584	2.37092	0.017744	0.0348847	5.54995	4.57012	1.53995	2.96771	0.00300032	0.00766562	5.54995	3.72585	1.55026	2.40338	0.0162443	0.0379349	5.54995
MYCTH_2067913	17.5382	1.60305	0.879071	1.82358	0.0682163	0.15513	17.5382	1.86885	0.83948	2.2262	0.0260011	0.0616211	17.5382	0.420318	0.963883	0.436068	0.662787	0.784924	17.5382	0.859031	0.878356	0.977998	0.328075	0.611524	17.5382	2.33178	0.862229	2.70436	0.00684364	0.0176095	17.5382	3.78477	0.82781	4.57202	4.83037e-06	1.82089e-05	17.5382	2.51252	0.8512	2.95174	0.00315992	0.00802142	17.5382	2.61454	0.841769	3.10601	0.00189632	0.00594691	17.5382
MYCTH_2067982	2.14782	0.486388	1.83438	0.265151	0.790893	NA	2.14782	-0.921345	2.095	-0.439783	0.660094	0.767617	2.14782	-0.851578	2.08954	-0.407543	0.683609	NA	2.14782	-1.29271	2.09757	-0.616292	0.537702	NA	2.14782	-2.47849	2.1396	-1.15839	0.246704	0.36356	2.14782	-1.22026	2.11994	-0.575614	0.564876	0.661858	2.14782	-0.192091	1.8769	-0.102345	0.918483	0.943606	2.14782	-2.94425	2.1396	-1.37607	0.168798	0.269451	2.14782
MYCTH_2068129	9.62315	-1.88434	1.74516	-1.07975	0.280253	0.44134	9.62315	-1.26488	1.43738	-0.879992	0.378864	0.519403	9.62315	-1.19844	1.43403	-0.835719	0.403313	0.572368	9.62315	-4.07597	1.75986	-2.31607	0.0205542	0.116985	9.62315	0.716388	1.83722	0.389931	0.696587	0.782871	9.62315	-1.87154	2.09766	-0.892205	0.372283	0.47628	9.62315	0.551592	1.8352	0.300561	0.763749	0.829754	9.62315	0.271047	1.83289	0.14788	0.882438	0.919974	9.62315
MYCTH_2068188	52.5802	-0.702921	0.415371	-1.69227	0.0905941	0.192807	52.5802	-0.453278	0.377216	-1.20164	0.229503	0.357766	52.5802	-0.569996	0.386418	-1.47508	0.140192	0.273326	52.5802	-0.370118	0.356081	-1.03942	0.29861	0.583561	52.5802	-0.0382056	0.314979	-0.121295	0.903457	0.937615	52.5802	-0.398053	0.320318	-1.24268	0.213985	0.303533	52.5802	-0.0673589	0.311262	-0.216406	0.828672	0.88087	52.5802	-0.471641	0.314134	-1.5014	0.133252	0.22334	52.5802
MYCTH_2068307	1420.49	7.36481	0.903157	8.15452	3.50577e-16	1.48184e-14	1420.49	8.94522	0.902404	9.91265	3.66777e-23	2.32221e-21	1420.49	9.35472	0.902347	10.3671	3.49982e-25	3.34095e-23	1420.49	9.07278	0.902326	10.0549	8.74293e-24	9.05853e-22	1420.49	1.81587	1.03609	1.75262	0.0796676	0.145758	1420.49	-0.298685	1.15652	-0.258262	0.796204	0.85381	1420.49	1.72908	1.03336	1.67326	0.0942755	0.155791	1420.49	1.53277	1.0308	1.48697	0.137023	0.228218	1420.49
MYCTH_2068390	1.04549	2.05667	2.96992	0.692498	0.488624	NA	1.04549	0.10604	3.18828	0.0332595	0.973468	NA	1.04549	1.17406	3.02608	0.387982	0.698029	NA	1.04549	-1.7055	3.1934	-0.53407	0.593293	NA	1.04549	1.77575	2.85848	0.621222	0.534453	NA	1.04549	-0.608292	3.11271	-0.195422	0.845063	NA	1.04549	-2.11534	3.13378	-0.67501	0.499669	NA	1.04549	0.590695	2.90697	0.203199	0.838979	0.889839	1.04549
MYCTH_2068429	0.261019	-0.937745	10.5188	-0.0891496	0.928963	NA	0.261019	1.13414	10.4692	0.108331	0.913733	NA	0.261019	-1.25605	10.5188	-0.11941	0.904951	NA	0.261019	-0.259971	10.518	-0.0247168	0.980281	NA	0.261019	-0.259361	10.5225	-0.0246483	0.980335	NA	0.261019	-0.42828	10.5225	-0.0407015	0.967534	NA	0.261019	1.05547	10.5191	0.100339	0.920075	NA	0.261019	-0.725093	10.5225	-0.0689091	0.945062	NA	0.261019
MYCTH_2068493	179.981	-0.321946	0.263716	-1.2208	0.22216	0.374716	179.981	-0.472834	0.258439	-1.82958	0.0673134	0.135533	179.981	-0.177552	0.253424	-0.70061	0.483546	0.644491	179.981	-0.0511327	0.244286	-0.209315	0.834203	0.930613	179.981	-0.376034	0.259771	-1.44756	0.14774	0.242386	179.981	-0.296446	0.255224	-1.16151	0.245434	0.340623	179.981	-0.41865	0.257226	-1.62756	0.103618	0.168565	179.981	0.116362	0.245535	0.47391	0.635564	0.734229	179.981
MYCTH_2068637	71.824	0.819345	0.343942	2.38222	0.0172086	0.0518088	71.824	1.2217	0.328037	3.72428	0.000195876	0.000848665	71.824	1.3294	0.327195	4.06303	4.84398e-05	0.000422097	71.824	0.120877	0.342517	0.352906	0.724159	0.87842	71.824	1.1071	0.360238	3.07324	0.00211749	0.00623672	71.824	1.26382	0.354629	3.56377	0.000365568	0.00101639	71.824	1.28387	0.354184	3.62485	0.000289124	0.000923026	71.824	1.03169	0.353646	2.9173	0.00353075	0.0101983	71.824
[truncated: 8,389 more rows]
[truncated: 47 more columns]

## Sheet: S2
Upregulated genes t1-t4 MJK20.3	Downregulated genes t1-t4 MJK20.3	Upregulated genes t1-t4 BS6.4	Downregulated genes t1-t4 BS6.4	Upregulated genes t1-t4 BS7.8	Downregulated genes t1-t4 BS7.8	Upregulated genes t1-t4 JK2.8	Downregulated genes t1-t4 JK2.8
[truncated: 1,271 more rows]
