# Supplementary material for: Transcriptomic insights into the roles of the transcription factors Clr1, Clr2 and Clr4 in lignocellulose degradation of the thermophilic fungal platform Thermothelomyces thermophilus
Source: Front Bioeng Biotechnol. 2023 Oct 6;11:1279146. doi: 10.3389/fbioe.2023.1279146 (PMC10588483; doi:10.3389/fbioe.2023.1279146)
Supplement: Supplementary file 11 [file Table13.XLSX]

## Sheet: Legends
S1_RNA Seq. raw counts values. Shown are the raw count values for all genes in ex= exponential state, SS= steady state, t1= 0.5 h, t2= 1 h, t3= 2 h, and t4= 4 h after spiking cellulose (duplicates for each condition/strain: R1, R2).
S2_Normalized RNA Seq. raw count values. Shown are the normalized raw count values for all genes in ex= exponential state, SS= steady state, t1= 0.5 h, t2= 1 h, t3= 2 h, and t4= 4 h after spiking cellulose (duplicates for each condition/strain: R1, R2). Normalization was performed via DESeq2s median of ratio method.
S3_Differential expression analysis results. Shown are the results of the differential expression analysis for all genes in ex= exponential state, SS= steady state, t1= 0.5 h, t2= 1 h, t3= 2 h, and t4= 4 h after spiking cellulose (duplicates for each condition/strain: R1, R2). Differential expression analysis was performed using DESeq2.

## Sheet: S1
gene	MJK20.3 t1 R1	MJK20.3 t2 R1	MJK20.3 t3 R1	MJK20.3 t4 R1	MJK20.3 ex R1	MJK20.3 SS R1	MJK20.3 t1 R2	MJK20.3 t2 R2	MJK20.3 t3 R2	MJK20.3 t4 R2	MJK20.3 ex R2	MJK20.3 SS R2	BS6.4 t1 R1	BS6.4 t2 R1	BS6.4 t3 R1	BS6.4 t4 R1	BS6.4 ex R1	BS6.4 SS R1	BS6.4 t1 R2	BS6.4 t2 R2	BS6.4 t3 R2	BS6.4 t4 R2	BS6.4 ex R2	BS6.4 SS R2	BS7.8 t1 R1	BS7.8 t2 R1	BS7.8 t3 R1	BS7.8 t4 R1	BS7.8 ex R1	BS7.8 SS R1	BS7.8 t1 R2	BS7.8 t2 R2	BS7.8 t3 R2	BS7.8 t4 R2	BS7.8 ex R2	BS7.8 SS R2	JK2.8 t1 R1	JK2.8 t2 R1	JK2.8 t3 R1	JK2.8 t4 R1	JK2.8 ex R1	JK2.8 SS R1	JK2.8 t1 R2	JK2.8 t2 R2	JK2.8 t3 R2	JK2.8 t4 R2	JK2.8 ex R2	JK2.8 SS R2
MYCTH_100011	15	4	10	6	2	15	9	7	3	4	3	20	37	25	9	31	1	19	23	21	21	17	8	9	42	5	15	27	8	37	48	18	30	44	3	22	28	10	4	7	11	36	12	6	9	3	12	14
MYCTH_100068	701	1087	1264	2589	1	1	1063	882	1134	2477	0	0	111	3	2	4	1	0	78	4	1	5	1	0	18	9	21	8	5	9	0	12	8	20	3	14	17934	26345	9016	8261	0	6	7080	14884	15819	6840	1	10
MYCTH_100089	4	9	13	19	0	1	12	19	11	11	0	2	15	8	1	5	1	2	18	7	8	17	0	2	8	3	9	6	0	1	8	10	11	0	0	5	39	28	10	23	0	6	25	16	37	7	1	5
MYCTH_100127	2809	8309	1894	1836	1607	1922	4016	6454	1998	2132	1319	1594	3871	15060	1701	1514	631	1980	6047	17935	2641	2178	1749	823	17523	3097	3094	2092	2091	2972	12001	5178	2507	1563	1973	3231	9302	9669	1719	2303	1687	2673	4414	6794	3434	1155	2776	1387
MYCTH_100290	79	114	115	109	116	112	96	106	96	129	99	100	140	191	366	253	66	131	166	236	244	233	159	77	336	310	648	448	215	247	255	403	562	485	197	393	447	344	210	273	218	346	209	145	469	157	334	173
MYCTH_100400	18	20	23	13	0	38	4	9	13	15	0	24	25	29	36	50	0	70	33	52	28	70	0	38	160	40	127	151	0	220	73	52	46	34	1	156	138	81	74	65	0	109	83	36	109	33	1	81
MYCTH_100401	3	3	2	5	2	17	6	1	2	3	0	14	7	11	9	19	1	22	12	14	14	11	4	6	22	5	20	4	3	47	11	3	27	8	5	54	25	9	14	21	9	24	12	4	12	4	16	12
MYCTH_100435	18	8	7	10	9	14	11	17	8	9	15	10	12	5	13	24	5	14	25	21	15	33	14	5	13	13	32	36	38	2	15	32	10	25	27	18	55	27	12	9	18	41	17	14	24	10	27	5
MYCTH_100489	190	260	241	223	133	252	168	302	245	267	116	244	328	330	247	373	89	359	363	415	425	495	201	172	309	205	328	317	133	243	372	447	395	407	115	475	561	378	305	312	97	542	355	376	875	206	183	272
MYCTH_100518	556	8991	22932	24444	0	4	1436	14822	27554	22492	0	0	0	0	1	1	0	1	1	0	0	0	0	0	1	2	12	86	0	0	0	20	14	80	0	2	4701	37489	47856	55098	0	4	3535	15622	109820	34927	0	18
MYCTH_100519	486	1072	640	600	193	256	513	1156	535	729	211	216	378	455	389	345	147	294	387	516	420	397	336	143	1282	661	1022	917	713	824	1310	1084	1155	966	706	1065	3554	3662	1216	1603	653	1164	2371	1762	2224	727	1146	631
MYCTH_100541	3	5	5	4	5	0	2	9	6	2	3	4	2	5	12	8	2	4	10	5	13	14	3	0	24	11	32	15	42	1	21	5	26	25	23	24	31	23	16	15	9	23	22	9	34	17	31	5
MYCTH_100566	0	0	0	0	0	0	0	0	0	0	0	0	0	0	0	0	0	0	0	0	0	0	0	0	2	0	0	0	0	0	0	2	1	0	0	1	0	1	0	1	0	1	0	2	0	1	3	2
MYCTH_100589	129	223	273	440	4	116	196	265	257	488	13	87	246	171	56	117	9	164	169	115	75	160	13	46	212	121	151	362	41	217	230	123	294	354	54	369	4579	3796	1046	2055	53	966	1275	1530	1542	936	96	180
MYCTH_100608	3	9	6	11	0	9	11	8	8	10	0	9	10	8	5	4	0	11	11	11	11	11	0	4	77	47	33	11	0	52	49	32	26	24	3	81	128	38	23	52	0	61	68	22	43	7	6	37
MYCTH_100654	543	489	359	385	327	467	454	439	304	398	354	427	710	591	628	793	177	554	757	850	916	884	498	264	1725	998	1717	1862	765	1328	1675	2026	2131	2035	779	2291	3748	2000	1106	1366	741	2256	2489	1269	2541	697	1344	1046
MYCTH_100744	100	130	155	247	123	198	114	116	147	248	179	145	123	167	267	298	89	208	137	198	234	368	300	116	1277	657	1621	1758	1314	1561	915	993	1613	1579	1265	2509	2006	1223	1224	1634	1331	2235	1313	549	2090	763	2058	1184
MYCTH_100777	23	37	35	39	22	45	29	27	35	48	20	21	40	57	85	86	17	40	42	75	91	111	57	15	397	291	472	522	222	258	319	348	452	321	209	244	398	340	246	261	232	274	206	191	519	125	324	156
MYCTH_100809	251	658	916	986	148	320	270	425	604	940	173	229	303	209	392	260	106	343	349	233	261	345	277	150	782	352	699	764	578	770	854	353	654	545	563	1261	3043	4465	2523	4344	538	1205	2281	2008	6253	2545	900	634
MYCTH_100838	12	80	18	26	9	42	54	102	24	40	14	39	32	24	36	57	5	35	24	48	33	47	23	18	226	77	192	174	40	115	156	115	154	159	43	159	272	251	96	60	26	165	279	177	265	30	43	103
MYCTH_100975	48	39	32	50	26	66	38	41	20	35	38	39	61	66	117	118	24	90	101	77	147	151	49	44	158	79	189	179	90	135	99	87	189	148	100	217	189	151	70	67	91	194	121	71	204	35	115	82
MYCTH_101019	179	209	137	118	121	163	112	167	130	129	102	144	120	87	152	94	56	196	141	114	131	136	167	103	136	118	205	109	97	178	110	63	132	94	73	154	236	181	62	114	123	196	134	64	193	70	73	79
MYCTH_101105	44	77	75	122	35	85	48	78	76	104	51	70	95	82	50	68	26	99	86	72	46	74	65	53	2097	726	1156	1553	928	2043	1639	942	1255	1213	1022	2469	3954	2199	1088	2359	1074	3098	2147	1051	2286	1112	1742	1175
MYCTH_101107	12	22	12	31	7	27	11	12	19	18	18	20	22	31	35	33	8	44	23	18	33	40	30	20	24	7	11	33	17	18	43	13	46	38	19	24	70	30	21	19	8	58	27	14	38	12	26	12
MYCTH_101172	32	22	28	24	14	26	22	23	21	29	11	25	18	19	22	29	4	13	17	18	19	24	23	11	25	3	25	30	36	16	23	13	19	14	16	26	179	66	43	88	18	88	87	44	83	36	32	37
MYCTH_101222	1	1	3	1	1	1	2	1	0	0	2	1	3	0	1	5	2	1	1	3	7	3	5	0	3	2	1	3	3	0	0	0	3	13	2	5	15	3	2	1	0	1	4	2	3	2	10	1
MYCTH_101224	2	8	4	2	3	2	2	1	1	5	2	2	2	5	1	3	2	1	1	2	2	5	3	4	26	4	19	14	7	23	4	11	14	0	4	16	17	8	5	5	21	18	6	6	12	8	17	9
MYCTH_101261	6	9	20	26	3	24	10	16	15	23	5	16	26	40	36	40	2	38	29	23	15	48	7	11	261	153	216	166	29	201	394	218	415	234	34	355	364	218	210	367	47	487	248	135	410	227	61	204
MYCTH_101321	8	2	7	7	1	12	5	2	2	3	2	1	8	9	11	16	3	11	3	7	16	17	4	5	43	14	81	29	5	25	8	31	52	38	9	43	33	33	13	25	5	35	30	13	65	11	13	13
MYCTH_101345	15	23	59	138	3	52	12	8	68	116	7	28	7	9	20	36	1	58	13	14	14	49	9	23	15	22	21	18	19	41	6	7	13	15	25	105	122	59	144	498	6	325	23	7	94	69	11	29
MYCTH_101354	4	18	22	90	1	7	12	25	40	123	0	6	13	9	3	19	0	5	13	6	15	33	0	2	30	4	37	29	0	11	36	26	8	17	2	29	151	169	116	171	2	15	176	91	177	91	4	14
MYCTH_101394	455	641	506	788	241	694	385	626	450	914	302	605	910	885	910	1100	136	909	992	1141	1103	1215	427	418	3058	1487	2752	2865	1037	2676	3229	2933	3006	2889	1071	4035	6041	3726	1868	2887	851	3643	3537	2093	3934	1375	1595	1925
MYCTH_101399	74	62	54	77	58	110	71	63	63	90	94	106	145	104	157	218	48	157	153	139	148	247	124	71	289	121	237	307	139	166	203	233	235	297	133	361	604	265	179	181	82	340	342	226	540	101	243	142
MYCTH_101406	45	41	57	150	108	145	93	66	88	138	95	130	86	37	26	28	59	157	101	34	21	46	195	80	381	95	100	110	330	402	258	145	125	109	392	602	661	212	126	405	293	812	282	92	277	191	622	276
MYCTH_101411	294	315	508	799	1108	814	218	307	443	763	1034	577	194	256	623	791	622	835	215	275	459	940	1480	429	1021	537	1564	1682	2743	1907	577	514	1092	1224	2488	2944	1332	979	893	1938	2306	2375	1169	431	1893	858	3758	1330
MYCTH_101506	23	56	64	70	13	49	30	48	42	68	11	41	46	55	54	98	6	44	32	56	58	129	27	23	153	71	220	224	73	118	119	71	189	171	52	245	276	360	220	304	65	183	241	192	465	153	88	105
MYCTH_101575	49	75	38	58	32	47	42	62	30	49	27	49	78	87	55	108	21	96	94	71	69	99	64	39	171	103	132	153	39	51	162	83	98	124	37	131	121	71	26	29	51	94	82	47	94	23	75	57
MYCTH_101588	176	249	225	196	179	196	173	249	211	246	209	205	386	460	342	448	116	227	410	517	496	508	290	121	1034	491	1009	881	397	371	935	746	994	894	490	670	1169	887	473	585	379	741	655	480	1059	255	716	373
MYCTH_101623	6	2	2	1	6	7	2	2	3	2	3	8	11	2	5	3	2	10	5	3	7	5	5	5	7	2	19	3	3	4	1	2	5	0	3	9	10	5	4	16	15	6	3	2	4	1	7	5
MYCTH_101673	12	6	8	11	13	16	10	26	7	17	9	15	19	36	26	20	5	30	28	34	24	22	19	17	66	54	47	47	20	36	62	37	48	30	48	50	147	58	34	42	27	87	64	44	60	17	56	18
MYCTH_101679	26	33	42	44	24	35	20	17	33	44	39	31	22	19	28	26	4	35	26	21	21	28	31	17	798	335	727	873	487	1048	460	579	753	674	512	1676	1271	740	688	995	540	1284	850	407	1299	522	730	596
MYCTH_101730	1	3	3	2	2	0	0	0	2	0	1	4	0	2	3	5	1	0	2	2	5	2	4	1	4	7	8	4	6	3	0	2	13	0	11	4	11	4	2	4	10	5	4	5	11	0	4	0
MYCTH_10175	6	16	21	44	22	28	11	10	18	50	45	31	15	19	35	37	16	30	8	14	21	29	45	22	196	117	272	242	341	332	149	138	241	180	416	406	324	272	248	360	438	477	179	117	541	225	687	266
MYCTH_101762	16	18	40	74	68	66	12	11	33	79	90	50	14	33	63	70	48	81	17	30	32	67	135	40	74	76	219	185	343	271	58	69	144	144	372	440	161	135	170	284	309	364	114	61	291	150	530	181
MYCTH_101800	8	16	15	32	3	5	12	8	11	24	7	3	9	12	8	25	1	2	23	6	11	30	3	0	37	6	12	14	14	0	23	0	15	10	8	15	14	25	17	12	4	20	15	19	21	5	7	8
MYCTH_101870	20	34	31	34	27	29	26	14	11	28	24	24	31	31	44	29	10	30	47	46	53	50	34	15	145	47	78	83	186	121	143	102	158	96	170	233	256	171	152	189	102	221	75	45	186	68	209	79
MYCTH_101972	0	7	0	3	2	2	8	8	1	1	1	0	4	5	2	2	0	1	8	3	6	5	0	1	25	10	17	1	4	4	2	11	10	5	4	7	57	35	12	14	5	10	25	25	56	2	3	6
MYCTH_102118	0	1	2	2	0	0	0	0	1	1	1	2	3	2	1	4	0	1	0	1	3	1	2	0	13	1	12	6	5	7	20	8	13	2	3	15	9	12	6	1	17	14	13	5	11	0	1	6
MYCTH_102133	2	6	10	10	0	5	3	2	9	5	0	5	9	8	6	4	1	8	15	2	6	3	0	5	7	6	15	9	6	21	19	1	12	0	0	19	9	20	5	9	0	1	2	4	11	4	1	10
MYCTH_102138	429	1533	761	683	47	361	543	1746	877	1114	44	443	253	660	145	63	16	265	93	458	258	117	54	148	2600	925	494	165	104	414	1573	1331	295	86	113	689	551	925	663	1026	137	636	908	665	1541	609	193	350
MYCTH_102172	7	34	21	30	0	8	24	39	31	24	2	6	37	56	129	103	2	3	50	50	188	117	1	4	98	172	501	193	4	52	46	100	283	195	9	45	248	290	102	108	25	45	89	98	139	51	24	20
MYCTH_102226	0	0	0	0	1	0	0	0	0	1	1	0	0	0	0	0	0	0	0	0	0	0	3	0	0	0	3	0	4	0	0	0	0	0	0	0	0	3	3	3	0	3	4	1	0	0	8	0
MYCTH_102290	62	75	69	41	21	42	56	80	50	49	21	18	135	137	75	85	5	36	147	138	92	111	37	23	532	275	311	294	102	200	346	542	361	250	90	290	665	500	266	207	83	251	278	361	541	136	167	123
MYCTH_102295	149	199	185	161	193	230	173	185	163	200	189	143	247	215	201	281	74	213	278	305	383	334	203	82	428	262	415	276	224	293	292	334	333	253	205	386	380	305	236	231	184	344	227	184	620	128	288	178
MYCTH_102297	1	3	1	2	0	6	2	5	3	3	1	1	3	4	4	4	2	7	5	4	7	9	1	2	6	11	25	7	9	2	15	7	6	1	6	9	15	12	10	10	8	15	7	6	15	2	6	4
MYCTH_102322	242	1344	1085	726	13	5	1901	2444	1229	1487	17	4	65	10	8	3	5	9	49	7	5	13	19	6	20	7	16	13	56	11	34	19	29	3	37	40	4024	3746	1535	624	42	20	2495	1997	3300	313	56	10
MYCTH_102448	1	0	1	0	1	4	1	0	0	1	1	1	1	0	3	3	0	1	3	1	5	5	1	0	8	3	5	9	5	4	0	4	0	0	0	10	2	4	3	2	2	6	1	1	2	1	2	1
MYCTH_102510	39	77	69	95	108	121	62	69	64	106	118	82	106	88	113	124	71	135	87	109	118	141	170	60	348	169	276	243	374	332	233	236	249	233	363	435	498	265	196	233	358	421	279	165	421	101	457	198
MYCTH_102522	171	218	97	91	13	1782	241	233	93	160	22	1529	64	81	75	168	12	857	88	154	135	211	19	814	923	181	328	422	31	5845	282	136	163	285	33	2662	491	416	144	150	13	2050	273	154	184	60	37	1913
MYCTH_102533	223	259	188	207	160	226	273	284	144	215	175	191	370	360	260	296	123	256	424	482	289	368	282	127	1006	455	764	721	506	540	803	738	807	628	497	931	1703	1156	539	622	436	860	838	589	1016	286	776	375
MYCTH_102652	94	78	69	117	77	103	65	38	52	110	82	73	85	91	95	114	34	172	109	101	129	122	117	50	67	36	51	33	111	107	96	92	81	54	111	230	287	175	83	112	119	219	136	67	150	85	166	100
MYCTH_102790	74	81	56	59	74	85	55	61	65	69	66	62	52	73	109	157	32	107	86	111	119	156	94	49	183	63	190	252	183	109	165	170	129	188	145	289	338	222	103	139	117	202	190	84	257	61	202	113
MYCTH_102792	64	70	87	107	147	130	63	69	95	119	173	74	55	126	85	108	64	117	74	145	103	129	237	56	275	138	229	216	456	293	234	141	169	165	482	518	352	251	156	206	443	425	238	147	397	120	696	201
MYCTH_102797	61	85	84	94	44	26	37	48	47	71	51	22	20	35	75	70	26	25	34	50	40	60	65	15	232	167	512	591	249	206	220	141	390	290	256	210	635	776	354	951	188	286	486	243	906	414	366	110
MYCTH_102849	0	1	0	2	0	3	1	0	2	2	0	0	2	0	0	2	0	1	2	1	0	1	0	0	0	4	6	3	0	0	0	0	0	0	0	1	11	6	2	1	0	0	3	2	1	0	0	0
MYCTH_102871	31	62	53	65	52	59	51	85	66	62	69	75	64	102	81	127	30	74	114	124	100	118	103	45	172	87	151	103	115	103	152	126	152	129	109	229	245	163	108	82	102	147	141	122	307	69	114	91
MYCTH_102878	28	47	74	53	1	21	15	17	35	30	1	22	69	48	62	56	1	34	90	88	82	132	6	25	912	309	474	420	27	272	506	146	232	178	23	272	415	467	236	369	20	179	127	154	399	131	31	77
MYCTH_102943	24	34	23	37	23	55	18	31	38	46	34	20	37	37	32	48	18	41	36	35	42	56	41	33	289	209	254	284	140	252	114	75	206	130	117	249	376	191	98	200	74	331	295	161	236	102	193	144
MYCTH_102965	327	4394	386	282	453	314	1050	4514	293	288	606	253	1341	14260	1006	1170	243	183	3054	13709	1362	1485	921	95	22459	2735	2032	2472	942	343	22535	5051	2270	2002	1072	272	1086	5626	356	338	794	348	712	5744	981	163	1461	127
MYCTH_102971	33	172	154	155	25	28	69	180	146	160	25	32	162	130	120	108	8	41	225	110	84	132	31	14	169	101	333	199	152	74	185	131	261	86	129	164	688	892	332	429	130	185	519	763	1027	331	132	108
MYCTH_102977	63	100	89	161	27	1495	103	120	87	167	28	972	193	144	76	148	8	1428	185	148	110	197	58	971	1155	251	525	496	142	7409	1294	509	524	497	151	12486	896	502	271	649	190	7612	553	358	677	274	295	5375
MYCTH_102985	260	526	485	462	144	319	308	494	403	466	178	409	444	582	715	580	102	502	544	745	553	610	251	221	7368	3777	5579	5394	2721	5156	5727	5169	6481	5455	2973	7396	11804	12014	5115	7149	2246	9565	7242	4872	11762	4182	4430	4554
MYCTH_102997	1	1	1	2	0	0	4	1	2	8	0	1	2	1	3	4	0	0	0	2	2	1	0	1	0	0	3	5	2	0	0	3	1	0	1	2	5	1	20	1	1	9	1	1	24	6	1	4
MYCTH_103022	1	0	1	0	0	0	0	0	2	0	0	1	0	2	0	0	0	0	1	0	0	1	0	0	2	4	0	2	0	0	0	0	3	3	0	0	2	1	0	1	0	3	2	1	8	0	1	1
MYCTH_103025	392	718	592	465	247	436	476	605	492	463	201	341	609	915	715	680	119	572	688	1140	938	808	427	267	1546	870	1117	1004	450	886	1259	1618	1331	945	536	1565	2181	2056	963	1095	448	1283	1293	1031	2262	558	790	703
MYCTH_103032	24	54	78	126	1	25	66	82	78	133	3	34	17	22	26	22	2	30	44	32	42	36	2	25	151	47	116	75	24	129	117	83	68	42	18	171	180	184	125	234	12	111	182	149	334	155	18	53
MYCTH_103061	137	178	184	143	120	194	146	198	195	181	119	198	217	301	356	319	79	235	319	411	331	344	229	128	1303	580	1134	1074	482	633	1167	1234	1363	1157	528	1041	1952	1352	609	664	490	1055	1157	732	1617	344	806	529
MYCTH_103070	3	5	2	4	0	0	0	1	2	6	0	0	1	0	0	1	0	0	0	0	0	1	0	0	0	0	0	0	3	0	0	0	0	1	1	0	1	1	1	6	5	2	1	0	9	3	6	0
MYCTH_103080	144	593	290	278	55	97	286	638	212	216	47	69	377	376	125	105	25	99	428	420	196	133	122	64	964	382	383	160	170	268	776	625	412	157	170	387	1171	1745	639	522	234	329	681	846	904	220	298	186
MYCTH_103090	24	82	24	49	15	106	28	45	30	36	30	79	90	295	111	110	10	119	138	322	160	111	43	46	214	118	91	92	24	114	191	161	93	79	13	150	54	74	23	37	16	102	45	64	50	12	22	53
MYCTH_103096	51	77	60	26	5	15	29	33	32	39	13	22	33	31	17	33	3	23	28	28	21	31	18	11	282	115	223	298	85	96	391	145	295	261	106	204	358	307	180	344	77	300	314	138	279	123	187	100
MYCTH_103122	70	50	71	59	53	78	56	54	58	65	47	66	87	64	100	135	27	90	77	100	134	133	62	53	108	47	137	90	47	79	90	93	100	75	45	154	150	87	84	120	18	148	62	51	182	35	94	66
MYCTH_103124	5	8	7	7	5	4	4	7	6	5	5	3	21	10	4	9	3	5	16	17	10	6	6	2	29	3	17	3	21	10	10	8	8	19	9	21	67	60	60	37	10	22	29	51	99	31	16	14
MYCTH_103134	44	79	58	31	22	32	40	56	64	39	26	18	70	75	101	92	12	26	69	100	96	110	21	6	19	26	42	18	28	8	28	34	90	43	25	34	145	81	34	29	30	14	39	31	62	6	26	17
MYCTH_103164	0	0	0	0	0	0	0	0	0	1	0	0	0	0	0	0	0	0	0	0	0	0	0	0	0	0	0	0	5	0	0	0	0	0	0	0	0	1	3	1	0	2	1	0	1	0	0	2
MYCTH_103320	2	2	1	2	0	1	2	0	0	2	1	1	1	2	5	2	1	3	0	2	4	3	1	4	6	11	11	3	0	0	0	5	2	0	3	5	12	6	2	7	0	4	7	3	8	1	1	0
MYCTH_103330	18	46	77	155	37	111	35	41	71	130	38	77	24	100	93	112	21	84	42	71	84	144	62	55	249	153	262	220	172	245	220	363	378	211	164	508	310	241	301	490	204	538	158	139	742	289	234	286
MYCTH_103334	145	245	312	330	155	268	191	272	250	348	221	184	263	449	502	387	103	303	336	585	453	447	349	120	2291	1329	2531	2056	1603	1861	2079	2225	2938	2067	1562	3403	3751	2712	1875	2705	1322	2640	1925	1186	4038	1219	2239	1456
MYCTH_103379	70	161	95	103	35	47	72	106	89	109	36	30	159	146	192	173	15	27	225	244	339	238	55	16	615	293	632	482	122	114	752	374	622	422	127	155	909	687	177	252	73	134	394	331	365	107	167	60
MYCTH_103537	279	2069	4331	4439	5	53	728	3481	6805	5891	7	35	284	69	58	63	2	43	251	44	61	127	6	19	61	30	47	45	20	113	54	45	45	63	14	193	5098	10688	6568	9668	10	177	4879	7664	17615	6310	24	83
MYCTH_103571	52	69	90	122	72	123	56	82	78	158	102	111	99	95	142	170	53	164	67	91	148	170	146	80	249	126	257	263	202	271	187	186	329	287	201	400	505	307	186	365	169	499	292	145	465	159	375	167
MYCTH_103590	26	63	58	74	15	79	43	80	65	71	19	40	57	101	49	60	5	56	67	82	57	46	44	23	611	277	323	266	95	250	413	519	428	271	100	458	549	300	179	192	92	428	277	220	377	132	133	233
MYCTH_103611	9	7	8	18	8	14	3	8	12	16	14	3	9	13	17	22	8	6	14	14	19	26	25	8	100	51	152	162	118	58	71	83	149	87	146	95	188	131	63	90	73	105	96	72	203	40	227	54
MYCTH_103620	0	1	0	0	3	0	1	0	0	1	5	1	0	0	0	1	1	0	0	2	0	1	2	0	22	3	7	7	8	3	2	0	10	1	14	7	17	5	3	2	24	8	18	4	6	2	15	5
MYCTH_103628	364	410	448	444	369	532	324	328	367	490	389	405	504	430	595	611	216	628	537	601	687	750	522	312	779	427	913	610	622	687	703	651	795	671	649	1341	1204	802	532	832	572	1061	697	342	930	354	825	483
MYCTH_103671	0	0	1	4	1	0	0	3	0	0	0	1	0	12	58	77	1	2	4	4	36	39	1	1	22	67	348	288	4	0	13	26	172	192	4	4	15	9	11	8	11	24	10	9	48	6	5	5
MYCTH_103702	3268	9284	12890	13806	5	90	4289	9545	9430	14631	7	104	791	405	68	125	2	42	589	382	133	192	11	33	727	240	275	235	14	171	566	483	289	219	13	324	25898	45540	25288	25013	3	197	19198	34079	59021	18802	18	115
MYCTH_103794	0	5	2	7	2	2	0	1	5	10	5	2	3	7	8	5	3	3	0	11	11	13	4	5	36	30	68	32	14	14	19	14	61	60	29	26	48	54	27	36	28	32	25	25	64	19	34	16
MYCTH_103797	111	208	219	121	6	100	129	144	206	201	16	110	406	591	785	1128	2	131	587	1238	1872	1476	10	76	650	505	1144	762	4	177	401	1032	1358	882	13	198	336	461	308	248	11	212	130	246	749	110	14	79
MYCTH_103818	3	1	4	4	14	6	0	0	6	4	9	4	6	0	5	6	9	9	5	5	4	7	24	3	0	0	5	10	32	5	6	0	2	5	28	18	6	9	0	6	27	18	8	3	4	6	51	3
MYCTH_103867	54	35	34	26	11	33	32	24	22	32	18	31	46	27	24	23	11	33	52	52	41	42	34	15	55	36	22	21	24	36	73	42	30	11	29	64	176	90	52	38	4	92	84	29	58	16	25	12
MYCTH_104005	19	28	38	40	7	45	22	19	35	41	9	24	22	59	102	109	4	41	38	71	73	122	23	26	136	130	193	195	65	92	96	147	173	167	77	205	212	162	104	125	46	196	117	68	200	69	77	91
MYCTH_104059	94	143	114	117	78	123	125	119	88	164	128	125	135	167	152	164	58	160	171	234	158	216	160	82	1714	729	1379	1416	1238	1263	1286	1179	1358	1320	1145	1875	3078	1913	1196	1509	1197	1828	1444	916	2257	716	1879	916
MYCTH_104076	188	410	165	273	118	207	248	339	149	292	119	209	188	238	291	262	60	296	178	244	236	264	196	105	1446	842	1344	1425	424	537	868	486	1478	902	640	747	3125	2027	586	1119	483	1564	1925	798	1591	682	1183	511
MYCTH_104102	3	1	2	1	2	2	1	0	2	2	0	2	0	1	1	2	1	2	0	0	0	1	0	1	5	0	8	16	3	0	6	12	7	4	3	7	9	2	9	7	2	6	1	3	7	5	6	2
MYCTH_104106	27	40	28	29	16	79	38	39	15	28	15	49	56	103	72	78	6	62	49	118	75	131	23	48	1193	595	631	422	44	329	726	592	422	256	83	371	167	125	76	113	71	301	124	86	201	68	71	161
MYCTH_104267	31	56	45	33	43	58	39	29	31	63	47	32	38	38	57	59	30	58	41	57	66	81	67	26	165	84	207	220	128	263	115	89	178	194	163	250	278	136	91	150	142	231	145	93	209	49	280	145
MYCTH_104380	147	107	89	106	196	144	128	92	66	128	166	88	147	131	168	144	111	140	141	161	192	219	246	77	267	96	300	228	352	268	194	177	236	186	420	326	441	278	163	248	308	340	283	119	311	94	496	166
MYCTH_104386	30	44	43	52	19	47	22	25	47	53	11	55	51	55	179	153	5	44	55	56	138	133	9	20	84	44	151	142	41	36	40	77	132	92	20	97	105	83	66	60	27	85	70	42	144	36	37	45
MYCTH_104570	2	9	2	7	27	8	8	7	7	2	14	1	2	2	6	14	22	1	3	0	7	21	37	2	38	8	35	37	124	19	34	21	47	26	109	54	75	50	15	15	96	55	46	20	58	6	192	25
MYCTH_104582	6	11	10	9	5	13	9	9	12	14	10	11	18	18	16	17	3	6	11	8	11	24	12	3	55	43	56	23	20	11	12	27	41	23	16	37	44	18	10	27	6	18	16	10	27	5	31	11
MYCTH_104628	76	124	46	85	6	20	66	76	47	97	7	18	173	49	39	79	1	16	134	53	51	98	9	13	502	329	549	664	100	283	468	365	564	428	111	407	3463	2233	596	820	73	408	2217	1552	1651	675	180	168
MYCTH_104665	418	257	152	147	1	11	304	181	116	136	3	6	159	11	8	24	0	6	144	22	21	30	3	6	10	2	13	2	8	9	2	14	11	2	13	19	3235	821	234	331	0	8	1532	337	355	129	7	8
MYCTH_104673	329	2260	1726	1171	2	11	874	3133	1507	1700	7	15	345	171	125	259	0	20	232	179	115	273	13	14	43	23	16	16	2	17	18	43	21	12	6	21	1979	3675	1505	928	10	21	1418	2086	3578	572	11	12
MYCTH_104674	185	1792	1468	1104	0	22	605	2008	1305	1158	3	5	412	309	188	433	1	8	267	231	159	401	6	3	247	114	192	99	23	38	106	110	141	61	13	53	7730	15210	6198	3688	20	51	6729	7876	16053	2502	29	30
MYCTH_104717	2	2	6	26	25	49	7	6	24	73	24	34	10	2	10	20	7	70	1	7	5	9	28	36	187	68	227	151	621	2323	141	75	120	105	623	2174	366	83	206	509	552	1703	260	91	556	832	1172	730
MYCTH_104726	188	181	229	312	2	662	112	102	331	391	4	564	702	644	1045	1188	1	721	863	769	1035	1019	6	295	915	475	1664	986	12	754	818	720	1077	464	14	1420	1226	422	644	819	10	1817	1273	791	3561	716	14	1380
MYCTH_104802	169	370	221	230	114	178	189	335	267	262	155	158	429	590	447	432	91	254	486	700	446	484	235	104	1818	805	1176	883	596	520	1728	842	1358	851	649	860	2107	1887	868	1078	479	1026	889	770	1721	548	925	375
MYCTH_104827	43	89	35	71	32	83	66	107	44	73	41	51	144	180	66	120	23	61	150	149	115	147	54	37	390	231	309	318	97	128	266	246	213	274	112	224	396	323	123	177	102	249	266	216	384	115	188	103
MYCTH_104887	91	213	186	131	98	127	158	227	208	144	120	92	229	436	443	477	64	88	285	562	681	597	274	69	753	727	1479	1229	431	205	366	715	1354	949	339	167	571	549	298	216	360	234	241	265	546	86	569	108
MYCTH_104936	182	243	213	159	123	132	115	188	158	191	123	84	101	173	187	179	76	124	121	143	196	272	223	56	342	143	401	347	393	240	314	232	371	261	395	367	961	672	319	363	326	403	673	348	557	217	612	178
MYCTH_104945	124	174	188	206	202	150	103	173	134	191	171	120	154	158	185	190	131	167	170	169	182	251	250	67	346	379	696	604	627	545	276	270	581	505	615	787	1081	860	382	704	589	710	464	378	860	365	781	327
MYCTH_104959	92	150	153	242	97	195	117	128	138	275	114	195	115	98	102	135	61	216	97	79	98	143	207	84	429	155	415	618	314	443	336	263	473	452	341	729	929	595	270	714	268	1101	559	359	780	478	572	402
MYCTH_105006	529	698	713	632	369	483	595	825	534	907	535	618	1010	1099	613	762	278	647	1130	1418	970	797	774	296	2612	1213	1331	1515	1102	1178	2230	1620	2198	1366	1552	1567	4813	3053	1420	2098	1119	2935	1827	1715	3455	1188	2517	850
MYCTH_105063	124	147	163	396	188	243	108	135	115	347	213	197	156	134	40	85	114	274	138	98	47	90	311	141	472	171	150	172	660	643	387	150	177	148	738	1038	1402	904	630	947	720	1006	754	485	1354	656	1185	512
MYCTH_105072	4501	5099	4986	5182	3713	5683	3133	4726	4606	6267	3463	5600	3515	4295	7452	6572	2225	8307	4047	5709	6840	7983	4542	3211	4515	2603	7317	8465	5675	8320	5002	4381	7999	8486	6017	15092	11968	9842	6229	10524	5132	13291	8343	4484	13907	6280	8327	6702
MYCTH_105128	24	48	21	32	240	102	20	35	17	31	246	77	85	282	429	324	197	138	56	188	361	270	405	57	133	286	298	257	269	56	280	805	648	429	328	263	174	89	42	52	351	357	115	60	118	34	500	362
MYCTH_105130	557	652	641	588	689	769	548	615	535	603	626	568	782	692	626	614	329	863	835	903	983	920	948	434	1190	720	1111	665	1008	967	826	793	1029	656	915	1583	1855	1186	959	1052	881	1290	903	672	1956	552	1233	692
MYCTH_105157	310	396	562	756	297	534	407	447	505	810	330	486	716	528	376	770	226	728	791	778	482	1126	637	365	1215	480	1053	1381	1207	1253	1100	756	1207	1450	1069	1855	2871	1889	1548	2181	860	2083	1805	1130	3068	1185	1695	1094
MYCTH_105197	256	394	413	261	120	178	230	253	279	309	119	166	250	248	179	198	93	201	290	324	243	338	194	97	546	219	371	361	334	365	447	296	313	283	412	478	1026	629	337	551	323	493	542	342	762	205	526	264
MYCTH_105286	1108	1922	1404	1440	923	1245	1081	1971	1421	1779	976	1371	1494	1758	2195	1734	614	1666	1871	2402	1953	2084	1607	879	3975	2029	3720	3735	1942	3030	3372	3399	3638	3238	2092	4333	6776	4939	2787	3468	1819	3847	4126	2417	5602	1518	2920	1872
MYCTH_105318	118	215	232	297	105	227	161	183	177	278	124	206	215	239	315	441	70	256	304	369	264	454	227	129	586	217	452	636	272	610	399	422	524	653	238	829	1195	700	476	698	247	756	627	377	819	291	404	329
MYCTH_105405	3257	1374	2249	7625	7874	6004	1793	1243	2289	8305	8577	4119	1759	809	931	1523	4433	7095	1903	857	581	1991	13476	3685	2458	877	1500	1480	13210	8538	1649	889	883	1287	12512	11487	6989	2095	2045	7946	11962	10726	3306	590	3342	3969	17521	4969
MYCTH_105482	45	22	27	695	319	980	26	35	16	232	492	532	56	64	16	23	217	604	10	19	6	10	749	82	252	88	118	13	2622	1063	619	223	136	50	3180	4035	2695	616	725	2229	3426	24737	874	167	667	983	6117	4059
MYCTH_105575	10	19	23	17	49	22	9	10	24	22	66	23	29	25	46	63	39	30	37	31	34	102	109	17	64	37	75	100	211	93	45	46	57	66	211	88	110	32	43	85	202	115	53	41	145	46	335	55
MYCTH_105600	119	100	96	160	141	199	155	92	87	157	193	196	148	138	195	227	107	262	146	133	211	257	341	131	316	172	388	462	355	399	113	185	338	291	349	626	481	271	196	325	304	559	241	122	441	175	549	293
MYCTH_105650	4245	1956	2831	7546	10388	6504	2493	1823	3132	6960	8941	4207	2665	1277	1395	2142	4584	7261	3054	1645	1319	2847	13924	3376	3983	1283	2466	2499	14918	11156	2978	1921	1928	1933	16865	14905	11166	3572	3204	10012	15361	13904	5629	1530	5125	4807	24283	6737
MYCTH_105669	343	386	405	561	354	554	363	344	358	580	459	383	455	449	631	669	247	662	484	568	594	801	727	310	733	379	724	730	565	779	598	584	787	663	607	1394	1197	848	518	783	507	1245	854	476	1183	526	899	669
MYCTH_105777	461	969	1000	1018	284	664	615	878	720	1054	339	680	1064	1154	1547	1166	175	936	1156	1372	1155	1382	574	466	2656	1281	2178	2221	1053	1830	2407	1989	2709	2387	1029	2606	5402	5030	2673	3484	691	3721	2627	1887	5382	1679	1684	1415
MYCTH_105786	149	232	224	303	179	270	165	191	182	306	178	174	193	211	326	353	110	296	199	320	350	490	253	158	836	433	978	1088	673	963	661	751	974	900	588	1389	1529	1029	732	855	554	1107	1194	525	1434	484	961	690
MYCTH_105822	4253	5132	4372	4005	2588	3618	4680	4504	3936	4439	2404	2720	5865	7026	6291	7291	1298	4062	7320	10286	10004	10634	3551	1942	6120	3161	5171	5225	2183	2807	5050	5437	5586	5130	2328	4792	10374	5916	3154	3798	1927	3919	5021	3287	6994	1891	3255	1865
MYCTH_105847	538	871	1162	2006	1427	1886	723	952	1143	1572	1584	1197	1001	1135	722	977	692	1604	1270	1350	618	1258	2620	916	3203	1084	1226	1005	5572	5162	2613	1927	1384	1071	5288	7467	4912	3061	2712	4158	4490	6063	2411	1265	4764	1961	7819	3041
MYCTH_105869	26	43	54	81	55	75	22	38	48	86	82	50	36	31	50	69	46	57	34	35	34	104	143	54	45	25	52	48	89	66	31	34	24	53	71	89	68	39	29	42	66	71	42	35	69	27	70	36
MYCTH_105966	79	216	135	178	107	190	76	141	121	149	138	116	111	217	65	106	89	172	153	171	70	148	243	107	791	453	330	342	547	775	586	567	272	249	599	1040	947	1142	294	595	514	796	584	669	786	265	770	539
MYCTH_10609	55	84	90	131	71	110	96	125	107	118	70	81	112	153	106	162	38	110	129	161	164	217	115	65	751	377	575	544	345	469	466	459	608	553	326	560	771	599	393	394	346	568	429	328	758	262	488	298
MYCTH_106293	461	674	696	858	363	690	546	670	632	918	394	645	582	552	635	815	297	895	678	699	609	956	737	367	634	313	456	491	353	589	584	480	657	628	439	942	1004	994	441	817	346	1372	876	547	1167	692	636	492
MYCTH_106343	6	3	6	7	8	11	3	1	8	11	6	15	10	9	5	21	3	16	3	7	26	22	8	5	25	15	28	29	27	54	14	6	39	12	15	48	7	6	21	5	9	34	9	4	33	5	26	13
MYCTH_106346	17	38	71	73	14	15	7	48	39	41	14	9	15	29	28	33	4	13	20	30	20	48	31	14	230	271	528	338	238	177	204	251	410	276	347	254	780	1183	573	524	338	331	494	791	1272	346	465	131
MYCTH_106388	165	298	300	332	172	342	203	263	304	333	196	209	218	361	387	382	118	258	258	370	408	493	346	120	928	547	881	689	615	692	687	675	912	637	583	945	1208	1100	707	772	522	1010	579	466	1223	381	812	415
MYCTH_106442	206	278	228	252	365	589	179	158	125	177	390	388	326	254	194	233	259	867	254	218	191	271	691	464	471	201	360	256	722	966	406	271	369	309	718	2845	710	398	333	503	592	1696	568	208	755	280	1077	1219
MYCTH_106463	251	677	900	1472	639	1003	433	823	1027	1511	799	1001	364	621	1088	1318	437	1072	416	760	737	1356	1402	609	1015	943	2516	2478	1014	1441	764	955	1871	1809	1125	1821	1510	1075	965	1534	902	2123	994	532	2129	858	1639	953
MYCTH_106502	1	8	6	3	2824	5	3	2	1	2	2025	3	1	2	3	6	2077	3	1	9	7	10	5860	2	14	15	28	18	12127	28	12	13	15	16	11265	21	22	33	20	22	11783	40	20	13	23	10	18015	7
MYCTH_106527	187	374	221	219	137	198	245	384	189	193	162	137	460	859	411	419	76	169	598	946	466	523	267	81	3199	1285	1749	1637	722	704	4033	1822	2129	1724	912	1128	2437	2153	901	1029	707	1410	1274	1552	2132	496	1440	607
MYCTH_106599	70	89	86	111	74	138	74	81	69	117	77	96	85	87	125	168	48	132	102	131	139	191	148	60	159	66	186	129	113	185	87	82	163	88	109	238	207	158	95	102	102	200	130	55	184	67	169	121
MYCTH_106609	34	21	44	71	44	71	32	40	30	81	54	59	49	59	81	97	28	68	73	62	103	119	64	33	204	126	247	215	172	227	109	126	209	187	151	202	150	143	94	128	212	199	113	97	231	70	191	99
MYCTH_106618	395	480	554	889	826	838	410	482	456	826	841	666	586	710	660	920	414	979	547	723	661	1020	1183	504	2282	1012	1979	2250	3106	2848	2302	1620	1852	2282	2962	4845	3658	2572	1972	3591	2796	4313	2366	1254	3869	1801	4609	2126
MYCTH_106768	324	268	137	151	32	134	764	293	195	256	41	90	184	111	72	40	26	103	245	129	62	64	69	66	425	114	138	93	93	371	248	126	90	53	112	217	1646	237	85	141	103	242	1196	175	199	88	177	156
MYCTH_106798	6	28	11	20	10	25	9	22	14	27	19	21	8	23	47	47	8	31	13	29	46	33	20	13	28	16	73	50	17	32	42	7	65	34	31	48	36	35	28	47	30	44	27	26	56	17	29	29
MYCTH_106819	957	888	409	2161	1689	1657	1259	614	300	1472	2253	902	1686	2207	1192	3758	1189	2543	1713	2179	1148	3378	3983	939	7469	3112	4943	6008	9569	5830	5384	4577	2914	5449	9746	10251	9478	3813	2488	4052	8903	10051	5168	1720	3737	2122	14369	4312
MYCTH_106827	208	215	236	248	322	286	200	169	215	259	296	209	289	267	468	454	164	361	371	392	596	590	475	128	412	203	493	325	474	342	247	311	397	289	469	560	629	485	294	361	370	426	330	235	765	171	586	235
MYCTH_106950	54	117	97	145	44	86	41	74	105	127	69	64	47	90	133	150	36	94	59	86	90	152	110	51	36	17	79	45	34	45	31	33	78	33	16	80	49	47	51	54	37	76	59	20	61	22	35	33
MYCTH_107095	43	133	116	121	216	68	33	88	65	69	221	30	231	410	81	137	119	61	135	317	81	113	415	27	75	50	78	37	265	34	77	151	57	25	330	125	98	136	122	66	308	101	57	73	167	28	435	26
MYCTH_10713	7	8	69	182	27	62	10	16	38	84	34	43	5	5	26	21	11	64	6	7	22	40	30	17	5	6	10	14	34	45	11	10	3	13	31	68	113	82	143	893	25	190	28	4	74	85	24	23
MYCTH_107134	87	86	68	92	208	138	120	78	77	114	191	117	95	131	175	200	98	155	138	194	265	298	271	79	324	175	293	323	413	281	224	204	274	402	405	461	507	275	179	287	364	395	254	114	421	141	626	171
MYCTH_107142	203	353	439	744	480	564	242	400	460	850	510	556	327	356	731	858	371	780	297	373	596	860	828	333	1974	1155	3249	3710	3299	3385	1816	2038	3499	3744	3136	4946	3076	2509	2665	4024	2675	5291	2168	1271	4970	2192	5023	2824
MYCTH_107168	3	3	2	3	0	3	6	4	1	1	0	2	2	11	9	15	0	2	9	11	11	20	3	0	41	19	67	91	2	30	25	22	15	24	1	13	71	28	15	20	2	16	21	13	35	9	7	15
MYCTH_107178	302	557	763	979	284	385	481	731	770	901	393	294	340	308	102	164	163	385	444	410	119	233	510	164	960	359	373	344	1245	1233	553	329	255	249	1443	1173	4264	4292	2350	3618	1326	1748	2233	1271	2934	1244	2242	794
MYCTH_107186	217	404	284	353	73	264	273	355	259	345	92	230	332	456	378	623	49	264	458	686	459	677	199	150	2304	1470	2348	2424	730	1513	2268	2628	2925	2391	777	2204	4985	3739	1728	2079	682	2542	3169	1927	3794	1138	1300	1370
MYCTH_107255	90	172	169	179	74	138	125	133	177	177	90	109	197	311	321	312	38	149	244	324	292	359	168	65	183	130	197	172	89	60	113	153	222	134	77	169	214	135	101	85	76	129	127	86	263	44	115	61
MYCTH_107295	0	1	0	0	1	2	1	1	0	0	0	0	0	0	1	0	1	0	0	0	1	2	3	0	3	0	1	3	9	1	0	0	0	11	11	3	2	2	1	7	0	6	1	0	4	1	0	4
MYCTH_107458	73	85	241	441	587	395	59	78	247	498	579	303	28	44	310	330	323	470	26	76	166	393	791	215	137	162	554	605	859	620	86	112	259	392	993	1125	237	201	363	819	909	1033	236	67	675	390	1337	502
MYCTH_107520	177	236	241	301	145	260	149	186	197	348	201	191	194	214	330	396	110	320	220	285	327	480	258	134	412	282	628	667	280	522	313	410	498	561	388	694	871	523	447	610	325	687	526	264	738	290	560	327
MYCTH_107580	1388	2727	1760	1817	763	750	1049	1909	1763	2048	874	699	1039	1321	3043	3206	441	813	1235	1947	3466	3602	1216	478	2972	1935	5327	4922	1800	1924	2594	2953	5123	4202	1789	3701	7944	8421	2825	4301	1869	2614	7888	3882	6209	2873	2630	1514
MYCTH_107689	240	354	254	374	83	257	336	321	175	403	117	264	262	201	81	216	66	259	289	201	96	205	148	102	400	126	282	438	245	406	248	151	118	226	259	455	1192	670	370	469	192	562	440	306	505	193	424	192
MYCTH_107723	150	172	233	368	248	345	238	172	235	395	226	359	141	67	134	131	170	496	137	86	111	176	420	204	299	94	354	243	520	903	153	115	215	196	637	1165	922	417	336	866	544	1169	513	131	642	424	814	536
MYCTH_107763	5	0	0	0	1252	18	2	0	2	3	1517	8	2	1	8	4	1095	6	1	0	0	3	3152	1	4	10	6	1	1461	4	0	19	12	0	1710	2	9	7	0	7	1438	13	3	1	4	0	2419	4
MYCTH_107796	103	168	86	120	687	131	115	162	91	176	900	122	85	95	43	57	766	224	97	91	39	75	1570	98	270	63	149	120	3458	376	264	205	139	161	3638	714	1066	571	308	415	3478	1118	622	257	476	152	5744	460
MYCTH_107866	445	779	693	1871	1224	3191	712	1381	1536	1916	1460	3091	1011	1747	1054	770	621	2006	683	882	1237	894	2022	976	12941	6988	6698	1809	3893	4490	18528	13482	7944	1794	3786	12759	2079	1253	1652	4146	5259	15682	1310	904	2725	1751	7430	6137
MYCTH_107891	438	558	597	829	847	912	475	531	547	792	822	610	424	411	583	689	416	880	441	484	499	870	1306	458	2232	1439	2745	2668	3752	3322	1523	1716	2130	1709	3617	4848	4559	2468	1827	2881	3234	4190	2853	1063	3692	1327	4798	2103
MYCTH_107972	71	102	107	186	92	180	95	114	84	181	133	105	84	130	104	155	82	137	94	141	101	205	224	74	714	374	611	732	585	780	490	476	667	540	691	960	1048	636	412	729	670	954	774	418	1011	367	903	533
MYCTH_107976	32	231	44	62	221	122	73	183	31	79	272	70	87	379	85	101	124	72	177	404	171	165	436	38	2190	489	484	497	1275	296	1768	643	453	233	1225	304	268	804	80	123	1040	301	140	633	214	53	1551	99
MYCTH_108044	1919	2881	1986	1626	2	4564	2515	3126	1861	2082	3	3700	4706	5978	5394	8329	2	5844	4652	6782	6353	7960	2	2692	10446	6449	12582	15419	0	10295	9389	10422	14296	13387	0	12201	5063	2882	1766	1827	0	9458	4482	3170	7044	1455	4	5764
MYCTH_108061	21	35	33	40	57	42	22	36	27	46	41	37	24	33	47	36	28	54	23	33	35	52	81	25	170	144	176	189	200	188	133	150	150	128	179	304	176	137	100	155	177	262	167	60	203	74	274	147
MYCTH_108098	130	119	116	172	65	132	114	172	102	224	45	113	109	100	44	97	45	189	120	69	66	102	108	67	493	155	297	426	312	606	338	202	334	389	348	799	1387	631	331	702	344	1011	644	418	636	350	694	363
MYCTH_108115	141	348	227	152	59	182	266	228	168	155	77	107	293	809	552	496	39	190	362	774	587	459	136	84	3983	1945	2369	2008	354	965	2348	2454	1901	1642	413	1274	1940	1412	752	810	334	1050	1381	901	1724	408	520	670
MYCTH_108157	312	739	787	595	175	574	396	704	840	770	217	549	418	611	709	1065	102	721	595	810	958	1182	379	374	1597	742	1770	1939	476	1289	999	923	1515	1402	492	2068	1654	1420	953	1173	535	1742	931	913	2393	574	767	1028
MYCTH_108294	139	181	159	145	92	211	175	258	143	151	76	166	260	366	358	564	52	213	362	477	648	616	136	96	786	509	952	942	120	381	516	515	869	771	186	463	659	435	256	202	123	458	378	262	590	121	248	213
MYCTH_108304	225	398	452	472	394	328	288	466	497	511	352	337	300	309	535	598	193	403	425	445	513	587	620	195	3154	1677	2972	3651	2833	1793	2777	1913	4176	3383	3504	2955	6648	4645	2460	3515	2872	4948	3756	2553	6856	2504	6493	1887
MYCTH_108314	73	122	166	146	101	200	67	125	160	178	177	188	127	175	210	230	88	183	143	228	248	259	212	70	262	112	288	207	256	245	161	240	392	235	252	484	245	229	233	242	228	400	187	161	718	114	351	241
MYCTH_108317	0	1	1	0	0	0	0	0	1	0	2	0	1	1	3	2	0	1	2	1	0	0	4	1	26	17	24	13	12	11	30	23	33	17	2	28	31	14	13	13	15	29	13	7	30	10	11	7
MYCTH_108391	5	8	6	10	2	13	5	6	4	9	5	11	13	9	6	19	5	8	11	14	14	20	7	5	25	10	19	44	15	29	61	31	40	32	22	34	57	64	21	32	12	60	33	47	49	14	21	10
MYCTH_108407	1745	1008	1445	3318	61	5140	3329	1383	1977	5875	75	2439	2498	804	1141	4054	44	3506	1205	185	349	105	125	397	11341	3244	39053	19819	289	7303	4944	2174	16807	11070	410	15877	22721	22590	18973	13613	356	28997	3131	3668	18308	8410	690	4810
MYCTH_108416	412	365	489	1117	1430	1828	310	363	510	1030	1945	1787	379	467	1349	1203	1089	2327	362	538	899	1092	2955	961	974	440	1551	1807	4224	2858	1328	843	2722	2107	4843	7809	2932	2170	1379	5966	4004	12857	2230	869	3859	3884	6688	4726
MYCTH_108475	2611	3810	4531	5127	3235	4223	2447	3597	4190	5573	3317	3864	3917	4527	4929	7053	1880	5078	4261	5607	6200	8051	5054	2254	8178	4660	9326	9348	6969	7517	5861	5988	9770	8433	7086	9119	13938	8945	7063	8386	6131	10018	6295	4214	14803	4113	10115	4027
MYCTH_108493	11	55	23	12	6	141	31	49	30	46	4	109	62	81	29	25	2	70	27	61	34	38	6	49	624	439	211	101	7	177	331	739	193	82	11	273	70	50	29	22	14	177	55	23	40	6	13	166
MYCTH_108501	3144	3057	2529	3380	3533	3087	2461	2816	2061	3527	3325	2592	2187	1600	2250	2351	1806	3863	2580	2230	1979	2676	5038	1781	6536	2961	5097	4932	8930	7716	5334	4149	5013	4627	9035	13969	24632	11363	5511	9911	8470	12065	15521	4937	10559	5198	13507	6102
MYCTH_108504	426	565	556	642	392	608	535	562	449	703	441	575	594	644	603	761	262	752	663	803	712	858	702	351	3021	1446	2292	2190	1613	1957	2009	1728	2033	1831	1657	2487	3938	2507	1404	2120	1417	2954	2173	1271	3029	1114	2477	1426
MYCTH_108565	1072	1103	1169	1283	885	1412	928	1085	1005	1452	1032	1170	922	648	888	860	580	1789	1097	947	1025	1276	1375	832	606	203	435	451	653	991	503	405	530	433	624	1634	1710	1181	712	1281	637	1398	1028	490	1383	532	1105	692
MYCTH_108615	21	58	49	40	5	40	33	73	48	58	4	29	34	30	15	34	3	21	32	30	33	55	3	13	616	281	643	436	30	162	235	134	282	271	30	130	182	181	141	249	23	210	85	98	318	99	52	78
MYCTH_108627	25	23	89	213	113	190	16	31	86	182	108	98	63	13	104	107	58	161	58	34	67	154	171	67	66	76	194	238	312	458	58	50	131	156	331	607	310	139	245	532	234	450	245	61	456	273	471	210
MYCTH_108765	14	15	25	27	18	34	9	20	12	29	15	18	33	25	26	43	7	37	42	34	31	47	17	14	14	6	22	1	8	12	14	2	11	2	11	30	17	11	7	8	8	23	21	6	14	6	15	13
MYCTH_108781	55	113	76	30	30	67	122	103	52	95	31	30	207	1032	1653	918	12	87	391	1041	1626	924	40	41	1430	1897	3512	2244	214	440	918	1448	2718	1704	130	337	461	512	306	347	378	502	327	261	673	230	273	214
MYCTH_108836	932	1855	915	630	71	642	1016	2064	809	799	89	565	3785	5434	3400	4519	38	600	3311	7458	6507	5223	141	252	10098	6498	7203	6817	201	1312	7280	11195	8769	7436	204	2088	6116	5706	2566	1702	261	2146	2806	3262	5359	631	389	719
MYCTH_108890	1183	2661	379	700	22	383	3113	2087	415	718	43	299	3464	1111	613	1446	8	404	4474	1631	1090	1857	81	290	2096	604	1055	966	79	1122	1751	1086	1773	1097	90	1260	9531	4619	618	631	66	943	7166	2209	1618	496	118	620
MYCTH_108924	61	99	77	102	22	125	59	78	82	84	42	80	112	233	253	255	27	116	126	236	238	300	81	65	519	516	1510	1209	165	425	248	490	996	643	168	329	662	523	288	188	208	494	468	353	743	137	242	266
MYCTH_109046	125	197	192	322	141	202	63	134	252	373	158	195	71	103	155	323	118	240	73	126	224	371	304	108	130	69	202	324	445	184	111	86	228	263	526	365	247	187	174	328	414	487	170	123	454	244	785	279
MYCTH_109078	369	457	483	578	441	557	311	420	411	650	479	556	376	403	1019	777	285	729	436	623	850	832	785	313	1345	890	2002	1916	1530	1709	1168	1280	1937	1847	1485	2690	2689	1961	1220	2114	1197	2405	1928	884	2649	1066	2284	1235
MYCTH_109194	356	641	453	541	468	628	542	594	400	575	434	524	697	950	793	718	302	721	1013	1342	808	843	841	338	2601	1266	1876	1841	1357	1374	2041	1668	1971	1569	1378	1950	2783	2081	842	1315	1190	1789	1498	838	1818	672	2059	970
MYCTH_109232	200	222	197	255	225	291	205	188	201	277	265	291	311	289	313	427	166	377	309	379	356	450	422	167	785	461	701	627	636	735	759	721	681	698	681	1237	1649	863	600	708	676	1146	1103	489	1206	393	998	525
MYCTH_109373	396	449	370	382	301	401	313	369	381	428	343	374	418	488	470	564	195	510	476	588	602	655	499	225	930	451	873	845	603	745	607	706	941	763	726	1136	1555	972	648	777	709	1047	859	461	1171	352	976	497
MYCTH_109377	928	1247	1073	1307	1176	1131	640	1074	949	1638	1081	1191	640	971	1798	1515	628	1700	702	1104	1348	1501	1489	673	2092	1431	2635	2470	1786	2210	1920	1924	2981	2745	1991	3759	4006	3057	1622	2819	1566	4258	3011	1322	3665	1710	2988	1867
MYCTH_109444	1201	2023	844	1482	19	179	907	1319	719	1379	32	81	627	120	78	113	7	147	402	107	68	128	56	66	323	153	258	206	110	352	211	214	227	182	98	755	13376	12417	2010	3000	102	562	8263	8737	5154	2514	141	283
MYCTH_109499	13	14	26	189	145	463	100	34	84	540	155	433	159	14	2	3	72	1175	47	0	1	0	240	539	145	23	10	4	383	1982	132	46	8	4	320	2847	276	24	76	418	391	1428	148	39	279	628	600	517
MYCTH_109510	1477	2249	2050	721	202	255	969	772	757	848	217	281	618	517	405	391	132	393	485	519	556	474	346	162	1203	406	591	427	339	281	2823	693	754	516	308	635	1317	866	500	1243	315	339	744	298	489	213	680	173
MYCTH_109530	992	897	1092	2277	2634	2023	842	871	948	2461	2902	1680	839	668	915	915	1600	2393	943	884	872	1321	4402	1236	1183	550	967	1043	3590	2568	807	689	818	817	3481	3530	2454	1249	1004	2427	2890	2998	1422	551	2011	1199	5000	1546
MYCTH_109533	321	317	355	491	554	562	312	271	318	529	569	436	430	456	449	714	278	541	491	569	648	819	849	297	806	489	807	820	1091	770	641	724	813	757	1096	1506	1053	567	501	728	981	1144	606	336	1128	417	1551	585
MYCTH_109542	147	373	310	218	742	236	126	105	166	179	606	168	59	437	933	231	340	277	173	451	505	298	929	102	380	332	878	417	1318	258	734	310	586	382	1267	481	865	535	444	1276	1087	426	174	178	950	529	1737	250
MYCTH_109566	26755	120480	131505	159339	38	695	45396	153746	126892	157468	31	712	4085	3185	2111	5787	12	512	4230	4257	2185	9244	88	237	1591	620	1483	2417	74	1958	765	691	855	1412	89	1249	193307	388292	240808	247737	42	1421	150128	190397	484466	152024	119	829
MYCTH_109620	1121	1157	788	4005	3554	5322	707	647	631	4178	3717	4151	293	187	238	294	1879	5624	805	527	352	471	5567	2657	485	234	389	594	5870	8897	568	521	573	514	5836	12909	3882	2131	950	7179	4750	9361	1296	528	1809	3687	7617	4387
MYCTH_109638	658	518	651	1215	1272	1674	534	423	700	1353	1605	1326	328	197	425	419	975	1945	234	185	261	416	2034	840	563	203	476	552	2878	2793	342	291	413	447	2545	3732	1285	540	684	2127	2121	3422	867	207	1354	1066	3580	1646
MYCTH_109756	103	137	99	120	77	198	92	113	69	122	93	117	120	188	241	217	35	192	168	173	186	271	146	93	337	215	415	332	160	221	182	214	316	342	197	417	434	323	140	139	146	382	288	168	324	77	290	190
MYCTH_109790	9	10	15	29	184	167	8	18	17	36	215	88	17	31	29	42	144	229	21	41	54	51	492	100	49	29	84	22	780	167	47	50	122	62	815	823	45	65	49	52	869	656	61	41	115	44	1384	645
MYCTH_109795	1198	991	723	1296	1875	2129	1142	916	613	1479	2235	1687	2052	1491	1040	1284	1457	2858	2295	1721	1770	1717	4442	1419	5275	1844	3002	2270	5162	4809	4867	2659	3246	2064	5314	5479	5461	2639	1520	2679	5120	6372	2910	1307	2676	1465	7411	3037
MYCTH_109817	608	720	619	641	476	737	652	702	513	748	449	634	856	847	1004	1137	300	859	963	1231	1255	1362	646	428	1900	1078	1931	1622	1238	1643	1661	1643	1798	1560	1216	2289	3136	2142	1186	1630	1065	2119	1850	1055	2413	735	1702	1145
MYCTH_109821	11037	21981	17466	15593	787	4902	10954	20779	15900	16345	699	3187	6317	2974	2918	4973	424	6450	6406	4028	4525	8344	1077	3226	9062	2655	3600	3730	1175	11130	4633	3303	3133	2669	1199	14136	40809	30112	11704	17855	1225	9725	38277	19856	35696	12341	1917	7940
MYCTH_109870	46	46	81	114	85	155	34	42	67	94	76	65	125	110	111	227	47	251	111	89	115	211	168	74	311	140	335	322	443	367	475	403	642	420	607	1414	883	420	527	993	568	1241	381	203	954	395	1002	571
MYCTH_109876	762	873	930	960	1094	1130	954	863	829	1019	1169	763	1014	976	699	1007	587	1079	1358	1244	1139	1405	1658	565	2063	869	1240	1033	1889	1696	1369	1215	1222	986	2075	2291	2668	1534	992	1496	2047	2161	1228	737	1722	595	2862	968
MYCTH_109897	433	1018	1594	1779	82	1420	683	1339	1534	1741	134	1158	826	1489	2741	2144	57	1194	1269	1756	2382	2245	200	524	3026	2431	3680	3127	261	1734	3030	3997	4901	3640	256	3789	4114	3868	2345	5338	171	3524	1556	1287	5296	2198	375	1627
MYCTH_109914	4	13	4	3	56	2	3	6	6	5	92	1	2	7	2	5	45	1	6	2	4	2	154	0	8	2	11	6	133	4	3	8	7	8	178	14	17	7	0	0	139	18	7	4	12	2	290	6
MYCTH_10995	124	184	186	249	91	196	128	177	153	268	127	140	165	259	463	330	73	233	210	276	275	360	209	119	715	399	914	971	410	582	578	599	795	769	452	992	1106	857	489	654	339	855	812	435	1034	368	682	462
MYCTH_109978	681	604	912	2057	6725	1773	529	557	848	2165	6895	1462	687	632	843	958	4309	2195	640	685	750	1134	10702	1030	1596	895	2000	1963	18520	4585	1251	1076	1346	1614	17737	6732	3926	1807	1979	4387	17340	5762	2973	1002	4331	2372	28665	3738
MYCTH_110022	1345	1797	925	1008	477	749	2613	1612	759	1338	667	700	2137	809	359	437	326	657	2001	853	493	741	1006	403	1622	528	436	277	975	1432	920	730	376	304	1089	1645	7078	2947	925	1203	881	1077	4504	1147	2012	643	1404	608
MYCTH_110028	203	699	385	332	147	234	214	288	235	418	168	235	299	427	452	392	95	300	335	459	517	416	262	125	575	440	767	405	245	328	740	390	461	331	249	322	954	480	271	1029	240	343	274	190	445	300	344	209
MYCTH_110038	5	11	6	8	1	2	7	16	9	4	4	4	10	23	37	28	3	5	12	9	38	38	3	2	123	138	245	254	17	37	91	115	160	146	11	46	108	86	33	27	23	32	48	31	71	11	19	29
MYCTH_110042	1583	2489	2198	1915	832	1712	1831	2338	1747	2147	843	1385	2668	3099	3002	2917	503	2023	3168	4213	3995	3326	1308	909	3600	1955	3278	2313	1091	1855	2591	3060	3495	2453	1203	3170	4498	3345	1902	2151	1119	2456	2168	1830	4475	1223	1504	1271
MYCTH_110061	69	127	434	788	514	740	125	133	437	641	718	679	177	135	174	167	343	1069	141	150	151	286	953	317	286	124	365	247	2464	1332	238	234	320	150	2394	3872	1324	1097	1727	5258	2020	4909	605	331	2318	1759	3161	1374
MYCTH_110187	549	411	677	1477	1003	1499	443	475	729	1517	1114	1237	329	140	130	155	644	1854	286	165	121	312	1831	899	381	137	287	335	1040	1466	199	127	70	72	1123	2178	1087	403	333	1178	1036	2174	818	152	674	589	1595	989
MYCTH_110298	170	320	344	423	265	355	202	417	313	488	279	353	405	394	296	499	225	465	374	407	359	593	606	238	790	366	755	841	512	669	708	473	840	688	632	864	1153	867	529	776	509	1354	508	590	1277	446	1036	368
MYCTH_110317	55	193	381	198	11	274	75	188	356	185	20	162	206	980	533	366	9	230	339	1076	680	467	20	133	3419	3417	2636	1575	114	1474	2382	5410	3794	1808	96	2679	1519	2287	2440	2690	113	2402	915	964	4864	905	133	1129
MYCTH_110470	34	141	132	147	7	30	34	100	91	98	5	24	129	115	112	269	4	43	165	195	214	553	4	16	36	14	38	63	7	17	47	57	76	105	8	23	75	118	74	59	1	30	31	67	176	36	10	27
MYCTH_110475	1829	2208	1128	1516	768	882	1060	1826	933	1921	836	819	682	251	297	406	482	1201	715	238	246	461	1468	588	1192	358	651	699	1951	1670	1006	517	550	532	1832	2727	9927	4297	1592	2811	1439	2707	6833	1785	2699	1496	2802	1271
MYCTH_110510	421	243	176	224	575	284	363	158	139	247	572	235	221	148	171	218	372	269	277	252	269	268	918	148	314	120	229	216	1048	355	225	157	163	153	1097	481	1259	273	195	341	925	432	544	130	331	156	1466	207
MYCTH_110532	2188	2666	1983	620	134	249	1319	987	961	760	172	245	592	549	623	435	69	283	601	526	549	520	191	163	1796	905	1163	966	370	414	2560	1097	1087	942	461	778	2103	1481	683	1650	377	419	1534	564	770	310	764	229
MYCTH_110536	385	521	510	504	511	462	426	490	458	559	482	327	540	539	512	607	271	463	598	688	652	878	647	236	1084	482	844	878	1027	922	915	808	838	812	1151	1353	1912	1232	829	917	1001	1272	1142	641	1406	421	1678	617
MYCTH_110640	48	66	55	29	52	30	29	21	23	34	39	17	16	40	35	27	19	45	37	55	49	27	50	17	48	35	34	25	67	38	80	21	50	4	69	74	152	63	73	230	67	100	39	18	80	52	97	29
MYCTH_110651	2124	13540	14729	17984	0	1	3185	15513	16953	20180	0	2	68	25	20	28	0	2	65	24	9	51	1	0	4	3	0	29	2	3	13	2	4	31	5	10	27778	53940	33085	28932	0	6	24490	34330	73891	21269	5	9
MYCTH_110670	370	279	487	1077	1196	1413	334	309	470	1099	1184	998	263	173	345	437	612	1429	247	217	301	563	1691	691	445	159	368	536	1610	1871	281	186	297	407	1533	2894	1115	442	377	1460	1529	2296	710	189	805	709	2221	1158
MYCTH_110674	2518	2606	2230	2081	5619	3112	1976	2173	1740	2353	6760	2392	944	1548	1259	806	4321	1993	1366	1800	1261	1055	15426	1060	3907	1162	1581	1002	20610	4752	2865	1685	1865	861	20449	5460	7255	5088	2130	3890	18236	7350	3209	2045	3773	1572	28642	3111
MYCTH_110717	1221	793	1048	2843	3039	2742	834	834	1075	3288	3230	1813	977	695	771	1141	1872	3087	990	743	737	1388	5085	1420	2341	918	1720	1701	7397	5060	1599	1127	1470	1389	7367	7835	4836	1796	1681	4993	7102	6516	2407	684	3282	2498	10418	3476
MYCTH_110792	226	602	388	244	159	204	277	512	319	267	138	143	522	1036	721	1242	93	206	609	1359	1239	1559	242	119	1216	737	1264	1179	174	227	1162	1016	1294	932	223	333	1020	859	368	336	198	365	565	666	796	158	364	170
MYCTH_110806	12	37	55	39	2	9	66	44	45	60	0	5	5	2	8	12	3	5	8	4	6	13	6	2	29	20	26	27	24	17	16	7	30	28	15	27	845	269	125	132	11	44	645	157	189	61	14	18
MYCTH_110817	3892	1104	1898	5984	10552	6175	2234	1037	1442	6271	9574	3645	1987	801	873	1382	5649	6178	2078	751	764	1807	15886	3226	2881	1195	1729	1751	16961	9019	1857	1423	1092	1418	16895	11407	8455	2451	2144	8186	15941	10834	4070	886	4109	4787	22278	5636
MYCTH_110821	7422	5060	5505	8407	11444	12240	7576	5109	5452	9191	11631	9135	7997	5676	9311	9511	6803	16689	9407	7870	12314	11443	17282	7286	8709	4785	9534	8092	10532	11723	6443	5268	7612	7051	11004	18600	15260	5680	3398	7868	10351	15589	9260	2905	6966	4294	16129	8223
MYCTH_110871	71	227	95	78	121	165	102	166	75	81	100	148	190	1745	1654	908	41	144	169	1427	1199	869	167	104	4525	3917	4768	5183	379	481	2077	3812	4424	3688	405	650	581	584	216	229	287	788	467	452	585	132	611	339
MYCTH_110897	544	853	637	809	369	860	729	815	630	944	452	701	811	903	830	871	212	827	1059	1218	944	956	702	386	4062	2116	3426	2520	1578	2301	3045	3051	3203	2207	1592	3482	5415	4235	2097	2474	1286	3377	2550	1724	3423	1073	2275	1457
MYCTH_110931	939	1323	632	2082	755	411	2136	1685	607	2123	919	346	3037	5401	7621	5875	356	397	4001	8023	12540	5193	1179	320	11894	9401	19727	8066	2488	2064	5832	15800	22365	9722	2725	1062	1752	1180	843	944	2168	831	1906	1565	3775	1020	4155	428
MYCTH_110951	0	7	6	1	1	0	1	5	2	2	1	2	6	2	2	8	1	3	1	3	7	7	2	3	6	2	6	13	0	2	2	11	5	4	1	8	7	12	8	3	0	21	9	8	19	2	8	6
MYCTH_110956	56	97	140	327	129	279	160	163	193	358	155	240	106	135	94	86	104	351	81	96	27	81	306	174	903	388	467	486	1207	1465	717	330	267	290	1072	1825	1332	587	505	1238	1002	1447	1107	428	1262	842	1606	856
MYCTH_111030	111	61	48	64	12	18	64	41	43	84	14	27	41	28	28	42	2	24	35	26	39	52	13	10	37	21	50	7	38	41	32	22	45	14	17	80	107	36	55	59	34	39	71	27	141	64	12	18
MYCTH_111035	38	129	46	21	2	13	77	130	28	30	4	27	137	257	125	48	1	16	51	164	120	38	4	12	6518	1842	744	99	5	47	2298	1809	570	98	5	53	118	116	30	23	15	55	172	119	89	28	24	34
MYCTH_111036	73	106	156	340	40	334	82	70	136	320	90	231	159	270	741	746	29	331	208	377	790	697	127	188	826	1113	2765	1883	126	1161	569	977	1995	1495	172	935	535	323	471	676	170	1343	320	243	1986	788	284	994
MYCTH_111073	585	760	733	1379	62	1119	382	872	756	1800	47	1190	796	770	594	1111	35	1952	636	709	706	1155	93	710	819	372	600	852	60	1230	824	487	523	692	84	1694	1638	1076	708	1287	114	1812	922	502	1364	728	80	792
MYCTH_111088	954	8242	16604	15690	14	17	1560	10992	11325	15890	27	15	16	13	43	48	11	25	33	31	31	45	20	7	55	48	85	147	86	55	55	72	79	104	78	108	21992	73194	54689	57350	86	68	21784	34728	133892	42093	124	51
MYCTH_111107	2092	2054	2666	4123	4812	4210	1533	2216	2544	5182	4673	3953	1761	1986	2945	3037	3080	5928	1874	2359	2981	3436	7124	2600	3966	1839	4231	3792	8920	8296	3004	2991	3857	3411	9294	12679	7943	4251	3926	7641	7622	10987	4286	1873	7881	3724	12689	5220
MYCTH_111172	137	127	105	109	57	183	80	77	94	131	63	123	119	158	304	269	49	206	127	188	284	319	133	92	142	128	273	148	95	83	99	172	197	169	92	199	258	121	87	116	74	195	137	71	188	33	129	92
MYCTH_111173	2119	3257	3651	2888	772	4119	1551	2194	2830	2842	961	3288	2911	3668	7289	5819	601	5451	2848	3886	4181	5632	1667	2114	4217	3069	7940	7178	1857	5405	4113	4041	7459	6502	2098	8641	8065	6737	4882	7149	1698	8531	5726	3930	12073	3907	2568	6047
MYCTH_111214	1259	1911	3003	5127	797	4690	1131	1333	2483	4348	969	3265	1257	2383	8244	2306	543	4551	2180	4270	4829	2794	1800	2501	5725	5053	7044	3266	1592	8457	3431	4421	4327	1735	1516	11511	4558	1889	1347	4091	1492	7093	2243	593	2702	2501	2178	4016
MYCTH_111314	372	319	562	199	51	322	367	391	400	372	40	311	313	352	535	349	22	266	554	682	1021	729	107	277	1030	661	1436	649	97	616	610	594	754	591	71	302	657	316	218	357	134	253	489	166	683	231	252	129
MYCTH_111331	745	1286	711	806	508	943	1152	1275	459	716	533	635	1103	1575	927	912	251	878	1349	2236	1381	1190	863	462	7487	2862	3480	2654	2458	3217	6041	4799	2816	2391	2354	4455	8023	5935	1781	2743	2144	3455	4712	3111	3514	1182	3505	2019
MYCTH_111372	187	1173	592	1136	2	3	469	875	568	1002	1	0	9	2	2	3	0	0	3	7	4	6	4	0	4	4	1	1	6	7	0	6	1	7	5	11	5202	7302	3976	2020	5	18	4586	4862	9951	2524	12	7
MYCTH_111377	352	450	308	555	680	716	378	474	331	562	683	506	521	550	295	499	458	765	607	620	338	416	1047	316	1106	441	532	480	1545	1003	959	929	577	402	1411	1703	1636	943	318	809	1299	1689	749	413	580	301	2248	742
MYCTH_111405	5320	9749	8321	10101	8885	10589	6600	9971	10155	9272	7795	6477	9720	9597	8874	9996	3784	11191	12529	12998	12666	16076	12428	5336	13634	6700	11152	8701	14368	12748	11562	9631	11138	7703	13012	21386	25502	16558	7519	12958	12459	16672	13631	7817	16377	6290	17927	9327
MYCTH_111425	5257	1857	3280	13194	16611	9718	2839	1601	3131	12160	15830	6321	3033	1193	1181	2012	8087	10342	2804	1160	657	2652	24054	5108	2793	749	1480	1665	19646	10201	2241	1023	852	1272	17889	15375	8425	2401	2741	10553	16974	13236	4354	746	4018	5694	27051	6646
MYCTH_111604	195	207	137	280	213	303	212	217	149	318	188	280	295	265	190	256	138	319	303	308	263	337	304	157	322	160	313	293	397	434	248	187	325	336	363	600	722	482	271	372	260	591	273	185	474	227	522	240
MYCTH_111645	491	848	765	799	374	431	361	479	654	1058	446	390	238	344	320	320	221	435	269	322	414	314	580	181	303	122	545	341	900	386	575	178	482	284	899	729	1473	2070	758	1656	784	939	930	1092	1274	601	1357	320
MYCTH_111741	488	703	902	640	549	648	752	683	1003	838	570	688	905	900	1873	3509	340	966	1418	1958	7423	7936	860	601	1920	1538	15447	9152	1094	1634	1014	1568	18067	9662	1120	2097	2907	11494	8030	6417	870	2086	6934	3818	14466	2269	1141	921
MYCTH_111770	1094	977	913	1232	1648	1656	1045	893	849	1422	1789	1171	842	829	868	713	999	1692	989	890	825	992	2626	801	2569	1229	1884	1232	3812	3132	1292	983	1250	803	3752	3568	4104	1963	869	1800	3796	3516	2067	916	1990	1059	4594	1929
MYCTH_111814	541	711	713	965	593	750	550	512	645	1005	684	642	505	649	892	1086	380	926	724	788	784	1337	1002	446	1877	876	1551	1650	1407	1348	1194	933	1552	1288	1472	1704	2286	1423	771	1574	1178	1937	1289	648	1592	712	2493	851
MYCTH_111845	416	1086	1594	2217	526	1515	527	1335	1499	2472	615	1549	704	1267	1742	1806	415	1762	630	1052	1666	1623	1081	757	1783	1218	2646	2580	1287	1830	1915	2101	3918	3412	1237	4863	3681	3834	3134	6159	1122	4634	1611	1305	6172	2535	1791	1821
MYCTH_111934	791	475	657	2437	1427	2403	714	593	680	2783	1506	2243	620	495	244	378	926	3023	584	392	266	395	2259	1281	1198	347	440	474	3760	4841	825	423	360	381	3461	7859	3814	1061	1071	4324	3004	7074	1705	487	1870	2209	4956	2852
MYCTH_111987	1471	2055	1793	1778	1650	1831	1575	1915	1464	1999	1527	1543	2186	2113	1488	1422	824	2161	2688	2985	1844	1883	2142	1046	2602	1001	1362	905	1535	1874	1776	1672	1143	828	1750	2964	3264	2353	1490	1942	1672	2531	1720	1232	2908	958	2605	1251
MYCTH_112014	938	1568	670	654	262	682	2024	1178	648	647	298	480	2828	1610	570	864	126	491	3241	2175	1097	1243	397	382	6156	2208	1985	1439	889	2144	3960	3485	1952	1292	923	2608	6528	3457	1436	1122	761	1870	3821	2270	3436	723	1266	1016
MYCTH_112025	258	414	205	391	864	474	789	521	208	411	1195	331	667	604	265	260	576	360	919	719	459	384	2005	280	4882	1616	1383	517	5725	2251	3810	2501	1522	429	5948	2170	3858	1071	626	800	4871	2091	3301	593	889	298	8904	854
MYCTH_112050	9746	13762	12874	12146	9	56	13309	17486	11630	16005	11	46	876	98	63	150	5	62	961	147	100	210	19	23	197	50	45	68	11	24	142	88	71	77	12	62	18798	23239	8282	7918	17	43	12012	15431	20259	5375	21	29
MYCTH_112051	9	16	12	25	1022	75	12	10	12	27	934	77	8	14	13	20	638	45	7	13	15	11	1588	21	55	32	62	53	5490	89	60	67	108	75	4672	319	42	27	34	50	3855	303	30	23	78	34	6567	255
MYCTH_112080	11	12	4	8	101	20	11	11	10	8	139	7	9	26	36	69	49	18	17	18	40	55	198	7	58	18	149	89	387	22	33	38	103	80	396	44	43	56	38	23	315	48	11	13	34	6	635	16
MYCTH_112086	107	243	211	91	199	231	163	224	208	163	174	182	242	466	262	228	87	152	385	581	434	386	240	97	590	289	303	200	172	151	312	223	281	163	141	185	200	244	106	105	199	178	101	134	221	65	170	90
MYCTH_112089	620	11121	11687	10832	0	4	2711	16206	10589	12600	0	10	19	4	5	2	0	0	11	2	5	4	1	0	3	0	8	23	0	3	8	20	0	36	0	7	7544	35279	23992	17033	0	5	10775	30183	78826	18238	0	11
MYCTH_112121	354	453	273	189	214	243	222	351	206	209	225	148	306	1115	1943	1166	119	309	395	1092	1155	817	338	145	1574	2308	3939	2603	480	416	1062	3238	3732	2442	474	884	1372	1241	643	537	413	904	892	745	2183	317	760	623
MYCTH_112136	8801	12175	8329	13997	12829	16518	8801	13640	9878	14774	11304	12275	10812	5376	5934	6110	8366	24082	10557	5992	7089	7825	19637	8639	17975	4579	9108	7473	16721	20027	14556	5772	9137	6503	18141	31725	32058	12811	6183	16697	16317	29598	15241	5839	11467	8115	29016	12785
MYCTH_112137	8046	9899	8381	14193	15563	17923	8628	11318	9695	14578	14177	12503	11276	5211	5373	6813	9067	24384	12610	6664	7107	8624	20378	9728	14941	3900	7487	5744	19815	18944	11944	5195	7126	5437	19434	30635	22822	8747	4923	14294	16341	23063	10648	3756	9429	6545	25502	12272
MYCTH_112159	1270	1128	1057	1323	1461	1651	1171	1060	811	1536	1326	1361	993	566	508	711	789	1877	1055	809	627	984	1930	966	1431	454	717	715	2077	2670	931	625	559	599	2014	4456	4164	2067	1353	2575	1688	3157	2769	870	2311	1205	2858	1673
MYCTH_112204	1763	1929	1484	1823	12385	2587	1644	1784	1336	1666	12117	1898	3100	4200	5429	8527	7797	2474	3867	5945	8041	9218	21872	1319	3537	2143	5882	6270	32920	6194	3170	5395	6739	6510	27706	3790	7181	5965	2815	1749	24124	4650	3497	3297	6001	930	40164	1667
MYCTH_112227	313	375	312	192	136	207	183	139	209	195	105	119	233	870	1314	603	40	238	599	1265	753	597	129	114	1504	1337	1733	1028	370	596	1278	2335	2096	1289	266	978	1782	1140	648	1692	178	1122	629	342	1227	320	367	553
MYCTH_112306	279	786	451	600	262	249	383	823	445	502	292	201	508	419	254	441	121	267	703	545	372	551	412	137	1240	566	863	814	938	828	865	833	789	700	1007	1450	3562	3053	1201	1341	805	1271	2496	1972	2450	694	1500	538
MYCTH_112322	31	22	33	29	94	46	14	17	15	42	110	30	6	16	22	27	76	51	14	13	28	35	229	17	35	8	59	66	504	148	73	32	40	49	526	325	199	88	80	200	495	232	47	16	107	52	721	112
MYCTH_112329	923	1831	1642	2034	804	1341	1065	1780	1483	2188	1002	1003	951	960	724	754	510	1293	959	1121	925	1067	1407	664	1526	691	1106	865	1599	1776	1118	1041	965	646	1622	2836	4129	3471	1752	2443	1452	2073	3059	1791	4078	1459	2049	1082
MYCTH_112362	65	97	80	99	1374	590	114	147	117	256	1568	673	154	141	173	224	1168	454	142	71	53	143	2872	295	1314	1040	1578	800	2506	724	876	516	1017	578	2725	972	210	63	12	60	2174	886	258	76	139	56	5274	667
MYCTH_112363	391	774	988	763	810	1188	632	921	866	791	918	800	660	820	497	608	486	1020	844	949	728	809	1180	550	2496	895	1427	1162	3394	3143	1973	1414	1628	1035	3422	5329	4322	4741	2470	2962	2909	4577	2315	2300	4111	1155	4722	2411
MYCTH_112399	745	5701	6502	5269	9	30	1856	6826	6068	6047	11	27	45	76	45	38	2	31	43	80	49	61	25	15	80	39	51	87	34	26	30	84	74	54	22	48	4122	17144	6567	5084	39	64	3421	7803	15376	3641	38	41
MYCTH_112411	947	1635	1074	1569	685	918	949	1287	942	1570	844	566	727	792	677	916	517	879	910	922	713	1311	1421	451	2073	873	1558	1417	2372	1865	1662	1225	1480	1260	2285	2741	8117	5700	2001	3052	2340	2187	4970	2335	3704	1482	3463	1184
MYCTH_112442	495	577	553	612	606	628	543	577	463	706	705	519	576	423	413	545	407	612	671	453	575	728	1163	363	1132	435	829	653	1316	1023	824	625	798	502	1233	1423	2268	1155	699	885	1429	1405	1137	565	1278	458	1967	707
MYCTH_112471	1227	2473	2791	3219	637	535	1155	2619	2176	2387	723	310	1777	920	445	1219	473	438	2189	1140	732	1717	1428	322	2573	816	1143	808	3649	1852	1445	1157	1054	741	3863	2764	15441	15533	12245	10991	3276	2479	9583	11420	26928	7244	5247	1227
MYCTH_112491	66	108	103	144	1941	167	77	74	78	127	2662	133	172	122	180	266	1628	255	136	116	148	264	4679	84	219	118	222	291	10380	265	384	217	290	320	9674	664	818	562	503	623	8156	945	199	87	520	195	14456	238
MYCTH_112498	172	267	263	247	587	199	109	146	179	211	592	172	322	322	273	383	359	342	336	304	323	375	1170	139	226	114	252	282	826	225	283	294	370	356	708	792	606	443	299	321	721	486	459	206	619	205	1064	320
MYCTH_112612	261	289	235	411	277	336	263	295	223	432	343	219	256	258	160	242	170	338	278	315	215	330	541	182	827	363	609	550	906	901	534	483	490	350	925	1188	1666	830	395	766	861	1038	959	368	822	378	1423	610
MYCTH_112686	9303	9416	8955	13203	14922	12189	10620	6524	6471	12524	15785	9558	8820	5691	5874	4229	8226	15994	10027	6496	3569	6101	26798	6362	17140	4467	6216	6552	44303	24815	20846	6617	6174	6862	44670	44457	48182	18458	12560	32961	36968	42173	33964	7430	18349	14493	70749	20060
MYCTH_112699	46	46	67	98	636	69	93	84	62	126	786	93	157	56	42	55	377	45	209	80	47	64	1070	34	52	39	24	31	1618	61	86	86	115	84	1881	163	516	330	105	172	1903	302	232	114	150	63	3170	83
MYCTH_112700	1355	1755	1888	2390	1666	2444	1553	1792	1772	2432	1776	1879	1601	1567	1799	2113	1059	3008	1718	1782	2086	2578	3167	1373	2227	1111	2032	1996	2663	3070	1660	1740	2039	1832	2573	4537	4664	2516	1885	3384	2183	4201	2472	1281	3321	1445	3890	2244
MYCTH_112714	0	2	1	2	402	15	2	3	0	1	411	6	0	2	2	1	271	2	0	0	0	1	885	0	20	9	17	4	3176	6	28	41	16	6	3298	35	15	11	8	5	3248	71	8	7	6	7	5005	19
MYCTH_112716	6	13	28	38	10	24	9	22	22	19	7	5	8	13	12	38	3	16	15	17	14	51	14	6	234	116	202	258	138	165	73	95	142	148	151	266	410	240	219	223	190	251	153	136	338	95	210	112
MYCTH_112802	6	5	3	35	36	78	23	15	16	59	33	72	19	14	5	10	10	132	6	11	13	7	57	67	78	28	54	40	209	603	50	47	27	33	177	521	145	51	68	137	192	486	118	41	132	145	317	207
MYCTH_112805	2	1	1	20	14	19	5	1	6	67	15	27	10	1	0	0	2	58	1	0	0	1	22	45	76	14	6	39	249	908	61	28	8	25	302	727	194	34	50	257	276	1095	68	50	202	761	668	219
MYCTH_112815	310	219	501	760	6	1616	245	104	697	970	15	1652	1218	730	1833	2901	9	2375	1347	918	1935	2321	25	955	500	372	1448	802	44	850	452	630	1142	429	18	2121	786	294	759	994	17	2177	539	420	2585	585	28	1000
MYCTH_112824	23	23	34	59	46	41	35	30	27	47	64	31	46	47	57	76	46	91	26	32	50	72	133	25	114	69	149	102	394	102	52	85	106	87	424	204	301	179	224	336	441	305	186	86	320	94	898	73
MYCTH_112826	10	15	36	53	35	30	17	23	23	35	42	37	17	45	52	51	20	43	18	29	33	52	71	21	133	83	223	188	209	211	106	90	204	121	200	221	275	188	144	221	131	270	129	91	319	134	315	132
MYCTH_112850	894	873	754	1129	1651	1186	747	874	657	1293	1664	1103	752	611	630	808	958	1585	871	851	689	938	2432	710	2107	904	1463	1511	3560	3059	1830	1296	1538	1412	3833	4464	4967	2755	1765	2737	3492	4275	3033	1369	3136	1420	5475	2086
MYCTH_112889	121	258	220	303	270	262	131	191	300	306	294	247	164	353	496	399	170	333	155	283	341	379	494	151	562	334	678	514	765	544	463	640	931	543	807	947	693	519	319	602	740	901	579	251	757	311	1135	529
MYCTH_112905	1129	3057	2288	998	541	1476	1367	2935	1492	656	684	944	3501	7516	4427	2719	310	1314	5760	10420	5208	3788	896	863	35881	24190	16024	15423	3188	10679	32502	37418	22574	15178	3427	14206	26889	25529	6522	9414	2894	10499	13988	13102	15820	2878	4456	6193
MYCTH_112916	1217	1850	1558	2277	1626	2161	1327	2009	1668	2381	1803	2106	1761	2299	5203	3405	997	2914	2034	2700	3266	3208	3137	1304	11494	8344	18445	15262	9998	9817	10174	11782	19886	16322	9362	16670	15176	11351	5780	10319	8229	15415	10074	4928	14188	5986	13941	8218
MYCTH_112924	59	112	126	107	26	94	62	103	92	109	32	88	128	171	198	253	20	112	141	181	228	306	39	59	839	457	805	1297	172	402	503	452	1154	803	197	435	1157	889	502	834	157	1016	427	482	1006	432	319	219
MYCTH_112996	32	48	41	53	37	27	35	56	25	46	42	19	39	45	67	70	25	30	35	53	52	74	64	15	599	495	1051	1243	258	210	433	365	988	915	354	223	860	587	310	259	303	310	510	329	740	168	487	135
MYCTH_113066	71	244	160	197	37	122	116	260	198	197	42	141	136	321	179	239	31	121	152	274	147	218	89	65	1066	528	758	777	259	397	1190	787	977	758	238	518	1390	1217	545	677	207	958	846	907	1437	506	371	371
MYCTH_113138	96	98	117	152	122	160	116	123	81	184	130	136	146	144	189	237	71	216	118	130	159	202	216	94	611	404	811	804	506	687	437	435	644	782	578	883	1274	762	473	737	436	1087	698	360	1101	399	896	485
MYCTH_113236	283	499	289	335	174	416	370	465	255	334	192	366	575	614	273	415	144	442	530	656	332	505	298	192	2356	780	964	730	513	1246	1577	1326	871	691	512	1675	1443	969	594	574	391	1166	1059	562	1231	327	764	634
MYCTH_113239	365	538	1036	1150	1121	1103	423	525	903	1274	1166	849	606	592	901	1315	717	1075	873	759	1095	1708	1855	551	864	454	900	853	1484	1237	688	639	888	826	1456	1755	1560	876	791	1160	1246	1520	733	531	1655	486	2049	757
MYCTH_113387	26	21	6	8	2	4	10	12	5	12	3	4	9	7	8	22	6	7	10	10	18	44	12	7	11	22	25	115	15	17	20	21	38	60	11	23	31	43	14	15	16	18	19	25	43	11	13	1
MYCTH_113450	911	2149	4350	8014	10	238	256	801	1558	3480	18	95	3922	2092	971	1886	11	1881	1872	1355	602	2296	18	309	167	73	99	115	38	222	112	59	111	123	45	378	17888	20574	14492	29762	32	5310	1648	1873	7912	7082	49	225
MYCTH_113457	442	785	813	813	322	547	515	796	684	985	340	543	515	656	631	753	165	689	642	782	685	875	585	312	2435	986	1983	2190	1257	1658	2173	1275	2063	1830	1316	2190	3844	3422	2224	2455	1181	2731	2524	2316	5194	1664	2037	1261
MYCTH_113577	88	108	207	650	3	605	79	181	386	676	3	434	159	178	115	499	3	507	163	174	230	566	6	141	983	384	706	712	20	2676	898	705	839	780	25	3197	2012	972	1601	1543	14	3956	749	404	2862	1045	21	1734
MYCTH_113600	58	19	15	554	715	1046	16	27	12	290	1016	640	43	27	12	12	532	787	11	11	14	14	1337	92	18	9	6	9	800	199	58	35	8	8	1017	891	233	24	76	355	1043	3165	76	9	64	158	2060	770
MYCTH_113715	237	299	290	416	206	323	210	312	278	382	221	262	316	301	325	412	115	371	323	349	280	477	387	174	1309	618	1237	1354	794	998	1136	835	1338	1202	804	1591	2565	1688	1023	1479	795	1808	1561	915	2252	808	1292	808
MYCTH_113886	491	631	507	551	562	551	530	702	441	578	546	456	698	646	412	545	357	655	901	672	479	602	1128	366	465	267	313	244	416	377	393	436	288	185	406	615	820	478	304	327	409	457	528	289	660	171	605	321
MYCTH_113912	188	396	355	343	123	231	253	409	357	413	138	234	286	289	240	296	75	298	323	387	293	345	213	144	310	69	229	169	94	116	334	181	240	187	117	362	497	415	241	245	96	325	357	279	572	181	145	156
MYCTH_113985	816	970	1180	789	984	1117	1001	853	1017	828	974	703	1227	2442	2315	2248	450	1201	1794	3075	3229	2730	1621	574	3335	2568	3656	2112	1743	1825	2828	4553	4421	2386	1790	3138	3884	2210	2027	1752	1595	2418	2296	1383	5169	952	2578	1517
MYCTH_114008	291	255	391	989	652	1543	391	336	357	1024	928	1386	301	270	677	597	477	1848	376	349	331	606	1351	981	2000	899	2060	2700	4612	7601	1508	1155	1818	2288	4252	11195	3884	2244	1976	5100	3899	10395	2758	745	4286	2662	6770	5555
MYCTH_114083	260	451	583	556	116	168	111	373	580	742	157	184	184	181	469	905	91	362	209	244	426	832	264	141	329	205	484	578	194	329	243	202	484	589	267	425	1058	1028	808	725	199	500	1067	590	2265	543	380	279
MYCTH_114107	38360	98104	68068	64542	46	502	41519	101546	57310	55749	26	378	83906	31513	45580	59857	27	663	88309	48637	34230	84091	89	368	8308	1385	830	1860	32	288	2790	1807	2001	983	38	315	253534	238859	63967	109081	37	1033	97242	124923	183975	63253	88	267
MYCTH_114166	64	98	106	140	91	112	63	95	113	158	72	88	48	48	124	139	40	110	35	47	64	116	127	45	193	124	318	391	352	316	79	77	374	313	397	370	411	279	200	413	299	627	218	97	381	220	590	204
MYCTH_114237	551	922	719	675	475	705	628	836	634	796	463	657	971	1186	735	740	312	832	989	1262	875	954	938	433	2567	1304	1758	1766	1351	1098	1831	1157	1376	1091	1333	1200	3258	2003	1019	1567	1036	2004	1592	798	1898	597	1906	782
MYCTH_114376	3838	4786	2723	2364	1446	2727	4051	4653	1916	2483	1527	2412	7392	8144	2429	3225	739	3380	10831	12435	5152	4822	2186	1907	21882	4981	5014	3937	2998	5657	19101	9873	5515	4285	3248	9247	13717	10758	5145	6285	2766	7903	6047	6541	9761	2878	4627	3410
MYCTH_114482	275	477	263	366	171	408	532	344	244	356	187	266	537	519	236	369	89	381	674	599	438	596	271	213	2470	1226	1613	1294	732	1996	1103	1086	973	856	781	2018	2604	1758	618	919	757	1433	2369	906	1649	560	1070	902
MYCTH_114497	59	154	192	64	231	83	61	171	193	78	236	71	167	495	1357	414	177	73	166	533	1159	508	526	36	1764	2689	3047	1355	1173	185	1533	5404	7213	1717	1236	298	547	667	222	162	1211	350	419	458	664	101	2270	229
MYCTH_114666	0	0	0	0	1980	0	0	0	0	0	1410	0	0	0	0	0	1250	2	0	0	0	0	3786	0	2	0	0	2	8346	7	0	7	0	0	7822	1	8	2	5	16	7286	0	4	3	1	2	12327	0
MYCTH_114667	0	0	1	0	1926	0	0	0	0	0	1619	0	0	1	0	0	1307	0	0	0	1	0	3821	0	6	0	9	3	8926	0	5	5	1	0	7787	2	4	1	4	19	7360	3	2	2	1	2	11739	0
MYCTH_114678	758	1820	829	867	1893	1555	958	1801	752	908	1882	1161	1666	4533	1588	1776	823	1457	2367	5375	2493	2207	2635	742	8670	2997	3926	2914	4166	2954	7233	5403	4031	2560	3836	4165	4157	4744	1788	1798	3136	3339	2262	2759	4370	940	5271	1639
MYCTH_114691	45	38	39	59	34	33	34	46	39	53	20	32	40	32	63	75	18	41	46	46	107	114	56	25	257	167	760	579	232	239	281	224	525	409	274	345	2152	910	340	405	178	381	752	303	551	224	355	198
MYCTH_114710	83	175	159	201	165	190	65	121	108	217	165	143	113	146	158	151	145	257	102	194	151	177	307	143	539	193	396	350	394	434	429	166	283	201	393	644	315	317	268	495	402	564	200	200	478	191	586	269
MYCTH_114734	560	819	575	617	490	622	640	795	453	712	568	576	901	1021	818	753	357	779	1109	1260	949	926	797	377	1900	777	1292	1053	1064	1075	1538	1102	1188	752	1094	1453	2002	1510	770	965	1003	1199	1153	859	1615	540	1639	672
MYCTH_114738	104	166	188	322	287	227	106	170	217	337	264	144	134	167	122	205	127	244	148	193	140	256	533	120	330	159	238	289	826	532	283	210	231	214	829	666	635	318	273	518	809	686	367	170	500	246	1252	365
MYCTH_114796	299	248	258	447	300	391	238	254	266	442	303	277	256	328	435	412	182	418	294	346	371	481	504	192	792	532	1019	681	1107	1026	436	656	775	564	979	1485	1757	814	487	963	908	1422	938	281	922	444	1653	729
MYCTH_114955	953	929	944	893	632	1025	718	932	843	1136	584	966	1101	1197	1189	1443	403	1288	1324	1611	1529	1634	950	603	3466	1812	2912	3458	2163	3203	2765	2803	3367	3410	2023	4371	5204	2834	1970	3142	1908	4204	3138	1615	4023	1463	3250	2005
MYCTH_115028	145	117	261	310	46	1065	220	303	430	449	41	964	357	209	246	534	19	994	201	179	359	682	59	519	704	600	668	640	50	1143	408	772	672	603	50	2185	963	286	267	606	54	2197	559	128	668	222	71	1117
MYCTH_115052	194	218	385	548	676	603	129	237	410	590	588	387	122	137	374	473	326	627	150	192	444	706	714	305	279	212	579	625	891	848	149	263	373	462	851	1056	646	436	342	627	814	956	448	127	841	382	1132	518
MYCTH_115096	450	612	719	1175	726	942	431	596	815	1228	745	669	592	621	537	698	417	991	612	754	532	781	1293	495	1116	503	746	684	1137	1403	779	877	885	590	1088	2162	1388	667	675	1127	985	1867	698	406	1359	577	1859	896
MYCTH_115110	211	238	245	256	182	232	161	141	183	282	186	135	159	148	210	224	113	242	135	186	247	276	319	117	173	63	128	163	189	262	94	98	153	89	253	312	533	241	142	268	191	277	346	110	248	120	329	144
MYCTH_115198	121	180	209	225	166	232	152	132	157	243	193	165	157	165	289	285	94	281	162	203	255	459	337	144	366	237	343	406	501	403	275	274	361	363	498	607	880	452	277	492	395	567	543	178	534	214	699	271
MYCTH_115501	1021	2216	2118	1709	3845	16355	407	1937	1672	1621	4770	14741	6803	5646	4921	3538	3213	26254	3825	4632	6446	3706	7304	12472	49094	39586	43640	13875	30757	88989	65390	65661	64904	20400	33200	264054	10933	15269	10684	11207	27275	176568	16662	11435	37876	11665	48819	117615
MYCTH_115624	198	185	178	218	215	162	166	185	148	217	209	168	300	216	192	213	124	181	329	237	215	255	249	86	807	384	628	543	722	746	954	778	760	607	867	1511	2386	1570	765	1247	823	1660	1757	936	1590	853	1243	723
MYCTH_115754	4	0	1	1	1	1	2	2	0	1	0	0	0	0	2	3	0	1	2	1	2	4	1	0	2	5	0	3	0	10	4	2	2	1	3	2	7	7	1	0	5	5	5	2	5	1	1	0
MYCTH_115802	2566	3819	4057	5320	3038	5889	2361	3943	4124	5439	3111	6111	2950	2698	3857	4320	1743	8656	4590	4155	4193	5070	4915	4106	6774	3076	5994	6043	6341	12815	5391	4705	6629	5785	6358	20460	15461	9082	6355	12311	5558	19575	8261	4150	11398	5279	9798	7544
MYCTH_115858	132	191	155	219	135	165	112	143	163	201	102	137	114	127	113	208	70	186	154	140	159	218	203	101	490	223	432	597	217	403	239	227	372	343	238	530	477	316	221	352	172	422	402	197	606	274	339	293
MYCTH_115886	82	194	232	348	63	231	208	166	166	261	116	175	225	269	293	316	59	240	323	341	206	420	171	140	933	408	731	818	393	987	875	689	855	755	440	1388	1798	1235	704	1177	405	1306	1214	596	1592	600	672	692
MYCTH_115909	1090	1521	1610	1965	1167	1822	1219	1767	1368	2243	1309	1845	1404	1503	2574	2858	717	2437	1828	2241	2507	3144	1939	1155	7604	3621	8081	9982	4400	6819	5901	5536	8785	8455	4228	10551	11455	9092	6116	9445	4562	11536	7777	4177	12746	5124	8037	5307
MYCTH_115935	595	1657	777	836	907	722	660	1460	780	958	952	787	960	1198	859	829	669	1424	975	1269	883	1004	1586	551	2396	735	1004	970	2139	1454	2482	1155	1329	937	1958	2409	3559	3298	1574	1923	1657	2423	2566	1657	3037	1054	3117	1197
MYCTH_115944	20	56	97	135	101	153	30	66	93	163	120	94	57	71	105	167	55	136	53	94	92	192	195	81	147	112	286	304	409	288	124	199	259	266	361	518	282	232	304	378	319	459	214	150	593	186	563	311
MYCTH_115957	24	10	1	84	1	220	14	9	5	74	1	145	269	141	3	5	0	629	199	103	1	4	1	206	41	3	10	1	0	44	50	37	3	0	1	65	388	76	23	567	0	1076	92	22	14	46	0	172
MYCTH_115968	16484	32912	38495	24248	125	597	20844	37473	28810	18857	147	374	15701	3499	2878	7082	62	549	25235	6558	2911	12678	244	420	3046	652	1178	1224	415	1988	2235	1202	1021	1161	456	2216	279575	180107	95661	65564	406	1924	164969	83070	171471	35056	535	1028
MYCTH_115983	172	228	207	219	8325	183	237	187	155	257	8336	145	213	355	399	191	5192	189	245	404	466	257	15904	79	182	133	261	106	11665	139	61	92	171	93	10895	132	384	409	132	213	10342	205	97	82	200	79	14382	55
MYCTH_116006	285	340	360	370	255	299	256	250	272	397	311	228	277	273	371	436	179	358	320	350	407	494	429	175	508	296	638	467	399	439	248	364	490	385	464	693	839	464	367	558	451	542	475	280	779	280	666	283
MYCTH_116020	3807	1277	2215	8099	9436	6662	1881	1099	2174	8160	9730	5047	2075	741	1110	1649	6080	8264	2170	833	642	2095	16124	4273	3221	1157	2038	2054	15522	9828	2168	1147	1180	1708	15863	14329	7951	1959	2674	9037	16279	12480	3651	685	3922	4517	22529	5704
MYCTH_116157	326	1616	2014	1989	32	109	533	1547	1392	1380	44	93	214	401	213	456	24	123	423	613	380	898	53	79	1385	819	1383	1629	123	999	1022	1080	949	862	125	1352	23699	34414	14832	16729	98	1021	17579	13813	26954	9299	268	482
MYCTH_116175	73	164	437	561	3	6	47	132	398	571	1	3	56	31	106	157	2	5	97	80	120	314	5	2	20	4	11	18	9	24	11	7	9	9	6	29	757	922	612	862	3	30	617	533	1736	624	19	15
MYCTH_116237	136	222	199	212	22	67	141	179	189	225	28	58	46	65	54	58	17	68	74	58	72	63	44	35	173	104	136	66	120	150	117	116	157	86	92	276	378	369	276	287	27	73	217	169	474	122	46	40
MYCTH_116261	104	341	491	1035	23	414	115	406	716	1190	20	372	78	160	502	744	7	202	73	194	386	775	47	84	164	145	334	281	21	288	188	156	328	337	26	240	382	336	380	778	28	399	149	95	493	230	26	105
MYCTH_116322	394	628	574	608	379	618	528	698	417	811	545	581	974	1057	752	951	332	875	1196	1353	890	1031	856	368	4710	2331	3465	3049	2810	3070	3696	3622	3491	3103	2754	4894	6233	4439	3131	3587	2541	4480	3371	2595	6660	1900	4277	2336
MYCTH_116348	286	624	284	406	302	300	228	574	314	420	422	368	308	562	342	372	270	485	384	549	335	325	732	205	887	305	522	434	612	509	1013	538	686	503	556	838	1199	982	368	658	564	996	863	676	914	370	992	466
MYCTH_116363	26	53	35	17	27	45	51	38	24	29	32	32	58	64	48	82	11	49	63	65	51	83	28	18	75	40	77	79	52	57	88	93	92	81	50	122	155	95	70	88	43	116	104	72	124	35	103	67
MYCTH_116384	463	2740	5051	6644	12	34	1132	3044	3400	5757	12	14	10	16	28	46	8	30	5	14	18	56	21	11	68	56	96	210	85	130	53	79	90	211	106	298	23911	54063	39567	34608	57	276	17357	19140	77273	21697	91	174
MYCTH_116510	256	379	307	367	182	299	246	345	292	381	175	247	307	448	441	444	122	413	471	523	468	491	357	179	378	296	406	483	235	354	343	393	469	319	215	479	660	474	248	308	222	440	395	267	631	233	317	267
MYCTH_116553	1538	1254	1386	1613	18	103	2447	1318	1573	1237	41	68	5732	799	212	694	12	69	7101	1404	400	1946	52	40	3948	506	401	338	194	604	944	787	399	249	143	387	32691	11679	3244	4747	95	364	9416	6597	6657	2682	208	104
MYCTH_11658	0	4	0	2	0	2	0	1	1	0	0	0	1	2	1	5	0	1	3	2	0	7	3	1	39	14	47	21	8	21	19	38	29	26	14	40	30	13	28	2	4	36	26	11	34	5	11	16
MYCTH_116603	77	105	78	53	32	99	116	116	61	50	32	52	284	911	908	339	20	157	469	832	590	292	64	79	957	1062	1629	657	93	299	752	1637	1544	620	112	379	498	407	279	148	97	369	181	201	614	71	172	189
MYCTH_116629	26	37	59	107	584	79	15	26	62	102	663	60	106	70	93	134	332	94	67	61	80	191	1233	47	103	31	83	66	1424	143	76	105	85	123	1505	506	254	195	175	352	1449	486	305	213	770	313	2222	495
MYCTH_116679	133	193	152	141	69	148	169	171	156	206	75	137	225	299	326	244	57	191	284	337	267	263	131	79	192	189	256	171	60	103	191	291	309	269	86	169	356	195	125	131	69	280	181	102	285	74	115	113
MYCTH_116881	459	1096	760	295	5	1357	763	1624	860	305	8	963	2726	13029	14530	7018	5	1088	4540	21668	19854	6880	19	813	42320	37667	44276	27145	16	6583	18653	41808	38288	17866	13	3740	4354	2403	1941	1696	12	4669	1832	1231	5738	435	23	1846
MYCTH_116885	19	16	33	43	13	37	18	16	23	52	13	22	21	34	67	39	18	50	34	49	40	62	36	27	18	42	57	23	13	59	22	16	22	41	9	69	47	16	26	40	21	56	21	8	42	7	24	29
MYCTH_116956	303	429	477	614	244	425	260	387	464	603	239	383	337	363	427	496	156	508	319	438	511	566	338	240	1102	558	1209	1125	678	1047	891	691	1197	1030	855	1667	1946	1347	886	1319	617	1738	1400	624	1874	842	1330	855
MYCTH_117063	1	3	1	0	0	1	1	3	2	4	3	0	1	0	1	0	2	0	0	0	1	0	3	0	3	1	2	1	4	4	6	0	5	2	6	6	14	9	8	9	7	10	3	6	7	5	7	2
MYCTH_117073	45	112	491	595	18	157	39	68	276	507	27	73	139	210	480	622	19	221	81	201	581	650	30	71	311	284	893	685	156	368	288	443	1093	761	118	895	1096	1588	3143	5002	120	1136	457	369	4088	1623	201	367
MYCTH_117145	253	353	305	318	273	259	185	251	228	404	346	256	175	289	406	340	204	318	236	280	321	352	505	134	328	254	369	321	375	313	232	283	333	307	381	479	759	517	220	388	314	433	533	249	667	201	541	252
MYCTH_117146	1253	2896	3045	2394	3197	1740	1063	1909	2312	2609	3516	1703	2296	3788	11095	6131	2347	2863	2353	4657	7254	5885	5253	964	5090	4162	9807	7784	12057	3996	5143	8658	13662	8102	12671	12243	11491	12970	9660	10936	10995	12250	10623	7889	28473	6620	19838	7480
MYCTH_117150	25	104	59	64	9	55	29	67	33	56	17	29	32	39	32	102	16	32	38	46	56	108	31	24	542	436	620	567	239	334	624	576	822	613	237	814	648	845	459	299	189	488	345	569	999	229	382	310
MYCTH_117206	234	268	264	409	348	445	278	240	241	452	284	363	323	209	389	500	184	539	370	267	420	516	471	254	222	121	308	288	180	387	202	179	296	256	209	570	489	225	191	311	217	465	293	140	429	187	275	263
MYCTH_117209	53	76	106	69	65	82	76	71	77	73	74	54	121	171	111	148	39	78	156	241	219	229	91	40	256	200	348	325	139	150	200	167	259	161	133	208	381	393	164	143	123	205	183	158	434	100	195	107
MYCTH_117245	50	45	45	61	21	95	49	53	58	51	33	53	77	68	75	116	15	88	72	96	114	139	47	53	233	112	358	250	75	171	103	150	250	206	62	262	240	175	108	128	43	225	145	77	267	63	102	119
MYCTH_117406	670	663	815	1004	459	1041	482	659	709	1241	540	935	576	605	1021	901	307	1372	758	829	821	928	723	529	1285	710	1577	1528	1180	2093	954	1028	1232	1150	1304	3538	3351	2207	1968	2690	1178	3354	2048	963	3995	1438	1915	1820
MYCTH_117428	194	217	212	228	144	246	208	216	173	245	206	235	301	277	444	496	132	337	329	398	440	619	321	153	903	534	962	1087	690	873	766	744	1021	1006	786	1345	1686	939	650	658	730	1168	1049	537	1230	325	1104	607
MYCTH_117436	99	109	137	159	85	198	132	123	111	200	136	143	176	164	200	284	82	161	202	247	192	354	193	100	653	255	447	612	330	537	459	287	412	430	375	696	770	466	242	390	329	619	490	253	532	182	588	348
MYCTH_117478	50	91	102	126	74	86	64	87	98	119	65	72	72	115	148	153	34	117	106	134	119	131	154	48	556	319	502	500	389	401	417	493	598	428	369	605	750	619	365	454	384	578	451	295	801	195	587	286
MYCTH_117495	364	500	520	527	486	574	433	380	471	590	469	457	535	679	739	787	248	633	661	877	856	924	606	315	2056	807	1793	1715	1201	1443	2069	1294	1559	1678	1260	2591	2800	1797	1201	1773	992	2236	1531	1032	2389	781	1894	1188
MYCTH_117620	29	44	31	48	14	44	27	47	44	45	27	35	32	46	60	71	13	39	41	68	47	85	21	18	540	300	806	705	191	399	401	389	686	600	210	617	785	622	445	515	184	504	486	295	970	257	325	302
MYCTH_117625	91	97	111	189	150	187	132	92	98	174	179	124	106	116	203	203	83	227	138	155	181	248	280	95	352	207	408	432	458	369	195	224	378	444	404	666	549	389	272	480	400	625	338	212	552	214	621	317
MYCTH_117681	131	106	354	676	855	644	70	122	336	784	817	489	76	97	429	602	527	821	89	138	368	709	1040	370	224	222	845	1023	2049	1593	139	254	699	859	2000	2487	577	557	915	1707	1862	2039	401	167	1950	968	2778	1125
MYCTH_11798	22	39	62	59	48	47	30	45	45	54	45	38	27	39	55	66	24	40	38	56	44	64	71	17	445	206	482	448	452	392	302	297	369	316	511	564	661	554	337	403	412	508	438	233	666	205	659	265
MYCTH_12171	6	20	39	68	32	41	34	36	38	43	31	36	40	39	34	61	15	37	53	52	36	40	71	18	294	104	148	183	214	200	206	187	191	177	204	253	347	193	127	191	205	274	191	95	279	83	279	130
MYCTH_122893	1255	2395	1466	1735	2010	2902	1228	2329	1339	2048	2297	3400	2095	4112	2594	2709	1097	3390	2129	4035	2075	2817	3134	1247	15983	6556	9055	10208	9404	10040	18281	11460	10902	10525	9135	16787	22621	16570	5960	8931	8244	20364	12571	8460	15657	5066	13729	7592
MYCTH_122939	311	405	519	735	558	637	351	408	476	806	539	546	314	259	356	439	346	709	297	248	333	521	889	304	933	362	1069	856	1844	1817	690	479	866	688	1831	2321	2209	1273	883	1789	1720	2270	1494	504	1824	900	2594	1188
MYCTH_12812	15	54	17	33	20	22	16	29	23	24	22	30	45	108	25	31	7	25	60	129	36	32	48	22	2038	403	578	440	369	618	1825	423	575	361	383	581	584	973	342	342	331	527	323	757	699	196	510	277
MYCTH_13170	4	2	5	3	3	9	1	3	4	6	2	9	1	2	2	1	0	7	1	0	1	3	1	4	4	3	6	0	0	21	5	0	4	5	0	30	7	6	4	12	4	25	12	1	8	5	3	18
MYCTH_140260	4168	5281	4972	5170	3901	5532	3976	4932	4779	5839	3949	5545	5908	7038	10817	8130	2244	8202	7741	10173	10371	9176	5597	3842	12669	9008	14661	14411	7954	12521	14184	15484	19683	18631	8292	24255	22455	17948	8152	14905	7576	22459	17436	9909	23008	9528	12276	11119
MYCTH_140261	20	25	10	22	0	23	20	10	17	36	6	19	12	46	9	27	1	23	18	35	31	47	10	15	184	27	53	76	27	69	95	53	30	60	28	109	48	46	31	38	29	66	36	61	92	23	64	55
MYCTH_14609	3	11	11	10	5	4	2	6	7	18	13	9	10	15	8	31	5	11	11	12	19	23	14	5	62	42	86	129	40	23	39	19	59	107	43	54	31	45	36	51	37	58	30	27	101	25	60	25
MYCTH_15682	0	0	0	0	0	0	0	0	0	0	0	0	0	0	0	0	0	0	0	0	0	0	0	0	0	0	0	0	0	0	0	0	0	0	0	0	2	0	0	0	0	0	0	0	2	0	0	0
MYCTH_15789	4	8	8	9	17	14	6	4	4	7	10	10	4	4	14	10	6	10	5	5	14	16	14	4	26	22	22	21	22	30	5	6	13	4	28	42	16	13	8	15	9	46	10	6	31	8	41	13
MYCTH_16152	0	0	1	3	2	2	1	2	0	2	0	1	1	0	0	1	1	0	3	0	0	1	3	0	0	2	0	2	7	10	9	8	4	4	6	9	4	3	6	12	2	5	1	0	5	2	8	9
MYCTH_16224	3	9	10	13	6	6	5	6	9	11	9	8	5	6	5	6	1	9	3	4	6	19	7	3	155	77	136	150	109	130	107	59	162	87	106	182	212	140	63	130	141	226	91	53	183	60	157	116
MYCTH_16301	41	208	147	118	82	131	84	189	119	106	104	89	199	245	80	117	41	103	266	257	116	119	156	69	355	169	509	186	312	281	260	218	240	90	243	464	529	691	402	153	271	433	309	863	471	103	439	274
MYCTH_16353	0	1	0	0	0	0	0	0	0	0	0	0	0	0	0	0	0	0	0	0	0	0	0	0	0	1	0	0	0	1	0	0	0	4	0	0	0	1	0	0	0	0	2	0	1	0	0	0
MYCTH_17263	0	0	1	0	0	0	0	0	0	0	0	2	2	2	0	0	3	0	2	1	0	0	2	0	6	0	0	0	1	0	3	0	0	0	6	4	0	2	0	2	1	3	1	1	0	0	4	0
MYCTH_17562	101	112	86	117	82	104	75	89	63	113	77	92	141	86	76	139	49	104	134	128	120	195	114	50	142	62	132	125	165	199	96	116	157	147	154	272	387	204	147	200	181	295	191	105	320	96	244	133
MYCTH_17585	71	111	117	59	16	89	84	68	87	59	8	56	137	278	433	228	5	101	215	328	298	261	15	47	354	297	475	312	14	236	200	289	337	199	25	184	261	215	147	142	13	129	135	72	291	77	29	103
MYCTH_17759	0	0	0	0	0	0	0	0	0	0	0	0	0	0	0	0	0	0	0	0	0	0	0	0	0	0	0	0	0	0	0	0	0	0	0	1	0	0	0	0	0	0	0	0	1	0	0	0
MYCTH_18938	25	45	54	72	11	43	39	44	30	47	13	26	44	59	74	90	7	40	45	66	44	77	27	20	884	424	802	1020	257	516	806	603	1151	844	268	686	1420	1056	446	791	277	918	787	561	1361	393	441	430
MYCTH_19035	40	116	125	268	60	133	78	92	133	214	94	96	52	134	197	210	43	142	76	127	90	176	154	75	787	411	893	1070	482	583	550	547	934	923	531	837	1186	925	606	906	438	1281	765	414	1423	654	986	503
MYCTH_2018629	24	31	52	51	41	62	28	41	34	49	49	44	50	62	82	116	17	85	60	57	81	146	77	29	182	108	311	268	176	171	114	109	235	235	182	278	288	187	117	169	150	264	195	93	247	75	283	136
MYCTH_2018746	5	10	26	5	11	8	6	12	9	11	8	7	13	6	15	14	4	5	9	8	11	10	17	4	37	29	71	81	54	15	64	30	74	35	78	45	164	79	42	60	52	52	80	46	109	34	93	20
MYCTH_2019108	71	77	55	66	62	103	73	52	60	82	65	77	98	104	103	150	41	98	84	107	123	149	116	53	610	333	554	609	296	444	393	399	441	424	291	609	723	347	213	253	249	547	384	218	528	122	466	291
MYCTH_2019141	12	13	14	8	2	7	16	12	6	8	4	3	24	37	31	57	3	9	25	50	59	54	6	5	79	36	83	74	24	28	43	68	71	71	29	27	90	87	27	26	23	23	46	49	63	6	53	11
MYCTH_2019371	232	340	222	179	178	243	239	265	193	228	213	183	296	355	338	275	136	309	369	434	382	406	273	139	327	158	200	247	170	204	214	199	237	185	160	287	499	320	178	186	139	274	239	178	334	81	290	128
MYCTH_2019378	1	0	0	0	0	1	0	0	0	0	0	0	3	5	6	20	0	1	0	4	5	3	0	0	0	3	10	4	0	7	1	0	0	0	0	0	1	1	1	2	0	3	0	0	0	0	0	0
MYCTH_2019397	3	1	6	5	0	3	9	0	4	5	2	1	2	5	10	20	0	1	2	10	9	24	1	0	79	85	143	117	4	40	52	53	119	58	2	33	25	20	20	14	0	20	18	22	61	25	2	18
MYCTH_2019739	287	389	625	574	4	320	259	352	454	499	19	197	427	522	586	543	5	220	599	636	662	769	11	105	814	558	728	539	9	478	462	654	740	573	20	458	1480	1338	858	1262	16	531	515	464	1826	492	34	231
MYCTH_2019888	79	164	76	80	24	63	93	181	55	82	25	60	247	167	80	195	19	79	312	270	181	304	46	37	428	162	246	354	101	116	470	273	263	359	70	263	1328	895	346	245	50	322	671	820	692	136	176	128
MYCTH_2020046	10	26	34	35	10	21	14	15	23	39	11	17	17	32	53	55	8	26	20	27	51	29	25	9	143	98	232	137	68	105	85	151	295	125	75	162	201	249	157	163	84	146	138	122	436	123	77	80
MYCTH_2020422	4	1	3	0	0	1	1	0	1	0	1	1	2	2	4	2	0	0	2	2	2	4	1	1	3224	2304	4273	2239	1884	2227	1645	1677	2861	1763	1892	2847	3860	2946	1206	1952	1999	2470	2176	1331	3982	1627	2694	1454
MYCTH_2020707	0	0	0	1	0	1	0	1	1	1	1	0	1	0	0	2	0	0	1	1	0	5	1	1	62	31	46	33	45	54	28	21	66	26	36	41	40	24	20	23	21	53	26	19	56	6	49	19
MYCTH_2020741	1	2	5	3	0	0	3	2	2	3	0	0	5	13	23	30	0	1	7	13	32	39	1	0	75	76	345	283	0	12	10	27	67	41	0	10	24	9	7	6	0	7	3	10	22	7	0	4
MYCTH_2022110	28	70	66	54	3	29	33	70	61	64	0	17	47	41	37	34	1	23	34	43	44	63	4	12	38	37	60	43	14	48	25	53	41	39	11	123	223	250	112	81	9	83	299	172	333	110	15	75
MYCTH_2022424	34	13	13	40	23	25	54	28	18	44	31	19	87	10	15	23	15	28	86	20	9	31	39	14	102	28	32	23	121	102	56	25	20	23	86	85	334	87	41	74	101	85	113	40	66	40	143	42
MYCTH_2022670	0	2	1	1	0	1	1	2	1	0	0	0	0	1	0	0	0	1	3	1	1	0	1	0	1	7	8	2	7	1	7	2	11	6	5	7	11	13	5	9	0	9	9	5	19	3	6	1
MYCTH_2023079	17	17	11	22	31	11	20	11	19	36	21	10	27	18	18	45	10	19	21	24	19	39	20	11	41	12	33	57	44	30	38	27	30	22	37	60	101	69	37	34	33	47	54	27	37	10	44	15
MYCTH_2023245	0	0	0	0	0	0	0	0	0	0	0	0	0	1	0	0	0	0	0	0	0	0	0	0	1	0	1	0	0	0	0	0	0	0	0	0	0	3	0	0	0	0	0	0	0	0	0	0
MYCTH_2023927	1	1	0	0	0	0	1	0	1	1	0	0	1	0	0	0	0	0	1	0	1	0	0	0	0	0	1	0	0	0	0	0	0	0	0	1	7	1	1	0	0	0	0	1	2	0	0	1
MYCTH_2023929	0	1	0	0	0	0	0	0	0	0	0	0	0	0	0	1	0	1	0	0	2	0	1	0	0	0	0	0	0	2	0	0	0	0	0	1	0	0	1	0	0	2	0	0	1	1	0	0
MYCTH_2024024	93	110	120	113	88	101	95	108	102	128	112	86	102	125	136	129	67	140	122	125	151	140	180	59	92	41	98	108	89	109	84	103	86	75	89	125	224	170	81	99	72	99	156	70	165	50	96	69
MYCTH_2024695	16	17	17	3	23	7	20	14	16	9	34	4	8	12	7	3	19	7	8	9	6	8	35	5	53	10	22	19	47	38	45	16	26	21	82	35	131	57	45	57	72	29	96	38	80	11	100	23
MYCTH_2025277	735	579	549	626	1259	718	578	471	522	739	1140	538	711	632	394	448	575	749	763	772	610	602	1414	324	636	196	283	267	849	603	510	396	407	242	875	883	894	488	453	486	789	749	488	280	883	318	1306	388
MYCTH_2025626	1	1	3	3	1	2	2	2	2	6	2	1	1	2	5	7	0	1	1	4	2	7	0	0	1	2	20	8	1	3	7	1	13	2	1	7	12	7	2	5	0	4	10	5	13	1	3	11
MYCTH_2025813	37	47	43	62	19	58	38	29	53	57	28	32	36	50	38	58	13	28	37	56	49	90	70	17	34	14	27	19	69	46	66	37	45	51	54	83	161	111	71	96	63	99	85	44	166	40	75	37
MYCTH_2025957	2	6	4	12	8	10	1	12	11	7	6	8	13	17	16	17	9	12	9	13	14	18	16	3	48	15	42	23	27	34	28	35	31	25	30	58	26	24	20	26	15	36	20	16	41	16	58	18
MYCTH_2026083	0	0	0	0	0	0	0	0	0	0	0	0	0	0	0	0	0	0	0	0	0	0	0	0	0	0	0	0	0	0	0	0	0	0	0	0	0	0	0	0	0	0	0	0	0	0	0	0
MYCTH_2026137	4	6	5	12	6	1	3	3	2	4	5	11	9	4	11	18	1	5	12	8	10	11	6	2	21	5	28	21	16	1	31	24	21	17	10	24	43	23	12	17	7	25	22	24	30	4	28	15
MYCTH_2026172	144	260	238	381	258	565	181	239	238	345	259	327	173	216	63	70	156	517	149	230	88	171	502	299	588	191	149	107	771	1221	304	248	107	67	704	1312	627	414	262	566	661	1259	332	161	471	259	984	674
MYCTH_2027194	10	13	15	18	13	17	9	9	12	11	14	14	11	11	9	18	9	10	15	16	17	16	21	6	60	35	43	51	82	106	30	33	62	31	68	102	89	42	32	40	68	97	46	20	70	22	89	62
MYCTH_2028011	809	1348	1188	1265	535	1139	1108	1096	1089	1163	611	1010	1298	1371	1788	1386	313	1412	1892	1980	1498	1630	962	672	3974	1901	3511	2961	1805	3267	3549	2980	3713	2674	1722	5984	9996	5973	3278	4636	1542	5379	4182	2149	4976	1862	2774	1996
MYCTH_2028710	0	0	0	0	0	0	0	0	0	0	0	0	0	0	0	0	0	0	0	0	0	0	0	0	0	0	0	0	0	0	0	0	0	0	0	0	0	0	0	0	0	0	0	0	0	0	0	0
MYCTH_2028839	0	0	0	0	0	0	0	0	0	0	0	0	0	0	0	0	0	0	0	0	0	0	0	0	0	0	0	0	0	0	0	0	0	0	0	0	0	0	0	0	0	0	0	0	0	0	0	0
MYCTH_2029285	15	58	28	27	2	11	16	61	34	39	2	12	11	2	4	48	0	9	14	15	12	86	2	10	159	100	197	503	16	180	132	52	185	453	14	264	1068	1087	676	428	19	195	727	786	1492	316	21	108
MYCTH_2029356	4	4	2	0	5	11	7	4	4	0	3	1	6	8	7	7	1	7	7	7	2	9	6	4	30	5	20	38	17	10	28	28	25	17	30	42	41	24	11	6	19	29	17	9	8	4	51	13
MYCTH_2029593	3	1	3	4	1	0	1	2	2	5	4	0	1	2	1	0	1	3	3	3	6	2	3	3	1	0	2	2	6	2	1	1	2	5	3	2	6	4	4	1	6	3	8	1	3	1	6	1
MYCTH_2029812	8	12	28	27	21	14	8	10	18	29	24	12	61	65	36	56	9	25	41	38	27	49	47	15	24	26	37	17	40	15	69	115	93	82	41	125	105	56	79	93	48	97	51	36	135	31	74	36
MYCTH_2029952	275	273	320	434	339	349	289	279	340	399	316	222	359	337	250	339	138	289	460	426	404	509	470	172	1347	669	832	596	1023	1004	827	793	780	539	1092	1578	2043	1040	792	1153	833	1237	1081	612	1698	601	1594	650
MYCTH_2030078	3	6	7	0	0	2	1	3	2	1	0	4	9	15	19	18	0	2	12	15	32	24	0	1	11	36	74	47	0	2	5	17	51	45	3	10	8	10	14	5	0	17	6	6	39	2	2	6
MYCTH_2030361	10	33	24	31	15	36	16	46	24	20	11	30	35	48	29	53	4	35	39	62	34	45	15	17	518	257	281	364	123	192	479	310	366	413	95	269	517	418	318	239	81	356	265	316	664	121	113	129
MYCTH_2030430	0	0	1	1	5	1	0	0	1	2	7	0	0	0	0	2	2	2	0	0	0	6	12	2	3	1	0	3	5	0	0	0	5	3	6	0	3	4	0	1	2	0	1	2	3	2	11	1
MYCTH_2030495	222	291	355	417	204	392	332	364	353	513	285	256	297	305	399	522	161	457	416	374	498	756	404	268	2191	1146	2129	1603	1454	2474	1502	1550	2088	1488	1715	3762	3687	2714	1730	1971	1437	2655	1944	1211	3416	1048	2370	1491
MYCTH_2030723	2	1	2	2	10	2	4	0	0	2	14	0	1	1	0	1	8	2	5	0	0	0	5	1	1	2	2	0	23	6	8	4	11	0	15	4	4	1	0	5	32	8	1	0	1	2	23	2
MYCTH_2030873	1343	1406	1037	1086	699	1153	1019	1150	811	1322	740	1022	1514	1567	2513	2975	495	1619	1747	2562	2935	3495	1078	641	5056	2447	5595	6073	2375	3639	4566	4311	5825	5530	2477	5633	10026	6259	3269	4182	1925	5203	6225	3018	6149	1903	3808	2390
MYCTH_2031061	115	122	166	351	245	315	77	125	149	337	279	192	76	67	150	225	161	295	67	77	101	250	479	165	210	130	411	323	551	641	114	126	255	203	520	785	380	241	201	335	561	700	321	105	355	209	658	353
MYCTH_2031268	15	31	41	71	38	48	14	41	78	93	40	47	26	30	64	64	26	58	20	39	36	70	85	35	52	32	66	83	61	80	74	62	73	78	85	157	90	98	82	151	70	146	75	42	157	86	131	87
MYCTH_2031276	2	0	0	0	6	0	1	1	0	0	3	0	1	2	0	0	1	1	0	2	1	1	4	1	1	5	3	0	7	0	0	4	0	0	11	2	0	0	0	0	14	4	2	0	0	0	5	0
MYCTH_2031317	0	0	0	0	0	0	0	0	0	0	0	0	0	0	0	0	0	0	0	0	0	0	0	0	0	0	0	0	0	0	0	0	0	0	0	0	0	0	0	0	0	0	0	0	0	0	0	0
MYCTH_2031554	3	3	12	9	9	6	7	2	7	10	8	10	6	10	8	23	5	8	12	2	4	16	11	7	18	16	50	27	19	19	25	14	16	33	31	48	47	20	27	30	20	42	22	11	56	19	35	25
MYCTH_2031594	26	37	39	32	24	36	16	43	44	47	27	34	76	165	233	189	19	54	100	223	256	228	41	32	251	322	452	314	105	76	235	532	471	361	71	163	211	177	134	115	66	151	115	85	241	65	85	74
MYCTH_2031920	50	84	94	131	103	115	60	103	93	127	123	91	101	116	99	163	66	135	91	148	159	163	211	61	387	143	254	197	420	319	181	252	320	229	405	449	455	300	289	317	407	336	293	161	557	157	615	197
MYCTH_2031956	13	19	26	44	11	22	32	17	13	36	28	19	38	9	7	7	10	38	29	14	2	10	38	18	412	94	104	121	490	708	366	111	102	70	540	872	873	322	174	406	433	857	432	129	244	193	822	387
MYCTH_2032045	6	5	3	7	0	4	7	5	5	4	4	4	5	6	15	13	1	6	4	12	11	14	7	5	34	25	53	72	49	58	43	19	51	60	31	51	60	36	23	16	24	40	38	24	44	12	40	20
MYCTH_2032127	2	5	5	7	4	9	5	4	5	3	5	4	0	9	8	12	3	9	3	5	5	6	6	3	19	11	30	33	26	11	34	22	38	16	12	22	40	27	7	19	31	24	10	20	25	8	18	10
MYCTH_2032303	15	34	32	27	8	24	37	33	24	21	5	25	38	44	16	42	4	26	76	49	34	48	12	19	329	119	289	249	48	135	344	319	203	208	59	193	460	182	159	103	55	172	241	165	289	51	89	100
MYCTH_2032845	66	253	91	142	35	104	78	133	99	131	26	98	88	304	259	286	15	111	125	374	353	329	77	38	304	130	335	287	77	130	310	214	292	215	66	166	184	222	80	103	80	105	101	131	212	34	116	79
MYCTH_2032939	2	8	6	2	1	7	7	2	6	6	2	5	9	13	11	3	2	9	10	8	4	7	3	7	26	9	22	15	5	12	10	13	25	14	15	23	30	14	9	13	6	14	15	7	20	4	10	14
MYCTH_2033463	696	973	736	1189	844	1020	789	778	750	1046	805	721	651	567	425	529	431	1005	663	561	378	670	1308	474	1400	603	1008	742	1459	1675	968	697	702	655	1740	2400	3420	1569	795	1485	1741	2281	2153	823	1688	735	2437	1183
MYCTH_2033959	148	174	154	191	216	252	131	170	151	188	183	193	127	160	287	210	130	279	103	243	273	247	263	140	322	212	397	361	370	423	283	245	334	255	443	645	557	330	233	356	353	491	347	134	434	186	572	315
MYCTH_2033977	2568	1273	1733	5563	7137	4494	1575	978	2054	4842	6447	3043	1744	813	891	1079	3134	4786	1870	898	558	1391	9714	2139	1903	637	1045	1181	8969	4670	1467	835	750	708	7516	6750	4838	1361	1284	5474	7303	6161	2878	536	2398	2619	11017	2843
MYCTH_2033980	22	63	52	56	0	51	36	53	69	63	0	51	41	67	109	182	0	56	49	75	101	206	0	34	67	52	87	135	0	42	20	48	96	123	0	81	58	37	16	57	0	55	68	20	41	33	0	32
MYCTH_2034916	0	1	3	8	0	13	2	0	1	4	0	2	7	1	1	5	1	31	0	4	2	4	2	13	4	1	1	5	0	73	18	0	0	0	0	190	122	98	128	192	1	198	13	7	51	26	4	44
MYCTH_2034929	15	36	35	99	48	80	19	30	47	73	58	49	19	55	67	100	28	71	32	48	48	123	99	36	170	141	367	472	412	315	136	142	216	375	340	489	272	184	169	304	348	426	210	101	409	145	552	212
MYCTH_2034994	10	54	50	62	15	24	25	38	57	40	18	23	32	52	27	60	7	19	25	54	38	67	27	15	791	392	720	685	643	698	649	611	705	483	596	787	984	742	582	590	561	631	564	428	1202	325	917	404
MYCTH_2035048	133	344	367	342	76	221	183	298	287	360	85	182	316	492	463	407	46	218	401	607	410	458	139	114	903	544	800	752	229	525	814	820	979	636	260	720	1439	1297	672	749	182	850	661	617	1777	540	506	382
MYCTH_2035386	99	170	177	119	2	117	96	151	154	108	3	96	282	377	416	522	0	138	316	594	752	737	2	50	264	194	313	259	6	99	170	279	396	233	1	155	232	276	190	130	1	133	86	112	318	65	7	49
MYCTH_2035523	2	1	2	8	1	6	0	3	0	1	0	1	1	7	5	6	0	0	0	3	1	4	2	1	7	8	18	17	2	1	2	8	15	15	5	9	7	8	13	8	0	3	10	14	19	4	9	6
MYCTH_2035701	24	33	50	84	134	108	17	30	37	128	176	87	12	19	50	83	92	143	12	23	39	83	202	71	7	11	37	27	57	66	5	0	29	30	61	65	19	14	17	31	63	75	25	4	36	19	57	35
MYCTH_2035750	7	8	11	27	4	7	8	4	2	21	6	9	3	9	3	25	2	9	16	13	11	35	4	7	37	15	38	45	9	25	23	14	21	51	12	30	62	52	30	40	10	24	17	45	54	23	21	16
MYCTH_2035984	13	37	53	38	31	24	21	22	33	24	29	14	31	40	48	53	14	12	34	48	47	53	58	15	342	275	464	371	232	228	200	212	335	247	268	217	315	221	110	157	222	204	157	173	452	105	352	125
MYCTH_2036106	9	22	12	9	16	13	9	10	24	21	12	11	20	29	27	28	2	20	31	26	36	47	17	10	221	78	111	139	73	64	206	90	156	155	67	79	120	74	50	61	46	77	68	40	86	27	87	42
MYCTH_2036258	303	160	480	654	686	779	150	177	385	741	663	557	127	76	424	611	360	983	119	135	413	874	844	434	98	85	386	284	562	697	36	81	215	321	662	968	414	207	283	606	686	990	235	57	525	263	756	398
MYCTH_20364	42	81	84	144	44	68	48	68	75	126	60	61	47	88	97	150	34	94	71	92	115	176	110	39	461	260	480	437	336	430	293	283	471	326	298	478	487	345	273	334	343	497	307	199	554	201	506	248
MYCTH_2036724	6	12	7	12	0	11	6	4	6	9	0	4	7	3	9	13	0	6	4	5	3	7	3	2	17	11	29	31	3	9	13	17	32	54	5	40	62	78	46	55	1	24	42	27	65	28	11	18
MYCTH_2037019	34	80	69	76	67	65	57	79	81	88	58	44	80	105	138	135	37	57	108	177	168	169	88	35	619	330	568	521	366	401	527	496	508	428	422	620	668	508	305	386	240	475	425	276	784	194	541	287
MYCTH_2037035	51	65	46	66	380	112	59	87	56	77	370	74	80	77	58	90	204	106	99	117	65	108	754	71	290	92	211	234	777	104	125	136	128	190	639	268	294	140	101	91	663	303	208	78	188	40	1048	142
MYCTH_2037146	87	94	136	148	86	147	89	86	106	153	65	101	140	178	213	194	55	161	174	221	231	232	114	89	172	108	209	91	62	132	65	77	181	103	92	221	212	120	83	111	97	210	112	80	162	84	116	88
MYCTH_2037236	220	236	251	818	612	674	201	265	298	893	618	506	142	114	199	261	363	768	115	149	159	274	1232	356	506	202	629	726	2889	2046	379	304	524	547	2933	3001	1747	896	683	2089	2232	2486	1222	345	1273	1029	4390	1501
MYCTH_2037479	1	0	3	1	8	1	2	2	1	0	5	1	1	1	0	1	2	2	1	4	3	0	5	0	0	0	0	3	8	0	0	0	0	0	8	1	1	5	1	0	11	0	2	1	1	0	7	2
MYCTH_2037651	0	0	0	0	0	0	0	0	0	0	0	0	0	0	0	0	0	0	0	0	0	0	0	0	0	0	0	0	0	0	0	0	0	0	0	0	0	0	0	0	0	0	0	0	0	0	0	0
MYCTH_2037656	24	51	35	57	9	55	29	46	31	62	13	38	60	68	52	78	10	52	44	91	73	86	25	27	530	262	488	553	172	328	335	310	510	462	146	402	874	577	236	393	122	526	532	268	652	229	204	290
MYCTH_2038181	110	147	244	361	181	205	108	95	233	324	218	174	103	108	237	316	92	306	94	152	203	361	277	137	229	141	436	485	429	456	195	234	262	373	430	823	414	227	284	637	340	683	344	117	542	272	643	372
MYCTH_2038387	59	127	89	75	50	110	122	87	74	104	67	64	138	211	273	184	38	126	162	209	195	206	90	49	220	103	222	176	62	113	165	136	251	136	89	159	306	235	115	126	97	167	201	123	274	62	121	94
MYCTH_2038764	0	0	0	1	1	0	0	0	0	0	1	2	0	1	1	2	0	0	1	0	0	0	0	0	3	4	2	2	6	9	5	2	1	0	16	14	9	1	11	7	11	11	1	6	9	7	15	3
MYCTH_2039088	0	4	2	2	3	0	1	3	2	3	3	1	2	8	8	6	2	1	4	3	5	3	2	0	3	0	0	0	30	0	0	0	4	0	19	1	16	8	2	2	22	3	5	9	6	3	16	1
MYCTH_2039751	2	2	1	2	0	1	0	3	0	0	0	1	0	0	3	1	0	3	3	1	2	3	1	0	20	10	21	15	0	17	0	7	39	17	5	25	22	12	11	15	10	31	21	12	41	9	2	12
MYCTH_2039818	2662	1144	1904	6646	7322	5413	1584	825	1821	5816	7585	3189	1677	677	819	1216	3698	5138	1528	741	504	1567	12338	2426	3059	939	1703	1905	15776	9860	2136	1257	1065	1415	16459	15008	8967	2836	2860	10100	14483	12244	4517	858	4647	5087	23940	6335
MYCTH_2039926	0	0	0	0	0	0	0	0	0	0	0	0	0	0	0	0	0	0	0	0	0	0	0	0	0	0	0	0	0	0	0	0	0	0	0	0	0	0	0	0	0	0	0	0	0	0	0	0
MYCTH_2039938	4	4	7	11	2	4	1	4	9	16	1	5	5	6	12	5	4	3	5	2	1	9	2	3	15	4	10	9	5	1	13	4	8	16	6	15	23	5	14	17	2	19	15	5	11	4	12	4
MYCTH_2040280	35	34	22	19	30	42	23	16	32	29	31	18	27	31	66	71	21	38	34	61	82	80	51	14	49	26	77	47	57	38	55	38	39	51	55	56	49	43	22	24	41	45	33	25	45	19	57	27
MYCTH_2040301	0	0	0	0	0	0	0	0	0	0	0	0	0	0	0	0	0	0	0	0	0	0	0	0	0	0	0	0	0	0	0	0	1	0	0	0	0	1	0	0	0	0	0	0	2	0	0	0
MYCTH_2040748	13	21	14	20	27	49	13	23	20	30	34	37	45	44	37	52	10	43	48	45	47	51	46	22	58	45	75	81	30	90	76	82	106	68	41	75	73	51	33	53	29	82	33	21	92	23	62	40
MYCTH_2040766	9	3	5	3	9	4	2	4	5	7	9	5	5	6	1	4	2	8	7	5	5	5	12	2	16	10	13	5	49	13	29	30	30	16	49	48	77	47	18	28	43	40	27	12	23	12	61	25
MYCTH_2041072	14	24	21	26	4	20	17	19	19	29	5	21	18	29	20	49	3	19	17	13	26	49	13	10	86	45	143	135	33	67	80	35	112	163	20	51	185	114	70	142	12	75	98	80	207	53	22	38
MYCTH_2041611	0	0	1	0	0	0	0	0	0	0	0	0	0	3	3	8	0	0	0	0	3	6	0	0	3	19	24	18	0	1	2	4	12	23	0	0	0	0	0	3	0	3	3	1	7	0	0	2
MYCTH_2042312	0	0	0	0	0	0	0	0	0	0	0	0	0	0	0	0	0	0	0	0	0	0	0	0	0	0	0	0	0	0	0	0	0	0	0	0	0	0	0	0	0	0	0	0	0	0	0	0
MYCTH_2042719	0	0	0	0	0	0	0	0	0	0	0	0	0	0	0	0	0	0	0	0	0	1	0	0	0	0	1	0	0	1	0	0	8	0	1	0	0	0	1	0	0	0	0	0	0	0	1	0
MYCTH_2042961	0	3	1	2	0	0	1	3	0	2	0	0	0	2	2	5	0	1	0	3	2	6	0	1	6	4	15	1	3	4	5	7	42	8	6	6	10	25	20	15	7	10	4	24	59	14	17	10
MYCTH_2043664	2	2	2	3	10	4	3	1	0	1	9	1	0	7	8	9	0	1	4	8	7	16	7	1	26	18	47	41	4	2	74	23	18	30	7	14	17	10	2	3	3	12	5	12	7	2	15	2
MYCTH_2043746	14	38	55	22	4	13	33	51	74	22	6	5	20	25	55	43	1	17	21	42	56	85	8	7	56	68	144	150	34	59	92	109	108	171	21	55	86	67	55	77	18	57	54	62	190	52	31	16
MYCTH_2044135	14	23	22	46	26	44	15	14	31	47	24	30	40	10	26	38	11	33	15	19	41	36	51	18	73	30	103	27	95	106	68	58	100	27	125	152	204	89	64	137	81	124	88	36	129	69	198	67
MYCTH_2045079	4	1	4	1	1	3	0	0	1	3	7	9	5	7	4	7	2	5	6	5	8	4	11	0	5	8	11	5	22	11	6	0	17	12	16	18	13	9	6	16	7	34	6	4	12	9	31	9
MYCTH_2045175	79	83	63	115	109	147	132	92	37	78	100	109	205	127	58	61	63	167	226	124	60	78	172	69	626	160	171	197	320	507	536	300	185	125	362	656	1075	433	161	335	370	767	414	174	284	125	556	324
MYCTH_2045420	9	43	225	760	101	71	8	40	232	485	157	19	10	8	104	72	62	43	10	12	56	62	232	12	74	106	416	174	2074	249	85	286	729	167	2333	1082	2486	4844	4766	13161	2462	1496	593	1153	7052	4785	3809	376
MYCTH_2045737	20	22	14	25	10	24	17	36	11	17	14	18	22	35	6	14	12	24	30	22	23	19	41	16	131	15	47	77	60	55	117	95	56	101	62	109	162	81	28	38	18	78	101	49	85	15	65	43
MYCTH_2046198	48	134	84	86	59	60	63	137	68	95	75	71	90	152	114	136	39	86	116	166	68	115	121	34	1272	442	770	873	527	356	1184	507	1005	893	778	482	2136	1500	605	985	462	1284	896	709	1307	434	1512	375
MYCTH_2046242	28	34	36	31	136	40	29	19	35	38	117	24	44	66	180	184	67	44	51	87	190	176	160	10	66	92	248	168	191	45	37	70	143	114	216	47	121	92	53	41	171	57	50	45	136	27	257	29
MYCTH_2046354	0	0	3	4	3	5	3	1	4	5	2	1	0	0	0	2	1	3	4	1	3	3	2	0	1	1	5	0	0	0	0	0	2	12	2	2	1	2	4	4	0	5	0	2	5	2	0	2
MYCTH_2046431	366	425	379	375	309	428	377	389	301	352	379	307	449	443	571	450	156	435	505	654	562	613	486	245	983	409	925	924	651	965	655	870	916	707	733	1630	2183	996	686	915	629	1137	1285	543	1546	509	1064	659
MYCTH_2047322	6	2	3	2	1	7	5	5	2	3	1	5	7	3	6	2	0	4	10	4	6	8	2	1	4	1	9	3	2	3	0	14	14	6	4	5	10	6	2	3	5	6	4	3	10	2	0	3
MYCTH_2047945	0	0	3	0	0	0	1	0	0	0	0	1	2	0	3	1	0	2	4	5	1	5	0	1	17	5	3	2	0	0	18	9	14	3	5	10	15	2	4	0	7	5	3	1	9	2	4	1
MYCTH_2048131	0	0	0	0	0	0	1	1	0	1	0	0	1	0	0	0	0	0	0	0	0	2	0	0	4	2	1	1	2	0	4	0	7	4	0	0	2	2	1	2	0	5	7	0	2	0	0	0
MYCTH_2048823	6	7	9	15	1	6	4	8	8	7	5	11	21	11	6	7	0	7	17	13	6	7	7	6	45	19	33	38	29	26	64	65	61	50	37	58	147	90	104	93	50	98	90	68	167	47	38	30
MYCTH_2048966	39	63	56	114	67	98	37	65	49	119	90	78	49	61	61	78	50	110	56	45	48	68	126	54	48	32	48	57	107	56	33	37	49	51	83	100	110	49	30	71	68	93	97	38	116	43	94	63
MYCTH_2049011	0	0	0	0	0	0	1	0	0	0	0	0	1	0	0	1	0	1	1	1	0	3	0	0	0	0	2	0	2	0	0	0	9	0	0	3	4	1	0	3	0	4	0	0	2	0	0	0
MYCTH_2049292	72	94	113	165	80	164	88	105	103	132	91	97	87	118	131	188	44	126	124	133	86	156	138	74	742	357	630	620	496	555	609	351	522	523	445	726	988	609	377	494	476	738	635	362	802	296	718	418
MYCTH_2049301	73	98	94	102	58	110	83	70	82	125	98	93	95	118	220	185	35	133	120	149	189	181	122	60	489	369	604	653	366	641	380	440	703	534	362	856	846	619	359	572	264	849	516	358	958	332	581	421
MYCTH_2049318	69	133	138	240	124	193	95	113	122	244	164	152	120	201	271	250	77	199	115	246	186	254	296	100	753	425	870	935	648	746	572	659	900	864	770	1128	873	712	575	893	599	1291	650	409	1356	541	1068	702
MYCTH_2049466	65	53	94	55	36	88	53	57	65	89	49	60	62	48	68	64	25	86	64	66	116	118	68	47	60	32	62	23	18	71	14	18	50	36	24	66	63	53	27	35	19	68	33	25	70	19	41	41
MYCTH_2049580	102	143	160	159	119	144	132	129	139	169	150	119	144	118	180	226	90	179	173	219	207	271	225	89	238	187	270	242	187	188	165	120	249	219	213	291	409	284	162	251	264	303	253	137	370	131	306	145
MYCTH_2049605	54	64	82	58	37	87	56	65	61	50	57	48	112	175	97	141	40	44	167	169	144	164	78	34	383	278	419	350	213	142	358	414	554	359	221	262	523	322	212	240	164	283	237	169	486	104	284	172
MYCTH_2049620	302	298	429	704	914	818	214	276	310	770	1053	620	240	265	738	767	589	1052	235	354	632	862	1298	471	708	427	1234	1294	2132	1933	552	627	990	1216	2108	3132	1525	1041	873	1727	1934	2693	1153	427	1844	877	3229	1214
MYCTH_2049706	72	65	44	54	22	48	26	32	32	60	30	27	43	43	43	53	17	46	40	44	42	76	42	26	98	60	83	103	107	172	120	52	64	60	84	176	321	184	90	163	86	145	298	111	219	86	148	109
MYCTH_2049780	215	233	254	323	192	372	197	181	214	348	203	323	258	240	551	426	130	471	240	334	369	470	289	182	1144	568	1033	1067	832	1416	967	743	846	860	756	2312	2282	1029	734	1398	740	1898	1304	397	1396	623	1200	868
MYCTH_2049865	4	5	3	7	4	10	1	1	4	5	7	4	3	9	20	18	5	4	10	8	11	9	17	3	19	8	34	17	24	6	2	28	16	11	28	25	10	13	16	14	64	21	12	12	32	5	46	20
MYCTH_2049886	0	0	0	0	0	0	0	0	0	0	0	0	0	0	0	0	0	0	0	0	0	0	0	0	0	0	0	0	0	0	0	0	0	0	0	0	0	0	0	0	0	0	0	0	0	0	0	0
MYCTH_2049934	8	23	46	68	37	62	16	23	49	66	38	38	22	22	36	53	22	36	31	42	49	79	37	38	404	312	550	526	481	678	283	269	507	358	542	638	589	383	331	481	486	591	419	208	679	256	737	395
MYCTH_2049971	0	0	0	0	0	0	0	0	0	0	0	0	0	0	1	0	0	0	0	0	0	0	0	0	0	0	0	0	0	0	0	0	0	0	0	0	1	0	0	0	0	0	0	0	0	0	0	0
MYCTH_2050031	39	32	32	62	73	83	40	25	29	50	85	53	30	106	92	84	39	58	86	88	90	97	120	23	79	81	143	88	85	58	82	76	124	127	113	92	109	101	31	58	92	87	47	60	123	34	112	30
MYCTH_2050101	0	0	0	0	0	0	0	0	0	0	0	0	0	0	0	0	0	0	0	0	0	0	0	0	0	1	0	0	0	0	0	0	1	0	0	0	1	0	0	0	0	0	1	0	0	0	0	1
MYCTH_2050200	0	0	0	0	0	0	0	0	0	0	0	0	0	0	0	0	0	0	0	0	0	0	0	0	0	0	0	0	0	0	0	0	0	0	0	0	0	0	0	0	0	0	0	0	0	0	0	0
MYCTH_2050220	70	65	46	48	123	83	53	43	51	56	133	71	66	53	64	67	73	94	92	92	80	79	212	39	124	66	130	97	278	149	145	141	107	120	257	263	277	181	80	108	184	241	185	99	232	55	353	113
MYCTH_2050269	0	0	0	0	0	0	0	0	0	0	0	0	0	0	0	0	0	0	0	0	0	0	0	0	0	0	0	0	0	0	0	0	0	0	2	0	0	0	0	0	0	0	0	0	0	0	0	0
MYCTH_2050335	45	41	39	45	9	44	34	29	38	46	21	37	38	37	38	54	11	35	31	29	45	58	29	26	392	247	430	536	172	487	234	226	506	432	215	440	639	415	266	316	212	516	388	186	533	158	403	243
MYCTH_2050348	163	182	170	251	223	256	150	165	186	278	313	173	177	169	167	203	164	253	199	210	174	271	428	165	162	57	154	78	241	185	119	143	107	81	208	282	206	147	87	135	212	212	167	83	188	86	255	121
MYCTH_2050447	173	279	287	268	93	183	155	256	288	294	98	199	262	365	367	533	48	280	326	443	497	645	142	123	973	440	1090	931	156	419	1190	743	997	1073	169	869	921	783	640	609	142	674	458	499	1376	297	268	349
MYCTH_2050467	2	2	1	0	1	2	3	1	1	0	1	2	3	0	3	1	3	0	3	0	5	2	4	2	3	0	3	2	1	0	0	1	4	0	2	4	6	8	10	11	3	10	1	2	5	2	9	1
MYCTH_2050486	12	56	26	22	2	2	12	40	36	42	1	2	245	750	1861	1912	1	5	349	1809	2603	3157	2	1	24	6	41	21	8	0	9	4	8	21	1	13	34	38	8	24	3	8	27	10	18	14	4	2
MYCTH_2050514	52	57	74	87	56	99	60	63	71	92	63	79	77	52	70	87	35	92	67	89	86	85	110	45	442	154	325	402	399	482	329	381	488	419	373	779	647	451	342	515	328	800	338	215	634	277	562	374
MYCTH_2050561	0	0	0	0	0	0	0	0	0	0	0	0	0	0	0	0	0	0	0	0	0	0	0	0	0	0	0	0	0	0	0	0	0	0	0	0	0	0	0	0	0	0	0	0	0	0	0	0
MYCTH_2050660	1238	1421	1085	1183	1406	1319	1382	1372	989	1322	1396	1131	1822	1444	935	994	817	1679	1774	1700	1102	1310	2167	795	1616	561	773	742	1192	1038	1112	869	983	650	1344	1538	2941	1505	738	1158	1221	1557	1547	739	1447	490	1911	783
MYCTH_2050741	217	316	297	377	168	274	235	311	347	378	161	294	330	352	351	537	86	420	378	414	514	627	250	221	523	351	580	593	293	538	397	415	699	599	281	759	908	585	433	523	221	768	453	337	1113	299	425	314
MYCTH_2050866	4	11	11	8	1	0	1	5	9	4	1	2	1	0	13	20	0	4	4	4	9	21	0	2	13	1	24	32	5	23	3	8	12	47	5	25	28	31	20	9	0	19	24	15	46	4	5	2
MYCTH_2050929	397	264	313	402	729	645	341	251	286	489	612	430	273	195	192	226	366	646	356	243	227	264	807	306	463	179	311	211	710	665	313	142	213	193	847	1124	1032	468	364	597	628	890	632	227	754	274	1053	494
MYCTH_2050951	8	4	5	5	8	4	6	6	2	2	5	3	1	4	3	17	2	5	3	5	11	15	8	4	9	12	31	68	13	18	12	17	71	100	15	20	22	16	16	11	14	27	8	9	23	9	10	8
MYCTH_2050974	0	0	0	0	0	0	0	0	0	0	0	0	0	0	0	0	0	0	0	0	0	0	0	0	0	0	0	0	0	0	0	0	0	0	0	0	0	0	1	0	0	0	0	0	0	0	0	0
MYCTH_2050996	28	35	29	54	37	36	25	36	34	48	40	37	35	15	8	8	27	49	25	8	5	11	64	21	747	139	274	263	718	1042	670	159	173	166	793	1482	1559	553	296	978	719	1396	751	196	385	396	1399	639
MYCTH_2051009	85	208	171	285	172	253	174	258	171	259	211	202	245	314	170	254	118	235	269	388	225	331	356	147	619	305	457	466	436	471	552	577	546	394	556	902	1222	801	416	545	561	842	652	573	1070	288	828	395
MYCTH_2051026	180	210	231	389	145	310	151	160	172	373	177	279	182	237	333	473	93	328	225	265	295	534	265	163	1032	470	1119	1267	755	1106	672	651	1246	1157	773	1624	1891	1439	756	1186	771	1854	1275	668	1734	715	1316	822
MYCTH_2051156	50	75	65	104	1	67	44	40	36	60	4	43	116	97	173	173	2	118	71	108	129	112	3	35	48	20	50	55	1	49	55	75	115	96	7	112	278	183	140	179	4	171	166	110	292	108	5	110
MYCTH_2051168	14	11	7	6	9	10	9	8	10	6	7	6	15	9	23	21	3	13	15	21	17	15	8	6	37	22	41	33	10	19	27	15	54	24	14	30	26	33	14	23	13	15	14	8	23	8	19	8
MYCTH_2051209	23	80	51	75	39	71	44	67	71	66	42	52	47	84	71	79	16	84	74	71	61	102	62	35	232	88	266	190	140	150	171	165	243	251	118	269	336	276	143	153	159	291	234	148	355	93	198	130
MYCTH_2051335	256	280	250	297	196	285	270	247	207	285	167	246	434	337	398	635	95	357	489	545	584	847	241	195	722	282	620	872	301	552	472	589	525	767	306	901	1116	535	375	462	291	594	684	334	761	228	378	302
MYCTH_2051357	71	125	118	177	62	120	59	124	165	143	78	93	95	128	131	214	37	121	103	150	110	249	151	64	672	339	714	872	464	549	569	421	614	706	477	807	1166	899	550	649	354	766	881	475	1254	398	707	517
MYCTH_2051392	79	180	124	162	101	125	100	156	115	182	130	118	158	257	158	222	90	118	164	224	213	238	209	74	563	244	353	326	169	208	373	273	409	345	269	249	593	418	180	242	220	438	242	252	531	134	445	124
MYCTH_2051419	328	280	375	708	607	566	403	326	333	860	695	527	489	263	466	380	434	906	562	438	449	440	1154	402	599	214	473	415	1165	913	498	324	469	429	1198	1516	1790	1097	679	1225	1136	1411	927	438	1298	621	1764	654
MYCTH_2051606	26	41	62	80	52	69	35	36	41	59	41	37	53	68	110	131	31	52	59	89	106	166	77	38	229	110	396	374	304	175	169	195	343	406	324	426	329	215	218	269	207	259	297	176	682	184	391	252
MYCTH_2051636	33	597	815	1099	0	1	78	598	795	1031	1	0	1	1	0	2	0	1	2	3	0	4	1	2	8	0	0	25	0	3	13	1	4	14	2	3	2339	7585	4347	3095	0	1	2183	3842	9055	2196	3	1
MYCTH_2051640	198	296	233	243	180	235	241	283	239	254	189	185	416	470	374	352	92	262	453	518	469	409	277	122	1673	1029	1485	1296	487	765	1509	1424	2038	1393	553	1037	2054	1636	845	955	575	1554	1189	1154	2035	586	950	607
MYCTH_2051705	384	405	411	462	272	454	303	330	390	479	296	290	275	294	484	532	140	436	356	423	522	723	460	217	1062	630	1480	1191	892	1062	865	701	1292	1128	968	1644	2363	1790	965	1294	772	1390	1473	768	2021	681	1352	824
MYCTH_2051745	58	88	109	210	114	132	70	79	103	184	153	105	69	72	139	135	77	155	78	89	103	175	247	87	469	259	671	822	845	845	401	237	581	492	787	966	1014	607	515	998	667	944	583	293	1130	607	1165	503
MYCTH_2051835	79	166	185	214	69	143	81	113	140	179	82	82	117	160	182	238	36	108	113	185	183	255	130	72	1015	474	912	965	619	893	588	583	761	749	707	1096	1761	1244	700	964	662	1136	1304	597	1394	504	1068	560
MYCTH_2051955	0	0	0	0	0	0	0	0	0	0	0	0	0	0	1	0	1	0	0	0	1	1	0	0	1	0	0	0	4	0	0	0	0	0	0	0	0	0	4	0	0	3	0	0	0	1	1	1
MYCTH_2051994	11	10	12	12	7	14	14	16	6	8	8	6	14	17	13	30	3	9	10	28	15	36	13	7	54	42	54	37	18	42	36	31	61	39	18	49	125	58	52	33	16	56	74	57	76	15	26	12
MYCTH_2052150	319	394	395	428	354	456	267	303	321	571	373	407	504	457	678	651	247	629	489	627	798	825	479	265	774	453	957	971	556	753	566	681	925	833	688	1248	1439	934	644	784	570	1158	686	363	1157	370	1060	619
MYCTH_2052169	0	0	0	0	0	0	0	0	0	0	0	0	0	0	0	0	0	0	0	0	0	0	0	0	0	0	0	0	0	0	0	0	0	0	0	0	0	1	0	0	0	0	0	0	0	0	0	0
MYCTH_2052313	0	0	0	0	0	0	0	0	0	0	0	0	0	0	0	0	0	0	0	0	0	0	0	0	0	0	0	0	0	0	0	0	0	0	0	0	0	0	0	0	0	0	0	0	0	0	0	0
MYCTH_2052357	58	63	87	202	83	123	95	81	92	203	122	131	103	102	198	245	66	202	111	156	204	282	180	103	383	252	566	763	475	568	288	373	612	691	468	964	738	469	428	681	423	980	500	201	807	333	711	415
MYCTH_2052384	0	0	0	0	0	0	0	0	0	0	0	0	0	0	0	0	0	0	0	0	0	0	0	0	0	0	0	0	0	0	0	0	0	0	0	0	0	0	0	0	0	0	0	0	0	0	0	0
MYCTH_2052439	0	0	0	0	0	0	0	0	0	0	0	0	0	0	0	0	0	0	0	0	0	0	0	0	0	0	0	0	0	0	0	0	0	0	0	0	0	0	0	0	0	0	0	0	0	0	0	0
MYCTH_2052509	0	0	0	0	0	0	0	0	0	0	0	0	0	0	0	0	0	0	0	0	0	0	0	0	0	0	0	0	0	0	0	0	0	0	0	0	0	0	0	0	0	0	0	0	0	0	0	0
MYCTH_2052590	40	77	182	223	16	203	65	78	140	218	20	162	32	51	153	150	10	124	44	66	102	169	43	45	211	118	342	281	38	278	91	122	236	188	50	313	312	393	388	633	31	531	95	70	501	151	73	122
MYCTH_2052653	16	47	42	76	42	50	30	27	55	74	44	37	17	32	75	58	24	42	26	32	47	60	72	26	64	57	92	98	109	134	46	59	84	89	130	141	158	115	89	113	99	134	122	49	176	70	190	62
MYCTH_2052657	8	18	13	13	6	16	14	18	14	16	6	8	42	22	4	24	3	9	37	27	20	26	9	17	22	14	4	18	2	6	16	16	8	7	0	9	13	6	5	4	5	3	15	6	14	3	4	1
MYCTH_2052693	24	34	24	32	9	43	18	26	17	16	11	26	48	86	82	150	3	49	70	94	194	156	17	29	133	127	442	252	17	99	169	273	330	369	35	185	158	139	108	105	26	185	115	120	246	70	50	82
MYCTH_2052727	0	0	0	0	0	0	0	1	0	0	0	0	2	0	0	3	0	0	0	0	0	0	0	0	0	0	0	0	0	0	1	0	3	6	0	4	2	3	0	0	0	0	0	2	0	3	1	1
MYCTH_2052748	84	250	296	319	38	133	75	236	282	311	32	127	113	118	112	199	13	160	126	128	128	231	76	80	763	423	869	1068	300	770	737	556	1005	853	328	1480	1884	2837	2115	2640	303	1389	1440	1218	4400	1271	502	679
MYCTH_2052762	0	0	0	0	0	0	0	0	0	0	0	0	0	0	0	0	0	0	0	0	0	0	0	0	0	0	0	0	0	0	0	0	0	0	0	0	0	0	0	0	0	0	0	0	0	0	0	0
MYCTH_2052991	17	11	19	36	2	27	15	23	14	50	6	29	63	41	36	29	3	27	61	63	53	45	15	11	90	10	20	40	11	21	82	22	42	49	18	50	63	38	27	63	23	51	41	12	69	27	10	17
MYCTH_2053048	2	6	3	7	27	6	2	3	9	6	24	5	13	9	7	10	17	12	7	9	4	9	68	3	15	6	22	7	197	10	56	54	36	36	262	66	120	68	65	54	190	64	53	26	103	40	303	24
MYCTH_2053143	0	0	0	0	0	0	0	0	0	0	0	0	0	0	0	0	0	0	0	0	0	0	0	0	0	0	0	0	0	0	0	0	0	0	0	0	0	0	0	0	0	0	0	0	0	0	0	0
MYCTH_2053156	0	0	0	0	0	0	0	0	0	0	0	0	0	0	0	0	0	0	0	0	0	0	0	0	0	0	0	0	0	0	0	0	0	0	0	0	0	1	0	0	0	0	0	0	0	0	0	0
MYCTH_2053230	2	3	2	3	6	10	3	1	5	2	3	4	10	6	3	7	2	5	3	8	6	6	8	3	41	4	45	22	24	11	24	9	43	13	34	49	33	34	6	22	4	40	11	17	26	5	36	20
MYCTH_2053430	6	11	12	23	5	30	11	5	8	11	13	5	12	16	10	16	6	14	17	9	15	29	13	10	132	76	125	129	94	136	136	163	176	104	88	218	188	126	125	134	55	155	110	70	284	91	92	127
MYCTH_2053489	82	125	129	190	70	121	108	110	134	160	104	71	128	140	177	240	52	121	145	186	156	309	166	71	775	452	935	939	482	674	577	547	978	951	500	912	1412	1006	686	790	470	1025	795	492	1345	414	828	414
MYCTH_2053528	0	1	1	1	0	1	0	1	0	0	0	0	0	0	2	0	0	3	0	0	0	1	1	0	0	0	13	1	1	7	0	5	0	1	0	1	0	2	0	0	0	2	0	7	10	0	1	0
MYCTH_2053555	89	282	244	239	37	67	137	259	222	221	33	78	139	154	101	141	21	78	157	174	129	165	81	37	288	149	303	278	107	134	219	190	245	258	84	179	897	799	361	377	100	194	530	335	709	182	154	111
MYCTH_2053582	6	7	0	1	4	4	2	4	4	7	2	4	4	9	6	12	0	1	2	16	10	12	6	2	32	7	21	21	18	4	30	22	11	13	7	13	17	14	3	6	5	21	16	7	12	3	9	4
MYCTH_2053587	31	72	53	36	30	26	29	66	66	22	17	35	47	58	57	43	13	27	48	77	56	61	32	11	99	81	89	69	48	58	49	65	113	114	54	75	162	79	68	62	46	98	77	58	156	27	73	30
MYCTH_2053677	31	57	40	78	20	75	37	59	41	47	33	30	52	62	63	89	13	50	62	86	73	116	54	27	450	188	373	335	124	295	255	212	344	264	147	354	406	330	197	255	147	257	285	195	458	110	191	169
MYCTH_2053975	41	42	62	114	35	105	54	55	74	111	46	99	71	80	38	76	19	107	90	102	40	79	95	61	1646	729	951	1534	738	1616	1141	967	1261	1341	890	2025	3699	1515	1387	1879	782	2949	1873	857	2369	1130	1438	1630
MYCTH_2054051	0	0	0	0	0	0	0	0	0	0	0	0	0	0	0	0	0	0	0	0	0	0	0	0	0	0	0	0	0	0	0	0	0	0	0	0	0	0	0	0	0	0	0	0	0	0	0	0
MYCTH_2054076	3	5	6	3	1	4	1	0	3	4	2	0	2	12	13	18	1	3	1	4	7	8	0	1	38	23	81	40	3	45	47	65	66	73	7	78	83	45	36	31	6	80	23	11	42	13	16	27
MYCTH_2054138	195	332	311	242	292	416	240	308	275	271	223	313	398	633	1141	920	118	470	545	757	1514	1082	362	201	772	727	1520	965	289	456	642	1174	1717	945	295	793	908	722	438	549	262	734	484	354	1162	256	428	388
MYCTH_2054145	252	264	264	335	345	406	255	267	212	395	421	375	473	452	347	484	202	589	446	594	543	590	501	269	1579	761	1292	1275	1153	1659	1253	1218	1296	1088	1115	2458	2218	1168	923	1209	953	1930	1168	688	1833	641	1582	1036
MYCTH_2054177	0	1	1	0	1	3	0	0	2	0	1	1	0	0	1	0	0	1	1	0	0	0	2	0	0	0	0	0	0	0	0	0	4	0	1	1	0	0	0	0	1	0	0	0	1	0	1	0
MYCTH_2054216	0	0	0	0	0	0	0	0	0	0	0	0	0	0	0	0	0	0	0	0	0	0	0	0	0	0	0	0	0	0	0	0	0	0	0	0	0	0	0	0	0	0	2	1	0	0	0	0
MYCTH_2054219	7	6	5	6	3	6	6	3	0	3	5	6	8	3	5	3	2	8	16	7	6	6	17	4	17117	7468	13487	14176	18578	13052	11477	9569	10319	11685	21572	22892	33958	20017	6617	13087	12582	15142	16522	9329	21204	9849	24645	10904
MYCTH_2054232	0	0	0	0	0	0	0	0	0	0	0	0	0	0	0	0	0	0	0	0	0	0	0	0	0	0	0	0	0	0	0	0	0	0	0	0	0	0	0	0	0	0	0	0	0	0	0	0
MYCTH_2054249	2559	3264	4737	3708	225	958	3688	3226	4569	3755	243	875	3267	1579	1676	2182	126	1131	4047	2816	2241	2939	349	688	2880	1247	2676	2044	712	2202	3222	2990	3101	2195	757	4404	24502	11355	9284	9440	617	3748	9686	6610	18945	4354	1131	1599
MYCTH_2054417	1	0	2	1	0	2	0	1	1	1	0	0	0	0	0	1	0	0	1	0	0	3	0	0	0	4	5	5	0	10	0	0	9	1	1	3	3	7	2	3	5	1	1	5	4	4	1	1
MYCTH_2054491	128	251	188	255	201	269	165	199	179	252	226	190	229	209	290	305	132	298	244	283	296	412	369	142	539	219	594	563	513	621	448	437	608	476	663	846	864	462	374	571	537	779	439	259	716	243	1060	379
MYCTH_2054500	48	78	65	119	54	96	51	53	61	102	61	71	64	67	97	113	34	98	62	66	102	148	93	51	175	81	245	296	131	158	113	81	201	176	132	261	259	136	70	180	91	228	132	69	185	101	165	83
MYCTH_2054510	0	0	0	0	0	0	0	0	0	0	0	0	0	0	0	0	0	0	0	0	0	0	0	0	0	0	0	0	0	0	0	0	0	0	0	0	0	0	0	0	0	0	0	0	0	0	0	0
MYCTH_2054541	142	162	157	193	174	204	150	167	159	190	167	119	134	120	183	209	79	209	177	138	190	243	221	90	211	141	305	221	243	350	150	113	209	191	253	368	422	307	157	273	256	350	290	104	303	166	288	188
MYCTH_2054555	28	48	33	112	64	85	34	58	28	119	88	55	50	137	45	81	48	64	69	133	66	134	152	33	983	271	309	346	635	370	702	362	358	309	593	402	294	306	110	252	491	346	151	254	215	105	730	152
MYCTH_2054578	2	2	2	1	0	2	3	4	3	2	0	0	4	7	9	4	2	4	3	9	13	9	1	0	1	0	6	1	3	0	4	3	4	2	3	5	2	2	0	0	1	1	4	2	1	0	5	0
MYCTH_2054613	83	206	209	169	249	166	112	159	169	181	270	100	157	214	184	221	150	139	209	262	296	298	477	74	547	339	590	399	1283	382	569	603	749	453	1259	638	806	818	453	364	1281	617	477	329	959	180	1933	338
MYCTH_2054788	0	0	0	0	0	0	0	0	0	0	0	0	0	0	0	0	0	0	0	0	0	0	0	0	0	0	0	0	0	0	0	0	0	0	0	0	0	0	0	0	0	0	0	0	0	0	0	0
MYCTH_2054820	0	1	0	0	0	0	1	1	0	2	2	1	0	1	2	4	0	0	1	2	1	1	0	0	0	0	4	0	8	2	6	0	0	2	1	2	1	1	0	0	0	1	1	4	2	0	1	0
MYCTH_2054970	0	0	0	0	0	0	0	0	0	0	0	0	0	0	0	0	0	0	0	0	0	0	0	0	0	0	0	0	0	0	0	0	0	0	0	0	0	0	0	0	0	0	0	0	0	0	0	0
MYCTH_2054998	12	18	39	90	8	100	21	21	69	94	18	79	21	19	35	49	9	84	18	19	30	59	31	44	96	44	129	76	105	369	128	83	163	80	137	773	152	84	82	155	103	533	84	38	222	113	113	266
MYCTH_2055104	78	235	118	117	134	98	123	188	104	105	130	68	232	682	226	296	56	94	274	678	338	338	225	54	1963	633	922	785	408	311	1865	1111	942	659	391	430	430	672	242	228	322	358	245	569	754	156	584	154
MYCTH_2055144	173	266	237	238	197	244	181	235	178	288	235	210	233	208	249	276	132	289	269	289	310	397	293	178	333	207	350	297	249	292	244	225	316	163	218	512	582	390	213	256	200	352	383	204	429	119	379	192
MYCTH_2055207	0	0	0	0	0	0	0	0	0	0	0	0	0	0	0	0	0	0	0	0	0	0	1	0	3	13	4	9	2	1	12	9	14	2	2	5	8	7	0	5	7	8	7	2	12	4	7	3
MYCTH_2055311	453	671	774	850	96	533	553	704	686	958	113	520	620	522	909	1240	74	705	937	1068	1152	1866	229	371	3100	1407	2886	3728	703	3652	3035	2427	3485	3390	846	5095	10938	6206	4448	6731	766	5385	6529	2649	8498	3121	1193	2544
MYCTH_2055546	20	25	18	23	13	21	11	22	12	14	14	19	35	78	85	104	9	34	61	98	81	94	29	13	89	44	100	126	50	28	88	76	101	105	52	60	159	92	54	45	28	120	90	83	117	28	66	49
MYCTH_2055557	0	0	1	3	7	1	2	0	1	3	5	1	2	2	2	6	1	1	1	1	1	2	16	0	12	2	3	5	34	1	0	1	5	7	26	6	8	6	9	3	30	18	11	1	5	1	44	6
MYCTH_2055571	43	103	95	52	49	44	53	79	122	57	46	43	64	107	65	57	12	33	69	99	95	86	62	20	119	103	196	202	84	91	194	140	174	169	99	169	286	287	188	216	106	146	117	137	378	77	115	57
MYCTH_2055575	61	103	77	161	6	152	101	111	69	160	13	122	154	270	284	576	9	155	266	475	419	678	24	84	2508	1327	2827	4026	97	1478	1744	2155	2863	3312	127	1282	1987	1312	845	1179	150	1484	1057	686	1634	548	159	657
MYCTH_2055617	155	323	204	290	73	252	132	255	208	185	71	165	271	435	386	431	36	257	322	561	599	558	126	90	363	169	283	209	113	146	312	230	302	224	156	243	1273	1210	767	829	98	865	170	192	397	110	163	116
MYCTH_2055659	388	449	407	360	432	458	368	408	380	456	425	349	533	445	272	306	259	498	725	523	398	384	674	261	1599	476	698	577	1500	1305	1351	781	813	541	1576	2005	2436	1399	934	1243	1280	1648	1122	696	1510	542	2183	905
MYCTH_2055700	32	45	25	13	25	22	39	50	28	26	20	15	30	50	28	57	12	12	44	166	123	103	48	7	370	172	342	362	38	67	89	139	87	152	48	39	69	53	22	34	19	41	47	29	67	15	69	10
MYCTH_2055845	88	126	108	90	19	142	95	142	94	84	25	141	298	527	349	464	16	178	398	725	514	529	47	89	5808	3757	5611	5661	274	2293	3522	5213	5503	4137	291	2941	3036	2266	1555	1481	262	2118	1584	1580	4523	826	488	1280
MYCTH_2055941	49	37	27	39	25	63	43	53	27	27	24	52	99	147	110	120	14	72	118	174	170	136	41	41	136	69	132	157	24	52	78	99	202	111	34	99	124	97	33	35	23	99	75	61	101	19	45	31
MYCTH_2055951	100	170	190	289	12	314	103	137	210	213	12	194	120	31	58	78	7	303	133	44	36	111	33	146	74	37	65	96	26	398	46	36	32	58	55	533	548	209	170	276	21	576	404	99	264	144	59	284
MYCTH_2055981	91	129	182	159	89	72	107	119	113	158	76	64	123	144	220	131	57	91	141	157	200	163	139	44	120	119	163	118	124	86	71	100	238	109	152	147	466	498	253	344	163	183	243	124	473	93	229	80
MYCTH_2055988	3	2	1	3	5	0	2	1	1	3	1	4	2	3	1	4	1	4	3	2	1	3	0	4	12	5	17	7	5	7	8	2	28	11	6	11	16	13	2	4	3	15	9	5	5	5	5	9
MYCTH_2056182	0	0	0	0	0	0	0	0	0	0	0	0	0	0	0	0	0	0	0	0	0	0	0	0	0	0	0	0	0	0	0	0	0	0	0	0	0	0	0	0	0	0	0	0	0	0	0	0
MYCTH_2056315	60	102	49	68	57	64	43	91	68	55	44	54	37	53	78	83	26	68	38	61	68	109	61	36	982	506	1209	1145	763	1102	939	941	1287	1267	717	1971	1783	1187	694	1194	724	1743	1483	685	1603	664	1159	889
MYCTH_2056329	333	316	566	627	816	755	274	410	612	698	679	523	605	705	645	938	337	716	780	999	1176	1338	889	375	851	567	908	605	851	673	737	818	1067	656	900	1193	638	743	858	805	780	926	334	392	2016	484	1252	570
MYCTH_2056455	43	90	81	47	33	39	45	68	83	44	33	38	51	65	65	62	14	35	78	86	82	82	63	23	158	121	183	182	96	99	173	112	203	157	125	187	322	307	212	192	131	191	145	132	354	72	134	63
MYCTH_2056582	1726	2371	1878	1850	1606	1577	2256	1880	1791	1830	1839	1081	2768	3306	2074	3221	917	1617	4107	4622	2650	4486	2452	911	7316	2296	3578	3693	2317	1923	7698	3102	2798	3501	2531	2965	7419	3021	1622	2094	2147	2246	5021	1988	3587	1004	3457	1406
MYCTH_2056896	39	33	68	105	105	102	24	33	46	115	135	75	23	10	33	65	99	99	21	13	31	73	181	58	13	10	38	41	144	98	14	12	10	45	109	159	66	35	27	56	178	101	37	14	77	46	155	53
MYCTH_2057017	1	0	0	3	2	0	0	0	1	1	0	0	2	2	16	19	0	0	5	3	7	14	0	0	53	217	483	247	2	10	22	146	197	181	6	15	19	16	15	6	7	20	22	18	95	6	8	9
MYCTH_2057132	1	0	2	1	4	1	0	0	1	0	6	1	1	1	2	2	10	0	1	1	1	2	18	2	1	2	1	2	45	1	2	5	11	2	59	2	8	4	11	3	64	6	4	1	3	0	105	4
MYCTH_2057198	93	231	171	207	80	162	155	197	214	215	88	175	166	298	315	326	60	191	233	368	306	329	141	75	695	356	801	680	320	471	517	655	802	643	311	734	942	695	344	382	252	645	536	442	848	236	438	351
MYCTH_2057234	0	5	5	4	30	7	3	4	8	8	21	9	3	6	14	15	34	14	8	6	12	11	70	3	1	0	3	2	129	5	4	0	15	10	152	13	3	9	7	10	171	19	5	9	11	2	210	4
MYCTH_2057284	164	261	281	327	188	302	250	269	208	364	241	207	232	343	359	442	125	302	328	407	337	520	341	155	2182	1192	2054	2087	1722	2139	1674	1528	1887	1689	1694	2754	3668	2310	1588	2143	1527	2659	2274	1136	2907	1059	2574	1382
MYCTH_2057317	2	11	8	8	0	7	1	3	8	5	9	4	8	16	19	13	2	5	7	14	12	19	13	1	412	406	458	329	19	60	58	183	222	149	13	34	45	18	37	46	9	20	47	22	71	26	16	16
MYCTH_2057386	31	14	17	15	2	8	26	20	16	12	5	8	19	30	13	16	2	13	16	18	36	11	7	4	66	71	96	74	48	53	63	85	91	67	53	74	518	164	103	130	40	95	286	73	124	61	79	35
MYCTH_2057433	198	218	253	278	266	244	89	112	187	342	329	186	71	75	157	158	200	279	79	83	144	221	373	114	285	148	376	414	755	557	263	153	294	262	733	870	568	346	380	808	686	668	412	164	614	289	1175	387
MYCTH_2057467	0	3	0	3	1	1	2	1	3	1	0	1	7	4	4	2	0	3	3	7	9	5	1	0	6	3	16	4	0	4	0	1	11	0	0	4	3	5	3	3	0	8	1	8	11	0	2	2
MYCTH_2057540	11	9	5	16	13	15	14	10	8	15	22	14	16	7	11	16	18	14	11	8	11	14	46	10	26	18	30	40	79	35	17	26	37	12	74	35	143	48	29	36	68	38	55	24	79	27	111	25
MYCTH_2057586	17	26	12	24	18	13	12	11	11	13	14	22	22	13	6	9	5	15	15	12	6	16	32	7	48	13	20	16	38	36	33	27	17	15	32	35	54	28	18	37	40	39	45	16	49	20	57	8
MYCTH_2057697	1	0	1	1	2	1	1	1	0	2	0	1	9	1	2	2	0	2	3	1	1	4	2	0	1	3	0	6	2	0	0	10	6	0	1	2	7	4	19	9	0	6	6	7	12	4	0	2
MYCTH_2057781	3	6	4	9	7	10	8	4	1	7	9	8	15	5	8	16	2	8	15	7	4	18	7	9	32	11	14	16	15	12	30	19	21	35	19	35	46	18	14	17	6	41	33	28	41	8	26	13
MYCTH_2057810	5	4	2	1	0	3	1	3	1	1	2	4	4	4	4	5	1	4	6	6	6	6	0	2	11	8	7	16	14	6	10	10	3	11	4	6	14	8	3	0	4	5	6	3	18	5	8	6
MYCTH_2057851	3	5	13	4	0	3	4	12	8	3	1	3	15	7	10	8	0	3	26	14	8	9	3	3	2	0	2	0	3	0	6	0	6	0	1	3	23	21	3	2	1	2	4	26	11	2	3	4
MYCTH_2057861	43	62	80	146	134	176	33	49	113	166	157	104	61	84	112	148	91	174	70	93	108	159	185	92	147	79	220	201	241	309	106	96	140	158	271	456	222	125	182	318	235	430	121	57	283	101	391	202
MYCTH_2057906	7	18	9	16	7	22	14	16	9	20	8	10	12	29	17	15	6	16	26	31	14	37	19	11	123	35	26	72	50	80	145	44	60	44	28	112	175	96	39	52	71	95	108	65	78	34	76	54
MYCTH_2057956	112	155	96	231	163	233	157	207	125	215	167	200	321	242	78	71	97	210	360	281	68	109	313	136	2347	498	527	543	1289	1498	2134	1213	488	397	1277	2131	3076	1471	349	903	1042	1995	1531	820	703	441	1960	1025
MYCTH_2057978	82	109	105	143	146	184	73	98	96	107	167	126	102	161	168	176	85	159	117	208	176	182	262	68	496	278	611	565	744	525	375	459	587	530	642	803	805	544	338	497	828	724	514	304	846	260	1063	393
MYCTH_2058054	0	1	1	0	0	0	0	0	0	0	0	1	0	0	0	0	0	0	0	0	0	0	0	0	0	0	0	0	0	2	0	0	0	0	0	0	0	0	0	0	0	0	0	0	0	0	0	0
MYCTH_2058064	9	65	21	35	0	23	10	52	25	29	1	19	53	80	37	71	0	15	91	103	46	93	4	17	219	112	135	101	15	89	141	74	69	52	22	128	181	344	117	85	12	73	106	194	229	83	18	33
MYCTH_2058169	5	8	12	8	10	6	9	9	8	7	5	8	7	14	11	9	4	6	17	12	16	28	15	3	21	3	10	11	22	14	28	8	7	4	22	32	37	43	19	45	10	17	14	11	39	7	16	14
MYCTH_2058204	509	532	459	486	483	492	482	470	401	536	506	411	540	539	492	554	275	640	697	802	751	773	706	263	427	216	354	259	351	301	232	246	286	158	307	287	545	327	200	246	237	324	319	179	351	132	420	184
MYCTH_2058263	175	212	165	264	116	343	281	141	130	386	204	266	222	201	304	277	97	338	192	179	178	189	224	119	729	353	1162	777	497	651	434	457	739	568	494	1072	968	1066	607	886	408	1297	686	388	1077	438	726	521
MYCTH_2058328	189	321	401	413	169	282	316	380	375	332	218	231	711	869	421	742	85	323	925	1283	962	902	318	143	1460	765	1308	1209	457	561	1109	1465	1335	1038	507	986	1584	845	705	736	401	848	654	475	1359	307	751	419
MYCTH_2058345	49	105	65	100	79	100	75	102	67	131	100	92	119	139	131	155	49	140	121	153	128	137	109	73	234	122	223	262	162	136	193	149	269	330	148	244	373	293	148	204	100	402	247	161	324	135	280	118
MYCTH_2058349	13	31	29	30	9	39	20	20	31	37	16	25	19	15	12	39	5	27	11	19	28	28	13	22	239	91	236	228	118	237	126	126	234	182	107	324	416	223	145	266	83	257	265	101	342	106	224	168
MYCTH_2058462	26	41	19	37	1	71	21	20	18	26	3	51	99	130	134	205	1	151	102	122	149	170	7	53	80	31	88	61	4	67	58	72	89	105	2	95	173	129	38	52	1	183	61	48	75	30	5	61
MYCTH_2058464	8	9	12	25	3	24	11	3	20	29	10	12	9	14	10	12	5	51	14	7	13	15	6	15	27	5	39	50	25	83	18	10	28	39	24	108	107	54	46	83	1	110	34	25	82	33	27	27
MYCTH_2058513	144	347	410	517	185	237	162	266	395	468	236	198	177	213	644	410	152	342	204	256	376	399	424	118	635	416	1068	868	919	762	465	512	1054	643	962	1119	1138	1461	1018	1987	843	1028	718	525	2126	913	1401	554
MYCTH_2058544	13	25	28	14	10	8	22	31	41	15	7	4	13	31	24	18	4	13	18	25	32	26	6	5	67	51	119	95	36	42	61	80	77	119	23	45	105	83	45	63	31	44	53	51	154	48	37	24
MYCTH_2058549	260	522	317	395	175	348	379	462	282	411	194	288	512	617	411	447	121	485	577	786	558	554	366	186	879	372	575	541	278	377	624	684	583	563	343	752	1230	746	329	506	202	540	561	432	758	192	400	270
MYCTH_2058599	0	0	0	0	0	0	0	0	0	0	0	0	0	0	0	0	0	0	0	0	0	0	0	0	0	0	0	0	0	0	0	0	0	0	0	0	0	0	0	0	0	0	0	0	0	0	0	0
MYCTH_2058620	305	440	417	526	461	551	350	300	388	518	452	359	346	421	416	440	205	476	429	504	328	591	644	267	533	244	375	302	497	501	382	252	275	214	540	737	751	456	158	333	478	676	459	175	447	236	623	309
MYCTH_2058658	40	26	101	267	327	272	23	36	99	291	439	208	13	22	220	283	226	360	25	42	86	278	538	150	111	77	529	956	1367	1159	110	169	345	658	1534	1741	269	294	515	1139	1275	1697	295	76	1048	522	2045	751
MYCTH_2058711	9	5	11	11	5	7	8	4	14	15	6	7	23	19	19	17	2	4	28	14	26	28	6	5	70	22	59	11	15	39	24	14	23	12	19	35	81	69	35	28	13	34	34	43	94	20	12	7
MYCTH_2058752	178	202	169	153	43	119	146	115	147	178	53	118	309	276	495	435	24	154	331	440	624	571	68	63	216	112	322	336	106	123	194	236	335	324	79	211	512	248	112	104	61	170	235	127	269	58	149	88
MYCTH_2058793	44	10	28	44	85	65	35	16	29	47	90	62	18	7	24	20	44	87	22	20	30	32	117	37	10	14	17	8	15	20	9	0	4	5	20	37	19	18	7	21	34	56	16	1	29	6	18	15
MYCTH_2058820	44	78	99	114	43	23	49	92	99	129	30	22	18	26	22	26	28	35	17	16	20	29	56	18	34	52	49	54	95	44	51	53	69	21	109	101	352	411	231	241	88	84	271	211	519	122	172	49
MYCTH_2058974	560	505	577	544	391	585	553	484	508	574	445	437	807	734	989	910	237	629	1099	1202	1194	1108	589	295	1148	731	1345	1126	606	722	758	1206	1408	1056	632	1175	1684	1029	721	849	664	1005	936	603	1817	444	978	567
MYCTH_2059010	148	183	172	248	153	157	154	161	136	209	168	124	173	143	133	169	93	200	167	149	152	225	238	103	483	267	513	461	450	627	292	280	449	334	427	698	1071	662	318	526	459	611	613	314	710	262	573	351
MYCTH_2059044	4	13	8	8	4	9	14	3	9	9	6	4	9	8	15	24	1	12	18	6	21	24	10	3	18	12	21	16	8	8	5	4	19	5	9	14	34	23	9	12	7	19	13	9	21	7	11	11
MYCTH_2059134	59	84	100	70	30	129	78	67	79	78	43	81	272	342	509	463	21	149	319	491	732	518	52	72	739	717	1203	858	62	216	1227	2107	2132	1215	73	610	724	574	222	221	62	418	354	255	448	95	133	275
MYCTH_2059186	5	9	7	6	2	1	3	9	12	4	4	1	5	1	7	5	3	2	4	3	1	9	5	0	38	4	10	22	21	23	19	7	24	1	15	19	104	59	19	46	7	20	79	34	67	22	28	12
MYCTH_2059212	41	54	55	79	8	49	32	54	45	109	6	68	9	19	30	34	5	75	19	10	10	16	18	36	143	88	197	259	39	305	32	28	129	114	53	223	565	421	247	421	44	466	264	178	648	222	75	160
MYCTH_2059227	142	152	321	465	435	395	115	158	324	389	492	303	132	155	267	383	199	395	140	158	219	507	609	228	663	324	1023	1212	1632	1454	545	495	767	1007	1727	2059	1173	800	681	1438	1560	1877	793	338	1520	667	2602	1017
MYCTH_2059229	212	207	263	276	570	382	164	148	202	351	576	284	196	199	343	349	348	498	283	270	382	495	669	209	274	168	468	417	865	466	150	254	354	367	678	825	562	408	320	476	547	725	377	159	651	258	943	329
MYCTH_2059249	31	48	60	106	55	73	20	36	37	110	78	64	25	60	54	64	44	114	25	47	62	56	105	41	325	156	271	240	402	354	222	83	169	153	298	371	219	173	154	335	237	359	119	107	301	131	480	151
MYCTH_2059277	0	3	0	0	1	0	1	1	1	0	2	0	1	0	1	1	0	0	0	1	3	0	0	0	7	9	23	13	0	0	0	0	1	3	0	1	6	0	4	1	0	5	3	6	1	1	1	0
MYCTH_2059413	13	35	72	150	93	110	33	44	64	133	108	92	23	20	86	105	45	112	20	23	53	104	157	39	520	298	1013	1293	1650	1561	384	401	868	1067	1799	1977	935	711	720	1683	1691	2263	675	215	1495	920	2753	1151
MYCTH_2059428	26	37	27	32	4	12	13	14	19	13	6	9	15	23	18	32	7	18	25	13	7	24	21	5	40	27	12	16	60	14	53	43	43	13	39	42	54	41	38	18	49	51	52	17	60	20	66	12
MYCTH_2059558	28	22	28	37	2	72	32	18	25	41	0	52	48	37	64	65	0	38	35	39	71	98	5	27	135	47	179	126	2	80	46	66	88	51	4	125	71	22	21	55	0	93	26	30	81	43	7	49
MYCTH_2059579	79	385	210	208	14	322	353	599	285	252	11	208	141	247	324	399	6	233	147	348	482	520	20	201	3296	1446	2011	1592	69	1111	3471	2653	2294	2026	76	2230	1601	2006	546	601	34	1814	2199	1473	1811	390	100	1787
MYCTH_2059686	52	123	203	139	16	78	46	152	280	207	19	89	52	84	101	59	5	68	39	72	101	86	35	30	235	219	171	136	23	108	208	221	237	119	31	150	169	116	214	248	38	215	122	83	388	127	68	103
MYCTH_2059724	0	0	0	0	0	0	0	0	0	0	0	0	0	0	0	0	0	0	0	0	0	0	0	0	0	0	0	0	0	0	0	0	0	0	0	0	0	0	0	0	0	0	0	0	0	0	0	0
MYCTH_2059769	1	3	4	8	1	3	4	1	1	3	3	3	5	2	6	5	5	8	4	5	5	5	5	3	7	13	6	3	6	17	6	7	13	0	6	17	10	3	9	2	10	18	7	6	8	8	18	10
MYCTH_2059795	94	119	130	180	97	158	121	112	115	166	128	107	78	108	129	215	49	147	128	138	142	243	172	91	664	330	657	677	375	572	385	352	562	484	515	948	935	650	372	583	423	765	688	309	816	271	746	398
MYCTH_2059803	133	223	178	153	64	113	106	188	161	139	69	91	128	152	176	149	20	131	124	172	126	181	92	77	5680	2864	5034	5406	3858	5853	5482	5081	6770	5693	4009	9633	16913	10576	5098	6876	3561	10137	13832	5334	11943	4391	6147	5139
MYCTH_2059965	1	6	3	9	3	3	1	1	1	1	2	4	6	6	12	4	2	5	6	6	11	12	2	1	8	6	3	2	0	2	2	0	8	3	0	10	5	10	2	2	4	7	7	2	13	6	7	2
MYCTH_2060008	7	4	1	4	3	6	6	3	4	5	7	2	13	8	2	10	5	5	9	8	9	9	4	5	126	60	117	115	49	52	106	93	150	104	55	82	121	80	39	29	36	79	73	56	84	15	88	43
MYCTH_2060065	17	47	45	44	4	38	23	30	39	32	11	24	42	42	37	52	1	44	51	38	34	69	16	15	38	20	44	55	8	59	39	27	52	37	8	61	115	134	89	79	6	84	37	40	130	50	17	28
MYCTH_2060085	0	0	0	0	0	0	0	0	0	0	1	0	0	1	0	1	0	0	1	0	2	0	0	0	1	1	0	1	0	0	0	2	0	0	0	2	0	1	0	6	0	0	0	0	4	0	0	0
MYCTH_2060093	40	64	66	83	68	73	46	48	59	95	92	69	69	93	105	100	48	112	82	106	103	114	106	46	256	186	314	279	250	240	144	311	304	290	248	416	284	254	190	293	213	350	221	161	519	177	328	216
MYCTH_2060145	303	343	346	434	533	444	327	291	315	413	542	352	434	375	344	420	302	533	535	516	416	571	693	270	520	242	305	330	557	501	486	280	321	270	554	699	762	338	289	428	505	660	333	188	556	185	798	308
MYCTH_2060153	134	211	183	205	151	182	155	210	152	235	190	187	225	227	324	348	93	261	246	314	376	456	268	108	843	484	1018	940	513	550	695	479	1140	922	616	557	1485	955	516	625	397	933	746	381	1119	373	852	362
MYCTH_2060198	36	50	59	30	41	37	39	49	68	25	31	32	38	55	41	51	22	40	65	63	54	60	53	20	251	136	198	169	221	211	191	125	217	172	206	265	407	246	173	222	159	231	203	129	364	97	285	133
MYCTH_2060218	0	0	0	1	0	0	0	0	0	0	0	0	0	0	1	0	0	0	0	1	0	0	0	0	0	0	0	3	0	0	0	0	0	0	0	0	0	0	0	2	0	0	0	0	0	0	0	0
MYCTH_2060238	11	27	26	36	9	18	15	26	23	26	8	17	34	39	27	70	7	17	25	42	51	96	21	7	21	2	16	33	18	31	14	27	36	26	21	18	15	9	9	10	27	24	14	18	28	5	21	11
MYCTH_2060248	6	3	9	6	9	10	5	2	5	5	11	10	14	12	7	8	6	14	14	17	8	14	16	6	37	7	30	26	84	30	51	52	47	33	116	130	169	66	60	41	90	130	73	27	77	19	109	50
MYCTH_2060315	3	3	6	8	1	5	3	3	6	3	4	3	8	9	3	11	1	6	6	7	14	11	3	1	22	9	25	20	11	1	1	14	18	34	9	19	14	23	3	7	0	14	4	13	29	8	18	11
MYCTH_2060338	5	2	1	5	5	3	1	2	0	6	3	2	8	9	4	7	4	9	7	16	4	10	9	4	11	3	7	5	7	10	35	10	7	11	12	16	29	13	9	2	0	15	14	12	12	0	13	10
MYCTH_2060364	137	245	231	211	338	198	138	256	256	195	345	135	223	1517	1581	716	143	169	221	1677	782	571	570	94	1721	3156	3733	2085	1102	528	1137	4472	3719	2292	1157	879	1161	1003	646	566	1032	922	901	655	2337	319	1726	615
MYCTH_2060403	1	1	0	1	0	3	1	3	4	4	0	1	7	4	5	10	1	3	3	8	5	7	0	1	18	9	13	11	5	8	12	1	10	6	1	11	22	10	6	4	4	17	8	3	10	0	12	4
MYCTH_2060417	115	95	118	250	265	281	82	80	115	260	306	227	89	93	151	176	181	323	82	101	90	200	456	152	343	179	357	443	610	773	224	240	286	358	799	1262	568	258	317	716	706	1180	406	163	816	410	1170	590
MYCTH_2060432	173	339	218	208	41	80	101	277	225	256	45	77	74	86	139	111	24	127	95	106	96	155	61	66	64	20	80	42	37	71	28	26	56	40	24	110	466	331	114	137	20	136	319	115	279	80	41	56
MYCTH_2060437	5	22	15	32	4	5	2	19	14	22	4	12	8	5	7	5	1	4	8	4	14	3	2	0	18	8	26	10	8	9	14	24	12	10	9	23	34	91	37	44	21	28	21	43	73	33	20	8
MYCTH_2060442	15	12	12	18	5	13	16	18	11	22	8	10	19	20	12	19	1	19	20	26	21	27	16	11	73	32	59	23	19	63	55	54	43	32	37	67	146	70	59	50	32	53	77	36	95	26	28	32
MYCTH_2060489	0	0	0	0	0	0	0	0	0	0	0	0	0	0	0	0	0	0	0	0	0	0	0	0	0	0	0	0	0	0	0	0	0	0	0	0	0	0	0	0	0	0	0	0	0	0	0	0
MYCTH_2060529	13	24	41	42	19	31	15	27	54	35	19	14	24	24	45	51	14	23	28	34	68	71	25	11	167	59	79	106	50	42	169	106	188	97	75	129	199	147	151	308	44	107	110	96	219	86	128	31
MYCTH_2060549	0	0	0	1	0	1	2	1	0	0	2	0	0	0	1	0	1	0	1	0	0	0	4	0	5	45	27	7	7	7	3	12	45	7	4	1	1	0	10	7	23	10	2	1	3	0	8	0
MYCTH_2060581	0	0	0	0	0	0	0	0	0	0	0	0	0	0	0	0	0	0	0	0	0	0	0	0	0	0	0	0	0	0	0	0	0	0	0	0	0	0	0	0	0	0	0	0	0	0	0	0
MYCTH_2060623	0	0	0	0	0	0	0	0	0	0	0	0	0	0	0	0	0	0	0	0	0	0	0	0	0	0	0	0	0	0	0	0	0	0	0	0	0	0	0	0	0	1	0	0	0	0	0	0
MYCTH_2060641	57	65	86	91	142	139	57	50	64	86	148	113	124	131	135	160	108	161	139	160	185	185	251	58	287	92	276	133	225	198	215	146	158	140	262	230	132	110	67	94	257	227	76	86	185	57	346	125
MYCTH_2060682	31	112	104	109	29	47	60	108	63	100	24	31	73	86	119	130	19	34	88	131	115	153	45	26	391	255	470	524	115	196	236	258	383	331	108	258	566	501	292	290	95	211	310	206	472	144	166	117
MYCTH_2060683	16	10	16	24	0	6	2	2	4	24	0	4	16	8	5	11	0	3	15	3	3	13	0	1	2	0	5	0	0	0	1	11	4	0	1	9	246	69	57	48	0	1	70	22	56	24	0	1
MYCTH_2060709	31	56	60	58	28	42	41	40	49	51	59	56	45	67	77	45	29	75	47	57	59	73	97	32	170	84	159	114	194	168	108	101	157	117	179	291	260	225	138	130	126	241	159	141	313	91	243	133
MYCTH_2060712	0	0	0	0	0	0	0	0	0	0	0	0	0	0	0	0	0	0	0	0	1	0	0	0	1	0	0	4	0	0	0	0	0	0	0	0	1	0	0	0	0	0	1	0	0	0	0	1
MYCTH_2060757	112	245	224	313	219	280	197	228	198	292	281	176	171	353	317	366	154	259	238	342	282	389	424	146	1975	869	1817	1920	1584	1250	1605	963	1762	1755	1727	1803	2401	1760	918	1402	1433	2136	1292	906	1920	726	2651	854
MYCTH_2060854	0	0	0	0	0	0	0	0	0	0	0	0	0	0	0	0	0	0	0	0	0	0	0	0	0	0	0	0	0	0	0	0	0	0	0	0	0	0	0	0	0	0	0	0	0	0	0	0
MYCTH_2060890	8	12	5	6	7	17	20	20	10	7	11	10	24	13	7	27	3	17	24	18	23	54	12	9	7	5	12	27	2	3	17	19	32	29	8	8	42	24	5	11	7	19	7	14	10	5	7	4
MYCTH_2060907	157	115	76	205	28	307	86	123	110	206	24	228	60	51	88	173	10	359	38	55	77	168	76	198	92	45	63	59	21	125	70	61	98	78	14	278	162	55	23	45	27	219	209	23	74	46	18	130
MYCTH_2060942	5	11	21	24	5	26	16	9	12	27	8	12	27	50	32	72	2	26	40	39	45	67	13	9	182	82	201	91	22	52	135	148	163	87	35	118	116	100	101	99	19	78	51	103	245	58	49	54
MYCTH_2060992	6	9	8	15	1	9	5	7	10	7	5	7	2	8	10	13	1	9	15	9	8	11	5	3	28	20	36	60	22	43	21	8	49	21	26	62	109	52	19	34	8	50	53	17	39	29	11	25
MYCTH_2061162	139	211	156	190	68	112	116	184	166	229	64	131	186	196	115	156	42	149	226	233	147	191	124	80	286	138	175	200	128	229	255	217	294	287	174	307	566	538	275	397	133	534	394	357	612	295	244	202
MYCTH_2061173	124	117	136	192	267	274	169	132	107	224	330	262	145	66	159	119	176	417	167	100	115	152	449	165	594	220	402	459	1298	1207	508	228	352	358	1280	1965	1302	428	393	971	1008	1956	658	184	670	471	1942	848
MYCTH_2061176	235	163	222	301	449	425	161	98	211	363	423	244	102	96	245	221	212	400	139	134	220	345	542	190	118	125	178	157	315	299	61	64	101	122	391	313	355	142	99	197	394	428	168	36	222	118	422	181
MYCTH_2061275	20	14	30	22	18	29	17	14	30	27	16	21	36	32	56	46	5	46	41	45	65	70	36	27	32	38	61	32	31	57	22	33	64	42	40	81	97	48	33	53	27	50	30	15	68	26	30	36
MYCTH_2061412	0	0	0	0	0	0	0	0	0	0	0	0	0	0	0	0	0	0	0	0	0	0	0	0	0	0	0	0	0	0	0	0	0	0	0	0	0	1	0	0	0	0	0	0	0	0	0	0
MYCTH_2061546	42	56	48	71	75	64	51	53	45	75	90	73	63	104	120	251	52	67	95	125	163	205	134	44	288	122	350	409	276	154	252	204	311	319	303	311	479	276	163	217	237	299	226	164	394	143	523	171
MYCTH_2061596	60	94	119	130	51	100	46	75	113	129	58	81	82	176	204	198	33	102	105	203	174	270	105	77	226	158	376	362	94	139	156	210	336	307	123	237	282	278	128	176	93	192	207	148	363	104	203	125
MYCTH_2061639	5	1	0	0	0	7	2	0	0	0	1	1	2	1	2	2	1	15	7	2	0	10	1	2	2	2	0	0	0	0	0	0	0	0	1	15	5	1	0	5	3	5	4	3	4	0	1	12
MYCTH_2061764	106	169	150	181	125	157	88	110	117	189	114	103	127	168	113	229	79	191	208	193	169	278	222	85	219	105	166	169	195	209	147	109	143	164	235	335	287	267	134	202	238	286	199	138	308	113	353	138
MYCTH_2061788	0	0	0	0	0	0	0	0	0	0	0	0	0	0	0	0	0	0	0	0	0	0	0	0	0	0	0	0	0	0	0	0	0	0	0	0	0	0	0	0	0	0	0	0	0	0	0	0
MYCTH_2061829	59	39	55	120	122	161	90	54	68	128	130	147	55	14	14	17	65	196	34	20	18	20	236	78	578	185	421	245	2075	2635	391	147	231	181	2092	3472	1545	512	516	1925	2026	3862	856	141	748	967	3116	1678
MYCTH_2061852	6	7	10	8	28	37	13	3	3	7	72	37	16	13	14	16	26	31	13	15	16	13	122	8	167	122	128	59	929	150	172	152	166	116	1005	192	318	116	86	86	765	309	101	39	115	26	1260	105
MYCTH_2061855	1	6	5	10	0	0	4	10	7	20	0	0	1	0	0	0	1	0	0	0	0	0	0	0	2	0	0	1	0	0	0	1	0	0	1	0	15	8	17	3	0	1	29	30	39	13	5	1
MYCTH_2061857	114	198	190	163	138	182	182	193	174	148	153	173	314	291	301	372	71	226	324	401	421	414	226	127	1274	684	1290	972	471	621	1028	1113	1676	1016	493	1244	1255	1034	741	796	455	1141	699	728	2018	575	751	522
MYCTH_2061987	0	14	13	14	0	1	1	3	2	7	2	1	9	13	6	30	1	1	14	8	6	49	1	1	11	16	22	55	10	4	20	18	29	52	0	11	122	355	282	412	1	8	47	121	207	78	3	6
MYCTH_2062045	2	9	8	7	13	2	11	5	10	6	13	5	10	7	3	3	5	4	7	7	4	10	36	1	39	16	4	25	102	26	33	16	26	10	92	33	66	33	30	20	91	27	23	23	38	10	117	8
MYCTH_2062055	8	3	5	13	2	6	2	2	3	5	1	6	10	8	13	16	0	12	14	15	20	25	2	5	117	52	97	167	20	52	57	96	108	111	26	85	204	114	63	55	21	107	113	74	128	37	54	34
MYCTH_2062106	0	0	0	0	0	0	0	0	0	0	0	0	0	0	0	0	0	0	0	0	0	0	0	0	0	0	0	0	0	0	0	0	0	0	0	0	0	0	0	0	0	0	0	0	0	0	0	0
MYCTH_2062163	33	42	55	24	38	32	39	51	71	24	27	19	37	64	37	43	22	38	54	50	60	53	43	17	223	103	207	162	210	213	198	142	189	156	187	243	364	233	150	212	125	188	182	124	359	102	260	126
MYCTH_2062179	128	180	154	202	118	238	176	162	170	195	143	192	179	210	180	185	72	238	214	247	192	239	223	133	4873	2503	3461	3633	2309	4080	4044	3136	3896	3639	2678	5564	7202	4778	2583	3653	2302	6223	4750	2505	5689	2241	4205	3069
MYCTH_2062193	517	701	758	662	398	594	733	626	714	751	397	491	680	583	769	835	225	672	866	766	952	1091	591	361	1257	661	1270	1029	905	1312	954	996	1214	1072	938	1956	2808	1539	1150	1587	777	1839	1220	588	1824	613	1297	844
MYCTH_2062214	45	44	52	29	49	50	49	44	30	42	46	44	50	39	50	44	14	53	44	35	42	75	64	19	80	41	119	121	138	108	73	76	71	97	205	128	330	146	57	110	155	154	158	74	148	52	285	63
MYCTH_2062247	8	11	5	12	62	15	6	6	7	22	62	20	3	6	5	10	31	15	14	9	10	10	96	5	13	1	13	14	163	39	8	21	21	0	140	42	48	15	18	24	111	48	14	6	36	2	190	10
MYCTH_2062265	468	1066	741	570	550	452	514	716	580	611	595	406	909	1213	1106	1031	280	549	1234	1529	1468	1147	614	264	4952	1722	3507	3423	1450	1326	7978	2870	3150	3187	1394	2199	3541	2782	1387	2156	1132	1816	2016	2142	3169	894	1879	875
MYCTH_2062291	163	357	214	226	48	116	96	154	175	188	43	110	109	231	279	149	24	158	119	357	298	186	61	77	2529	1737	2281	2077	492	1678	1598	1850	1920	1791	546	2201	2270	2464	1261	2594	325	2213	1411	1139	2311	1114	783	1042
MYCTH_2062435	2	7	3	4	2	0	2	4	7	5	4	5	6	5	10	16	1	7	5	6	15	21	4	5	40	36	55	109	29	24	42	45	59	47	17	39	48	38	8	13	24	31	25	11	28	7	20	22
MYCTH_2062582	118	323	394	384	129	228	161	282	358	349	135	211	213	356	397	327	85	296	218	403	283	361	253	126	841	459	933	988	406	643	743	476	926	736	515	928	1674	1613	789	1327	421	1284	870	824	1977	716	756	526
MYCTH_2062613	8	22	33	64	38	42	8	18	46	84	44	33	4	12	46	40	29	60	3	11	15	51	55	20	51	49	100	221	218	217	57	27	93	96	222	374	98	118	154	290	228	363	114	50	279	174	352	216
MYCTH_2062645	1	0	0	5	2	1	2	1	1	4	4	0	0	0	2	0	2	1	2	0	1	0	3	2	5	27	16	3	10	4	2	5	27	3	3	5	2	2	7	2	15	7	1	0	4	0	5	0
MYCTH_2062716	0	0	0	0	0	0	0	0	0	0	0	0	0	0	0	0	0	0	0	0	0	0	0	0	0	0	0	0	0	0	0	0	0	0	0	0	0	0	0	0	0	0	0	0	0	0	0	0
MYCTH_2062719	29	30	26	43	45	51	22	26	22	49	54	27	43	21	20	36	40	46	45	37	27	45	83	24	258	93	181	134	373	234	125	74	145	107	353	335	425	214	155	167	349	343	246	109	260	106	564	193
MYCTH_2062826	369	357	277	405	535	395	362	292	311	416	514	282	287	203	260	317	282	413	281	295	296	444	725	223	438	166	274	319	777	476	304	219	258	274	732	823	1184	566	296	497	643	717	798	240	546	238	1001	332
MYCTH_2062887	6025	1639	3168	10051	15892	9257	2630	1473	2932	10786	14415	6447	2763	964	1523	2441	8619	12404	2747	1104	1002	2721	22183	5373	2939	865	2051	2105	15871	10939	2277	1045	1276	1583	17771	14983	9122	2393	2923	9338	16575	12706	4465	821	4766	5090	24267	6178
MYCTH_2062976	2	1	2	1	7	2	4	1	1	0	7	1	0	1	0	0	8	1	1	0	0	1	11	2	7	39	23	8	16	5	3	6	41	5	7	5	4	1	7	10	28	13	3	0	3	2	18	2
MYCTH_2063030	109	214	206	265	245	327	177	201	173	296	240	336	317	510	884	665	168	431	365	758	934	743	375	169	766	417	1005	860	492	572	629	890	1163	811	521	1039	861	691	443	503	487	882	507	453	1038	288	747	465
MYCTH_2063083	10	31	21	12	7	6	23	26	31	17	8	4	13	30	22	18	2	9	14	22	25	25	12	4	74	45	104	91	34	39	83	108	101	123	25	52	87	72	50	53	27	55	47	50	166	35	27	20
MYCTH_2063115	0	0	0	0	0	0	0	0	0	0	0	0	0	0	0	0	0	0	0	0	0	0	0	0	0	0	0	0	0	0	0	0	0	0	0	0	0	0	0	0	0	0	0	0	0	0	0	0
MYCTH_2063133	27	24	23	16	9	27	23	21	21	22	7	20	23	20	18	25	4	47	26	21	29	21	17	14	68	34	74	64	9	63	67	52	63	23	31	87	129	101	40	40	19	96	99	27	124	30	50	38
MYCTH_2063165	28	32	27	30	16	25	24	8	35	45	29	35	41	22	92	86	13	28	53	55	89	102	52	18	173	93	248	327	605	194	201	294	320	344	626	455	673	294	346	376	509	435	315	155	688	219	912	169
MYCTH_2063204	16	10	4	6	2	1	16	4	2	2	0	0	6	3	5	1	0	5	4	5	3	4	1	1	16	0	6	10	1	3	8	0	5	10	9	12	389	55	10	16	0	6	146	33	30	8	9	4
MYCTH_2063233	0	0	0	0	0	1	0	1	1	1	1	0	0	4	0	1	0	2	3	2	0	2	4	1	0	0	4	0	10	0	0	0	0	0	2	7	0	1	1	4	0	6	2	0	4	2	1	1
MYCTH_2063277	718	678	808	1099	1363	1191	745	646	812	1118	1265	834	842	722	511	776	584	1177	1062	911	853	1115	1984	580	1416	538	830	721	2260	1747	1204	903	907	718	2197	2741	2454	1211	979	1502	2196	2296	1246	701	2022	728	3187	1244
MYCTH_2063325	0	1	0	0	0	0	0	0	0	2	0	1	0	0	2	1	0	0	0	0	0	1	0	0	0	0	0	0	0	0	0	0	0	0	0	0	0	0	0	0	0	0	0	0	0	0	0	0
MYCTH_2063330	28	62	138	151	354	108	45	128	169	204	361	106	18	43	49	103	203	82	28	41	53	125	564	39	30	34	101	104	621	73	15	61	142	118	589	139	87	68	82	122	597	192	63	52	290	62	760	83
MYCTH_2063376	0	0	0	0	0	0	0	0	0	0	0	0	0	0	0	0	0	0	0	0	0	0	0	0	0	0	0	0	0	0	0	0	0	0	0	0	0	0	0	0	0	0	0	0	0	0	0	0
MYCTH_2063420	126	250	212	255	204	254	161	231	203	262	225	214	185	432	367	267	111	293	270	493	319	265	419	149	957	644	782	567	737	899	783	1271	990	809	808	1208	1106	853	424	799	811	1146	738	434	1160	455	1158	665
MYCTH_2063443	60	94	172	235	38	168	66	92	172	195	27	121	102	139	168	350	17	165	108	166	229	386	66	84	821	591	1432	1224	212	865	466	541	1070	877	251	958	753	685	699	669	244	1061	419	400	1492	347	330	447
MYCTH_2063555	2	2	0	3	1	0	6	2	0	1	0	3	1	3	2	2	0	2	2	0	2	2	3	0	14	7	18	11	3	8	8	2	11	5	12	8	26	14	8	13	1	16	19	21	22	6	20	3
MYCTH_2063591	14	22	16	16	43	18	10	15	8	13	40	14	21	27	11	17	37	16	27	23	12	19	88	7	41	14	17	34	136	11	21	21	8	12	139	46	57	29	37	28	98	30	45	28	61	25	179	27
MYCTH_2063631	0	1	2	1	0	2	2	1	1	0	3	1	0	0	5	17	0	1	3	0	2	0	0	0	9	16	41	93	0	0	4	1	6	54	2	4	10	6	2	1	4	8	4	5	33	0	10	2
MYCTH_2063736	453	830	689	747	149	601	645	805	732	1002	191	712	396	354	710	857	118	704	404	515	799	1167	241	337	1444	785	1668	1933	406	1674	1040	920	1426	1538	450	1971	3235	1628	1034	2106	421	1739	2337	493	1740	824	686	886
MYCTH_2063758	52	81	89	83	28	68	50	75	69	114	44	53	84	132	135	189	18	70	107	157	167	174	80	36	149	104	171	158	91	115	127	148	169	121	72	125	219	170	84	91	88	119	112	103	218	52	80	66
MYCTH_2063854	2	6	9	5	3	4	5	7	11	8	3	3	3	22	16	23	0	7	11	20	31	26	5	3	25	8	30	30	12	7	5	12	43	15	6	18	33	27	26	10	4	22	7	15	47	10	11	11
MYCTH_2063953	0	0	0	0	0	0	0	0	0	0	0	0	0	0	0	0	0	0	0	0	0	0	0	0	0	0	0	0	0	0	0	0	0	0	0	0	0	0	0	0	0	0	0	0	0	0	0	0
MYCTH_2063966	84	114	88	58	65	75	79	145	92	77	66	73	159	227	193	180	40	137	182	328	243	208	62	55	105	57	109	67	64	58	190	148	190	109	49	137	203	134	83	60	78	139	104	100	212	28	60	75
MYCTH_2064081	16	33	29	17	15	14	29	34	38	20	18	14	21	38	29	20	4	15	27	27	30	27	22	11	94	65	118	110	51	50	103	113	121	137	47	78	135	85	69	62	54	93	63	58	188	46	47	28
MYCTH_2064169	68	69	94	164	8	16	58	53	45	163	21	20	189	72	32	115	6	29	196	71	51	180	17	9	71	27	65	59	28	38	49	41	45	34	25	48	340	186	118	341	7	40	96	96	230	201	30	25
MYCTH_2064311	0	0	0	0	0	0	0	0	0	0	0	0	0	0	0	0	0	0	0	0	0	0	0	0	0	0	0	0	0	0	0	0	0	0	0	0	0	0	0	0	0	0	0	0	0	0	0	0
MYCTH_2064312	2	3	2	1	2	5	0	0	2	0	3	2	0	1	0	5	2	6	2	1	7	4	1	0	3	3	8	7	12	18	15	9	15	7	4	10	10	8	7	3	0	7	1	3	8	5	9	6
MYCTH_2064349	1068	562	961	4530	2685	2672	747	467	1237	3965	3225	1593	611	272	272	591	1543	2439	678	263	111	661	5757	1237	1170	346	559	713	5969	3918	772	407	295	533	6266	5402	3074	939	913	3797	6065	5119	1641	380	1567	1993	9130	2420
MYCTH_2064467	134	192	149	181	125	139	145	205	149	198	117	127	178	166	178	177	71	187	165	224	184	240	196	91	947	499	719	821	352	667	798	516	1039	1032	459	697	1581	1286	539	852	408	1196	820	650	1348	561	792	463
MYCTH_2064480	83	137	111	101	18	140	89	132	63	136	12	139	211	269	372	234	9	207	212	308	331	253	44	83	306	213	412	287	45	135	263	241	500	253	59	197	445	529	187	304	20	233	176	194	445	127	53	152
MYCTH_2064545	28	35	117	131	22	15	15	26	89	85	24	12	116	38	23	81	10	26	125	47	36	246	40	10	4	5	3	11	12	4	1	0	0	1	10	30	38	55	97	171	20	18	21	34	115	55	13	1
MYCTH_2064601	17	16	29	42	41	40	8	18	38	44	24	31	30	19	38	62	20	40	24	32	42	80	69	21	83	43	115	78	152	117	59	64	103	96	181	168	111	63	33	117	128	143	50	47	161	39	198	89
MYCTH_2064609	84	78	136	241	206	197	84	65	130	238	172	117	72	92	228	241	85	218	70	96	193	364	282	108	209	91	328	415	538	512	118	99	304	325	546	685	451	372	290	499	459	568	356	137	636	242	783	267
MYCTH_2064613	1	3	8	8	2	4	1	3	7	6	2	4	4	4	4	7	0	2	4	1	3	9	1	1	6	4	12	10	9	0	3	8	8	18	8	12	15	13	11	5	6	14	8	6	41	4	6	3
MYCTH_2064631	65	152	122	117	10	106	119	129	153	107	12	79	143	181	212	277	7	104	215	277	269	289	31	64	1947	660	1400	1306	83	894	1182	1145	1539	1101	92	937	1272	597	527	544	79	803	790	438	1485	325	182	444
MYCTH_2064750	0	0	0	0	0	0	0	0	0	0	0	0	0	0	0	0	0	0	0	0	0	0	0	0	0	0	0	0	0	0	0	0	0	0	0	0	0	0	0	0	0	0	0	0	0	0	0	0
MYCTH_2064786	0	0	0	0	0	0	0	0	0	0	0	0	0	0	0	0	0	0	0	0	0	0	0	0	0	0	0	0	0	0	0	0	0	0	0	0	0	0	0	0	0	0	0	0	0	0	0	0
MYCTH_2064798	1	1	0	0	1	0	0	2	2	1	0	0	1	0	1	2	0	1	2	3	3	1	0	1	1	9	5	12	3	3	9	1	6	1	1	3	4	8	1	3	1	10	5	0	12	1	2	11
MYCTH_2064803	2	1	0	1	0	0	3	0	0	0	0	2	4	2	1	5	1	1	2	2	2	6	0	0	1	0	1	0	0	2	0	6	7	7	1	6	4	3	5	1	0	2	0	1	7	0	0	2
MYCTH_2064824	0	0	1	0	0	0	0	0	0	0	0	0	0	0	0	0	0	0	0	0	0	0	0	0	0	0	0	0	0	0	0	0	0	0	0	1	0	1	2	0	0	2	1	0	0	0	3	0
MYCTH_2064829	0	3	5	3	5	5	0	2	2	1	3	2	2	4	6	7	4	3	5	5	8	11	0	4	2	4	3	1	0	1	1	4	17	1	0	1	4	1	1	4	0	0	0	0	1	0	0	1
MYCTH_2064854	1	1	0	1	2	3	0	0	0	0	3	1	1	0	1	1	1	0	2	0	0	1	11	0	4	4	17	2	27	0	2	6	7	1	45	2	2	1	1	0	29	2	2	0	4	1	73	3
MYCTH_2064865	0	1	3	0	0	0	0	2	1	1	2	0	1	0	2	0	1	1	1	1	1	0	2	0	2	1	0	0	7	0	0	5	6	0	5	4	5	6	2	1	4	1	1	0	4	1	5	0
MYCTH_2064870	46	100	83	120	63	88	48	112	92	168	101	90	97	80	72	112	41	113	106	101	97	118	147	45	708	354	585	650	612	666	489	365	588	612	836	694	1238	650	527	694	650	928	732	326	993	401	1137	496
MYCTH_2064932	1	11	13	22	6	15	11	14	23	14	3	12	19	15	26	40	1	9	26	26	17	55	13	3	169	108	183	158	39	106	126	107	158	81	26	121	78	60	54	53	39	73	31	42	137	27	29	37
MYCTH_2064957	17	19	20	28	8	33	11	12	22	30	8	20	22	22	31	38	3	28	31	36	47	36	12	16	31	18	26	17	12	26	19	17	47	37	13	46	49	35	13	36	4	30	45	21	44	16	19	17
MYCTH_2064976	4	2	3	8	5	3	3	3	7	6	2	4	8	9	12	9	0	3	8	6	6	6	3	1	2	2	14	8	5	5	16	8	12	8	7	21	36	28	25	46	17	14	20	11	34	6	23	12
MYCTH_2064998	0	0	0	0	2	1	0	2	1	1	0	0	0	3	4	7	0	0	2	2	4	6	0	0	1	10	13	7	3	3	0	9	18	7	3	5	2	3	4	1	1	1	2	1	8	0	2	2
MYCTH_2065104	2	1	0	0	1	3	1	2	1	4	0	1	1	1	8	8	4	0	1	3	5	3	4	3	13	14	52	36	3	0	11	12	21	10	11	9	17	7	6	9	13	15	23	6	23	5	14	1
MYCTH_2065208	7	16	15	13	10	13	5	6	8	8	3	8	23	14	12	20	2	2	26	12	15	23	7	3	85	35	56	66	21	44	108	17	42	56	22	39	74	56	30	38	7	55	44	37	70	20	41	14
MYCTH_2065222	1	11	3	3	0	1	3	1	5	2	0	1	19	94	526	496	0	1	42	140	502	463	0	1	158	527	2109	1698	2	22	38	315	799	656	0	8	49	38	35	20	0	43	43	42	125	16	2	13
MYCTH_2065241	703	2168	1621	1535	262	628	588	2521	1991	1987	211	616	586	966	798	1064	97	806	868	1223	1053	1223	315	301	4339	2309	4821	5566	870	2134	3671	3542	4521	4972	913	4056	6628	8533	4359	4448	887	3257	4971	4908	10202	3031	1394	1478
MYCTH_2065250	0	0	0	0	0	0	0	0	0	0	0	0	0	0	0	0	0	0	0	0	0	0	0	0	0	0	0	0	0	0	0	0	0	0	0	0	0	0	0	0	0	0	0	0	0	0	0	0
MYCTH_2065257	3	1	0	1	3	2	1	2	4	1	7	1	5	0	1	3	4	2	2	4	1	1	9	2	3	0	1	4	3	0	0	4	0	0	6	7	17	0	2	3	12	1	3	1	5	3	12	1
MYCTH_2065342	0	0	0	0	0	0	0	0	0	0	0	0	0	0	0	0	0	0	0	0	0	0	0	0	0	0	0	0	0	0	0	0	0	0	0	0	0	0	0	0	0	0	0	0	0	0	0	0
MYCTH_2065457	3	0	0	1	0	0	0	0	1	0	0	0	0	0	2	2	0	1	0	0	2	1	0	0	4	5	0	6	0	2	4	0	3	2	0	5	1	4	3	6	0	2	1	2	1	1	0	0
MYCTH_2065465	83	107	73	122	136	125	70	105	99	118	120	102	95	73	165	162	83	170	124	141	170	185	168	70	189	108	287	234	202	145	118	173	178	210	221	320	450	182	122	146	198	275	256	125	313	75	245	129
MYCTH_2065658	25	30	16	32	43	42	28	15	13	24	35	23	40	22	13	25	30	32	25	18	16	28	70	14	13	15	8	7	13	8	5	11	3	15	20	32	40	18	10	26	22	55	16	19	10	18	36	18
MYCTH_2065690	89	70	68	104	107	96	64	53	65	105	124	78	74	65	121	99	70	149	90	85	104	111	186	52	118	81	83	78	170	111	79	126	105	81	172	194	257	144	137	141	142	177	90	53	176	77	258	89
MYCTH_2065691	4	13	10	7	6	6	7	7	12	15	6	13	10	18	23	29	3	15	15	30	21	26	9	7	21	14	25	38	6	4	18	36	30	31	3	25	26	25	11	26	7	22	23	23	39	14	24	10
MYCTH_2065718	289	715	324	439	323	277	284	549	310	486	325	294	364	1039	332	384	203	422	520	883	310	424	507	205	2794	352	606	756	664	620	3089	601	516	659	680	897	1187	1116	366	677	587	904	710	782	828	353	962	366
MYCTH_2065741	21	57	66	96	18	69	34	33	36	46	32	33	96	126	136	135	16	69	110	160	118	154	36	35	242	98	223	215	69	109	201	228	347	263	91	339	328	348	181	209	93	227	169	109	316	86	142	97
MYCTH_2065743	8	4	2	9	0	2	2	6	6	8	0	3	9	7	9	26	0	2	11	10	27	29	0	5	17	6	11	3	0	6	1	2	5	4	0	22	34	15	15	22	0	12	16	15	63	22	0	5
MYCTH_2065797	1	0	0	2	0	4	1	0	0	0	0	2	1	2	2	3	0	3	0	0	2	2	0	0	6	3	6	4	1	1	6	3	0	6	0	5	4	0	1	1	0	4	2	0	0	1	0	4
MYCTH_2065815	0	0	0	0	0	0	0	0	0	0	0	0	0	0	0	0	0	0	0	1	0	0	0	0	0	0	0	0	0	0	0	0	0	0	0	0	0	0	0	0	0	0	0	0	0	0	0	0
MYCTH_2065824	111	113	105	83	108	102	104	105	85	111	99	71	85	112	210	211	44	137	95	154	253	314	122	71	113	99	202	201	60	88	62	142	140	133	102	183	243	138	90	121	98	171	160	69	184	79	168	84
MYCTH_2065851	0	0	0	0	0	0	1	1	0	0	0	0	0	0	0	0	0	0	0	0	0	0	0	0	0	0	0	0	0	0	0	0	3	0	0	2	2	0	0	0	0	0	0	0	0	0	1	1
MYCTH_2066181	139	247	194	252	155	180	145	191	186	284	137	156	222	245	267	298	82	215	194	250	245	286	237	108	689	432	892	771	409	657	467	493	709	618	529	965	1309	1018	580	761	431	870	953	489	1323	335	678	431
MYCTH_2066192	0	0	0	0	0	0	0	0	0	0	0	0	0	0	0	0	0	0	0	0	0	0	0	0	0	0	0	0	0	0	0	0	0	0	0	0	0	0	0	0	0	0	0	0	0	0	0	0
MYCTH_2066229	0	0	0	0	0	0	0	0	0	0	0	0	0	0	0	0	0	0	0	0	0	0	0	0	0	0	0	0	0	0	0	0	0	0	0	0	0	1	0	0	0	0	0	0	0	0	0	0
MYCTH_2066239	144	241	174	249	248	327	161	315	168	321	247	266	248	297	227	244	149	417	220	297	327	340	372	156	883	438	700	517	548	532	571	321	494	348	749	702	791	509	275	453	528	733	505	340	749	260	1060	377
MYCTH_2066269	1	4	1	6	2	4	6	4	2	5	6	4	3	3	8	16	2	2	4	9	9	9	5	3	12	0	9	5	6	4	5	11	7	7	8	11	2	9	5	4	11	13	6	2	4	1	9	5
MYCTH_2066278	0	0	0	0	0	0	0	0	0	0	0	0	1	0	0	0	0	0	0	0	0	0	1	0	0	0	0	0	0	0	0	0	0	0	0	0	0	0	1	0	3	0	0	1	0	0	1	0
MYCTH_2066299	0	0	0	0	0	0	0	0	0	0	0	0	0	0	0	0	0	0	0	0	0	0	0	0	0	0	0	0	0	0	0	0	0	0	0	0	0	0	0	0	0	0	1	0	0	0	0	0
MYCTH_2066367	106	203	177	191	129	189	157	180	137	193	156	162	210	332	229	275	66	199	266	405	205	294	273	108	2398	1226	2194	2114	1392	1798	1774	2005	2059	1625	1331	2577	3421	2089	1257	1888	1263	2611	1821	1113	2506	888	2194	1353
MYCTH_2066447	93	169	162	178	85	158	139	177	154	208	141	137	142	170	169	263	73	172	162	192	180	247	266	111	459	280	530	463	278	247	274	365	401	406	264	454	561	384	301	340	294	511	346	251	664	208	415	258
MYCTH_2066457	3306	2492	2807	1888	0	0	4756	2653	2944	2859	1	0	652	11	0	1	1	1	426	11	6	3	0	0	5	2	0	2	4	0	7	30	1	4	7	0	21625	14933	4355	2639	0	0	7875	14575	16439	3320	3	2
MYCTH_2066475	4	10	2	3	6	9	4	10	6	4	10	7	4	8	4	11	9	9	12	2	4	4	20	4	29	11	18	13	39	11	28	12	21	9	30	36	47	27	22	16	19	43	27	12	24	2	39	16
MYCTH_2066477	0	0	0	0	0	0	0	0	0	0	0	0	0	0	0	0	0	0	0	0	0	0	0	0	0	0	0	0	0	0	0	0	0	0	0	0	0	0	0	0	0	0	0	0	0	0	0	0
MYCTH_2066488	8	15	10	10	11	10	13	11	15	14	8	8	35	22	18	35	7	25	18	19	26	30	16	13	14	21	15	22	30	16	28	24	46	40	38	59	721	558	241	261	32	1034	36	19	64	25	70	34
MYCTH_2066622	984	938	951	1319	1042	1115	740	877	784	1371	1203	991	857	652	1103	1205	733	1545	1030	841	1101	1243	1960	689	2537	1306	3568	3334	3442	4210	1536	1362	2531	2268	3504	5348	6651	3886	2401	4701	3222	4534	4164	1963	5106	2387	4896	2458
MYCTH_2066662	0	1	2	0	13	0	0	0	0	2	21	0	3	0	0	0	12	0	0	2	0	0	28	0	2	2	3	0	90	2	6	0	6	3	81	9	11	1	1	2	104	8	5	1	6	0	157	8
MYCTH_2066697	873	827	1003	2090	2476	1972	633	825	989	2148	2395	1748	905	874	860	1017	1305	2635	1037	927	705	1088	4150	1191	2663	1016	1713	1646	5950	4624	2042	1331	1582	1560	5749	7448	4309	2294	2436	4302	5323	6142	2436	1288	4978	2237	8278	2893
MYCTH_2066841	38	44	44	65	204	86	53	39	47	62	215	81	58	40	78	73	125	97	76	40	78	76	282	54	70	27	65	46	203	71	62	59	89	33	170	132	93	53	21	42	190	116	45	17	84	28	267	57
MYCTH_2066922	0	0	0	0	0	0	0	0	0	0	0	0	0	0	0	0	0	0	0	0	0	0	0	0	0	0	0	0	0	0	0	0	0	0	0	0	0	0	0	0	0	0	0	0	0	0	0	0
MYCTH_2066939	0	0	0	1	0	0	0	1	0	0	0	0	1	0	1	0	0	0	0	0	0	0	0	0	0	0	1	0	0	0	0	0	5	0	0	0	4	2	3	1	0	3	0	0	2	0	0	0
MYCTH_2067021	286	167	170	185	299	269	228	145	148	245	245	225	235	175	237	287	129	352	262	232	381	403	320	147	131	79	167	160	182	200	128	107	202	143	185	346	520	219	158	162	144	269	235	105	283	90	283	143
MYCTH_2067028	0	0	0	0	0	0	0	0	0	0	0	0	0	0	0	0	0	0	0	0	0	0	0	0	0	0	0	0	0	0	0	0	0	0	0	0	0	0	0	0	0	0	0	0	0	0	0	0
MYCTH_2067066	0	0	0	0	0	0	0	0	0	0	0	0	0	0	0	0	0	0	0	0	0	0	0	0	0	0	0	0	0	0	0	0	0	0	0	0	0	0	0	0	0	0	0	0	0	0	0	0
MYCTH_2067101	0	0	1	0	0	1	1	0	1	1	2	3	2	2	1	1	0	1	3	1	0	2	1	0	0	0	1	5	1	0	0	3	0	3	3	5	9	0	3	7	0	7	3	1	6	5	5	5
MYCTH_2067166	0	0	0	1	0	0	0	1	0	0	1	0	0	0	0	0	0	0	0	0	0	0	0	0	0	0	0	0	3	0	0	0	0	0	0	1	0	0	0	0	0	0	2	0	1	0	0	0
MYCTH_2067168	67	77	91	94	119	81	51	93	108	78	67	58	118	91	87	62	43	85	122	150	87	124	97	35	191	112	228	118	199	160	169	205	169	177	200	261	433	328	190	204	169	277	172	130	432	112	262	139
MYCTH_2067210	52	110	85	163	48	131	66	106	103	103	58	81	124	141	110	120	37	99	135	144	93	162	129	63	322	107	185	260	166	234	267	162	217	183	222	345	455	318	199	261	165	382	284	187	377	136	385	152
MYCTH_2067244	144	220	111	150	167	182	142	248	134	182	149	190	239	298	155	183	77	207	368	379	245	268	199	111	963	359	440	404	426	534	870	590	400	376	510	1081	1296	644	366	429	416	841	708	552	1009	239	668	503
MYCTH_2067245	5	6	7	5	3	4	5	5	4	7	9	3	7	10	6	2	3	6	12	6	7	6	7	0	54	43	43	50	84	38	75	46	34	42	80	102	331	210	100	73	55	65	188	101	158	34	102	48
MYCTH_2067358	1	6	4	1	1	3	1	4	10	5	1	4	3	7	11	13	0	7	5	11	5	19	5	0	17	6	12	11	5	0	7	19	17	9	2	4	9	9	0	7	0	8	13	7	11	2	13	6
MYCTH_2067387	0	0	1	0	0	0	0	0	0	0	0	1	0	0	0	0	0	0	0	0	0	0	0	0	1	0	0	0	4	5	1	0	0	0	1	0	1	2	0	0	0	2	0	0	0	0	0	2
MYCTH_2067418	10	32	13	25	30	26	10	24	15	28	35	16	16	44	38	53	18	25	23	84	40	87	29	26	148	22	24	60	21	40	86	56	49	44	31	53	29	27	20	30	21	39	23	33	58	25	41	30
MYCTH_2067426	0	2	6	2	0	3	4	2	2	0	0	7	4	13	22	7	0	4	9	14	21	9	1	2	48	89	105	47	2	5	60	100	157	50	4	18	12	21	9	7	0	12	33	13	49	11	8	9
MYCTH_2067458	0	0	0	0	0	1	0	0	1	0	0	1	1	1	0	1	1	0	0	0	1	3	0	0	4	5	3	1	1	4	0	5	4	4	5	5	6	2	10	6	0	14	3	1	8	6	2	3
MYCTH_2067470	36	65	39	38	36	38	50	71	37	34	49	29	39	50	15	21	21	38	38	47	32	34	86	17	275	78	84	52	191	124	113	105	54	49	200	151	204	118	70	79	175	113	124	103	164	39	236	86
MYCTH_2067496	24	117	69	84	16	64	52	71	67	71	24	51	79	173	94	128	17	52	79	203	155	168	45	24	739	430	549	513	110	327	580	549	544	437	140	374	367	532	272	296	85	315	179	307	606	164	202	164
MYCTH_2067533	1	0	3	2	8	0	3	3	7	4	4	1	1	6	4	6	5	0	4	2	5	8	12	1	37	23	14	16	24	15	6	12	16	23	19	8	23	17	6	14	16	11	25	32	58	9	40	3
MYCTH_2067613	427	470	689	1895	3572	2122	319	517	709	2114	3231	1855	332	417	517	586	2137	2470	353	401	364	604	5883	921	1327	665	1475	1242	13210	4173	1196	830	1145	1079	12446	7555	2663	1765	1697	3884	10326	6458	1900	1032	3926	2123	19485	3428
MYCTH_2067632	54	58	22	20	1	10	28	38	25	25	1	7	4	6	7	5	0	16	7	5	4	8	1	7	28	35	37	24	15	26	22	31	10	13	22	48	431	298	126	66	17	49	339	146	217	47	21	31
MYCTH_2067689	105	111	213	523	342	421	109	125	130	485	589	354	166	177	169	206	275	478	211	191	122	248	994	250	471	169	282	244	1136	942	371	231	232	269	1210	1502	649	316	381	748	1310	1167	344	166	913	430	1534	568
MYCTH_2067725	139	130	134	160	198	163	113	124	97	150	197	127	129	173	134	158	87	197	218	211	171	207	277	91	473	173	312	280	469	259	321	264	270	147	421	448	569	431	245	333	362	479	311	242	551	187	617	228
MYCTH_2067839	37	56	141	108	1	65	35	36	97	75	3	37	73	107	127	99	1	69	75	86	102	95	4	25	68	66	124	68	7	88	30	64	91	63	14	97	127	75	98	105	1	66	82	33	130	45	10	38
MYCTH_2067869	652	596	514	407	302	476	608	553	378	494	341	347	802	935	1146	1103	207	555	1123	1476	1530	1400	518	259	1902	920	1979	1768	670	944	1669	1778	2006	1896	688	1495	3657	2032	1024	1052	633	1259	1792	933	2176	444	1008	677
MYCTH_2067902	1	1	5	2	1	2	0	1	1	2	0	2	1	6	12	10	1	1	5	11	19	11	6	0	8	24	89	42	5	1	2	12	23	21	9	7	13	12	7	8	0	8	5	3	13	0	9	2
MYCTH_2067913	3	9	3	5	0	4	8	8	3	6	1	1	14	31	13	16	0	0	10	44	18	25	3	4	109	83	53	63	3	18	102	116	90	37	6	35	72	58	28	13	9	12	36	39	48	10	12	4
MYCTH_2067982	2	1	0	1	1	1	0	0	1	0	2	1	0	0	2	0	0	2	0	1	0	0	2	0	5	0	0	7	16	7	1	0	0	0	16	4	10	4	2	1	30	1	7	0	3	2	20	1
MYCTH_2068129	0	2	1	0	22	2	1	0	1	0	28	3	0	0	0	1	9	0	2	0	2	1	61	1	11	0	5	2	143	6	0	0	0	11	91	3	7	3	2	1	75	9	3	4	7	1	172	4
MYCTH_2068188	15	18	20	31	9	30	9	19	13	20	12	24	38	37	46	40	5	56	49	39	50	49	18	24	141	82	136	98	61	112	118	142	142	117	71	206	223	174	120	86	43	169	89	105	193	51	101	87
MYCTH_2068307	529	2271	3522	2756	2	1	611	2132	2173	3527	3	8	6	1	10	9	2	5	17	5	14	17	5	1	6	3	10	11	2	18	0	9	1	19	6	21	1843	8027	4343	2935	6	14	1792	3818	9450	2528	9	9
MYCTH_2068390	1	1	1	0	0	1	2	0	1	0	2	0	1	1	0	1	0	0	4	0	0	2	2	1	0	0	0	0	6	0	0	0	0	0	0	0	4	8	0	0	3	5	2	0	1	0	1	0
MYCTH_2068429	0	1	0	0	0	1	0	1	0	1	0	0	0	0	1	0	0	0	0	0	0	0	0	0	0	0	2	1	0	0	0	0	0	0	0	0	0	1	1	0	0	0	2	0	0	0	0	0
MYCTH_2068493	58	86	78	116	85	111	49	40	70	102	91	75	60	87	73	107	56	103	81	79	81	169	157	57	415	231	462	373	494	450	293	184	339	278	445	631	583	354	206	330	468	527	331	210	399	186	641	252
MYCTH_2068637	38	83	64	44	27	33	43	56	79	40	20	30	47	57	58	60	13	28	58	75	76	78	52	15	129	102	161	166	75	96	163	105	170	148	107	166	281	275	179	196	103	154	125	122	336	56	115	56
MYCTH_2068645	0	0	0	0	0	0	0	0	0	0	0	0	0	0	0	0	0	0	0	0	0	0	0	0	0	0	0	0	0	0	0	0	0	0	0	0	0	0	0	0	0	0	0	0	0	0	0	0
MYCTH_2068755	10	19	19	28	13	21	19	26	19	12	17	13	24	32	26	24	4	28	33	37	21	36	22	8	98	53	28	53	48	49	78	70	32	30	62	86	157	84	70	38	30	100	121	62	113	30	77	45
MYCTH_2068800	45	48	55	88	32	88	42	49	72	84	35	42	62	58	59	77	22	67	47	70	72	101	75	27	140	36	57	121	96	109	109	90	134	74	78	177	193	110	65	95	56	126	114	66	164	62	121	98
MYCTH_2068812	157	229	207	258	229	264	228	227	190	251	203	189	273	260	216	241	132	299	297	286	268	378	342	133	658	297	595	478	539	588	443	476	529	406	606	848	1125	729	366	483	559	766	564	369	746	192	816	364
MYCTH_2068912	0	0	0	2	0	0	0	0	0	0	0	0	1	1	2	1	0	2	3	2	0	0	0	0	0	0	0	0	0	0	0	4	0	0	0	0	0	2	0	0	0	2	1	0	1	3	1	1
MYCTH_2068961	1	1	1	5	2	2	1	0	0	5	1	0	3	6	2	7	1	1	7	5	1	3	2	2	14	11	16	13	27	22	4	18	16	5	16	20	15	12	7	21	29	19	13	5	12	14	28	7
MYCTH_2068997	45	88	75	50	37	40	45	66	87	46	31	37	60	67	62	64	16	36	72	82	80	88	66	23	154	124	177	179	94	106	179	102	201	157	132	190	339	294	198	206	137	197	145	134	373	64	135	62
MYCTH_2069012	0	0	0	0	0	0	0	0	0	0	0	0	0	0	0	0	0	0	0	0	0	0	0	0	0	0	0	0	0	0	0	0	0	0	2	0	0	0	0	0	0	0	0	0	0	0	0	0
MYCTH_2069029	8	26	24	15	2	7	17	28	32	13	4	4	20	23	20	14	2	12	14	19	19	23	10	3	67	50	108	89	36	47	64	95	79	116	22	47	82	64	51	73	21	37	45	48	154	38	40	24
MYCTH_2069031	0	2	1	0	0	0	0	0	0	0	0	0	0	0	0	1	0	0	0	0	0	1	0	0	0	1	2	0	0	4	0	0	4	9	0	1	0	1	0	1	5	0	0	0	2	0	4	0
MYCTH_2069072	9	41	25	12	8	5	16	18	34	11	3	11	24	20	26	27	6	12	17	29	21	32	10	2	73	44	81	67	39	53	55	75	93	104	35	60	105	69	44	63	27	74	70	37	138	15	39	27
MYCTH_2069148	0	1	0	0	0	0	0	0	0	0	0	0	0	1	0	1	0	1	0	2	0	0	0	0	0	0	0	0	0	0	0	0	0	0	1	0	0	2	0	0	0	1	0	0	1	0	0	1
MYCTH_2069159	0	0	0	1	0	0	0	0	0	0	0	0	1	0	0	0	1	0	0	1	0	4	1	0	0	4	0	0	0	0	0	7	4	0	0	0	5	1	1	1	0	0	2	0	3	2	0	0
MYCTH_2069178	2	5	20	7	0	2	4	3	16	4	1	1	7	21	91	36	0	6	6	36	53	52	0	2	64	141	351	184	4	24	34	108	218	76	10	22	27	28	19	23	1	43	19	18	111	10	7	16
MYCTH_2069203	162	308	198	244	112	187	158	348	303	297	93	200	209	335	155	213	61	194	268	344	191	212	197	88	870	430	586	568	177	327	685	481	804	660	244	331	888	666	338	374	236	672	421	470	915	308	468	214
MYCTH_2069205	537	667	568	500	328	502	514	530	479	576	373	459	698	582	598	808	187	518	851	803	853	1011	573	277	1230	540	1084	1064	690	1079	994	836	1064	1030	739	1724	2766	1593	860	1412	738	1438	2043	839	1864	808	1190	750
MYCTH_2069219	0	0	0	0	0	0	0	0	0	0	0	0	0	0	0	0	0	0	0	0	0	0	0	0	0	0	0	0	0	0	0	0	0	0	0	0	0	0	0	0	0	0	0	0	0	0	0	0
MYCTH_2069347	196	274	181	197	62	176	142	236	164	221	79	154	160	141	200	236	69	215	146	124	207	205	122	92	82	33	104	76	42	96	39	40	103	109	52	158	294	147	72	107	49	166	152	82	169	66	57	52
MYCTH_2069363	0	0	0	0	0	0	0	0	0	0	0	0	0	0	0	0	0	0	0	0	0	0	0	0	0	0	0	0	0	0	0	0	0	0	0	0	0	0	0	0	0	0	0	0	0	0	0	0
MYCTH_2069453	0	0	0	0	0	0	0	0	0	0	0	0	0	0	0	0	0	0	0	0	0	0	0	0	0	0	0	0	0	0	0	0	0	0	0	0	0	1	0	0	0	0	0	0	0	0	0	0
MYCTH_2069574	31	33	38	45	73	44	37	37	17	51	67	26	26	49	39	44	32	33	50	72	51	69	101	16	326	193	233	175	378	154	139	228	223	184	370	288	370	286	135	177	385	224	208	162	286	126	484	121
MYCTH_2069662	0	1	1	0	2	0	0	0	0	0	0	1	0	6	1	1	0	1	0	2	3	1	4	0	4	0	7	8	4	0	4	4	0	9	8	0	3	2	2	4	9	0	2	1	8	4	9	0
MYCTH_2069697	5	2	1	0	2	6	0	4	3	2	1	3	5	0	2	3	1	7	4	2	2	5	2	2	8	0	0	2	2	16	13	0	6	0	15	21	22	9	7	19	12	14	24	8	7	4	5	8
MYCTH_2069736	1	1	1	0	1	2	0	0	0	0	1	0	2	2	0	0	0	1	2	2	0	0	0	0	0	0	6	0	0	0	3	0	0	0	0	0	0	2	0	1	0	0	1	1	1	0	0	1
MYCTH_2069804	0	0	0	0	0	0	0	0	0	0	0	0	0	0	0	0	0	0	0	0	0	0	0	0	0	0	0	0	0	0	0	0	0	0	0	0	0	0	0	0	0	0	0	0	0	0	0	0
MYCTH_2069815	86	65	38	680	1587	1060	44	80	50	393	1752	806	98	152	31	31	1111	785	43	63	18	32	2642	123	99	40	32	17	1462	161	87	68	28	8	1620	637	277	41	76	228	1576	2132	122	14	83	101	2381	751
MYCTH_2069839	33	57	54	62	51	40	31	37	72	56	49	29	19	25	58	43	27	31	22	28	46	54	64	17	131	68	222	142	193	167	87	84	86	98	162	230	307	196	80	151	158	199	416	124	261	90	302	156
MYCTH_2069908	0	1	3	0	2	3	6	3	1	0	1	0	4	1	0	1	1	2	1	1	1	0	4	2	16	0	7	5	3	8	2	6	3	0	6	15	18	2	10	6	8	12	10	4	2	2	22	5
MYCTH_2069956	23	22	18	12	17	8	26	9	7	12	8	4	7	7	12	10	5	6	11	10	4	11	27	1	87	85	130	140	72	51	45	76	88	47	70	106	239	97	34	60	100	98	171	48	100	37	88	48
MYCTH_2070001	0	2	4	3	0	16	1	4	7	8	0	5	5	11	29	11	0	21	3	19	30	12	1	5	30	88	143	74	7	44	15	145	267	99	5	137	66	49	54	40	1	185	50	22	194	30	13	171
MYCTH_2070048	0	0	0	0	0	1	0	0	1	2	0	1	0	0	1	0	0	2	0	0	0	0	0	0	0	0	0	0	0	3	0	0	0	0	1	6	0	0	0	1	0	0	0	0	2	0	1	3
MYCTH_2070109	7	18	10	17	7	11	12	19	7	15	13	8	16	18	11	25	6	19	27	22	20	36	15	5	31	35	16	22	22	30	52	54	31	59	14	25	101	31	22	28	42	27	28	17	31	6	15	6
MYCTH_2070186	0	0	0	0	0	0	0	0	0	0	0	0	0	0	0	0	0	0	0	0	0	0	0	0	0	0	0	0	0	0	0	0	0	0	0	0	0	0	0	0	0	0	0	0	0	0	0	0
MYCTH_2070221	0	0	2	0	1	1	1	2	1	0	0	0	0	1	0	2	0	0	1	1	0	2	1	1	3	0	1	2	0	0	0	0	2	4	2	4	7	3	1	6	5	13	1	1	3	6	2	1
MYCTH_2070352	11	10	10	7	3	13	11	12	12	9	2	6	12	14	9	17	3	6	8	9	13	12	9	2	12	9	25	16	17	21	8	20	7	20	12	9	66	34	23	40	7	27	18	10	30	11	18	7
MYCTH_2070469	5	30	17	11	7	4	12	14	31	9	2	9	20	12	26	21	3	8	11	20	18	31	5	1	81	53	72	48	30	53	39	54	74	85	33	43	102	51	46	44	19	54	64	43	124	16	46	25
MYCTH_2070514	7	4	5	2	3	3	1	8	9	6	2	1	6	4	12	17	4	5	5	7	21	17	4	2	39	27	26	63	10	7	8	17	52	29	14	21	43	28	19	13	5	29	21	18	53	4	16	8
MYCTH_2070572	26	10	5	19	12	20	18	7	1	10	9	16	20	28	10	14	2	32	26	24	11	17	17	6	52	17	24	25	18	16	85	41	21	12	27	42	75	39	21	19	5	50	48	34	33	12	32	24
MYCTH_2070581	2	2	2	2	1	0	0	0	3	3	4	3	1	2	2	15	0	3	7	2	5	12	4	2	7	10	27	34	13	3	2	9	31	35	3	12	16	11	5	10	0	23	11	7	14	5	17	5
MYCTH_2070655	53	82	111	121	66	105	70	75	92	113	64	71	142	146	124	174	41	112	142	202	184	243	103	73	164	94	184	153	63	112	116	123	172	109	90	232	266	168	154	121	78	206	88	69	245	77	105	89
MYCTH_2070700	40	68	40	28	8	27	75	61	40	35	7	23	87	60	75	64	1	33	111	75	87	114	19	11	131	80	135	103	14	65	93	108	168	115	21	72	636	172	99	87	21	71	250	75	217	42	24	33
MYCTH_2070790	13	20	13	25	16	22	12	23	15	21	13	29	22	33	34	22	8	37	22	27	16	46	25	13	113	51	121	140	58	101	108	60	127	141	61	125	200	113	78	77	94	153	125	52	183	59	152	45
MYCTH_2070850	16	26	25	38	17	38	28	27	17	43	21	30	31	21	30	31	13	39	34	27	35	34	32	18	31	9	22	21	28	42	11	3	23	17	19	33	37	24	13	31	29	43	35	16	32	10	30	33
MYCTH_2070868	37	70	72	97	32	76	42	74	57	81	41	50	46	63	83	112	18	69	51	95	65	165	77	31	225	144	405	268	212	289	90	151	270	257	198	303	397	339	201	332	195	298	237	161	397	150	273	173
MYCTH_2070870	6	12	13	21	9	17	11	11	16	17	5	16	19	19	17	20	5	10	20	14	22	27	13	5	29	13	34	36	25	19	8	38	16	23	12	35	53	44	27	44	12	50	41	15	78	13	17	22
MYCTH_2070906	8	13	11	11	2	4	3	7	7	18	7	5	5	4	3	18	0	8	4	7	10	17	4	2	22	15	21	35	12	13	16	18	29	26	11	10	47	48	30	25	3	12	29	35	32	12	6	4
MYCTH_2070971	323	313	279	343	389	403	251	194	261	408	427	332	262	189	290	315	208	455	317	279	317	421	514	245	342	218	292	277	269	437	251	226	255	221	378	611	624	382	244	364	358	656	368	134	432	230	503	340
MYCTH_2070984	1059	1390	991	1046	915	1048	1031	1269	811	1211	1010	913	1348	1469	2027	1387	581	1402	1911	2517	2349	1794	1610	691	3505	1710	3147	3149	2459	2186	3005	2894	3279	2812	2326	3569	5210	4039	1818	2891	1693	2870	2861	1905	4112	1374	3363	1632
MYCTH_2071028	5	4	17	20	6	17	9	6	8	11	12	12	10	8	12	33	6	10	6	10	10	22	21	12	143	66	185	207	154	180	125	42	172	147	159	235	242	106	92	169	104	207	115	45	188	92	244	114
MYCTH_2071057	12	16	8	19	12	39	12	11	5	9	25	29	16	19	17	20	8	40	23	30	18	39	35	22	190	98	193	226	135	264	183	209	217	183	126	361	172	105	63	116	144	425	100	53	138	65	233	192
MYCTH_2071098	171	186	136	97	166	124	181	205	125	99	135	107	270	256	257	247	68	132	290	351	423	371	189	60	406	214	382	287	291	175	235	410	344	300	258	278	990	435	169	173	233	213	484	260	391	67	395	141
MYCTH_2071169	764	1490	1680	4092	1777	3071	1200	1548	2808	2622	1687	1708	1277	781	691	1041	774	2720	1525	957	693	1451	2961	1153	9744	2264	4218	3703	12620	14184	7737	2856	3431	3125	12692	22031	15094	6151	3140	9469	10412	16466	7738	2541	5530	4135	17224	8952
MYCTH_2071198	24	27	22	30	12	15	17	28	25	25	13	23	26	36	34	40	10	40	15	42	23	56	30	21	86	64	176	169	46	158	101	46	179	176	61	161	264	188	82	148	69	187	153	119	247	61	96	60
MYCTH_2071219	12	15	12	18	1	21	19	10	13	22	11	17	23	12	28	32	9	20	20	28	31	29	15	7	28	17	22	43	10	31	19	6	36	45	11	45	77	55	31	44	11	53	60	20	67	17	21	9
MYCTH_2071270	15	20	24	38	19	31	4	11	30	34	23	19	23	13	20	31	16	45	17	22	22	36	40	14	126	57	87	75	131	170	56	56	107	45	113	195	104	63	68	134	114	191	62	24	119	78	176	100
MYCTH_2071285	13755	9582	12396	9920	12639	6588	7916	9562	6806	9341	12478	4124	12828	9060	12640	11428	9473	17247	19162	21204	15588	14120	31467	9277	18552	7037	20167	17987	6891	6154	9531	15039	19389	17658	10372	8545	24615	9688	8538	46427	15525	12621	10591	12232	23888	6714	17015	19717
MYCTH_2071301	221	275	422	617	406	470	234	313	381	581	566	389	321	334	387	553	258	551	367	419	355	641	798	268	614	314	629	637	837	676	450	478	673	583	829	1433	1067	684	639	927	841	1199	668	413	1495	561	1196	631
MYCTH_2071385	248	325	316	345	99	270	177	229	259	352	170	187	260	231	354	542	72	269	356	321	507	852	216	124	341	192	685	530	258	382	285	285	548	515	212	479	920	917	402	396	260	470	511	424	797	204	341	189
MYCTH_2071402	9	38	25	13	8	13	13	25	34	11	8	10	18	20	29	23	3	12	22	31	36	43	14	4	122	76	96	84	111	86	85	122	115	125	84	99	196	141	106	119	39	90	85	56	187	36	153	56
MYCTH_2071423	752	885	1106	1350	655	1028	780	994	1012	1407	671	1009	1283	1071	1102	1638	447	1483	1331	1207	1218	1728	985	614	845	545	1320	1356	771	1029	748	859	1352	1288	735	1968	2449	1669	1077	1806	825	2402	1486	943	2773	1036	1194	963
MYCTH_2071504	16502	13947	18996	14082	18390	10256	11570	11194	12729	12516	19596	5402	15843	12409	22527	16032	9338	20282	28520	31983	19928	20310	40210	11081	117805	31129	108576	97955	45007	52968	61684	112215	122148	114688	78786	127717	170706	61299	41027	315310	88891	82986	74356	106110	182140	26557	110645	60856
MYCTH_2071510	87	179	156	258	80	263	146	208	143	248	88	266	204	221	172	235	73	329	183	232	175	263	192	185	1339	617	1119	1023	693	1473	937	728	950	750	660	1647	1840	1085	780	1141	569	2117	1032	515	1409	572	1116	1054
MYCTH_2071514	19642	17536	25801	19027	21108	13495	14511	14605	16455	16437	24363	6816	18560	15976	27278	21931	10475	24094	36888	37307	23497	27395	46322	14054	215679	88455	260259	249485	113536	101541	121551	162630	148902	160039	109954	139452	195137	147249	115154	436529	102655	89394	126512	102629	263922	56668	180354	89940
MYCTH_2071531	117	121	114	136	50	102	106	94	90	129	53	93	203	227	265	341	21	135	254	297	452	433	74	59	179	54	191	133	52	100	131	133	209	88	59	140	238	178	107	76	52	131	130	83	267	47	78	81
MYCTH_2071579	51	74	64	90	48	94	51	69	77	107	56	76	49	63	78	94	34	91	72	82	84	83	105	49	117	86	162	206	86	148	66	95	164	145	85	165	258	164	90	122	102	216	118	76	172	65	84	72
MYCTH_2071628	0	1	2	2	0	0	0	0	0	0	0	2	0	1	0	1	0	0	0	0	0	2	0	0	0	0	0	0	0	1	0	0	0	0	0	2	3	4	1	4	1	0	5	3	3	4	3	1
MYCTH_2071661	56	61	43	77	3	91	64	64	61	106	8	96	104	96	95	159	3	110	111	78	85	151	10	42	123	62	77	102	9	86	102	94	120	136	10	198	252	133	74	99	20	197	106	50	101	43	16	88
MYCTH_2071684	0	1	0	1	0	1	1	0	0	0	0	1	0	3	4	1	0	1	1	3	2	0	1	0	5	0	4	0	7	3	6	10	22	1	1	10	6	3	4	9	0	11	8	0	7	0	4	0
MYCTH_2071736	234	385	285	317	158	306	275	408	312	309	178	230	565	811	482	661	110	320	644	1082	743	725	297	182	1549	817	1271	1050	529	868	1233	1512	1495	1156	602	1386	2434	1405	834	795	554	1136	1266	926	1975	381	954	672
MYCTH_2071899	6	15	17	28	21	31	19	7	9	31	27	20	22	13	24	36	12	35	20	19	22	24	50	22	138	65	124	96	129	161	79	90	132	103	195	232	145	74	79	134	164	306	69	26	126	65	251	112
MYCTH_2071905	37	42	89	110	49	84	42	48	71	91	47	78	44	53	109	128	23	83	50	52	82	147	70	46	300	158	454	337	195	406	172	211	370	309	230	520	459	372	235	454	212	538	249	139	643	255	291	231
MYCTH_2071908	10	9	22	22	42	12	10	5	14	29	50	6	24	21	15	43	21	17	19	20	23	38	79	3	32	27	40	49	183	55	43	25	60	43	236	67	74	50	72	100	158	79	36	15	93	47	343	38
MYCTH_2071953	23070	18074	25036	16658	23671	13581	16814	15440	14735	16674	27320	7034	20032	15471	28889	23131	13737	27770	39411	37663	27610	28244	51128	15486	40541	27644	77243	49443	18574	13730	16189	24877	47727	35089	19674	15180	34610	19039	18486	199957	40917	25991	15602	16995	35449	11436	30673	24901
MYCTH_2071955	7	4	7	9	0	6	9	12	11	9	1	6	12	24	17	16	1	8	11	18	11	32	1	1	28	31	30	28	0	15	16	67	48	26	1	14	49	21	21	22	0	15	33	12	56	16	1	7
MYCTH_2071996	5	5	17	24	0	13	7	10	7	10	6	12	10	17	25	25	2	12	16	25	23	34	4	10	273	146	315	323	88	197	234	232	500	336	76	315	483	410	462	536	56	357	182	164	741	224	120	133
MYCTH_2072063	15	21	24	29	8	15	11	13	10	18	5	18	8	23	25	35	7	31	13	22	25	21	19	11	38	29	44	43	26	15	37	31	76	59	31	20	86	57	23	45	26	70	44	36	66	42	41	27
MYCTH_2072093	0	1	0	0	2	1	1	0	0	0	0	1	1	3	0	0	2	0	1	0	0	0	0	1	0	0	3	0	1	0	11	0	0	3	3	2	0	1	1	0	0	4	3	1	1	1	4	1
MYCTH_2072228	0	0	0	0	0	0	0	0	0	0	1	0	0	0	0	0	0	0	0	1	0	0	0	0	0	0	0	0	0	0	0	1	0	0	0	0	0	0	0	0	0	0	1	0	2	0	0	0
MYCTH_2072383	1	2	0	7	0	0	0	2	0	4	0	0	0	1	0	0	0	3	0	1	0	2	4	1	55	15	26	6	56	29	74	9	32	9	49	39	102	54	40	40	36	49	44	21	86	25	78	21
MYCTH_2072388	115	174	198	210	55	263	190	214	162	256	67	189	212	260	292	305	33	276	272	367	403	482	95	132	1065	529	960	727	266	893	805	783	717	585	261	1392	1119	851	583	767	197	947	823	494	1428	440	332	588
MYCTH_2072459	0	0	0	0	0	0	0	0	0	0	0	0	0	0	0	0	0	0	0	0	0	1	0	0	0	0	0	0	0	0	0	0	0	0	0	0	0	0	0	0	0	0	0	0	0	0	0	0
MYCTH_2072527	0	0	0	0	0	0	0	0	0	0	0	0	0	0	0	0	0	0	0	0	0	0	0	0	0	0	0	0	0	0	0	0	0	0	0	0	0	0	0	0	0	0	0	0	0	0	0	0
MYCTH_2072543	108	121	198	258	80	251	145	119	142	200	104	152	120	107	114	157	39	218	126	155	104	223	160	131	1189	575	862	747	500	2037	608	433	675	521	498	1833	2537	2048	1086	1591	441	1768	1574	587	1855	706	723	834
MYCTH_2072733	95	94	92	145	118	168	81	98	119	165	152	154	99	93	111	139	78	187	99	116	123	137	232	90	115	85	112	116	147	158	88	89	80	43	155	250	197	111	75	92	114	253	156	72	162	67	211	119
MYCTH_2072958	137	243	286	336	202	266	138	222	196	285	226	218	190	271	387	320	135	308	205	267	283	362	360	132	753	442	687	712	540	870	610	586	829	552	571	1143	1224	962	548	1090	713	1213	759	389	1230	483	971	626
MYCTH_2073127	2952	2928	1874	1622	861	1186	1695	2281	1452	2088	891	780	866	363	626	892	548	1267	935	468	816	1268	1545	664	50	9	32	36	46	53	26	38	44	37	49	90	222	196	40	97	51	102	204	70	101	52	61	39
MYCTH_2073132	226	409	401	581	304	448	288	346	341	484	310	343	311	374	571	574	188	572	299	528	511	725	519	277	815	425	889	810	620	906	602	687	830	693	671	1638	1464	851	646	943	683	1287	970	401	1244	474	978	572
MYCTH_2073197	1692	2216	1987	2307	1549	2492	1624	2091	1951	2660	1529	2108	2502	2281	2352	2798	977	3389	3091	3159	3148	3419	2555	1509	2935	1215	2231	2108	1856	2831	2342	1785	2280	2024	2033	4798	4404	2814	1706	2982	1621	3935	2687	1622	4175	1517	2777	2087
MYCTH_2073265	2709	3467	2470	2415	1421	2390	2204	3504	2494	2629	1112	2460	4378	5593	5699	4834	707	3341	5694	7238	6248	5163	1926	1398	9559	5271	9605	8906	2268	3740	10097	6795	10112	8255	2575	5366	12964	9147	3785	5686	1928	7283	6613	4469	8661	2940	3829	3303
MYCTH_2073485	292	478	379	457	164	382	294	416	356	481	239	311	331	397	265	397	129	443	375	440	325	478	428	255	1126	484	815	855	731	1151	954	704	742	701	770	1811	2298	1345	717	1169	825	1490	1677	752	1458	558	1168	807
MYCTH_2073591	1042	1272	1136	1393	1291	1832	1359	1324	886	1532	1555	1400	1886	1502	1267	1424	872	2265	2102	1825	1567	1690	2439	1028	3164	1232	1962	1524	2505	2797	2306	2135	2135	1434	2579	4436	4028	2581	1721	2473	2216	3640	2167	1363	3725	1314	3678	1923
MYCTH_2073656	1144	2181	1205	1605	1157	1642	1411	2137	1354	1870	1281	1646	1695	2253	2025	1728	789	2148	2071	2965	2406	2295	2129	1063	4276	1685	2658	2249	2080	2429	3351	2654	2646	1895	2422	4141	5024	3298	1526	2378	1966	3057	3070	1864	3193	1104	3532	1757
MYCTH_2074077	130	135	145	235	172	226	80	97	117	231	203	191	112	183	436	428	120	268	138	252	367	429	262	140	229	249	506	477	174	263	173	229	426	319	208	448	277	257	154	304	225	391	202	115	462	151	345	205
MYCTH_2074154	562	942	955	968	480	823	860	1145	870	1062	562	753	1479	1404	888	1679	290	990	1932	1919	1589	1990	792	548	4119	2323	4258	4020	1786	2987	3812	3907	4772	4338	1790	5725	7909	4911	3492	3985	1769	4788	4401	3292	8340	2318	2740	2623
MYCTH_2074176	1421	2055	1759	2054	1231	1990	1892	2269	1598	2342	1346	1656	2985	3649	2312	1989	818	2425	3374	4395	3066	2805	2212	1096	6288	2479	3810	2883	3675	4067	4673	4539	4011	2781	3141	5569	9016	6532	3603	4403	2677	4724	4219	3089	7217	2029	4867	2475
MYCTH_2074210	1464	3663	3894	3665	100	981	1874	3200	3811	3989	132	930	2769	4939	6365	5859	68	982	3356	6224	5798	5736	205	528	16283	12231	24273	21219	455	3260	12241	19406	26305	22402	451	3906	17020	17019	15958	10493	417	5251	10099	10553	36159	7435	741	2129
MYCTH_2074326	258	449	407	482	297	465	329	462	331	529	353	308	378	494	441	470	200	419	416	549	407	460	580	184	1066	631	998	1006	946	788	929	725	914	812	934	1358	2060	1307	793	1085	831	1184	1096	715	1499	497	1358	628
MYCTH_2074408	1131	1272	1240	1031	703	1046	1267	1240	1080	1197	616	887	2209	1863	638	1046	368	1109	2834	2375	1412	1493	856	604	3930	1158	1401	1171	1096	1683	3171	2001	1482	1291	1086	2446	3880	2012	1497	1378	954	1982	1475	1249	2689	713	1598	1027
MYCTH_2074571	93	151	119	263	120	243	146	138	90	226	173	177	166	168	185	198	85	242	174	161	108	267	258	142	843	332	712	686	752	1021	763	528	581	629	664	1492	1546	855	428	872	634	1299	977	361	833	418	1055	667
MYCTH_2074663	848	1067	936	1220	872	1394	938	1034	898	1466	941	1243	1264	1402	1729	1738	639	1746	1348	1678	1825	1810	1595	806	2136	1118	2416	2282	1460	1639	1879	1825	2413	2339	1591	2789	3468	2331	1181	2053	1418	2539	1625	911	2529	903	2161	1189
MYCTH_2074790	169	268	362	579	315	334	204	180	317	874	364	302	128	289	1047	421	238	407	171	326	626	459	569	172	1800	1837	6097	3903	3042	2233	2118	1203	3509	2569	2883	2283	1869	1628	1314	2705	2192	1888	1218	673	3158	1602	3889	1012
MYCTH_2074876	788	821	1015	756	457	784	687	816	891	832	465	735	1725	1303	847	1046	270	987	2171	1787	2097	1525	640	507	1093	453	824	474	388	667	857	824	762	527	396	946	1161	902	794	661	409	886	453	527	1703	371	496	433
MYCTH_2074905	2485	1609	1982	2174	3977	2620	2271	1481	1472	2419	3947	1964	4627	2575	2569	2691	2279	3348	4867	3582	3577	3325	5707	1490	3532	2002	3312	2372	5851	3276	3222	3177	3582	2472	6187	6210	8742	3932	3136	3866	5254	5294	4118	2347	6857	2094	8422	3022
MYCTH_2075102	588	659	989	1793	2435	1670	602	702	915	1839	2712	1370	572	563	906	1031	1296	1930	621	719	702	1102	3795	948	1015	480	1106	1106	4040	2230	1066	931	1136	1136	3922	4169	2065	1170	1225	2496	3563	3731	1543	628	2639	1273	6022	1909
MYCTH_2075489	1358	702	1100	3837	3656	3386	1031	585	981	3901	4275	1954	791	393	529	900	2351	2926	983	390	301	1132	8102	1568	1916	777	1206	1359	10802	5962	1269	868	777	1079	10192	7768	5126	1414	1611	5777	10385	7354	2457	579	2597	2820	15371	3618
MYCTH_2075498	508	620	634	590	847	663	537	585	449	580	848	459	654	679	374	515	465	695	739	764	594	781	1355	314	1115	365	558	508	1211	919	753	701	588	427	1232	1272	1637	1059	684	838	1217	1206	787	593	1503	426	1904	620
MYCTH_2075565	83	97	101	210	177	173	47	64	82	182	206	112	29	58	109	146	126	176	43	49	95	200	277	98	214	149	345	398	610	473	93	116	232	253	532	701	357	255	197	385	573	598	334	94	444	217	923	314
MYCTH_2075738	28	42	28	22	29	15	20	35	32	14	48	12	16	17	15	41	26	13	19	30	39	43	79	8	73	53	66	89	213	37	60	48	98	92	261	39	86	64	26	40	228	29	46	51	106	16	403	27
MYCTH_2075799	174	197	218	329	476	303	165	168	190	344	431	206	176	188	267	278	264	342	166	200	215	299	661	122	477	280	610	588	1016	694	309	271	527	470	1000	921	743	577	365	645	866	888	507	304	886	376	1482	368
MYCTH_2075999	545	418	663	750	1756	737	408	430	533	806	1683	575	539	490	727	709	963	1055	627	628	725	790	2495	485	903	543	1085	946	3741	1237	947	733	960	797	3709	2219	2743	1188	1075	1706	3180	1925	1455	536	1924	712	4956	907
MYCTH_2076088	1299	2073	2676	2556	1503	2268	1265	1923	2382	2808	1620	2113	2007	2094	3288	2742	1052	2679	2059	2375	2766	3160	2606	1320	5749	3064	4850	4379	4742	5570	4884	4700	5432	4722	4811	9764	10254	7243	5730	8187	4281	8643	6049	3104	11164	3659	7341	4424
MYCTH_2076157	267	431	295	334	343	320	253	381	339	419	363	280	387	481	471	417	211	435	513	598	590	553	578	163	809	350	597	620	710	454	657	658	739	757	759	914	1219	914	430	688	587	630	703	453	1058	319	956	400
MYCTH_2076293	232	210	389	424	538	460	194	219	415	462	468	421	335	235	266	309	301	592	328	388	343	458	857	259	455	191	366	379	1001	703	307	308	383	259	1114	1133	769	480	478	882	875	979	388	230	878	328	1555	406
MYCTH_2076503	484	535	553	686	922	838	709	590	442	724	973	581	786	612	506	569	494	841	911	786	609	813	1300	411	2028	886	1289	1119	2445	1824	1716	1080	1344	1045	2356	2919	3953	2132	1298	1990	2122	2653	1955	1042	2138	810	3659	1375
MYCTH_2076551	12	27	43	28	35	41	31	16	30	21	44	26	24	55	113	119	39	25	28	39	109	113	52	12	159	179	528	406	200	77	77	72	385	239	182	132	148	190	88	130	162	175	51	62	157	48	261	62
MYCTH_2076744	276	536	434	296	142	265	290	546	364	374	182	232	661	888	482	371	121	326	703	843	585	377	308	132	766	509	520	423	251	262	695	721	892	535	291	619	1172	956	484	538	292	679	548	409	1190	317	468	316
MYCTH_2076770	575	612	576	595	572	823	527	536	433	547	513	548	568	448	532	633	290	810	656	612	772	825	656	382	1690	703	1336	1154	1322	1648	1000	1164	1211	825	1312	2252	2627	1507	1201	1470	1001	2118	1269	753	2029	685	1839	1108
MYCTH_2076935	146	247	208	220	119	208	179	198	172	240	129	204	240	341	528	379	70	233	285	388	388	397	189	107	2517	1375	2449	3088	712	1215	2091	1590	2956	2671	854	1671	2948	2282	1126	1934	765	2625	1999	1237	2894	1167	1545	1086
MYCTH_2076976	4070	4417	3111	3605	357	10039	5163	3751	2311	3774	382	7118	9109	7236	5325	7049	165	14418	9294	12438	9921	10981	645	6729	23349	8682	11637	10581	1056	29241	18496	14388	12013	10911	1008	41917	10932	7475	4513	7233	762	25779	8524	4820	10480	4146	1508	15931
MYCTH_2077028	810	971	888	840	323	829	727	1030	803	1019	316	774	1142	1243	967	1459	239	1081	1396	1641	1603	1792	579	502	622	371	466	388	278	462	413	536	565	478	285	671	1063	609	342	462	233	691	645	394	929	265	410	388
MYCTH_2077114	46	76	94	123	34	71	56	63	68	123	45	62	59	93	76	132	36	66	69	85	121	160	64	47	897	584	977	876	605	604	756	702	1052	1077	598	1129	1759	1317	804	1039	563	1116	1021	655	1969	610	854	646
MYCTH_2077534	190	268	165	192	166	214	246	331	186	225	183	216	418	495	265	359	137	291	376	472	322	361	320	140	1020	533	635	653	469	564	697	608	759	665	556	618	1302	749	388	381	411	823	635	478	883	192	644	387
MYCTH_2077546	108	175	172	163	70	109	117	148	155	173	79	94	165	120	178	166	36	114	176	142	212	188	108	57	300	159	288	248	146	154	243	263	358	188	143	293	607	342	245	309	151	299	297	158	458	152	309	142
MYCTH_2077636	99	112	75	108	50	93	87	82	77	101	57	57	95	83	136	129	34	96	108	121	166	173	63	50	82	66	102	65	60	73	81	42	65	70	43	121	154	125	60	88	26	84	125	54	155	40	72	58
MYCTH_2077803	479	629	530	478	316	468	534	505	515	496	376	361	610	747	701	778	210	497	749	965	949	890	496	238	1960	1035	1633	1429	906	1098	1450	1306	1524	1023	874	1756	3120	1802	904	1363	758	1414	1830	875	1901	547	1317	690
MYCTH_2077843	439	373	396	437	651	408	474	247	326	465	687	271	309	240	212	180	370	363	348	233	159	275	1060	162	567	152	254	276	2310	623	426	273	246	257	2169	1058	3305	1039	516	1002	1965	899	1796	382	991	403	3087	446
MYCTH_2077959	768	1254	784	918	675	1095	753	1200	703	1201	708	1078	1186	1696	1354	1609	477	1461	1415	2400	2113	2101	1158	737	3803	1544	2524	2035	1590	2390	2665	2113	2400	2100	1804	3326	3551	2805	1612	2269	1565	2761	2007	1352	2871	883	2571	1388
MYCTH_2078031	657	526	549	859	1203	1036	521	506	502	990	1068	773	410	333	419	620	652	1170	440	414	458	873	1395	534	1020	403	967	1012	1799	1623	585	437	688	803	1778	2253	2042	1064	682	1323	1636	1984	1392	539	1495	659	2566	1079
MYCTH_2078041	9	18	61	116	134	111	27	17	52	111	126	85	21	51	123	173	74	87	24	55	97	214	188	58	121	101	303	493	306	295	48	136	294	217	420	458	104	110	142	256	368	375	105	68	355	111	521	187
MYCTH_2078128	137	87	119	241	513	300	114	89	122	320	417	222	178	157	238	224	223	381	184	295	323	343	563	135	225	108	361	251	690	356	123	208	277	215	643	612	392	235	248	333	589	560	164	87	537	191	909	307
MYCTH_2078150	707	1174	1611	2012	1365	673	816	868	1229	2010	1422	479	253	220	1082	356	841	551	251	290	598	357	2096	187	260	226	444	195	1641	640	231	202	440	136	1751	902	1552	1747	816	3088	1620	785	1229	522	1932	1102	2362	366
MYCTH_2078193	205	313	354	339	121	357	298	249	328	349	194	275	398	541	545	682	100	294	508	699	663	785	337	193	1023	702	1257	1135	510	565	792	903	1291	1053	674	887	1332	894	656	701	573	819	540	465	1463	352	711	434
MYCTH_2078222	38	19	24	33	11	32	9	3	11	13	15	13	52	36	39	38	4	57	53	30	34	22	26	28	22	10	20	13	15	31	20	45	37	26	24	126	244	93	54	115	7	71	48	9	50	16	27	23
MYCTH_2078660	41	81	87	222	140	148	23	61	92	226	163	129	56	56	86	95	124	245	29	43	43	93	340	103	8	4	10	24	65	33	9	6	18	14	72	71	24	18	11	23	53	45	26	5	26	19	64	42
MYCTH_2078767	26	40	48	92	20	57	22	34	63	71	44	31	29	63	74	89	17	37	30	52	51	101	90	37	103	106	213	182	119	128	111	124	273	139	143	219	176	156	148	150	110	176	132	71	259	95	182	113
MYCTH_2079066	533	897	1063	1139	477	962	782	1078	956	1218	574	876	924	1297	1454	1581	328	1055	1223	1606	1531	1697	935	550	2109	1157	2445	2399	1209	1649	2063	2051	2606	2163	1203	3013	3728	2657	1407	1916	943	2393	1987	1213	2986	944	1705	1168
MYCTH_2079097	839	1175	1308	1942	1054	1702	1060	1277	1429	2052	1226	1349	1403	1593	2706	2575	730	1920	1654	1971	2497	2620	2085	937	4944	2660	6585	5505	4447	5283	4556	4477	7590	6338	4510	9004	8050	5117	3235	5438	4067	7627	4226	2272	6089	2661	6601	3468
MYCTH_2079474	424	494	1029	854	1124	702	354	523	707	920	996	688	537	392	346	337	795	968	375	343	283	398	1951	321	699	388	619	595	2922	1173	518	322	450	391	3002	2058	2602	1559	1385	2717	2715	2731	1800	653	2937	1443	4498	1736
MYCTH_2079758	358	579	574	588	279	537	354	649	516	677	307	512	553	665	722	935	169	792	703	759	896	1081	499	375	1554	922	1770	1883	615	1497	1273	1203	1769	1749	727	1967	2672	2120	1278	2022	637	2192	1724	973	2354	1030	1074	954
MYCTH_2079764	116	121	111	110	73	147	82	126	92	117	95	124	144	170	272	313	66	174	176	263	408	437	132	105	277	140	358	432	216	180	175	164	310	333	187	328	489	281	142	149	128	327	314	127	292	80	241	126
MYCTH_2079768	857	997	1003	1514	1358	1476	635	940	900	1523	1226	1214	873	694	709	773	721	1795	1082	910	865	1132	2084	840	2588	1128	1894	1639	3668	3347	1701	1174	1524	1500	3968	4830	5064	2595	1438	2999	3412	4281	2621	1390	3362	1580	5396	2169
MYCTH_2079774	2253	2487	1809	2022	1760	2001	2839	2332	1643	2353	1997	1492	1527	1065	1368	1521	1111	2136	2014	1423	1672	2001	3069	1144	2633	1196	2038	1704	3040	2968	1861	1467	1750	1507	2971	3890	10062	3866	1876	2927	2759	3452	5477	1867	3357	1378	4650	1759
MYCTH_2079848	143	120	136	164	268	196	140	123	101	177	272	119	133	120	139	157	162	213	173	138	169	173	374	94	370	161	297	260	450	405	118	151	248	150	529	428	590	304	180	258	510	429	285	198	428	129	662	215
MYCTH_2079850	840	863	898	999	1162	1244	891	676	795	1038	1129	619	727	531	543	707	565	1145	1111	726	725	1089	1648	588	1556	642	1071	760	1525	1600	722	681	778	714	1696	1693	2514	1195	591	1025	2000	1859	1295	585	1254	597	2011	1017
MYCTH_2079857	289	309	315	298	319	361	252	325	263	367	307	335	444	550	597	584	219	462	497	619	620	647	524	218	742	417	968	810	770	800	750	655	1012	816	815	935	1636	824	588	854	677	1221	922	454	1307	416	1290	527
MYCTH_2079864	260	300	526	814	772	715	232	297	539	878	878	534	151	196	558	624	545	887	175	268	494	773	1202	419	329	191	741	667	1121	776	172	263	487	523	1143	1362	636	479	457	922	990	1028	444	182	975	438	1529	600
MYCTH_2079868	136	178	146	186	177	178	157	145	131	197	165	152	194	315	386	312	106	208	204	341	394	376	347	97	376	209	481	316	217	166	265	204	315	254	235	280	335	266	119	130	188	243	177	120	278	101	295	105
MYCTH_2079898	174	250	149	180	121	140	159	194	131	185	127	87	174	149	173	230	77	163	165	222	203	272	212	61	333	183	347	328	276	301	219	344	357	314	310	452	788	416	251	291	302	400	507	228	566	172	369	200
MYCTH_2080003	213	186	438	1108	1084	938	121	224	462	1176	1137	774	73	79	447	583	709	1178	74	66	170	505	1558	493	531	258	1372	1988	5380	3401	373	232	856	1453	5780	4886	2147	1572	1815	4288	4370	5488	1639	367	3273	2373	8714	2575
MYCTH_2080045	417	398	553	844	1032	1007	326	368	492	983	1002	749	255	306	695	673	788	1164	230	307	620	957	1526	485	416	340	855	909	1190	1074	314	274	657	605	1407	1276	916	547	390	1014	1175	1278	716	250	907	510	1959	757
MYCTH_2080075	752	704	814	1298	1392	1633	693	718	701	1406	1633	1425	681	613	1094	935	1100	2180	709	629	794	900	2680	984	2038	971	2804	2242	4051	3567	1810	966	1934	1539	3939	5580	3813	2002	1355	3136	3444	5164	2099	903	2613	1459	5954	2328
MYCTH_2080102	515	849	888	1245	824	1260	674	821	815	1428	983	1240	1020	850	864	1123	516	1486	1175	1097	943	1398	1336	620	2409	1121	1649	1550	2294	2516	2173	1764	2096	1495	2240	4484	4132	2456	1995	3302	1892	4278	2302	1408	4312	1819	3400	2222
MYCTH_2080506	209	647	306	447	409	371	346	493	259	408	515	289	389	728	393	412	286	402	524	686	365	432	752	178	3777	1120	1473	1509	2088	1180	4268	1351	1315	1090	2278	1946	2239	2280	829	1346	1694	1806	1369	1496	1809	600	3306	874
MYCTH_2080603	514	379	592	1908	2422	2877	342	504	618	2086	2549	2448	305	240	539	844	1661	4170	284	251	409	721	3799	1592	1101	557	1982	1988	9167	8120	773	594	1341	1706	8696	13623	3325	1647	1627	5411	7319	10737	2027	567	2948	2598	11984	5749
MYCTH_2080800	284	381	283	374	286	345	287	361	243	413	305	334	412	351	335	317	184	414	424	427	335	350	497	187	2848	1167	1855	1434	2259	2696	2195	1847	1800	1508	2338	3917	5366	2952	1707	2541	2022	3933	2855	1443	3439	1373	3382	1919
MYCTH_2080826	9	15	18	38	64	35	5	10	17	37	87	23	9	23	22	32	44	29	20	15	23	39	133	24	82	48	102	70	368	168	45	33	66	38	364	218	72	42	46	101	285	180	34	23	114	53	610	98
MYCTH_2080893	48	57	71	103	154	106	68	43	56	101	195	84	56	67	72	113	95	116	55	62	84	128	276	71	150	115	291	190	726	286	167	113	253	179	637	545	245	280	167	237	432	423	277	121	429	166	729	229
MYCTH_2081074	556	980	902	1168	529	962	639	859	867	1149	720	862	804	864	1331	1373	374	1098	921	1224	1227	1638	919	618	4634	2513	5463	6294	3311	4558	3672	3749	5352	5446	3485	7439	8817	6651	4025	5990	3241	6682	5571	2843	8281	2887	5510	3193
MYCTH_2081200	1873	1710	1748	2970	2934	3040	1651	1599	1794	3209	2753	2228	897	744	924	1448	1731	3364	1124	1028	1267	2123	4300	1573	1055	476	861	778	3115	2768	647	519	654	676	3022	4298	4193	1653	957	2335	2879	3284	2300	677	1816	1199	4310	1591
MYCTH_2081249	206	251	430	668	864	687	215	238	378	740	811	485	243	372	817	784	490	830	309	455	591	883	1370	326	826	736	1753	1419	1956	1520	572	912	1119	1298	1824	2300	1169	785	864	1479	1748	2026	891	367	1722	696	2832	1129
MYCTH_2081294	238	241	271	338	179	409	205	245	236	372	194	363	313	368	398	725	107	505	383	450	624	878	281	268	607	461	1029	962	163	316	502	615	1205	972	183	687	642	476	279	375	203	778	295	223	573	192	323	258
MYCTH_2081549	69	90	132	175	131	181	125	100	114	199	150	112	138	162	252	271	82	236	176	184	284	284	242	123	345	206	655	542	349	283	349	210	426	333	291	447	389	201	163	303	213	435	171	114	308	145	417	198
MYCTH_2081554	796	442	439	1329	1746	1251	531	331	493	1310	1553	821	630	377	334	388	703	1207	732	480	405	614	2197	584	958	374	647	581	3206	1755	573	368	378	425	2716	2484	2117	930	516	1593	2348	2196	1159	481	1196	899	4026	1115
MYCTH_2081599	304	449	327	343	220	352	222	345	257	465	294	257	178	161	256	252	199	324	148	178	236	282	533	155	462	214	446	404	623	668	310	262	438	356	659	700	1544	870	328	592	580	733	1064	380	790	368	966	373
MYCTH_2081821	1159	1258	898	977	600	859	856	1088	647	1140	650	677	553	270	400	529	453	877	566	345	497	667	1215	410	1094	551	1231	1003	2063	1838	720	601	990	848	1990	2647	6546	2993	1237	2176	1666	2298	3848	1129	2421	1056	2916	1093
MYCTH_2081891	801	887	765	794	1268	1177	877	875	760	979	1191	807	1021	899	831	1061	696	1400	1211	1269	1247	1411	1899	700	1758	623	1201	796	1503	1492	1229	1124	1015	811	1528	1950	1920	1189	808	1161	1480	1836	1031	685	1330	490	2242	887
MYCTH_2081895	4	0	4	5	6	6	4	0	3	2	10	3	5	5	2	6	13	8	7	6	4	5	22	2	38	5	32	16	58	37	21	5	22	5	86	49	26	22	26	30	70	36	27	11	30	14	137	30
MYCTH_2082040	189	176	179	284	350	301	205	147	185	341	283	177	244	202	246	376	159	358	298	265	374	522	371	159	325	92	274	283	293	291	226	147	226	217	321	438	445	297	191	324	307	442	248	156	476	138	399	219
MYCTH_2082154	704	676	657	968	883	914	609	548	704	988	826	659	657	484	440	673	504	1058	663	600	572	882	1045	458	1100	424	913	833	1483	1595	696	610	727	766	1704	2313	2524	1306	765	1243	1535	2014	1407	541	1536	651	2335	1034
MYCTH_2082262	578	675	633	673	525	599	542	595	496	654	602	562	722	910	977	615	288	751	1045	1110	754	710	923	441	3074	1841	2288	1735	2521	2817	2775	2814	2491	1624	2290	4217	4989	3435	2324	2608	2051	3778	3352	1815	5079	1578	3285	2475
MYCTH_2082283	1163	907	662	643	97	168	1380	894	635	567	133	120	3560	1096	482	768	76	168	4259	1202	632	1116	232	95	2006	700	682	428	284	304	765	793	676	392	304	552	8740	3938	1693	1265	246	472	3237	2755	3583	847	392	253
MYCTH_2082522	321	821	615	519	357	562	520	669	410	418	395	382	851	2317	2391	896	303	931	1297	2323	1206	1060	753	332	8372	4752	4103	3230	2453	3654	5848	6599	6620	3538	2480	5414	6775	8263	3858	4773	2496	6871	3637	4178	11747	2477	4743	4537
MYCTH_2082794	6	4	14	10	2	13	5	8	16	9	0	7	19	61	218	141	1	17	23	82	167	135	2	5	101	358	738	304	4	43	45	214	360	236	0	37	50	21	20	27	0	57	38	15	131	28	5	56
MYCTH_2082917	1529	1378	1133	1728	1940	2691	1466	1233	885	1946	1939	2222	1405	1217	1640	1387	1105	3513	1513	1430	1392	1659	2892	1445	2888	1344	2240	2271	3268	4529	2090	1689	1670	2037	3419	6662	5066	2918	1465	3255	2859	5394	2792	1157	2582	1374	4707	2620
MYCTH_2083273	154	301	242	322	69	165	135	273	254	289	114	101	116	163	167	260	49	142	133	138	160	249	175	70	647	419	901	829	567	749	434	413	761	662	586	1057	2099	1377	593	912	535	866	1520	700	1218	537	796	473
MYCTH_2083946	207	333	334	403	168	248	215	374	265	396	198	208	191	310	359	352	135	295	245	373	356	387	349	148	1334	903	1548	1655	1165	867	1068	998	1729	1246	1383	1554	2983	3004	1408	1732	911	1940	2217	1521	3745	1111	2017	950
MYCTH_2084007	1043	1837	1391	1396	695	1268	1208	1802	1346	1478	744	1041	1800	2067	1375	1918	432	1410	2220	2382	2137	2450	1279	751	2396	928	1654	1598	1013	1493	2097	1921	2122	1535	1018	2196	3227	2245	1467	1535	804	2013	1841	1370	3035	803	1535	1016
MYCTH_2084107	546	530	521	312	728	365	546	497	485	420	715	274	579	561	584	646	566	406	493	722	1064	871	1266	263	961	634	1008	610	1120	387	459	725	669	445	1200	585	662	295	273	305	823	421	335	196	727	180	1541	294
MYCTH_2084160	90	143	164	281	156	224	112	115	146	260	202	176	138	142	189	195	85	222	123	162	168	243	330	89	482	257	486	522	465	604	343	429	381	440	509	875	910	656	369	531	370	737	692	333	797	345	780	477
MYCTH_2084256	2635	2387	1999	1953	2985	2560	3031	2304	1559	2209	2671	1759	3525	2640	2535	1950	1417	2706	4469	3759	3132	2929	3553	1305	4725	2068	2913	2370	4163	3238	3960	3361	3089	2283	3958	5050	10613	5330	2585	3767	3369	4594	4920	2225	4531	1627	5655	2131
MYCTH_2084292	32	46	30	36	23	38	30	47	39	35	38	30	40	62	74	83	17	44	47	88	92	89	52	18	84	58	104	61	45	21	66	65	84	64	76	90	103	110	44	41	44	78	43	33	98	20	65	32
MYCTH_2084467	18	25	58	171	110	104	16	29	75	155	111	91	7	22	86	141	85	102	6	19	50	126	195	58	61	38	479	538	337	238	26	28	255	311	388	468	157	176	213	357	304	500	181	53	510	217	625	213
MYCTH_2084531	691	620	624	897	1022	898	852	595	541	890	1012	596	984	1026	698	705	439	776	1300	1326	835	870	1517	416	3328	1143	1834	1265	3053	2057	2973	2038	1922	1222	3025	3277	5570	2678	1471	2405	2855	2841	3051	1486	2753	1093	4356	1507
MYCTH_2084627	996	1043	916	1022	1303	1102	1087	973	739	1152	1290	776	1241	1062	918	838	773	1402	1379	1315	1034	1107	2132	553	1424	554	800	686	1554	1216	1167	826	798	671	1489	1707	2571	1431	882	1258	1372	1781	1200	597	1286	457	2148	745
MYCTH_2084695	898	1081	2602	1570	1540	1717	651	795	1928	1592	1745	1427	1108	1629	3392	5481	1052	1806	1012	1873	3654	5208	2588	890	840	839	2593	2840	1119	751	673	1149	2615	3162	1118	1698	1159	699	1152	1677	1025	1455	629	286	2754	586	1699	726
MYCTH_2084736	1375	1139	2149	3088	2227	3321	1082	1371	2096	2949	2312	2729	1178	755	490	919	1142	3476	1269	874	534	1215	3727	1763	709	187	224	350	1551	2380	569	441	451	342	1625	4365	2309	1000	1099	2281	1347	4140	1464	465	2319	1418	2485	1912
MYCTH_2084777	11	18	20	13	26	22	12	16	13	22	25	15	17	24	30	32	13	13	29	25	42	27	38	5	74	45	118	46	70	56	50	49	103	29	53	53	62	44	23	25	66	56	31	20	45	12	79	29
MYCTH_2085008	119	149	170	120	133	139	89	107	144	153	158	110	166	168	233	410	73	154	229	251	288	410	192	62	214	97	207	271	152	96	125	174	191	262	151	188	304	197	133	93	126	153	188	108	268	58	189	97
MYCTH_2085059	909	715	550	2152	1496	1523	755	733	599	2525	1534	1364	530	444	327	420	874	1907	545	392	342	474	2365	881	1633	777	1363	1217	4709	3259	1174	670	891	812	4805	4416	5845	1912	968	3638	3874	4793	3210	917	1985	1836	7040	2318
MYCTH_2085328	199	466	625	1346	137	1204	310	838	1102	1723	168	1774	106	342	241	155	83	615	60	209	273	224	260	271	423	444	677	329	213	906	647	903	531	263	208	2166	646	538	564	2619	204	1930	226	184	931	655	386	520
MYCTH_2085453	85	234	205	228	119	216	94	193	228	272	179	164	222	381	351	470	71	179	268	473	514	541	267	117	466	219	510	317	216	243	339	311	634	324	248	352	295	386	253	263	200	301	213	196	577	144	362	139
MYCTH_2085599	720	1498	1589	1809	1805	1326	763	1851	1537	1945	2261	1165	1927	3192	3165	2839	1390	1408	1960	3742	3091	3013	3471	664	5293	3157	5436	4345	6881	2662	4789	6195	7530	5305	6727	5326	5347	5075	4184	4549	6063	4965	3266	3560	10300	2820	9706	2728
MYCTH_2085772	95	143	78	72	25	44	115	106	88	74	30	52	124	261	384	309	18	73	159	320	316	344	43	32	343	324	655	749	67	109	239	364	533	503	93	145	473	380	153	189	70	131	255	187	404	66	126	69
MYCTH_2085895	457	475	499	416	569	514	451	496	415	491	488	398	747	732	476	505	257	600	977	962	732	656	736	278	1002	509	596	429	601	593	706	864	730	545	604	1014	1175	726	495	556	641	878	541	472	1196	308	937	404
MYCTH_2085975	261	314	342	466	334	466	264	245	254	454	312	437	230	260	429	400	242	597	254	303	355	463	551	256	768	434	906	942	990	1191	609	422	734	801	1058	2002	1496	933	607	1254	1003	1890	770	339	1155	575	1484	814
MYCTH_2086155	247	192	230	317	194	245	289	173	204	387	235	159	751	374	239	332	118	314	837	421	251	351	281	146	1015	269	449	390	572	547	362	547	435	431	622	991	2390	1218	716	774	549	797	966	1037	1677	448	847	356
MYCTH_2086212	1202	1561	1372	1014	1163	1149	1418	1358	1123	1045	1083	819	1798	1883	1904	2082	576	1237	2371	3081	3238	3219	1441	655	2157	1023	1786	1467	1133	1156	1551	1656	1809	1323	1103	1626	2849	1815	1027	1005	1139	1498	1378	982	1915	495	1549	717
MYCTH_2086248	1778	2249	2618	3175	356	2767	973	1931	2194	3528	359	2210	2838	2671	3144	4752	235	5123	3127	3792	5206	6445	540	2360	5839	3073	7598	8321	766	6314	3502	3960	6875	5998	939	9976	9376	7510	5988	10626	748	9600	3987	3515	11220	4264	1243	3451
MYCTH_2086391	1635	1056	1850	4156	6273	4261	936	938	1904	4399	5926	3447	480	357	2467	2167	3422	5241	499	501	1036	2564	8652	2357	1650	909	4722	5690	20950	11499	1351	1016	2517	3800	19925	18836	5603	3579	3728	10840	17042	15264	4825	961	7162	5267	28811	7686
MYCTH_2086451	168	374	319	323	229	318	333	383	236	279	222	228	474	679	535	560	113	333	728	875	604	780	317	197	1852	811	1325	1134	740	887	1742	1177	1496	1012	676	1439	2035	1882	902	992	563	1302	1079	937	1997	467	994	596
MYCTH_2086470	796	666	681	958	1124	1109	555	507	526	1144	1145	881	443	338	569	667	757	1451	531	482	636	1005	1880	691	819	376	772	695	1632	1441	430	299	465	584	1569	2016	1603	773	581	1292	1491	1510	1256	375	1128	578	2279	923
MYCTH_2086520	2523	2340	3061	4967	2602	4922	2215	2830	3223	6188	2621	4698	2162	2006	3438	5187	1742	7105	2237	2419	3592	5490	4370	2963	2309	1218	3025	3897	2506	4377	1854	1679	3056	3849	2604	6028	5084	2563	2052	4447	2490	6721	3211	1148	4281	2411	3712	2813
MYCTH_2086714	173	277	288	417	428	402	198	302	302	514	436	422	200	294	348	407	291	609	198	275	300	418	709	289	317	157	211	304	479	394	202	246	309	336	433	717	419	339	158	417	503	794	365	185	523	312	711	405
MYCTH_2086729	203	242	315	288	167	297	229	224	237	264	174	226	420	397	232	421	64	263	558	527	444	572	263	167	1186	651	879	625	479	992	932	1028	1006	670	516	1333	1799	959	962	863	501	1229	852	694	1976	516	744	639
MYCTH_2086739	362	698	612	535	311	413	372	661	652	633	365	474	405	411	516	620	210	380	426	456	515	691	623	201	595	292	523	604	678	367	811	587	853	736	768	930	1582	1123	695	906	565	910	1047	663	1405	434	1179	447
MYCTH_2086765	310	324	374	493	320	488	373	312	357	511	331	324	410	353	284	335	162	491	494	439	321	473	419	244	514	217	373	362	353	696	475	386	388	357	482	954	1099	553	404	629	373	921	524	292	797	296	639	412
MYCTH_2086777	1421	2105	1293	1353	1884	1539	1627	2078	1250	1437	1537	1293	2171	1938	1279	1258	956	1814	2862	3105	2332	1872	2526	903	4265	1662	2326	1957	2616	2170	3130	2699	2016	1750	2595	3485	4260	2918	1396	2028	2179	2619	2144	1705	2871	937	3943	1377
MYCTH_2086920	1403	1368	1109	820	748	1133	1542	1093	962	1091	627	809	1510	1677	2144	1746	348	1174	2233	2372	3109	2248	723	561	1756	1067	1827	1211	390	820	943	1103	1603	861	464	1015	2031	1308	550	674	381	1089	949	508	1288	373	532	496
MYCTH_2086957	1324	1285	1346	1398	1335	1732	1534	1247	1044	1501	1249	1323	1552	1379	1146	1039	709	1884	1924	1828	1191	1284	1980	828	2607	1143	1279	1165	2401	2540	1817	1694	1403	1121	2399	4159	5217	2829	1802	2668	1977	3146	2714	1257	3641	1232	3197	1715
MYCTH_2087011	247	291	356	362	271	411	359	299	331	377	198	287	499	472	323	545	150	433	671	696	560	752	340	240	1632	799	1178	1206	533	1214	894	938	943	862	570	1432	1875	1114	751	988	511	1206	900	547	1445	467	807	587
MYCTH_2087100	151	172	254	318	471	309	197	180	237	339	453	275	203	369	407	327	248	340	260	432	430	355	521	134	491	508	700	421	922	598	381	646	653	402	955	709	473	391	376	521	932	721	229	205	945	267	1429	389
MYCTH_2087157	250	349	513	549	387	612	271	261	436	554	461	442	241	294	322	319	232	578	207	329	336	424	598	260	363	195	317	256	523	510	259	317	452	249	484	939	721	545	537	927	501	1046	456	280	973	357	906	485
MYCTH_2087238	448	493	396	393	368	554	516	424	329	442	376	317	524	481	587	463	165	480	666	693	640	621	492	263	1004	489	798	547	728	704	780	781	743	525	643	1095	1838	1046	589	844	574	1052	970	534	1077	347	949	587
MYCTH_2087375	370	778	468	519	272	180	223	503	384	586	278	137	112	100	159	257	144	255	129	116	181	319	445	107	463	225	564	719	776	517	341	253	530	488	809	869	1910	1513	558	771	609	458	1753	540	939	377	1031	207
MYCTH_2087474	732	619	844	1105	1645	1206	771	692	721	1267	1790	1047	942	586	474	615	933	1504	1109	734	602	774	2498	640	1393	472	951	835	3267	1825	1272	835	852	818	3187	3128	2591	1575	1509	2288	2816	2901	1223	781	2736	1150	4601	1240
MYCTH_2087521	416	367	456	511	614	566	358	296	440	631	554	380	338	290	569	603	321	699	325	371	626	754	729	281	240	131	386	355	343	322	141	176	340	286	321	540	539	288	170	356	316	448	224	125	441	183	462	213
MYCTH_2087754	239	259	216	256	307	311	251	239	189	343	332	312	356	253	215	217	221	435	319	233	314	267	585	182	314	127	203	231	332	270	240	167	231	174	325	329	642	320	195	351	283	553	265	197	417	160	535	158
MYCTH_2087774	49	80	40	51	32	58	58	58	35	34	37	40	42	115	93	120	15	40	97	110	136	132	47	15	449	328	634	514	184	151	320	327	493	393	138	266	523	317	170	176	107	232	321	202	426	100	265	114
MYCTH_2087807	374	362	326	324	103	326	298	296	255	333	171	322	517	623	784	1012	97	437	634	890	899	1174	275	213	897	481	1105	1060	234	522	912	914	1219	1192	265	1071	1740	860	603	597	242	905	1163	678	1603	376	399	505
MYCTH_2087998	835	1082	979	1579	1509	1669	753	1214	992	1937	1688	1718	1170	1182	1574	1654	1158	2881	1268	1414	1633	1827	2477	1158	1931	1394	2697	2305	2763	2489	1587	1773	2657	1995	2942	4075	3803	2270	1610	2958	2443	4020	2285	1118	3356	1403	3932	1808
MYCTH_2088056	75	94	89	51	26	55	92	58	59	68	44	44	102	177	139	144	25	54	111	200	199	166	56	34	328	179	246	178	62	74	167	231	255	141	89	82	245	187	94	83	87	116	139	106	224	49	101	49
MYCTH_2088086	5096	4432	4162	7885	9284	7955	3271	4166	4261	7972	7561	6799	2937	2802	2855	2832	4593	10265	3616	3225	2257	3324	11998	4146	9064	3851	6431	5994	17667	13200	5953	3062	5107	4375	20186	16768	25220	10914	5545	14873	14276	25619	12616	5251	12991	8219	32932	9291
MYCTH_2088125	285	359	427	631	325	464	272	285	407	552	352	274	190	163	216	327	178	439	232	195	204	398	603	201	442	190	431	331	965	784	292	214	343	321	828	1251	1316	652	453	907	810	1017	790	278	920	448	1292	631
MYCTH_2088191	266	443	454	523	193	502	450	470	452	531	210	349	619	491	246	350	125	459	633	505	304	509	331	279	1858	589	528	460	533	1382	1394	848	744	388	637	1874	2320	1377	933	1113	546	1579	1135	793	1864	570	1011	777
MYCTH_2088202	714	700	596	526	348	540	674	598	498	605	387	422	805	1164	1736	1221	218	658	1122	1457	1685	1260	560	286	2599	2328	3960	3066	955	1313	2043	2728	3394	2741	907	2276	5071	2351	1139	1773	815	1871	2863	1103	2388	796	1388	1137
MYCTH_2088290	1266	1470	1544	2563	2231	2259	1612	1334	1347	2602	2521	2015	877	820	1575	1244	1443	2627	1061	993	903	1680	4135	1207	2014	768	1620	1633	4547	3599	1565	1018	1403	1570	4838	5312	4909	2877	1970	3930	4170	4896	2938	939	2940	1730	7122	2243
MYCTH_2088454	264	296	385	977	604	739	217	231	443	876	606	481	172	126	145	159	307	655	183	119	112	215	1017	363	364	159	241	194	1292	1018	164	117	137	126	1178	1680	1257	531	489	1179	900	1672	664	242	808	627	1617	718
MYCTH_2088473	5066	1876	3413	12175	16586	9574	2508	1627	3380	12097	16432	6876	2503	1111	1502	2505	9121	11234	2439	1243	986	2956	24326	5466	1309	491	1037	1203	8518	4879	1018	569	698	1017	9258	7725	4701	1272	1415	5152	8612	7763	2131	445	2501	2756	13509	3582
MYCTH_2088766	770	1472	1145	922	657	743	996	1490	1129	1093	640	668	1245	1699	1467	1734	387	863	1637	2542	2312	2172	1061	431	3349	1967	3435	3533	1970	1638	3230	3473	4440	3240	1926	2988	5890	5380	2521	2697	1637	2748	2812	2699	5227	1184	2965	1314
MYCTH_2088816	1756	1823	990	1208	738	873	1252	1550	870	1375	897	749	710	315	347	454	462	1027	856	388	321	481	1429	431	553	268	444	453	1114	958	510	242	368	444	1014	1548	5765	2294	737	1265	1100	1675	3664	1145	1738	728	1667	683
MYCTH_2088876	2	11	38	105	37	58	9	9	36	106	40	29	4	11	46	77	19	48	2	9	20	79	63	14	24	18	106	198	203	191	9	29	124	134	165	251	55	61	113	186	163	211	55	30	231	123	288	120
MYCTH_2088965	284	280	269	310	662	384	286	248	223	322	646	258	348	358	307	386	371	377	442	421	427	543	913	177	709	379	705	483	1377	692	399	533	690	618	1344	914	1269	639	402	600	1169	910	710	321	919	250	1683	448
MYCTH_2089049	31	92	80	118	32	85	61	97	53	109	64	69	71	147	62	103	31	87	85	148	91	153	89	46	527	175	264	252	163	221	524	172	207	201	214	326	233	388	145	316	218	340	162	276	377	167	296	141
MYCTH_2089137	201	196	167	164	228	190	200	201	144	175	218	155	182	122	178	126	138	166	216	148	125	148	335	64	242	96	135	133	337	258	183	174	180	140	351	409	1190	505	170	311	358	294	805	190	356	142	420	163
MYCTH_2089163	746	787	703	822	657	782	757	831	656	909	796	686	982	882	734	865	387	1044	1368	1293	960	1033	1034	535	1406	746	1036	1035	1061	1507	1141	1247	1158	1061	1130	2276	3069	1620	1059	1395	1029	1837	1809	998	2428	725	1529	1030
MYCTH_2089183	339	449	393	402	796	401	290	379	321	427	983	317	438	474	461	550	512	493	497	578	583	638	1382	246	1437	675	1102	891	2310	874	1307	1095	1144	1005	2507	1636	2012	1588	821	1003	2328	1549	1163	762	1799	543	3615	764
MYCTH_2089196	600	608	491	542	581	661	625	591	424	677	642	488	770	672	890	864	335	727	959	1171	1062	1080	972	378	1432	652	1144	1140	1332	1262	1195	1246	1139	1064	1177	2210	3289	1931	970	1379	1081	1894	2039	877	2034	625	1752	908
MYCTH_2089248	213	371	247	285	89	147	159	302	311	274	86	79	121	134	137	246	59	125	142	130	166	279	200	79	559	468	789	762	407	512	272	386	683	487	426	548	1767	970	290	692	479	617	1056	564	889	217	414	276
MYCTH_2089267	1971	4053	3502	3018	1285	2815	2410	4796	3172	3595	1175	2873	3593	4286	2475	1886	568	3351	3846	4982	2549	2869	1842	1366	4743	2425	2536	2537	1645	2743	4522	3742	3426	2557	1775	4622	8520	8839	4465	5330	1409	6424	4214	4313	9817	3032	2725	2461
MYCTH_2089286	31	54	60	105	78	97	33	44	67	131	122	86	37	41	65	45	43	136	43	35	42	43	190	50	185	50	184	149	334	333	132	107	129	169	386	457	302	186	172	293	335	501	222	71	273	161	543	228
MYCTH_2089545	109	162	104	294	53	156	174	181	121	222	107	117	375	408	628	508	53	178	332	507	591	552	150	92	1687	2104	2660	1333	235	381	1581	2420	2431	1403	249	502	841	278	231	358	223	493	498	278	613	202	380	229
MYCTH_2089588	334	750	750	673	407	629	554	766	731	750	513	697	919	1581	1505	1748	276	683	1191	2111	1852	1823	930	356	1303	894	1338	1156	698	619	1393	1721	2026	1457	792	1143	1431	1033	702	760	770	1266	880	662	1608	434	1204	804
MYCTH_2089610	208	226	272	390	382	483	174	175	194	403	439	375	346	391	391	300	242	561	416	543	382	363	681	257	1087	696	875	533	1419	1187	995	1214	837	466	1322	1961	1073	979	917	1089	1022	1708	520	439	1857	516	1777	736
MYCTH_2089701	16	14	22	30	22	18	11	26	25	20	33	19	46	50	36	48	12	22	34	49	33	42	54	13	147	80	258	242	177	67	87	152	188	216	168	107	307	189	128	109	112	206	113	64	177	61	270	63
MYCTH_2089733	1028	899	316	775	305	2550	914	495	287	690	474	2246	598	2283	2162	948	215	1961	618	1945	1128	867	706	847	7965	4277	5199	3462	741	4407	6662	6678	4224	3008	833	2916	1684	936	406	935	778	4801	1397	472	894	373	1284	1943
MYCTH_2089819	58	72	49	78	128	111	49	80	75	86	123	112	55	60	79	72	95	129	48	59	80	90	290	54	69	33	106	92	177	83	56	71	39	56	168	94	80	48	22	57	166	114	29	29	50	16	245	57
MYCTH_2089827	974	940	876	1003	753	837	1013	796	721	1008	765	517	619	382	286	498	336	733	787	470	416	801	1035	416	1572	779	1049	1115	2444	2296	1244	914	993	931	2455	3309	8397	3107	1364	2339	2237	2848	4443	1432	2670	1134	3494	1541
MYCTH_2089843	125	201	168	224	59	135	160	192	162	217	70	135	132	199	234	224	38	173	187	235	259	237	144	90	159	80	269	217	98	165	155	173	224	188	105	244	402	307	155	207	86	256	183	104	310	88	147	100
MYCTH_2089931	159	194	208	170	243	217	158	157	165	165	293	173	303	264	350	429	183	263	292	399	439	532	429	148	603	410	979	950	788	417	380	407	780	650	716	680	1017	548	357	434	678	570	645	340	902	202	955	326
MYCTH_2089975	55	81	108	53	35	61	51	65	69	76	36	42	53	75	115	206	26	82	62	117	160	166	65	37	156	83	137	167	86	73	132	131	239	321	77	206	275	215	114	136	52	153	139	71	286	49	129	77
MYCTH_2090056	99	92	339	1164	1044	962	56	100	355	1115	1243	721	29	38	297	500	848	1162	21	38	131	533	2031	594	248	191	965	1528	4174	3280	165	149	590	1066	4347	4557	684	502	1075	3193	3908	4068	652	128	2020	1697	6398	2254
MYCTH_2090061	33	54	38	49	25	59	45	46	42	48	46	26	71	98	84	115	19	61	86	98	116	146	46	26	430	315	481	489	247	278	251	383	452	383	219	442	519	363	334	238	189	443	278	188	680	158	315	240
MYCTH_2090388	116	162	200	427	337	425	153	181	197	389	368	314	125	128	207	270	222	437	134	120	104	292	582	201	342	147	338	467	682	631	263	203	330	377	808	950	544	382	288	608	671	1056	407	186	661	361	1233	462
MYCTH_2090403	695	2776	2406	2676	323	722	996	2471	1948	2783	369	550	774	1091	859	980	235	688	789	965	923	957	730	401	1596	1078	1799	1546	970	1275	1448	1519	1963	1471	897	2248	5915	14991	7324	7427	750	1912	4665	7820	18523	5024	1323	1069
MYCTH_2090548	483	681	612	429	478	671	516	666	461	589	549	528	737	854	887	723	387	733	872	1092	1083	1069	974	321	1857	885	1693	1478	1470	1263	1727	1142	1553	1181	1501	1701	2891	1898	837	1274	1262	1422	1485	850	1539	482	1923	695
MYCTH_2090554	489	821	1563	2434	664	1575	483	892	1405	2932	894	1268	277	314	423	528	482	1401	350	373	369	617	1745	750	563	363	854	620	1648	1837	542	558	830	660	1581	2527	1755	1411	1467	2140	1401	2573	1417	969	3817	1394	2501	1222
MYCTH_2090568	4302	5477	4466	4056	6243	5836	4431	5939	3846	4650	5745	4531	8052	8191	3158	4034	3057	6133	9495	10319	5424	5738	7643	3115	14468	4494	4411	3210	7350	8276	10719	8403	4790	2924	7393	10005	10840	7265	4680	5506	7521	9695	5510	3667	7691	2303	11206	4166
MYCTH_2090577	662	1106	905	1157	916	1126	858	1119	750	1146	967	964	1339	1120	804	935	647	1392	1487	1179	814	1195	1646	606	3480	1365	1810	1468	2729	2691	2561	1766	1824	1405	2811	4097	4911	3428	1814	2407	2535	4072	2875	1678	3785	1367	3986	1838
MYCTH_2090608	37	34	59	55	43	81	30	31	45	63	36	40	39	60	59	38	21	60	35	68	44	56	63	30	231	154	197	134	274	380	179	137	206	106	344	569	432	307	266	336	262	440	240	188	516	143	425	254
MYCTH_2090611	102	180	330	301	112	222	119	177	359	322	127	159	161	229	271	314	59	263	175	288	259	288	231	101	428	259	465	370	225	389	409	369	383	418	307	644	442	412	576	652	229	518	227	242	1621	359	356	292
MYCTH_2090680	116	122	164	272	271	324	183	135	155	310	280	248	168	94	89	158	170	347	145	105	113	155	432	171	543	229	451	412	845	871	360	282	385	325	873	1281	1002	534	439	774	741	1211	588	269	811	425	1392	602
MYCTH_2090891	134	215	135	196	7152	400	136	150	127	176	6409	247	215	421	805	480	3438	360	233	360	635	457	10576	211	222	149	391	175	2083	82	254	139	373	195	2138	236	94	101	46	95	2128	222	60	46	107	40	2851	135
MYCTH_2090897	159	203	120	163	118	103	72	149	100	204	120	96	80	72	91	86	87	155	73	74	90	96	234	61	99	39	91	137	156	147	77	59	92	78	209	233	582	307	118	152	172	197	322	121	188	70	284	111
MYCTH_2090929	120	124	141	263	242	293	79	91	122	276	254	201	59	85	154	183	136	275	82	78	121	246	484	139	145	89	169	158	346	258	64	54	123	137	290	398	230	155	92	212	220	333	211	71	203	121	503	230
MYCTH_2090930	42	62	76	186	133	156	43	55	94	183	150	114	27	36	54	62	68	170	35	30	29	62	234	80	103	61	136	187	447	379	62	57	88	54	408	446	300	142	102	312	405	535	213	75	274	154	750	270
MYCTH_2091001	574	574	782	1234	1334	1378	588	510	719	1149	1268	843	561	427	609	1014	633	1219	657	509	526	1637	1819	734	1064	495	1291	1247	2691	2513	675	535	914	1037	2691	3841	2581	1449	982	2096	2565	3025	1646	645	1855	886	3859	1607
MYCTH_2091453	164	124	374	776	1018	747	77	107	366	947	980	537	38	47	286	458	584	918	33	62	161	533	1401	420	213	92	630	963	2892	1969	120	111	369	582	2691	3048	684	453	715	1991	2470	2631	559	121	1259	1079	3543	1254
MYCTH_2091473	1117	1084	880	1581	2263	1901	902	894	919	1605	2194	1197	591	834	728	652	1251	1933	747	892	522	862	3546	896	1864	639	1020	763	4826	3102	1167	748	717	559	4318	3725	3345	1772	816	2035	4185	3344	2039	778	1555	814	6447	1668
MYCTH_2091486	186	228	260	303	434	310	135	242	321	250	377	275	163	214	321	295	182	288	182	237	203	304	599	142	172	125	173	156	321	252	122	117	144	122	318	383	226	161	99	108	277	266	142	75	247	85	372	159
MYCTH_2091488	1039	1284	958	1102	770	996	760	1225	885	1370	857	891	686	706	882	864	581	1253	720	758	860	1085	1381	511	1807	920	1530	1499	1988	2041	1435	1386	1586	1290	1985	3362	5143	2761	1293	2282	1817	2766	3421	1140	2593	1092	2894	1387
MYCTH_2091570	40	45	48	59	17	67	40	37	50	60	15	46	26	35	41	49	5	47	49	58	47	81	28	35	358	172	278	315	148	325	181	176	264	232	142	314	492	251	162	297	140	288	246	125	464	120	166	150
MYCTH_2091689	171	158	204	343	479	418	130	131	198	417	450	334	112	102	163	201	303	492	102	83	164	268	698	232	111	88	225	201	464	372	50	59	139	120	460	525	332	165	125	274	417	607	259	47	268	168	590	287
MYCTH_2091974	183	253	267	258	134	228	157	217	230	281	188	181	177	207	231	288	87	270	200	231	264	365	301	145	345	188	350	429	230	303	330	228	336	333	263	433	642	467	238	359	317	386	373	230	479	206	463	211
MYCTH_2091985	236	326	242	256	97	224	307	249	191	265	137	136	419	916	744	937	60	198	698	1191	1089	1034	175	100	3315	1966	2782	3469	447	612	2950	3317	2644	2895	494	788	2616	1017	486	705	401	749	1397	676	1091	305	675	421
MYCTH_2092086	312	403	506	729	312	621	309	375	468	828	439	507	239	320	500	520	276	697	243	321	450	543	603	291	530	233	708	673	595	844	432	262	552	576	653	1469	883	586	464	1106	645	1212	619	246	993	556	906	508
MYCTH_2092214	557	527	531	575	191	297	579	559	442	595	229	237	484	417	466	639	122	370	614	570	728	787	325	182	430	413	877	840	320	417	294	603	853	675	316	537	1507	643	379	549	212	536	824	359	950	289	465	285
MYCTH_2092294	22	40	41	52	49	51	26	24	42	55	51	23	14	40	58	62	18	31	23	30	32	61	69	21	191	82	226	205	184	167	116	116	132	123	153	207	262	159	127	159	187	169	165	91	199	84	258	146
MYCTH_2092357	212	340	217	288	231	356	291	380	163	312	291	328	355	427	317	362	176	397	484	498	323	387	493	195	1534	730	1162	1180	976	1074	1389	1213	1042	1113	785	1503	2252	1511	724	1063	752	1378	1638	714	1550	561	1264	730
MYCTH_2092438	178	211	313	278	231	245	187	154	247	343	276	188	110	222	417	395	154	225	169	229	432	503	333	146	364	218	559	387	363	413	268	263	396	352	410	550	534	347	269	455	427	513	340	142	554	200	611	265
MYCTH_2092577	853	801	882	1142	1292	1115	794	753	800	1208	1223	982	625	503	834	844	802	1382	733	726	919	1057	1729	634	763	380	744	643	1506	1341	596	425	579	588	1427	1948	1906	979	597	1219	1312	1555	1088	390	1195	512	1979	787
MYCTH_2092688	140	809	181	241	736	305	291	676	127	226	688	307	452	1482	328	188	363	336	799	1569	311	267	1075	170	3418	506	500	448	1294	491	4371	973	481	399	1242	812	732	1148	149	213	1280	625	468	1158	386	148	1729	338
MYCTH_2092861	534	1327	2961	4073	1259	2809	379	1087	3294	3255	1457	2631	1004	1378	2470	1596	887	6176	675	1126	1699	1971	2551	1858	603	293	512	428	1227	1062	663	913	852	573	1347	4104	2254	1605	3159	4691	1341	5352	1623	440	4537	2085	1919	2406
MYCTH_2093040	572	812	1043	1078	105	1051	772	740	811	1072	133	958	1190	1210	1502	2490	73	1285	1742	1764	2227	2831	168	672	3242	1486	3587	3933	244	2327	3344	2317	3491	3894	231	3941	4155	2334	1738	2465	202	2939	1950	1416	3923	1151	327	1450
MYCTH_2093073	101	140	293	502	600	386	57	108	313	540	536	284	25	44	208	298	255	397	26	45	126	416	684	176	38	64	201	199	728	381	59	55	152	203	662	611	251	181	289	529	653	524	224	107	529	279	846	295
MYCTH_2093133	23	66	65	54	52	48	51	63	83	83	41	40	76	110	44	79	28	32	79	139	111	106	129	28	263	169	200	122	166	127	133	210	253	117	175	235	136	149	187	132	183	163	63	123	505	73	299	84
MYCTH_2093327	108	139	134	182	122	198	140	85	120	188	126	133	198	188	241	304	56	258	367	306	386	365	175	97	474	182	457	391	187	303	349	185	372	383	191	419	240	169	141	296	202	411	167	101	276	121	322	203
MYCTH_2093591	108	108	209	355	594	398	99	100	180	400	546	309	67	63	216	229	347	472	50	88	184	306	833	194	109	72	286	238	625	408	77	71	211	203	655	623	266	185	176	425	729	518	182	51	308	185	811	269
MYCTH_2093728	272	516	325	356	243	309	356	490	343	411	276	335	491	648	575	512	200	451	608	690	597	558	403	204	935	454	640	597	347	478	741	693	800	558	387	698	1181	793	374	512	385	842	705	486	938	334	634	385
MYCTH_2093740	333	467	487	556	567	455	293	390	457	662	550	387	403	781	703	658	360	596	518	827	721	691	774	294	1521	978	1524	1500	1369	1301	1005	1483	1460	1281	1384	1646	1684	1362	994	1390	1336	1570	955	659	2338	729	2075	814
MYCTH_2093808	146	247	165	253	317	267	210	192	143	298	407	201	281	320	238	296	226	347	309	349	319	373	525	157	1099	454	719	669	1008	727	870	694	532	591	1003	1172	1035	687	420	639	865	983	667	397	819	285	1448	524
MYCTH_2094032	262	464	390	576	290	355	351	376	362	663	424	266	234	267	323	322	212	350	279	301	265	335	614	182	389	154	323	318	707	445	255	213	312	281	726	800	994	931	505	630	620	653	647	393	1091	334	956	375
MYCTH_2094250	16	17	17	46	23	83	25	19	29	53	37	70	36	49	30	45	27	117	21	23	15	27	55	43	182	53	68	58	114	253	171	67	73	56	113	433	202	87	87	125	92	233	115	69	204	87	142	173
MYCTH_2094324	41	83	101	185	14	33	70	65	82	169	15	12	16	22	21	35	8	24	28	27	26	43	30	11	72	67	89	74	56	86	60	71	104	83	53	107	209	479	282	390	51	102	157	224	732	273	69	63
MYCTH_2094326	268	341	254	375	410	511	322	343	213	356	411	368	378	385	315	353	220	457	413	474	367	409	781	254	1772	1074	1233	993	2169	1454	1203	1168	965	974	1945	2442	2825	1562	906	1368	1815	2013	1578	843	1759	665	2935	1198
MYCTH_2094591	0	1	0	0	9	1	0	0	1	1	11	0	1	3	0	1	7	1	1	0	0	3	15	3	3	5	4	0	25	2	0	0	0	0	31	11	8	4	5	1	21	9	2	6	9	1	61	1
MYCTH_2094697	151	224	330	405	281	367	264	274	267	352	298	227	224	312	339	455	148	280	307	379	353	604	486	174	1969	1226	1888	1579	1717	1901	1534	1565	1812	1358	1913	2768	3495	2162	1391	1770	1843	2241	1978	931	2698	885	2725	1203
MYCTH_2094824	2	16	24	23	16	15	12	24	18	21	39	11	18	21	15	18	24	14	24	26	13	33	72	5	33	6	31	21	72	23	34	46	28	23	109	41	108	91	49	45	88	51	64	45	98	20	183	24
MYCTH_2094933	555	491	700	1047	2070	1257	575	505	523	1061	2178	880	735	683	880	1127	1216	1376	819	951	921	1311	3062	697	2314	1169	2106	1988	5611	3443	1722	1618	1976	1858	5736	5196	3501	2010	1955	3113	4671	4476	1977	918	4078	1491	7917	2337
MYCTH_2095026	341	419	359	317	185	356	340	380	318	317	304	298	706	834	933	881	193	483	938	1059	986	1100	491	211	1383	783	1157	1077	596	696	1102	1329	1462	1348	622	938	2213	1104	671	629	593	912	981	619	1413	275	895	421
MYCTH_2095112	3422	7489	5861	3928	3358	3626	4720	7152	4826	4202	3088	2550	7256	10584	5918	4184	1487	3487	9817	14591	8458	5995	4161	1785	6590	3396	3935	2060	2432	2270	4665	5221	4095	1887	2731	3887	6868	7268	3524	3666	2520	3496	3638	4094	8397	1979	3627	1702
MYCTH_2095122	688	783	799	942	843	921	648	658	767	1069	987	713	561	558	925	908	564	1064	664	701	784	1108	1305	533	1345	805	1385	1280	1962	1867	1092	902	1185	1160	1985	3104	2640	1571	1079	1891	1775	2349	1730	661	1949	808	2955	1209
MYCTH_2095162	21	20	85	179	151	147	13	16	75	149	209	99	25	24	52	86	105	195	16	17	41	117	257	89	42	29	146	193	310	308	30	61	61	104	338	374	73	67	132	288	277	389	69	29	280	158	511	173
MYCTH_2095260	498	545	547	625	630	665	639	626	426	683	607	520	652	614	494	542	405	788	790	647	603	699	956	411	2224	1019	1555	1387	2034	1865	1857	1306	1515	1257	2058	2698	4156	2410	1396	2095	2082	2713	2183	1050	2621	993	3148	1273
MYCTH_2095291	140	122	161	326	355	371	111	150	189	328	376	281	96	48	111	136	201	488	77	35	57	183	526	186	470	184	508	715	1934	2015	331	219	405	417	2107	2884	1662	928	680	2107	1737	3316	1033	334	1384	1016	3300	1339
MYCTH_2095369	105	136	55	62	10	89	97	125	60	79	9	77	124	144	118	138	3	105	131	145	181	137	21	59	922	478	785	438	41	490	512	678	659	435	35	548	438	178	92	117	80	294	263	121	264	88	76	163
MYCTH_2095444	0	1	1	2	0	2	1	0	2	4	0	1	0	1	0	0	0	0	0	0	1	2	2	0	6	0	3	2	0	1	5	0	1	0	1	3	0	2	4	8	3	6	2	2	9	1	0	4
MYCTH_2095451	4818	5673	19494	15605	11866	14348	4128	7610	20411	16287	11425	10826	9360	4774	1409	1237	5543	15608	7660	3461	1022	1397	15861	8392	11756	2491	1503	761	15854	19785	12936	4882	1612	1023	16566	34242	13409	10196	26787	24196	13237	25862	11453	10335	71318	16145	23543	16267
MYCTH_2095534	867	2422	2512	1237	1007	1832	1002	2567	1995	1465	969	1204	2879	10215	8468	8026	583	2167	3015	12631	9303	7809	1682	1158	8654	7714	10425	6555	1222	1846	5138	12316	10915	7108	1336	3547	2621	3341	3515	2100	1167	3469	1757	2176	9500	1296	1927	1847
MYCTH_2095610	1475	1939	1826	1610	1878	1954	1707	2098	1408	2008	2178	1772	2633	2317	1403	2170	1193	2397	2957	2976	2435	2782	3276	1252	4024	1599	2397	2105	3633	3105	3553	3016	2876	2380	3475	4991	5989	3452	2450	2943	2898	3901	3137	2137	5248	1575	5188	2005
MYCTH_2095639	7439	7854	7985	6636	3338	7488	9554	5661	7100	7376	3501	6514	6896	5281	7145	10040	2106	8664	5967	5156	8640	10154	5454	3338	3783	1904	4183	4067	2367	3547	5424	5622	8104	5886	2998	9552	22590	7900	5888	6472	2752	7785	13735	4512	12382	3596	4210	4177
MYCTH_2095744	535	587	569	870	863	907	557	506	477	855	897	672	426	380	406	462	519	1005	568	431	366	571	1563	476	1367	664	1111	822	1920	1943	812	836	739	656	2225	2511	2862	1240	775	1497	1894	2263	1499	669	1591	650	3385	1170
MYCTH_2095899	32	58	56	122	70	193	69	66	72	138	108	135	50	35	28	62	54	152	57	39	50	74	123	69	251	92	129	133	357	545	184	61	89	61	351	925	270	138	121	234	274	595	182	57	204	126	488	390
MYCTH_2095925	244	301	285	334	437	455	394	336	185	408	572	286	435	434	367	367	416	423	476	455	461	529	955	234	2402	1036	1372	1245	2596	1920	1756	1194	1375	968	2589	2776	3002	1759	1109	1528	1958	2042	1828	1004	2189	712	3729	1348
MYCTH_2096067	194	307	363	386	201	398	250	323	356	387	237	251	357	402	393	575	115	328	519	528	492	758	362	186	1674	896	1867	1893	787	911	1203	1512	2035	1734	841	1598	2261	1526	1128	1396	741	1500	1205	936	2360	636	1229	797
MYCTH_2096092	729	1101	999	1065	1058	1167	839	1043	805	1093	1198	1122	1799	1945	1364	1501	678	1416	1862	2219	1811	1948	1688	627	3782	1732	2685	2201	3337	2577	3370	2652	2623	1780	3199	3458	4758	3259	1935	2691	2659	4146	2140	1661	3855	1279	4731	1696
MYCTH_2096131	286	336	284	376	485	431	247	290	240	445	461	397	328	305	402	541	312	586	314	327	431	584	652	286	878	479	983	1172	1102	889	611	444	979	930	1045	1006	1439	752	537	843	811	1349	855	400	1168	438	1472	712
MYCTH_2096246	519	575	380	617	377	549	402	536	402	621	401	463	336	267	371	378	230	688	353	282	305	360	709	326	265	105	220	255	310	385	243	160	232	234	347	722	929	444	266	391	301	550	675	247	513	260	526	312
MYCTH_2096307	109	132	195	330	274	285	128	148	189	320	232	254	160	108	147	275	152	432	142	148	227	289	445	162	415	204	371	415	885	1046	286	236	406	367	1016	1378	761	397	345	679	849	1673	410	145	617	348	1533	707
MYCTH_2096317	12	13	13	12	45	14	12	12	17	22	49	11	44	29	13	30	35	19	41	42	36	34	94	3	56	27	39	36	266	28	31	40	105	35	277	68	121	54	40	40	318	94	41	32	110	24	408	38
MYCTH_2096341	253	574	444	624	571	678	263	369	489	642	703	466	340	702	378	427	379	524	458	577	359	606	933	287	2496	550	944	946	1819	1384	2443	624	697	734	1869	1741	1427	1175	561	1016	1931	1644	999	722	1121	535	2784	802
MYCTH_2096434	1209	1230	1349	1441	835	1413	490	682	615	1466	1079	928	1827	2647	4212	4044	672	2293	2723	4398	6041	5463	1481	1199	2527	1716	4268	3655	2038	2592	1621	1892	3744	2720	2028	3679	2496	1872	1437	2345	1811	2893	1155	872	2889	1149	3074	1554
MYCTH_2096529	85	190	331	566	579	482	74	148	388	609	638	375	89	179	467	552	326	566	117	172	297	602	909	283	1079	805	1522	1577	1830	1526	896	932	1285	1268	1755	2355	1633	1230	1136	1806	1619	2024	1132	562	2289	857	2592	1168
MYCTH_2096678	531	658	371	435	214	331	465	611	290	581	279	302	382	391	418	313	167	429	450	456	414	350	461	179	917	565	1006	676	602	766	651	738	811	701	661	1043	2449	1481	600	744	593	899	1417	621	1198	345	857	304
MYCTH_2096690	72	111	90	105	54	75	65	97	63	123	49	75	112	115	89	128	42	117	84	104	107	119	103	47	667	318	510	528	279	412	467	457	570	467	380	651	952	554	286	448	319	609	577	409	769	221	470	320
MYCTH_2096708	482	592	692	964	640	976	612	550	619	955	778	514	432	385	429	582	521	645	477	405	503	837	1303	439	796	375	578	555	1296	1166	555	363	546	442	1284	1322	1665	796	589	1082	1210	1274	818	437	1031	413	1981	704
MYCTH_2097168	219	328	251	260	87	176	384	324	211	271	111	126	1090	564	342	573	60	181	1598	728	706	806	174	105	1928	763	1157	836	386	541	1767	1126	977	742	406	811	3409	1974	1054	1048	407	651	1394	1569	1819	596	587	325
MYCTH_2097277	68	120	151	213	80	146	71	128	121	212	135	128	98	120	243	216	95	185	89	133	170	239	216	97	383	216	670	809	423	595	295	308	724	675	542	791	732	627	407	783	434	954	421	279	972	425	900	312
MYCTH_2097429	197	318	261	398	403	361	197	251	265	308	381	217	199	386	395	329	200	311	351	417	288	468	542	168	771	249	437	424	667	468	652	347	433	414	660	755	820	694	279	563	580	605	513	360	607	214	947	323
MYCTH_2097501	7106	10021	10098	11236	658	9709	6390	10847	8782	10048	667	6843	16700	15753	11343	16463	314	15483	21785	21199	15535	20145	1176	8191	43364	19880	27624	22989	2444	29401	41798	42802	37081	27058	2582	62008	56348	43364	32566	32077	2501	42578	27950	25817	68890	19517	4183	23569
MYCTH_2097570	399	500	525	1787	1569	1341	381	347	694	1564	1649	853	90	179	485	589	748	1142	148	198	133	667	3054	579	1083	253	968	1699	7815	3732	1102	313	618	976	6286	4572	1879	1228	990	2912	5727	4154	1400	421	1501	1439	9784	2110
MYCTH_2097686	1049	1510	1157	1359	862	1418	1345	1401	1043	1475	1094	1193	1639	1769	2111	1721	640	1621	2120	2499	1945	2234	1685	837	4549	2672	3769	2902	2547	3148	3900	3540	3742	2796	2615	5170	7203	5112	2668	3577	2153	4887	4344	2531	5653	1962	3731	2491
MYCTH_2097778	1337	1114	1052	1609	2596	2051	1293	975	1010	1689	2489	1292	1058	801	888	1253	1413	2278	1484	1098	1180	1759	4129	1004	2158	1005	1899	1731	4698	3282	1785	1319	1480	1267	4624	6304	6240	2152	1330	2594	4054	4614	3674	1171	2602	1278	6392	3021
MYCTH_2097810	645	655	586	659	812	710	578	591	527	800	900	547	691	785	823	926	484	800	899	947	893	1161	1627	422	1660	798	1739	1460	2190	1354	1467	1375	1652	1264	2169	2041	3243	1730	1016	1260	1979	1624	1686	1010	2080	626	2920	863
MYCTH_2105956	3	1	3	2	2	2	1	1	1	5	3	3	1	2	3	3	0	4	6	4	2	8	2	3	18	19	31	16	7	2	19	2	20	18	5	11	16	15	4	12	7	13	11	15	19	3	4	3
MYCTH_2106095	24	39	23	64	47	75	17	17	50	68	83	37	35	29	43	68	34	74	38	53	58	97	84	35	111	50	172	202	224	178	57	76	81	169	198	230	158	146	112	157	177	211	91	55	189	91	238	112
MYCTH_2106114	0	6	7	1	0	2	3	4	0	1	3	1	3	2	2	0	1	0	6	6	2	6	1	1	14	16	24	8	6	3	16	5	5	11	2	6	36	19	7	9	0	18	6	10	3	0	1	0
MYCTH_2106248	271	310	231	319	181	280	183	273	200	304	169	225	231	263	321	315	114	339	254	293	296	410	301	146	131	79	97	129	98	146	134	124	142	103	109	297	320	236	86	179	110	280	293	118	229	105	209	150
MYCTH_2106260	738	895	1247	1998	722	1887	1090	1082	1168	2026	1030	1682	901	558	543	901	482	2065	880	484	606	1098	1501	846	3480	928	4277	4126	4307	5201	3987	945	4921	3826	5016	9457	12854	13778	7468	14408	3885	14481	12233	3945	11237	5725	7869	4349
MYCTH_2106347	8	11	9	14	12	15	15	4	18	12	10	11	26	36	45	62	9	17	31	52	43	58	13	7	152	88	241	194	51	90	139	175	208	197	51	113	124	78	81	54	63	112	96	74	221	46	76	72
MYCTH_2106437	195	183	266	454	438	445	147	174	227	498	429	339	162	162	290	258	244	479	220	200	227	272	697	216	664	427	817	765	1460	1551	545	567	635	529	1642	1989	1379	855	700	1169	1474	1876	926	395	1428	683	2358	966
MYCTH_2106471	0	0	2	1	3	2	1	1	4	1	3	1	2	1	4	1	5	8	3	0	0	2	12	1	4	3	7	0	8	4	1	2	1	5	17	6	4	4	8	1	14	10	1	1	7	1	5	0
MYCTH_2106506	5	4	8	13	3	11	5	4	6	7	8	2	5	2	2	4	4	6	7	4	9	9	10	6	19	3	24	33	27	19	26	10	17	21	27	50	61	30	21	25	39	65	28	18	40	29	40	25
MYCTH_2106567	0	0	0	0	0	0	0	0	1	0	0	0	0	0	1	0	0	0	0	0	1	0	0	0	4	4	1	1	2	1	3	0	5	1	1	3	3	4	0	4	6	3	0	1	4	1	3	4
MYCTH_2106573	0	1	0	1	0	0	0	0	0	0	0	0	1	1	0	0	0	1	1	1	1	4	1	0	1	0	1	5	7	2	0	9	3	5	7	3	3	1	11	1	3	2	2	1	5	0	1	0
MYCTH_2106582	4	3	5	3	4	3	1	4	4	7	3	2	12	34	83	94	2	4	15	57	108	96	4	2	115	160	298	317	1	26	22	104	191	120	11	18	19	21	14	8	3	21	21	31	77	6	17	12
MYCTH_2106616	59	88	101	96	38	71	45	61	73	84	41	46	60	79	117	113	22	62	67	88	104	140	67	33	184	103	241	225	118	161	142	177	252	187	90	220	240	225	166	212	70	212	174	116	275	109	146	116
MYCTH_2106642	65	141	39	64	16	53	39	75	75	78	41	53	133	154	241	321	32	104	134	271	264	468	25	48	38	24	63	58	30	62	36	45	38	69	26	69	87	52	44	49	38	58	44	49	93	31	39	52
MYCTH_2106715	7	29	22	17	8	22	10	12	20	21	17	19	16	18	15	38	12	13	11	19	14	39	42	6	28	16	53	71	26	34	15	20	44	36	17	20	22	14	16	10	13	22	28	16	39	12	42	24
MYCTH_2106723	9	21	21	48	112	42	18	19	31	45	122	24	19	35	63	36	58	33	26	41	48	38	138	21	61	70	149	109	330	85	76	49	76	72	315	190	112	106	52	120	254	142	84	75	201	92	512	97
MYCTH_2106732	23	69	56	22	8	20	30	86	46	38	14	14	63	69	47	78	5	14	73	118	119	109	10	18	95	55	49	36	19	2	52	59	74	43	23	29	68	163	52	27	14	17	62	95	127	14	29	14
MYCTH_2106779	87	107	106	121	44	121	121	70	74	127	68	107	129	75	107	93	30	95	135	98	106	105	81	46	325	143	314	243	115	305	241	166	241	240	196	362	752	391	276	336	165	461	282	124	365	113	267	126
MYCTH_2106818	0	2	3	3	4	1	4	2	3	2	3	3	3	2	5	3	3	5	1	4	3	8	6	1	28	16	20	29	9	9	22	21	30	11	17	20	30	20	17	9	14	22	21	14	20	8	19	8
MYCTH_2106821	44	70	86	86	54	66	31	44	78	84	67	46	30	37	59	78	35	58	33	37	55	95	84	30	297	201	318	388	399	309	212	221	281	309	461	588	595	444	254	450	417	473	416	225	661	190	710	238
MYCTH_2106971	45	85	56	61	47	82	54	54	52	56	56	51	72	46	66	108	34	66	102	75	86	108	72	36	122	76	151	133	52	135	109	75	133	135	64	139	206	139	92	66	79	135	87	68	171	46	105	64
MYCTH_2107070	16	19	10	12	17	13	10	20	16	21	16	21	5	14	11	12	8	24	10	13	8	27	23	13	74	40	146	121	116	126	116	101	102	81	99	122	253	93	74	136	76	207	136	67	130	55	145	85
MYCTH_2107078	0	3	0	1	0	3	1	0	0	2	1	2	1	0	1	1	0	5	1	4	0	5	1	0	1	1	6	7	1	8	0	0	3	1	4	4	5	1	2	2	4	9	6	1	7	2	8	1
MYCTH_2107102	5468	1831	2792	10501	16213	8467	2852	1649	2850	9219	13694	5661	2796	1140	1248	1969	7550	10306	2891	1216	861	2413	22068	4607	3072	979	1823	2033	18268	9653	2340	1297	1266	1505	18519	14585	9523	2735	2538	9831	16789	13727	4852	923	4264	4859	24816	6001
MYCTH_2107104	23	55	44	36	5	19	23	44	41	38	1	15	13	12	23	29	4	21	26	17	27	24	7	8	47	50	67	60	14	53	48	52	47	45	10	70	125	198	81	77	21	33	78	71	145	33	23	17
MYCTH_2107129	5	5	6	6	0	6	1	1	4	9	1	5	8	6	16	16	0	13	11	12	14	16	2	3	17	1	9	6	0	11	10	13	7	3	6	30	25	19	25	8	7	12	9	5	13	1	4	7
MYCTH_2107169	66	79	47	35	7	28	48	40	27	50	10	23	37	40	74	107	3	50	29	46	107	90	17	18	37	29	62	36	14	50	12	34	48	72	10	47	134	59	25	36	19	55	75	31	64	18	20	22
MYCTH_2107175	1	2	2	1	0	1	1	2	0	2	1	0	1	3	2	1	0	2	3	2	4	3	1	0	67	20	22	35	14	13	64	34	42	34	6	7	23	34	9	15	6	35	15	28	30	5	18	11
MYCTH_2107194	0	0	2	1	1	1	0	1	2	0	2	0	0	0	2	1	1	0	0	0	1	0	0	0	0	0	2	0	0	3	0	6	2	6	1	1	2	3	1	0	0	1	2	2	5	1	8	0
MYCTH_2107239	0	2	1	1	0	1	2	0	0	1	0	0	2	0	1	0	0	0	0	1	1	0	0	0	0	0	0	0	0	1	0	0	0	0	1	0	1	3	2	1	0	0	0	0	0	0	4	1
MYCTH_2107271	9	17	20	24	5	17	11	16	19	15	5	18	17	43	36	53	2	22	22	51	49	56	8	9	57	47	98	50	7	19	35	115	85	42	12	49	82	43	41	44	0	40	29	29	150	24	12	24
MYCTH_2107294	0	4	3	1	1	2	1	2	4	7	3	2	5	10	15	19	3	3	1	6	15	21	4	0	5	5	7	8	6	0	0	5	17	7	2	8	14	10	4	2	0	17	4	12	7	6	15	3
MYCTH_2107298	31	37	62	33	13	14	25	19	37	52	5	12	10	12	12	15	3	14	17	26	27	23	6	11	83	47	129	99	45	51	73	65	75	92	43	59	337	315	151	251	21	105	208	131	395	91	64	41
MYCTH_2107377	2	5	3	4	2	4	3	3	3	3	1	4	3	8	9	9	0	7	5	4	4	8	0	3	19	5	14	32	9	27	18	9	21	21	16	25	55	27	9	13	10	25	24	25	32	20	6	13
MYCTH_2107379	4	3	5	8	8	10	4	4	2	9	14	5	8	5	14	13	8	7	4	8	10	18	23	3	10	4	9	8	34	16	6	24	19	17	47	27	27	18	25	27	38	35	25	14	34	22	52	30
MYCTH_2107416	8	13	17	23	4	24	17	19	9	26	14	17	25	28	35	102	9	24	29	37	61	85	15	6	109	67	130	110	24	71	32	69	136	96	19	63	84	61	23	32	18	50	32	36	83	10	24	19
MYCTH_2107516	86	101	87	185	82	156	135	152	103	164	97	180	183	168	221	276	69	269	179	159	246	252	167	113	597	280	666	600	329	633	589	486	821	691	381	858	1023	606	437	683	336	1141	528	359	939	385	515	570
MYCTH_2107611	4	7	9	3	0	3	3	8	5	5	1	6	7	4	17	12	6	9	5	8	8	14	5	2	11	12	24	39	11	15	9	6	20	17	4	19	19	25	14	21	3	21	24	10	32	6	6	8
MYCTH_2107631	0	0	2	3	2	3	0	0	5	4	0	2	0	0	2	0	1	1	1	0	1	3	0	1	3	0	1	4	2	6	2	0	3	0	9	10	5	5	5	3	0	5	3	2	10	3	6	4
MYCTH_2107654	3	1	1	11	3	10	0	2	0	5	4	4	2	0	2	2	6	9	1	1	6	5	1	0	1	0	2	0	11	8	2	8	0	3	4	16	9	2	6	4	0	4	3	5	5	7	6	1
MYCTH_2107761	8	2	10	5	3	14	3	3	3	7	2	7	14	9	13	12	2	6	6	7	6	14	0	4	5	1	18	6	4	10	10	6	26	9	3	23	15	10	11	1	0	15	4	4	5	0	13	3
MYCTH_2107812	2	0	3	4	0	5	2	3	5	5	1	6	2	2	7	3	2	8	3	5	9	12	0	4	18	9	9	11	15	9	7	9	9	1	7	25	22	6	8	14	10	9	15	9	16	5	5	9
MYCTH_2107828	142	259	333	372	17	285	172	268	321	326	23	178	270	473	302	410	8	250	373	577	394	639	26	118	3178	2028	3167	2523	239	1579	2442	2055	3097	2442	278	1836	3681	3678	2402	3147	232	2219	1434	1677	4553	1224	477	900
MYCTH_2107928	0	2	2	2	1	2	0	0	5	1	0	0	1	1	6	2	2	5	1	6	5	6	5	2	4	0	11	6	4	7	8	3	12	3	6	6	2	4	6	4	0	4	2	3	5	2	4	4
MYCTH_2107938	64	95	49	99	36	58	67	98	71	100	49	75	74	125	80	97	23	75	96	163	98	128	73	51	101	63	60	104	31	25	70	41	62	83	46	67	119	76	38	58	29	77	61	44	92	29	70	31
MYCTH_2107968	24	25	33	38	31	39	17	6	29	43	51	22	15	17	33	30	16	43	9	23	30	45	66	20	145	87	240	262	183	226	87	102	114	196	210	262	186	116	105	185	153	285	146	65	162	82	258	133
MYCTH_2107979	17	42	28	22	18	19	11	29	27	31	26	14	23	27	47	45	13	33	19	29	32	46	36	11	80	52	106	86	90	48	60	75	89	77	96	104	126	111	81	93	31	97	104	52	138	39	136	56
MYCTH_2108128	78	164	185	174	20	115	74	157	167	163	21	89	153	170	229	285	10	167	156	248	210	382	25	52	335	193	387	394	71	298	264	315	507	382	67	592	843	872	451	437	40	520	512	421	1059	197	94	248
MYCTH_2108150	10	7	4	11	14	13	2	5	6	9	7	8	12	23	14	18	2	9	11	23	21	29	7	6	28	16	32	45	32	14	44	24	31	50	21	54	44	43	8	9	15	60	29	17	29	7	30	23
MYCTH_2108166	5	5	6	3	1	3	1	2	2	4	1	9	6	4	5	18	0	2	7	4	7	17	1	3	23	9	26	14	1	9	15	0	7	6	0	11	32	46	11	12	1	11	22	7	18	0	0	7
MYCTH_2108176	4	5	1	4	1	2	3	4	2	4	4	4	3	3	9	6	0	9	7	6	4	6	5	4	6	5	7	7	14	9	18	11	20	1	8	22	14	11	9	7	3	20	5	4	17	6	10	10
MYCTH_2108207	17	16	16	20	4	18	9	10	10	8	5	10	26	24	21	28	2	12	22	29	25	29	18	12	50	37	79	81	8	1	44	45	97	87	14	30	45	28	22	14	14	28	24	24	65	9	28	28
MYCTH_2108297	2	3	1	2	0	0	1	0	2	1	1	2	2	1	1	0	0	3	2	1	1	2	3	0	1	2	12	1	6	6	9	7	11	4	3	5	3	6	5	0	1	2	6	2	5	1	4	5
MYCTH_2108373	0	0	0	0	0	0	0	0	0	0	0	0	0	0	0	0	0	0	0	0	0	0	0	0	0	0	0	0	0	0	0	0	0	0	0	0	2	0	1	0	0	0	0	0	0	0	0	0
MYCTH_2108406	0	1	0	0	0	0	0	1	0	1	0	0	0	3	2	2	0	0	2	3	2	2	0	0	9	0	0	2	0	0	6	9	2	4	1	2	2	6	1	3	0	0	1	0	0	0	1	1
MYCTH_2108417	1	1	3	3	0	4	2	8	4	5	2	2	5	3	2	5	1	2	3	0	5	9	2	1	23	1	18	12	1	12	7	11	20	18	1	3	17	17	10	23	16	15	12	7	23	2	4	2
MYCTH_2108494	8	2	4	7	3	12	1	2	2	6	6	6	14	6	8	13	4	20	4	12	14	14	16	4	11	3	21	21	23	5	26	17	34	27	18	25	35	21	11	5	8	39	23	16	25	8	30	13
MYCTH_2108524	1	0	0	5	2	0	2	0	0	1	1	1	1	1	1	3	1	2	0	1	0	2	1	1	15	0	13	3	6	7	1	0	4	0	3	3	1	5	3	6	1	10	5	2	6	1	6	4
MYCTH_2108584	35	67	83	75	11	42	60	60	79	108	15	39	64	80	137	108	13	49	93	124	141	154	25	27	83	35	82	82	13	76	32	55	76	75	29	75	156	91	68	80	18	111	100	35	130	35	31	24
MYCTH_2108644	3	5	2	10	7	10	0	0	2	8	6	4	4	3	7	15	1	7	3	3	4	8	5	4	6	3	20	3	10	5	6	0	14	11	14	13	11	6	12	15	4	12	4	8	21	5	13	13
MYCTH_2108695	2	3	2	5	0	5	6	3	8	2	4	12	5	4	6	12	2	6	2	6	17	16	2	2	15	16	28	15	2	14	3	14	17	8	2	10	9	12	8	4	4	16	9	5	13	3	3	8
MYCTH_2108717	6	4	1	0	0	1	6	7	4	4	1	2	5	7	16	10	2	8	6	8	9	13	1	3	15	6	17	16	9	3	14	6	16	18	11	7	9	6	6	0	4	11	10	2	11	3	6	6
MYCTH_2108831	69	71	51	45	36	71	40	49	57	47	44	61	54	37	57	95	19	87	50	58	59	101	63	35	110	60	115	103	54	110	51	68	84	52	64	180	176	94	57	92	51	130	140	25	108	45	111	75
MYCTH_2108940	0	2	3	1	0	1	1	0	2	2	2	1	3	1	2	2	1	5	4	2	3	3	2	2	1	4	1	8	3	9	1	4	9	13	5	8	9	6	1	1	1	15	5	5	7	0	3	2
MYCTH_2109000	86	76	52	46	6	73	71	70	43	67	21	52	184	139	124	155	9	83	184	197	184	155	26	37	285	180	302	156	30	95	161	296	331	246	34	214	555	197	131	95	10	146	309	166	312	61	51	77
MYCTH_2109027	0	1	2	0	1	1	1	0	2	1	2	0	0	1	3	1	0	1	0	0	0	2	3	2	3	1	1	1	1	7	0	0	7	1	2	1	5	2	0	0	2	2	0	1	2	0	3	0
MYCTH_2109081	1	0	0	0	0	1	0	0	0	0	0	0	0	0	1	1	1	2	0	0	2	2	0	0	0	0	0	1	0	2	0	0	0	3	2	0	1	1	1	0	0	2	1	0	1	1	0	0
MYCTH_2109123	23	18	24	16	0	9	20	11	11	15	0	13	32	13	12	33	0	9	30	16	33	50	2	5	28	20	49	29	0	35	31	23	16	45	2	24	65	35	19	19	1	27	38	14	46	11	1	7
MYCTH_2109142	0	0	1	0	1	2	0	0	0	0	3	0	1	0	2	5	0	3	0	2	2	2	3	4	10	0	1	0	7	6	0	6	0	0	5	2	2	2	0	1	0	5	1	0	0	0	5	4
MYCTH_2109153	40	37	48	53	30	50	32	25	38	66	37	54	43	48	85	76	21	77	40	57	98	88	46	35	50	45	86	46	38	69	41	47	55	62	46	83	87	58	49	72	38	82	52	32	127	31	72	40
MYCTH_2109166	3	4	15	15	8	15	19	4	5	17	12	8	15	25	26	22	4	20	34	12	24	28	16	5	35	29	70	56	45	39	41	21	45	56	40	84	76	67	32	46	45	120	55	26	75	32	40	35
MYCTH_2109169	7	3	3	3	0	3	1	1	2	2	0	2	3	2	0	0	0	3	1	1	1	1	2	0	5	2	3	0	6	0	2	1	3	6	2	3	13	8	3	6	3	8	6	5	5	0	6	3
MYCTH_2109170	0	0	0	0	0	1	0	0	0	0	0	0	1	0	0	0	0	0	0	0	0	0	0	0	0	0	0	2	0	0	0	0	0	0	0	0	0	2	0	0	0	0	1	0	0	0	0	0
MYCTH_2109230	3	3	2	1	1	3	2	1	0	5	0	1	2	2	4	0	0	3	2	1	2	9	1	4	6	1	10	5	7	5	2	0	1	1	4	7	13	14	6	4	2	20	2	0	7	1	5	6
MYCTH_2109239	100	121	55	84	44	130	85	59	56	139	72	106	262	204	76	46	44	186	198	198	66	67	98	54	198	66	61	41	70	69	88	121	55	43	64	103	221	147	26	97	63	198	102	63	38	44	150	46
MYCTH_2109422	17	15	8	17	0	23	26	7	9	20	1	17	31	50	44	67	1	15	45	69	102	97	9	5	85	57	92	148	24	62	118	145	170	170	9	76	159	146	47	44	5	79	60	40	115	25	20	43
MYCTH_2109468	36	206	65	52	28	28	71	165	67	86	47	45	110	451	110	230	18	31	195	452	169	234	68	18	562	88	186	236	61	48	738	184	249	287	86	39	153	167	63	50	44	68	80	211	136	29	76	14
MYCTH_2109594	21	37	50	74	24	82	20	41	48	62	29	47	31	56	55	88	20	55	22	56	57	93	84	32	257	196	294	471	106	346	122	245	498	201	150	237	214	125	119	197	100	387	71	142	283	65	139	110
MYCTH_2109614	40	149	39	32	26	178	71	144	22	34	32	133	170	423	98	115	28	176	312	449	175	156	43	105	1111	149	234	173	128	267	1953	293	198	189	138	464	228	384	36	39	80	303	148	480	99	22	181	248
MYCTH_2109689	1	2	1	1	0	0	1	0	3	1	1	1	3	0	0	0	1	3	3	1	5	3	0	0	18	4	8	35	6	17	11	2	18	9	5	17	23	31	11	19	10	16	14	4	24	14	16	9
MYCTH_2109705	6	14	9	5	5	10	8	12	10	17	5	15	18	34	39	38	4	17	10	34	36	40	13	5	58	78	84	86	6	17	34	51	96	109	16	19	69	43	29	13	4	36	38	35	71	15	23	21
MYCTH_2109793	57	84	68	88	33	89	94	84	62	68	43	49	119	145	123	124	38	63	154	250	179	186	92	35	832	487	817	720	417	489	633	755	957	679	305	604	986	664	439	365	235	576	516	368	882	153	472	264
MYCTH_2109943	1	2	0	2	2	2	1	1	4	2	1	3	3	9	2	3	1	3	4	3	4	3	4	2	57	35	84	70	44	58	50	56	70	51	33	78	84	78	39	21	37	80	65	50	68	17	34	33
MYCTH_2109950	88	118	124	94	81	123	81	134	81	137	73	109	101	127	115	153	49	145	117	175	130	263	155	81	66	27	48	27	59	25	33	26	32	45	36	108	79	42	37	35	32	51	90	32	93	20	44	51
MYCTH_2109970	7	11	64	262	132	133	10	16	74	235	143	99	8	7	36	56	98	102	5	6	21	45	255	58	51	43	141	156	807	594	32	36	85	102	904	625	207	128	214	672	742	779	112	55	448	408	1511	336
MYCTH_2110132	3	4	7	6	10	6	2	9	5	7	6	5	4	6	10	10	5	10	6	15	14	26	25	3	14	24	22	48	20	29	21	25	54	14	38	32	22	19	10	10	28	27	13	10	22	11	40	3
MYCTH_2110233	41	55	34	37	38	52	47	46	36	64	32	55	87	73	102	117	25	72	94	115	118	118	48	28	190	101	202	198	96	117	159	143	239	235	105	202	387	270	105	111	59	202	201	136	298	61	104	108
MYCTH_2110320	6	6	9	2	1	12	2	5	6	4	7	8	11	7	8	13	4	10	3	13	17	14	7	0	18	6	9	9	10	1	7	24	16	6	4	15	10	17	4	6	1	18	5	8	26	4	8	4
MYCTH_2110369	5	13	6	5	3	3	10	7	6	2	1	3	4	3	3	7	0	1	5	2	2	10	1	1	18	5	17	39	8	11	11	19	9	8	8	14	78	77	14	24	3	37	39	27	42	10	8	9
MYCTH_2110542	0	0	0	1	0	0	1	1	0	0	0	0	1	1	0	0	2	0	0	1	1	0	1	0	2	1	2	2	2	5	7	0	13	5	4	5	6	7	3	1	2	0	6	2	8	1	4	2
MYCTH_2110543	1	0	0	0	0	0	0	0	1	0	1	0	0	0	0	1	0	0	0	2	0	0	0	0	7	0	0	0	0	0	2	0	2	2	0	0	1	1	0	1	0	0	0	1	1	0	1	0
MYCTH_2110559	0	6	1	6	2	1	3	1	0	2	3	0	1	1	1	0	0	4	1	0	2	1	6	1	10	1	8	9	21	2	17	1	11	1	17	9	20	12	5	13	5	9	2	6	7	1	35	6
MYCTH_2110569	0	1	0	0	0	0	0	0	0	0	0	0	0	0	0	0	0	0	0	0	0	0	0	0	0	0	0	0	0	0	0	0	0	0	0	0	0	1	0	0	0	0	0	0	0	0	0	0
MYCTH_2110630	1	4	3	1	2	11	4	2	3	4	3	7	4	7	8	5	4	10	2	3	11	15	12	7	5	11	9	0	7	6	2	11	10	0	9	13	1	4	3	2	25	14	5	1	0	1	7	3
MYCTH_2110635	0	2	5	3	0	2	1	4	7	7	4	5	4	9	8	6	2	4	4	4	10	14	2	2	2	5	10	0	12	6	2	0	8	8	3	7	10	16	8	5	4	9	7	8	15	2	9	12
MYCTH_2110651	9	12	14	14	1	13	5	12	6	9	6	4	16	13	25	24	0	12	15	30	17	34	5	3	50	44	61	65	11	44	20	39	48	54	10	37	52	52	32	37	11	36	29	27	61	13	10	38
MYCTH_2110653	115	695	1100	2199	0	40	45	260	419	865	0	14	354	368	811	1330	0	72	390	448	1049	2096	0	18	247	254	721	998	1	94	196	264	646	520	1	111	4519	17854	13926	28736	0	396	1162	2277	10031	5557	4	48
MYCTH_2110669	2	1	1	0	0	1	0	1	1	3	0	0	0	2	0	2	0	0	1	2	0	0	0	1	0	0	1	0	0	1	1	0	0	0	0	4	3	0	1	1	1	4	3	2	8	2	2	0
MYCTH_2110682	1	0	1	0	1	1	1	1	0	1	3	0	0	1	0	0	0	0	0	0	0	1	1	1	1	0	0	3	1	0	0	1	3	0	5	1	2	3	1	2	0	4	0	2	3	1	1	0
MYCTH_2110715	0	1	0	0	0	0	1	0	0	0	0	0	0	0	0	0	0	0	0	0	0	0	0	0	0	0	1	0	0	0	0	0	0	0	0	0	0	0	0	2	0	0	0	1	1	0	0	0
MYCTH_2110729	0	0	0	0	0	0	0	0	0	0	0	0	0	1	1	0	0	0	1	0	0	1	1	0	5	0	0	0	1	0	2	0	0	0	1	2	2	2	0	0	7	2	4	0	2	2	0	0
MYCTH_2110731	0	1	0	1	0	0	1	2	2	4	0	1	1	0	0	1	0	2	0	1	1	0	0	0	3	1	0	1	4	0	2	0	14	1	5	1	3	4	2	0	2	4	0	1	5	3	13	1
MYCTH_2110752	0	1	0	0	0	0	0	0	0	0	0	0	1	0	0	0	0	0	0	0	0	1	0	1	1	7	2	3	5	4	2	0	5	0	2	6	3	6	1	6	0	4	6	2	5	2	7	2
MYCTH_2110837	91	180	199	253	130	184	140	176	242	253	174	120	174	298	442	334	87	184	245	327	377	357	270	88	1024	799	1376	900	649	778	868	1106	1568	984	740	1168	1012	764	708	748	717	904	549	418	1271	395	1037	398
MYCTH_2110839	7	10	10	18	2	11	4	8	4	14	3	6	20	21	16	18	1	17	14	14	24	21	7	13	20	5	35	10	6	10	9	37	42	16	5	22	33	19	20	13	18	46	21	7	40	8	9	10
MYCTH_2110896	1	0	0	0	0	0	0	0	0	0	0	0	0	0	0	1	0	0	1	0	0	2	0	0	3	0	0	2	0	8	0	2	0	0	1	2	2	3	1	0	6	4	0	2	1	1	2	1
MYCTH_2110911	0	0	0	0	0	0	0	0	0	0	0	0	0	0	1	6	0	1	0	1	2	1	1	0	0	0	12	6	5	10	13	0	15	6	2	12	4	2	4	8	0	9	8	1	14	2	5	3
MYCTH_2110936	8	14	21	11	1	20	12	23	12	16	2	17	22	26	46	73	3	17	31	40	79	102	10	8	59	52	149	156	18	34	29	54	123	111	9	43	38	64	42	25	6	22	6	24	105	9	14	15
MYCTH_2110987	6	21	12	10	2	4	6	9	14	15	1	3	13	22	23	40	2	9	14	38	36	29	5	5	54	38	52	78	20	40	26	78	123	91	17	19	102	89	35	21	11	36	70	53	52	4	24	14
MYCTH_2111026	4	1	0	4	0	1	0	3	1	2	0	0	1	3	5	4	0	4	3	4	3	6	0	1	29	15	16	19	2	14	20	8	14	19	8	18	13	16	5	2	2	14	9	7	8	5	9	13
MYCTH_2111053	0	1	0	1	1	1	1	0	2	0	0	2	0	0	0	0	2	0	0	0	1	2	1	0	0	0	0	0	0	4	0	0	0	4	1	1	5	0	0	2	0	1	7	0	1	0	0	0
MYCTH_2111103	1	0	2	2	0	3	0	2	0	0	4	1	0	2	1	4	0	1	1	1	4	6	1	0	1	3	5	4	2	0	0	0	6	6	4	7	1	5	2	0	0	8	1	2	0	2	4	1
MYCTH_2111125	142	258	282	336	141	222	193	298	223	347	210	230	231	232	206	267	113	318	177	200	250	344	345	160	838	465	969	1072	808	1188	721	581	936	939	944	1782	2318	1690	923	1615	722	1549	1896	787	2115	867	1320	881
MYCTH_2111167	1519	2097	1399	1179	748	1119	1722	2090	1301	1498	739	1069	2384	3298	2400	2124	458	1401	3026	5168	4294	3036	1037	655	3613	1701	2619	1978	939	1369	2591	2961	2648	1847	954	1962	3827	2644	1272	1447	854	1762	1820	1516	2638	583	1377	874
MYCTH_2111197	2	6	1	2	5	2	5	0	0	3	2	2	1	5	2	1	0	0	1	11	3	2	5	3	13	12	9	9	4	0	8	0	6	0	15	4	9	8	2	2	7	2	7	0	1	1	11	1
MYCTH_2111202	40	24	33	31	38	49	20	24	22	40	44	43	35	35	36	44	21	61	34	51	47	50	66	28	162	59	146	165	146	188	89	87	98	75	163	225	197	142	88	129	95	197	90	53	145	52	276	112
MYCTH_2111272	13	12	12	5	6	4	3	3	6	6	5	5	9	4	8	7	1	6	8	8	6	15	6	1	10	15	10	10	23	34	10	6	16	18	31	23	52	46	16	20	29	28	41	24	32	4	33	16
MYCTH_2111282	188	259	204	208	27	371	259	187	181	192	30	258	399	718	614	640	14	382	335	692	602	688	56	181	2185	1233	1794	1447	71	1356	1568	2304	1638	1322	83	1805	798	406	309	461	51	1311	884	270	827	268	136	908
MYCTH_2111310	4	11	8	8	0	9	9	5	8	6	0	7	11	9	7	6	1	2	13	14	10	17	6	1	41	49	54	42	6	28	35	32	33	52	2	28	50	23	25	26	5	27	26	24	32	10	6	17
MYCTH_2111332	8	9	6	6	2	9	10	3	10	11	1	6	5	13	11	12	0	11	6	13	21	12	1	3	34	10	21	11	3	11	1	7	3	1	0	21	17	25	11	4	11	20	7	3	18	12	5	14
MYCTH_2111340	2	11	19	15	0	20	4	11	7	13	2	13	7	16	19	15	2	20	14	18	32	40	2	11	19	9	41	16	2	26	11	10	37	25	3	27	19	13	14	6	0	23	15	10	22	1	5	10
MYCTH_2111341	1	0	0	2	0	2	2	1	1	4	0	1	0	2	2	3	0	1	0	0	4	1	0	1	5	2	1	2	0	29	0	0	2	4	0	5	13	0	4	5	0	14	2	0	1	6	0	9
MYCTH_2111394	4	3	8	7	8	11	3	4	1	5	6	7	3	5	8	12	1	10	8	4	8	13	5	2	6	6	7	10	18	25	12	4	11	19	18	41	41	32	18	24	24	35	33	17	60	13	32	19
MYCTH_2111445	12	13	7	17	2	9	7	6	5	15	4	7	9	2	14	9	3	15	7	10	16	26	4	5	30	20	43	46	29	25	22	9	35	12	27	30	48	41	23	21	17	57	29	12	40	9	33	9
MYCTH_2111512	8	19	20	26	1	7	8	10	19	20	4	4	12	21	12	30	2	4	13	21	25	41	0	1	68	34	53	39	6	23	34	64	59	49	4	31	85	77	42	31	0	23	37	42	75	14	18	12
MYCTH_2111519	12	18	14	13	29	15	14	35	19	16	32	16	31	64	74	61	13	13	43	82	94	64	54	7	63	32	95	32	95	8	58	153	229	80	107	66	153	71	69	44	86	75	43	51	133	25	127	35
MYCTH_2111528	28	45	108	273	170	194	37	45	131	247	212	156	23	32	148	222	86	201	18	35	86	232	315	118	93	88	307	515	534	608	86	67	255	377	646	909	279	259	283	828	583	909	253	120	682	498	897	322
MYCTH_2111533	0	0	0	0	1	1	0	0	0	0	0	0	0	0	1	0	0	0	0	1	0	0	1	0	2	0	0	0	0	0	0	0	0	0	1	0	0	0	0	0	0	0	0	0	0	0	0	0
MYCTH_2111553	0	0	0	0	0	0	0	0	0	0	0	0	0	0	0	0	0	1	1	0	0	0	1	0	0	0	0	0	1	0	0	0	0	0	0	0	3	1	0	0	0	0	0	0	1	0	0	0
MYCTH_2111556	0	0	0	0	0	0	0	1	0	0	0	1	0	0	0	0	0	0	0	1	0	0	0	0	0	0	2	0	2	4	0	4	0	0	1	2	1	2	0	0	0	2	1	0	5	5	0	0
MYCTH_2111617	118	200	203	190	166	203	149	175	184	173	141	139	252	283	290	310	69	198	310	380	379	458	185	87	299	128	266	263	125	177	228	156	248	222	160	285	368	323	166	161	110	280	208	155	336	72	246	146
MYCTH_2111641	0	0	0	1	0	0	0	0	1	0	0	0	0	0	0	0	0	0	0	0	0	0	0	0	1	0	0	0	0	0	0	0	0	0	0	0	0	0	0	0	0	2	0	0	0	0	2	0
MYCTH_2111646	16	31	23	23	11	34	25	27	27	35	9	31	33	32	43	31	7	32	41	27	37	31	19	22	12	13	28	23	29	24	22	44	24	5	21	48	76	80	54	50	15	43	40	30	48	11	12	18
MYCTH_2111679	4	0	0	1	0	3	2	1	1	0	1	1	0	4	2	3	0	0	0	7	8	5	1	1	5	2	5	5	0	27	5	0	10	8	4	7	10	4	4	0	0	2	4	3	16	2	6	3
MYCTH_2111801	2	13	8	17	10	22	12	14	11	10	11	16	16	21	17	7	6	13	14	36	31	30	12	6	47	19	10	24	20	39	15	26	27	38	23	31	16	21	25	11	6	28	2	16	38	5	29	22
MYCTH_2111803	30	14	23	36	1	38	16	11	11	20	2	24	16	10	3	8	0	40	8	22	4	19	3	16	9	1	5	7	2	31	3	9	3	8	3	50	50	20	12	16	0	49	32	12	37	20	2	24
MYCTH_2111820	1	1	2	1	1	0	0	2	0	0	1	1	1	2	0	1	1	0	0	1	1	0	0	1	1	1	8	0	0	0	0	0	0	0	0	0	7	12	2	1	0	2	3	4	8	0	0	0
MYCTH_2111826	1	0	1	0	0	0	0	0	0	0	0	0	1	1	0	1	0	0	0	0	2	1	0	1	0	0	0	0	0	0	0	0	2	0	1	1	1	0	0	2	0	0	0	0	0	0	0	0
MYCTH_2111918	71	78	68	72	94	106	46	59	48	63	95	80	69	96	84	105	51	97	84	124	105	148	127	56	132	57	122	104	170	102	105	96	149	92	166	166	204	115	66	76	138	185	98	53	137	56	165	84
MYCTH_2112012	0	2	1	3	0	1	0	1	2	0	7	2	1	3	1	4	0	0	2	3	3	1	9	1	25	9	27	17	58	2	2	8	7	22	51	14	15	11	9	4	38	2	7	7	16	5	40	7
MYCTH_2112063	6	3	11	10	2	17	6	6	12	12	2	19	5	6	9	22	2	12	4	11	19	31	3	8	15	24	48	30	12	18	3	23	24	30	12	31	26	20	19	23	6	44	11	14	22	10	12	6
MYCTH_2112071	48	104	96	87	28	100	55	109	83	101	33	49	70	104	109	111	26	82	89	90	91	148	63	40	253	139	266	200	97	159	145	80	149	168	96	177	343	298	134	101	95	257	217	104	249	64	117	97
MYCTH_2112081	20	34	13	9	0	18	15	15	14	9	2	14	53	158	257	192	0	26	65	307	358	180	0	14	520	427	631	486	2	107	218	439	544	443	6	118	147	93	36	35	0	110	46	43	93	9	7	32
MYCTH_2112126	16	24	30	16	11	14	13	26	8	14	8	10	21	18	17	29	9	11	23	31	47	48	20	10	22	7	12	8	20	10	9	31	51	6	32	21	81	72	21	22	13	24	36	16	61	12	29	11
MYCTH_2112160	14	19	27	42	6	17	7	11	30	29	11	12	25	18	27	42	2	20	18	26	35	54	16	12	76	68	99	82	79	96	34	84	74	100	71	105	169	89	83	113	41	96	92	58	191	53	96	69
MYCTH_2112164	0	0	0	0	0	1	0	0	0	0	0	0	0	0	0	0	0	0	0	0	0	0	0	0	0	0	0	0	0	0	0	0	0	0	0	0	0	0	0	1	0	0	1	0	1	0	0	2
MYCTH_2112181	252	176	541	1148	1241	1007	241	209	493	1048	1279	782	321	255	475	692	649	1233	299	339	375	982	1791	532	718	284	1225	1250	3795	2954	500	512	809	1237	3521	3960	1355	838	1388	2620	2649	3223	691	371	2660	1432	4832	1607
MYCTH_2112226	1	3	3	20	26	17	8	7	8	32	26	20	19	9	0	1	17	25	8	4	1	2	45	16	8	0	5	2	14	27	18	10	0	0	33	41	24	2	10	12	28	21	16	0	7	10	38	12
MYCTH_2112358	7	20	9	3	2	10	5	12	15	15	1	7	10	18	27	26	1	8	9	12	23	25	3	4	26	18	17	11	12	17	7	17	17	18	6	19	14	13	9	16	0	12	10	8	19	7	9	13
MYCTH_2112409	0	0	0	0	0	2	0	2	0	1	2	0	1	0	1	2	0	1	0	1	1	0	0	0	0	0	1	1	0	0	0	0	2	0	3	3	1	0	3	0	1	1	1	0	2	3	0	1
MYCTH_2112425	4	2	3	0	0	1	0	0	0	1	0	0	3	3	1	2	0	0	4	1	1	3	0	0	2	0	4	0	1	0	2	0	4	6	0	4	8	11	4	1	0	0	6	9	2	1	4	0
MYCTH_2112431	11	50	34	36	17	6	12	57	26	40	24	6	4	2	2	1	8	8	10	8	0	4	24	2	9	9	3	11	27	3	1	11	7	13	36	17	135	183	26	26	31	19	92	91	101	16	44	8
MYCTH_2112434	0	0	0	0	0	0	0	0	0	0	1	0	0	0	0	0	0	0	0	0	0	0	0	0	0	0	0	0	1	0	0	0	0	0	0	0	0	0	0	0	0	2	3	0	0	1	0	1
MYCTH_2112463	290	266	337	492	511	592	331	285	288	495	533	515	398	309	407	572	365	859	435	406	513	606	771	353	325	182	268	245	448	466	189	327	329	294	482	926	511	287	261	462	424	622	385	177	606	269	694	377
MYCTH_2112475	0	0	1	0	0	0	0	0	0	1	0	0	0	0	0	0	0	0	0	0	1	0	0	0	0	0	5	10	0	0	0	0	4	3	1	1	0	0	4	3	2	7	0	0	5	0	0	0
MYCTH_2112484	2	2	7	4	5	9	4	1	1	6	2	11	5	9	20	19	1	11	10	7	18	13	0	6	16	24	35	17	4	6	18	19	68	32	3	20	11	8	10	4	4	24	9	7	17	0	13	10
MYCTH_2112496	4	1	3	11	11	10	1	1	2	8	20	4	5	3	2	6	6	10	2	3	2	5	32	1	7	5	20	6	66	9	0	0	1	2	45	7	27	11	13	43	27	18	6	4	8	8	59	6
MYCTH_2112504	0	0	0	0	0	0	0	0	0	0	1	0	0	0	0	0	1	0	0	0	0	0	1	0	0	0	0	0	0	0	0	0	0	0	4	0	1	2	0	0	12	1	0	0	0	0	1	1
MYCTH_2112541	20	43	15	11	2	10	9	37	11	13	0	7	24	94	21	28	1	9	44	128	43	51	3	5	179	32	58	42	2	20	182	40	52	32	12	19	35	124	24	33	12	14	34	103	48	15	7	12
MYCTH_2112630	8	7	7	5	8	8	9	6	7	7	9	6	9	10	11	20	6	11	9	18	33	32	16	4	29	33	54	65	40	18	34	17	59	50	34	38	25	38	15	8	40	63	18	11	40	11	39	29
MYCTH_2112674	52	43	37	90	384	134	26	41	36	65	281	86	99	61	38	63	154	195	79	91	50	90	447	65	397	85	183	204	1076	585	371	126	157	178	1051	878	400	214	176	339	756	656	154	77	216	156	1448	275
MYCTH_2112679	25	55	35	98	51	78	44	57	49	81	51	65	64	76	80	94	32	86	52	80	62	88	75	52	320	138	332	363	276	317	297	257	460	302	229	382	534	320	312	314	193	476	236	202	496	128	418	184
MYCTH_2112701	6	4	5	11	15	13	2	4	6	4	6	7	3	4	10	12	6	8	2	2	12	7	12	7	3	5	16	28	18	16	17	6	13	22	16	19	3	4	5	11	0	30	7	5	12	5	21	9
MYCTH_2112712	1	3	4	8	5	2	3	5	3	2	3	4	3	6	2	2	2	5	4	1	1	3	7	5	7	4	6	12	5	10	14	0	4	7	7	15	19	5	7	16	6	21	14	6	14	5	2	8
MYCTH_2112717	13	73	39	35	4	6	28	52	39	28	4	8	25	43	63	105	1	8	30	62	73	169	4	5	44	21	36	28	15	26	50	34	19	46	17	32	226	262	75	53	10	38	159	128	164	35	19	16
MYCTH_2112769	3	2	8	0	1	1	2	2	3	2	0	0	12	5	4	10	0	2	12	13	10	16	0	2	3	0	2	4	0	3	0	0	0	0	0	2	9	7	7	6	0	0	4	5	23	0	0	1
MYCTH_2112775	72	67	299	160	47	92	31	40	185	134	66	60	79	42	47	53	32	211	62	43	54	43	101	71	50	27	89	62	117	166	63	31	74	32	133	306	279	141	576	418	106	299	140	89	1268	239	131	100
MYCTH_2112795	4	5	4	2	5	5	1	6	7	11	3	2	4	2	7	8	2	2	1	4	6	7	6	1	19	27	41	12	15	24	19	34	38	26	22	28	38	32	20	26	8	46	32	13	31	8	15	23
MYCTH_2112799	4	568	1284	2346	0	2	55	588	1529	3049	0	0	0	1	0	0	0	0	0	0	0	0	1	0	1	4	2	17	2	0	0	2	0	3	1	3	312	2042	3497	4772	13	1	169	1085	9502	4065	2	11
MYCTH_2112801	0	0	0	0	0	0	0	0	0	0	0	1	0	0	1	0	0	0	0	0	2	1	1	1	1	3	0	5	0	0	0	3	0	1	0	0	1	0	1	1	2	3	0	1	0	0	0	7
MYCTH_2112885	13	20	13	6	4	10	9	14	6	6	3	7	23	20	18	16	1	10	28	32	53	25	2	3	22	13	22	13	6	15	11	24	40	15	13	40	42	39	11	12	4	7	38	24	27	6	7	5
MYCTH_2112920	1	4	2	3	3	10	7	0	3	2	1	7	3	1	7	4	0	4	5	4	3	4	3	2	2	5	6	0	9	0	11	0	0	0	4	3	1	7	1	0	0	2	2	0	1	2	5	1
MYCTH_2112936	1	0	0	4	4	4	0	1	2	3	2	2	5	4	11	8	0	4	5	5	4	5	2	0	9	1	21	17	13	0	4	6	11	3	13	15	26	6	8	18	0	15	9	3	19	10	19	6
MYCTH_2112941	3	11	10	13	3	11	10	9	11	11	12	7	7	15	20	19	5	5	11	14	26	22	12	3	18	9	44	20	16	6	32	14	18	30	14	29	20	19	13	5	19	35	23	8	23	4	23	17
MYCTH_2112958	416	757	1299	1694	749	765	456	777	1247	1905	850	543	1170	1208	1015	2391	497	773	1413	1182	1317	3378	1767	434	2001	672	1611	2539	2065	1442	1359	926	1492	1889	1863	1574	2860	1959	2514	2820	1869	1602	988	892	3827	1165	2872	578
MYCTH_2112984	0	0	1	3	0	0	1	1	0	0	0	0	0	2	0	0	0	0	1	2	1	1	0	0	1	2	0	0	0	0	0	0	1	0	2	3	9	5	2	1	0	9	2	0	5	2	0	0
MYCTH_2112989	2	1	6	1	0	0	0	0	0	0	0	1	41	76	89	96	0	17	33	57	68	98	0	5	7	7	7	2	0	0	2	6	12	4	0	1	7	4	0	3	0	7	31	41	75	20	0	23
MYCTH_2112991	4	3	1	1	0	1	0	2	0	1	0	1	18	17	7	4	0	4	12	15	6	3	0	1	6	9	1	3	0	1	6	3	5	0	0	2	6	16	0	2	0	9	16	15	21	3	0	1
MYCTH_2113028	6	31	5	6	5	15	12	14	8	9	7	8	15	31	18	27	4	13	33	37	47	58	9	4	50	26	47	54	15	7	57	33	40	34	8	24	79	95	17	11	6	40	32	29	38	2	10	25
MYCTH_2113078	2	9	3	1	2	3	3	4	1	6	4	1	9	5	2	3	4	5	8	2	2	6	5	2	5	0	0	2	1	4	9	0	2	0	7	22	29	14	20	15	6	15	21	10	29	6	20	9
MYCTH_2113081	1	6	5	6	3	1	2	6	8	1	4	3	5	12	3	18	4	4	10	8	3	6	7	1	24	1	5	9	19	4	3	10	4	14	15	11	35	28	14	10	5	8	11	17	18	6	23	4
MYCTH_2113082	15	19	25	13	42	17	20	20	16	15	45	16	39	31	20	23	19	12	34	28	29	33	73	6	42	12	19	21	92	27	37	46	33	6	77	19	108	84	54	44	99	61	26	17	49	7	97	11
MYCTH_2113155	83	56	65	127	103	185	52	76	72	137	96	151	104	103	149	152	39	209	107	128	157	189	160	93	161	96	194	192	132	292	131	139	227	201	129	419	213	155	160	189	149	342	132	85	327	96	171	169
MYCTH_2113181	26	62	62	112	179	61	34	46	59	126	244	68	23	41	57	53	120	68	20	31	36	61	465	33	312	124	286	209	1344	355	150	141	216	223	1416	362	351	314	280	386	1167	507	227	141	603	271	1857	233
MYCTH_2113191	0	3	0	0	1	0	0	0	0	0	0	0	1	0	0	0	0	0	3	0	0	1	0	0	8	2	10	5	2	0	0	0	5	0	1	4	12	6	5	8	0	0	6	6	8	1	0	2
MYCTH_2113210	0	5	2	3	0	2	1	1	3	1	1	1	1	1	3	3	1	4	5	1	1	6	1	0	0	4	6	2	2	0	3	11	5	6	0	5	7	6	1	8	10	1	5	4	6	0	1	1
MYCTH_2113259	10	24	21	33	8	21	11	17	20	41	2	21	13	14	37	26	7	21	26	26	31	28	12	14	48	44	63	44	29	65	38	50	48	38	18	97	75	51	51	87	20	59	70	44	142	53	30	46
MYCTH_2113329	1	1	3	1	1	0	0	0	2	0	0	0	0	0	1	2	0	1	0	0	1	1	0	0	3	0	0	4	0	2	0	0	0	3	1	5	1	1	0	0	0	1	3	0	4	0	0	0
MYCTH_2113341	2	2	13	5	4	5	2	6	5	5	5	5	7	1	6	9	2	3	9	22	14	10	11	3	23	9	17	13	10	2	27	37	21	15	35	23	58	43	13	16	14	28	19	11	36	9	53	15
MYCTH_2113353	1	2	2	1	0	1	0	0	3	0	0	0	0	3	1	0	0	1	0	2	0	2	0	1	1	0	5	1	0	0	0	0	0	2	1	2	5	7	7	0	0	5	2	0	3	1	2	1
MYCTH_2113362	16	26	13	25	20	31	18	38	23	22	22	32	34	20	13	35	18	43	34	19	22	24	52	17	60	25	16	27	33	43	50	37	25	44	32	60	87	36	23	25	27	58	75	24	57	19	36	33
MYCTH_2113368	6	14	21	17	2	21	6	6	14	16	0	19	9	10	43	54	1	22	8	20	36	78	2	13	47	12	120	74	8	57	15	18	35	66	1	52	59	51	27	17	10	54	22	4	49	10	0	6
MYCTH_2113390	65	185	168	204	82	160	121	150	165	209	116	117	169	247	241	334	55	186	189	324	254	388	239	120	463	292	447	460	213	312	455	303	531	400	256	489	609	423	301	394	232	427	326	279	690	203	396	254
MYCTH_2113417	9	14	20	23	2	37	11	30	28	35	5	19	19	25	32	54	0	16	22	39	38	62	8	9	161	81	132	106	6	152	36	34	83	79	10	79	76	65	40	40	12	92	55	45	90	37	22	36
MYCTH_2113426	14	13	12	6	4	7	10	14	21	15	0	11	17	20	21	31	0	11	14	23	30	35	4	2	83	48	60	44	3	18	54	32	54	50	3	7	33	46	12	25	0	8	22	24	46	16	1	6
MYCTH_2113446	13	12	13	48	32	33	10	13	18	48	30	10	6	4	14	19	22	27	3	2	9	14	51	18	90	37	120	149	263	246	41	46	78	103	269	257	170	103	73	240	255	303	122	48	199	133	494	145
MYCTH_2113448	18	19	18	15	1	25	14	25	14	17	0	13	34	36	31	68	3	18	30	41	67	97	3	10	51	25	39	44	1	6	36	69	49	26	3	29	83	67	32	28	4	29	34	39	60	7	5	10
MYCTH_2113540	324	439	470	541	465	488	389	401	344	475	435	430	544	536	422	564	252	495	671	636	441	794	736	290	2472	1099	1718	1786	1884	2103	1815	1499	1919	1675	2037	2924	3431	2130	1654	2299	1972	2843	2185	1255	3641	1145	3141	1466
MYCTH_2113541	162	833	229	227	171	268	332	685	165	247	185	186	763	612	220	211	92	257	1627	641	264	264	312	147	4970	1372	1383	772	974	1026	5834	1334	1071	547	918	1080	2766	3751	638	772	918	1046	1373	2656	1275	425	1274	664
MYCTH_2113569	4	21	19	29	7	13	5	17	19	20	17	8	6	20	31	29	9	18	13	28	29	27	16	17	67	40	139	115	63	80	38	55	115	45	46	86	138	83	44	85	43	97	57	43	109	34	63	45
MYCTH_2113722	13	8	12	15	10	24	7	5	16	14	6	12	23	26	54	41	2	11	31	48	85	60	12	5	26	27	96	57	19	12	59	22	93	47	16	37	38	21	19	48	20	37	23	15	30	21	16	18
MYCTH_2113755	7	10	13	5	1	7	5	2	2	4	6	6	11	19	35	33	1	20	11	16	32	33	4	5	21	9	190	120	29	27	46	49	53	48	24	39	59	39	17	30	18	55	14	17	32	14	11	14
MYCTH_2113862	1	2	0	1	1	2	2	1	1	4	1	7	2	5	8	37	3	2	0	3	15	41	5	1	5	7	32	38	15	13	3	5	37	60	16	27	6	17	15	8	2	25	6	11	36	5	9	14
MYCTH_2113877	19	46	67	60	14	30	33	35	43	80	3	24	14	18	39	41	4	36	40	41	45	75	16	18	91	80	163	142	8	131	61	30	69	110	16	73	351	104	41	100	22	95	192	21	58	28	16	55
MYCTH_2113928	17	21	16	23	22	26	14	11	18	20	17	21	26	24	29	22	10	37	27	31	39	29	36	16	17	8	11	28	38	17	22	10	34	22	41	75	96	58	76	95	20	78	27	15	62	24	50	21
MYCTH_2113962	3	11	15	8	2	12	1	5	10	14	0	11	9	40	72	70	3	22	17	43	67	37	1	3	70	165	275	87	9	40	31	141	197	75	9	27	37	37	24	21	7	29	20	22	56	8	3	18
MYCTH_2113974	0	0	0	0	0	0	0	0	1	0	0	0	0	0	0	2	0	0	0	0	0	1	0	0	2	0	0	0	0	0	0	0	1	0	0	0	0	2	2	1	0	2	3	2	3	0	0	1
MYCTH_2113977	23	16	24	26	12	33	15	15	22	21	34	21	32	36	49	67	15	36	39	49	60	65	45	16	163	60	90	117	98	126	109	74	79	101	103	196	128	100	64	99	97	150	90	65	117	34	172	79
MYCTH_2113983	0	0	0	0	0	0	0	0	0	0	0	0	0	0	0	1	0	0	0	0	0	0	0	0	0	0	2	0	0	0	0	0	0	0	0	0	0	1	0	0	0	0	0	0	0	0	1	0
MYCTH_2113991	2	19	8	14	2	14	13	16	15	9	7	4	13	34	32	52	2	10	27	33	38	33	6	7	35	18	47	44	13	14	21	25	55	25	13	15	35	43	18	8	3	21	17	28	49	7	7	2
MYCTH_2114022	0	0	0	1	1	1	0	2	0	1	1	0	1	0	0	0	1	0	2	1	0	4	1	0	0	0	0	0	0	0	0	0	0	0	6	1	2	6	1	2	6	5	1	3	3	0	10	1
MYCTH_2114023	5	0	0	1	10	5	2	0	1	3	11	1	8	3	3	2	4	3	5	3	1	6	21	2	3	4	5	3	13	5	1	0	2	5	20	13	18	14	1	1	29	8	6	1	7	2	36	4
MYCTH_2114025	23	22	16	28	10	11	23	34	27	25	7	13	37	23	36	36	3	17	36	44	52	49	4	6	89	44	92	96	21	64	124	107	92	125	32	63	257	142	75	68	30	78	141	103	153	33	33	45
MYCTH_2114100	12	14	11	22	6	9	11	18	10	11	8	7	24	22	20	28	1	20	20	14	15	20	21	5	44	26	52	38	30	41	17	41	58	37	23	37	88	63	22	32	49	51	79	39	73	12	65	35
MYCTH_2114188	26	33	21	31	5	45	21	25	22	36	8	33	31	39	53	56	2	35	33	43	55	56	10	13	99	48	103	80	11	72	29	45	74	61	25	74	91	65	47	55	6	114	67	31	92	40	25	42
MYCTH_2114377	21	27	19	37	12	12	9	22	9	13	12	11	70	111	62	64	12	40	58	52	43	49	17	14	192	84	69	71	65	81	271	175	134	89	55	392	354	174	64	103	58	171	253	112	249	84	104	134
MYCTH_2114395	1476	1528	2003	3254	1562	2930	2149	2227	1878	3012	1842	2073	2498	1717	1277	2105	1155	3454	3216	2393	1557	2700	3497	1597	7810	2166	3747	3978	7058	8809	7139	4746	4040	4388	7153	14841	15410	7677	6917	10476	5684	12017	7991	4211	13948	5076	10343	6170
MYCTH_2114422	174	431	392	455	434	565	245	371	347	388	402	300	382	494	593	533	175	490	535	685	554	701	647	255	1127	732	1099	728	735	702	706	887	914	632	848	1118	777	836	443	659	783	1145	486	425	1150	313	1051	548
MYCTH_2114467	1	2	1	0	7	0	1	2	3	1	17	0	1	4	1	2	9	2	0	1	0	1	23	1	1	0	4	5	20	3	0	0	0	5	14	3	1	2	1	0	11	3	3	0	0	1	15	0
MYCTH_2114542	145	106	111	121	290	51	134	69	64	147	267	43	92	55	38	41	166	73	64	57	36	53	534	28	76	49	53	57	221	30	31	58	34	38	202	100	259	64	26	49	179	63	167	71	80	44	334	28
MYCTH_2114599	167	183	120	152	133	192	160	183	117	199	154	177	238	191	131	245	71	235	232	219	139	237	191	101	626	226	349	297	224	265	511	284	289	380	245	366	1058	410	223	284	223	558	509	275	499	168	407	220
MYCTH_2114610	375	672	631	494	492	547	458	519	517	571	512	462	714	766	634	840	245	600	914	1190	1072	1155	619	250	1630	563	1043	916	891	651	1356	836	1099	849	925	1307	2493	1726	1080	1040	708	1470	1036	746	1683	408	1231	572
MYCTH_2114617	5	15	3	0	2	1	1	5	2	1	0	1	10	143	65	55	2	2	13	248	95	79	6	0	319	300	93	174	8	1	487	503	105	155	8	5	24	31	2	10	0	6	7	18	19	0	16	6
MYCTH_2114650	7	4	2	4	6	9	6	3	6	7	10	9	6	1	4	3	7	13	10	5	3	2	12	1	26	3	26	12	29	25	8	18	13	29	32	35	24	17	15	25	18	43	19	12	21	7	25	25
MYCTH_2114682	34	113	153	110	45	134	69	99	105	109	44	111	162	338	175	300	23	170	197	379	246	409	65	112	714	472	716	849	82	652	315	510	529	588	79	494	477	283	245	263	94	444	240	210	582	139	148	273
MYCTH_2114693	185	191	174	241	195	210	108	164	172	285	198	173	133	142	212	230	140	271	174	155	188	266	324	117	535	251	549	614	620	586	296	347	599	469	715	909	850	504	245	587	673	817	563	298	774	226	928	427
MYCTH_2114710	221	425	349	397	174	384	279	371	329	397	242	261	470	1005	1022	1150	109	357	571	1299	1117	1423	348	154	2162	1391	2618	2700	680	830	1860	2218	2532	2323	669	1268	1628	1489	706	817	568	1094	831	828	1540	386	967	533
MYCTH_2114843	68	46	76	80	50	100	72	58	45	95	52	73	100	44	65	89	33	132	101	71	56	128	103	54	286	93	304	250	225	328	205	149	166	238	262	580	625	255	161	287	244	487	265	114	367	124	357	234
MYCTH_2114926	111	206	226	317	289	287	187	163	201	295	303	157	143	227	144	221	173	180	212	228	147	275	568	117	867	447	569	563	1601	910	569	479	457	479	1683	1205	1407	890	518	912	1551	1154	717	370	945	376	2702	572
MYCTH_2114944	47	65	49	60	50	70	42	52	46	55	77	64	82	98	93	96	25	79	80	93	90	121	76	37	208	106	159	193	134	129	150	111	198	222	142	316	368	233	130	134	120	276	220	144	301	61	173	113
MYCTH_2115071	984	769	953	1707	937	2611	1034	674	971	1668	967	1950	1542	858	655	833	501	2912	1932	1036	873	1293	1479	1469	3577	999	1674	1421	2346	4873	3273	1228	1677	1401	2278	7475	6551	2762	1921	3991	2171	7870	2620	1003	2728	1633	3520	3542
MYCTH_2115074	895	514	590	531	1265	932	853	475	528	590	1080	689	840	476	783	788	589	1029	1072	764	1192	1136	1485	521	806	464	766	558	1172	768	454	591	907	650	1147	1174	1813	772	448	642	995	1169	841	367	1021	315	1380	542
MYCTH_2115094	20	32	30	53	29	41	16	30	37	51	24	46	35	31	26	55	17	39	29	28	24	44	55	24	106	46	100	99	124	152	112	64	67	91	86	176	218	131	90	110	75	167	115	67	208	52	173	81
MYCTH_2115123	154	157	136	195	187	216	158	132	107	227	214	182	194	179	155	186	136	245	183	194	169	224	288	112	360	140	342	304	508	405	221	212	256	247	483	608	752	374	224	346	333	547	325	159	430	157	701	219
MYCTH_2115286	51	97	119	162	68	115	76	86	140	175	123	80	98	94	122	168	76	126	86	126	141	208	176	54	161	74	162	196	155	160	131	116	160	239	122	307	268	150	84	126	251	203	203	72	234	93	195	112
MYCTH_2115324	88	47	99	85	60	115	90	53	77	75	56	91	119	82	57	134	35	130	121	103	154	200	79	45	127	66	86	59	66	76	52	87	119	95	78	141	131	80	84	62	65	110	72	64	140	35	102	49
MYCTH_2115336	96	80	73	77	68	97	82	84	60	78	96	69	120	115	142	138	29	108	118	150	156	161	111	54	243	141	294	210	186	248	121	186	261	187	199	372	438	271	171	193	201	291	314	150	406	122	292	144
MYCTH_2115339	4	6	3	8	6	10	6	8	2	6	7	4	4	4	14	9	1	15	10	11	13	9	8	9	15	4	22	11	14	13	10	15	21	6	8	34	32	12	17	7	10	35	16	15	23	8	15	12
MYCTH_2115340	146	275	252	296	134	232	166	209	243	323	180	187	228	275	287	352	104	269	264	307	298	351	340	144	1193	553	1034	1022	836	967	864	858	1289	966	815	1188	1866	1336	822	1178	716	1416	1365	614	1831	607	1317	718
MYCTH_2115401	9	26	74	123	121	94	7	11	57	145	110	84	4	10	75	98	65	112	2	6	25	93	211	55	11	9	119	218	287	206	6	44	58	130	261	375	40	60	117	224	246	281	61	16	235	128	431	139
MYCTH_2115405	205	387	327	281	280	332	281	407	266	309	387	285	403	581	805	389	193	315	539	685	475	477	592	184	1309	907	1413	1368	1499	910	1012	1099	1334	977	1565	1249	2490	2797	1045	1359	1489	1302	1534	1065	2276	597	2384	673
MYCTH_2115420	1	1	0	0	0	1	0	0	0	2	1	0	1	3	8	14	0	0	1	0	9	7	0	0	1	3	35	42	0	0	0	6	19	36	0	0	5	8	5	2	0	0	5	2	7	3	0	4
MYCTH_2115472	18	16	18	9	4	17	7	14	11	17	1	12	20	20	33	33	3	16	22	34	39	42	6	17	49	45	79	37	16	17	13	29	57	28	6	10	25	12	5	3	6	38	11	5	21	3	12	17
MYCTH_2115531	12	30	42	81	65	70	20	31	42	64	71	39	16	46	60	64	52	48	24	38	36	63	129	36	109	60	142	141	291	125	59	63	121	99	303	248	217	130	126	144	192	235	153	75	223	85	391	121
MYCTH_2115670	14	31	30	56	20	33	19	29	47	38	35	22	44	40	47	52	8	36	42	38	37	50	41	11	279	135	396	298	283	258	273	245	275	269	284	439	614	392	292	327	205	402	405	214	629	196	365	231
MYCTH_2115734	71	155	142	164	103	139	141	133	124	146	102	80	156	185	108	192	45	120	184	195	157	240	156	74	443	214	301	294	203	287	262	197	278	211	197	340	488	352	264	234	298	319	303	200	511	137	293	166
MYCTH_2115740	21	6	12	18	5	22	12	3	13	27	1	29	11	6	12	13	2	37	11	10	18	5	3	12	19	2	18	8	8	47	8	8	23	9	10	62	58	11	8	43	5	32	11	4	15	9	18	14
MYCTH_2115815	101	128	140	155	106	171	96	145	158	149	102	128	154	161	191	207	32	149	153	166	193	228	116	66	1351	861	1451	1527	539	1024	1203	1132	1697	1557	642	1614	2488	1709	1083	1304	543	1927	1577	937	2417	829	981	891
MYCTH_2115818	0	0	0	0	0	0	0	0	0	0	0	0	0	0	0	0	0	0	0	0	0	1	0	0	0	0	0	0	1	0	0	0	0	0	1	2	0	0	1	2	1	0	2	0	2	0	0	1
MYCTH_2115844	14	41	36	24	8	16	25	35	34	37	4	11	25	29	17	33	5	19	21	23	22	33	17	10	184	77	132	292	50	83	153	98	351	273	59	182	610	627	226	499	76	480	243	353	578	388	151	80
MYCTH_2115868	14	18	20	52	21	30	18	15	20	30	28	23	14	28	19	52	21	35	30	30	37	58	56	21	170	106	161	157	155	190	102	87	179	124	143	220	212	147	93	156	182	246	95	51	245	68	240	121
MYCTH_2115983	18	54	25	18	64	25	21	49	9	16	72	16	70	286	117	165	31	17	105	244	166	137	94	9	299	118	197	153	140	25	495	287	325	225	144	50	104	215	34	23	115	100	46	189	126	10	202	16
MYCTH_2116000	51	95	116	113	45	69	59	89	97	127	44	58	76	92	70	124	21	98	98	108	67	137	66	48	293	107	165	277	87	190	245	129	220	277	107	280	477	363	202	362	81	304	255	257	583	221	194	164
MYCTH_2116084	39	105	98	98	32	70	72	79	61	92	36	62	74	111	78	113	23	74	75	128	96	136	51	39	296	159	286	287	193	271	230	162	338	271	208	392	545	399	329	305	182	401	405	219	591	169	318	228
MYCTH_2116126	259	186	127	156	50	206	277	212	111	197	64	158	201	119	90	87	43	388	201	154	99	114	113	144	335	134	250	151	181	798	84	177	96	132	199	571	1350	684	332	366	118	756	328	151	357	106	271	246
MYCTH_2116212	26	30	24	34	6	35	19	21	25	34	5	32	21	29	35	44	9	35	22	32	39	40	18	20	77	64	92	106	36	96	56	71	83	79	31	116	130	106	67	97	21	114	70	52	110	49	39	42
MYCTH_2116256	57	94	86	104	113	121	71	87	83	156	98	115	71	130	121	111	56	142	108	132	127	124	139	66	382	209	427	341	351	457	377	326	390	295	385	648	746	434	251	345	335	556	465	203	473	158	557	326
MYCTH_2116312	630	685	667	677	668	822	443	482	594	792	660	724	453	360	719	526	426	979	517	589	568	670	1081	408	452	288	533	517	705	585	374	293	447	513	824	1249	1337	914	556	1128	720	1050	900	326	1092	458	1022	573
MYCTH_2116318	88	108	61	103	71	135	104	110	72	86	97	114	162	195	223	258	45	183	228	311	299	339	136	93	305	121	332	273	158	235	245	283	400	248	156	337	385	311	148	143	140	283	221	134	322	66	213	166
MYCTH_2116377	0	1	0	0	1	2	0	2	1	1	1	2	1	1	1	0	0	3	2	0	1	2	2	0	2	0	0	3	1	4	6	0	0	0	3	3	5	1	1	2	0	0	0	2	2	2	5	1
MYCTH_2116379	50	62	70	111	47	76	50	75	56	106	40	64	96	83	80	91	21	91	92	107	88	95	71	46	201	61	151	83	102	105	148	125	169	139	121	214	347	225	198	180	61	228	160	150	394	104	138	119
MYCTH_2116402	71	63	29	17	3	43	103	40	19	34	12	29	210	134	76	81	6	65	158	170	125	118	10	16	513	141	124	84	10	56	349	233	164	116	9	123	208	116	49	47	27	108	152	82	86	30	29	43
MYCTH_2116408	1	0	0	2	0	0	0	2	0	0	1	2	0	2	0	0	0	1	0	0	0	0	2	1	5	1	0	0	0	6	0	0	2	0	0	1	1	2	4	0	0	0	0	0	3	0	1	0
MYCTH_2116433	1	3	4	3	2	1	2	3	2	3	1	1	3	4	2	9	0	0	2	7	9	8	2	1	15	7	12	6	3	0	2	14	14	15	1	11	10	10	14	0	3	16	10	7	15	0	8	4
MYCTH_2116436	3	6	9	6	0	6	5	7	11	5	1	4	2	12	6	9	0	3	11	11	19	18	1	3	74	19	69	63	7	9	32	57	95	30	8	40	53	31	39	23	0	26	36	19	90	19	11	9
MYCTH_2116457	222	433	212	163	69	143	277	501	208	244	85	113	501	459	810	591	48	133	763	789	1390	669	117	61	1262	912	2185	1674	208	293	1180	1352	1140	1201	243	556	2702	1906	629	491	169	425	1466	962	924	229	282	240
MYCTH_2116458	4	7	6	5	0	2	5	11	4	16	1	3	18	7	29	35	1	3	17	28	86	43	1	1	8	24	124	84	3	1	12	23	57	75	4	22	73	67	13	14	0	9	32	35	19	4	1	9
MYCTH_2116523	97	243	190	226	83	158	153	204	222	180	112	128	213	239	234	297	62	172	230	276	193	279	194	86	561	294	524	457	367	433	547	533	588	489	381	726	1102	751	489	462	299	589	573	410	1062	319	629	288
MYCTH_2116566	41	48	56	71	39	67	43	35	40	62	35	53	47	56	88	120	17	61	47	88	110	126	81	25	478	272	605	403	241	337	288	306	468	301	235	441	410	362	259	285	188	430	239	205	564	174	308	170
MYCTH_2116588	70	56	76	144	122	136	67	57	88	158	132	121	46	13	38	24	95	224	41	10	26	47	219	102	129	31	82	48	304	484	92	24	82	21	355	735	364	97	102	332	319	620	198	26	136	135	643	347
MYCTH_2116644	145	235	165	216	126	158	179	205	159	195	159	110	211	308	186	258	104	185	286	313	200	336	204	67	446	218	348	369	283	311	337	262	311	292	386	528	859	731	300	419	299	433	597	409	622	176	538	212
MYCTH_2116681	213	366	326	431	84	343	196	281	381	430	101	312	184	217	235	193	62	373	181	324	203	405	185	270	1867	1001	1490	1802	400	1599	896	865	451	651	421	1814	1305	763	497	948	257	1370	1000	277	993	579	539	749
MYCTH_2116689	53	68	86	102	79	110	46	58	62	105	91	73	48	64	102	127	40	117	53	90	133	158	120	54	34	43	69	38	33	76	17	9	43	55	29	52	32	44	11	33	72	83	27	9	43	14	41	35
MYCTH_2116710	899	778	939	1355	472	974	784	743	757	1341	515	997	1122	688	392	713	259	1156	1375	849	441	795	884	669	12408	3933	5114	5893	4593	13760	12562	8157	6097	5857	5202	17498	22854	8773	8156	12812	4934	19519	13606	5721	16191	8412	8404	8300
MYCTH_2116734	2	3	6	5	6	5	9	8	5	7	10	7	19	15	9	11	4	11	16	13	7	11	11	8	38	21	51	32	18	33	34	6	19	37	31	38	75	30	18	25	39	31	48	12	40	10	31	21
MYCTH_2116851	140	192	237	193	59	210	146	188	195	222	78	170	227	247	399	505	36	198	284	346	543	592	114	101	1117	786	2015	2131	306	905	1143	1119	2076	1914	375	1514	1658	1429	988	1078	326	1454	836	747	2002	532	394	684
MYCTH_2116909	24	24	21	17	28	19	21	11	18	33	28	22	23	17	33	40	17	38	25	22	32	40	36	17	14	9	37	16	14	19	13	22	23	13	24	29	38	32	12	30	31	33	39	26	38	18	23	26
MYCTH_2116929	189	144	176	155	149	166	147	114	121	197	140	119	120	85	191	210	93	214	117	113	224	252	223	92	141	50	183	145	216	211	61	48	165	141	165	296	297	202	122	198	148	256	192	80	286	117	235	133
MYCTH_2116960	114	144	103	133	185	143	115	171	113	133	196	119	174	320	181	325	89	127	216	371	265	382	279	62	839	343	633	739	321	283	651	414	544	561	356	393	584	371	187	216	295	389	383	269	432	128	541	198
MYCTH_2116990	49	55	44	35	18	32	59	51	35	48	18	30	77	62	71	135	11	44	120	121	166	153	29	36	105	54	111	136	36	91	74	123	115	114	31	118	295	152	65	70	30	137	138	65	190	40	76	50
MYCTH_2117048	0	2	7	5	1	3	0	0	6	3	2	7	3	11	27	17	3	4	3	11	23	11	5	1	14	18	39	21	3	4	11	36	38	9	9	14	8	16	26	6	1	10	6	5	86	10	17	4
MYCTH_2117072	12	29	34	38	22	30	11	28	23	45	35	30	30	28	72	66	21	48	46	52	65	106	42	18	44	35	64	52	26	45	35	76	94	63	43	74	65	52	47	45	31	51	65	30	76	15	57	37
MYCTH_2117078	370	464	467	506	438	573	574	440	312	601	520	456	900	847	689	816	302	649	937	1170	993	1026	733	332	1099	608	720	679	682	750	990	1173	1155	910	759	1473	1585	1148	616	909	598	1524	906	796	1598	527	1031	681
MYCTH_2117187	45	55	47	120	15	173	48	28	28	152	43	132	107	70	76	118	16	175	94	104	90	162	66	93	190	118	198	178	97	566	156	130	190	172	94	541	290	160	108	243	83	587	153	73	264	218	131	347
MYCTH_2117190	111	238	199	271	173	239	162	267	227	254	188	152	241	300	245	285	98	212	255	341	298	335	335	133	1024	467	788	625	558	496	712	810	809	513	562	945	1163	840	528	583	474	770	749	450	974	295	899	438
MYCTH_2117192	339	466	399	693	441	673	380	432	424	772	544	544	397	388	411	442	305	687	391	445	384	598	906	343	537	251	550	618	787	916	381	373	506	490	900	1377	1200	756	456	855	741	1169	815	316	1072	471	1222	621
MYCTH_2117239	107	71	56	66	20	99	83	51	46	94	18	90	147	166	241	230	11	134	174	222	382	288	13	56	226	154	460	321	15	81	131	119	268	236	28	161	228	172	90	89	33	158	127	73	161	42	30	79
MYCTH_2117287	25	67	38	31	45	31	37	48	52	25	45	21	41	116	66	56	17	40	56	124	99	87	40	28	54	10	39	9	11	25	67	22	31	12	9	15	21	29	5	12	13	9	11	17	17	3	13	8
MYCTH_2117465	118	180	226	356	318	295	76	128	209	319	298	186	92	179	249	245	149	339	119	176	191	273	461	155	206	148	306	222	455	490	166	134	229	221	546	466	342	226	149	295	430	581	248	115	350	174	647	253
MYCTH_2117572	86	271	264	281	62	147	124	249	268	312	96	133	130	155	147	170	46	164	165	158	115	216	140	83	648	198	412	413	345	482	474	332	363	439	410	628	1162	1179	559	742	320	756	706	655	1323	440	642	373
MYCTH_2117668	384	1278	1231	952	111	944	202	497	790	614	169	577	351	498	613	349	87	690	359	727	536	502	268	278	1456	773	1069	934	716	2646	691	663	721	557	817	3428	2235	3507	1597	2104	599	1994	1085	873	3134	870	921	1308
MYCTH_2117720	223	295	217	211	342	300	268	265	187	222	311	266	517	622	270	149	176	339	585	743	353	256	429	153	543	234	190	171	363	330	431	423	219	136	410	579	1098	766	279	266	337	548	406	270	341	104	568	267
MYCTH_2117721	0	0	0	0	1	0	0	0	0	0	0	0	1	0	0	0	0	0	1	0	0	0	0	0	0	0	0	0	0	0	0	0	2	6	0	0	6	4	0	0	0	0	1	0	0	0	0	1
MYCTH_2117728	185	192	234	210	176	241	199	220	200	263	170	196	310	326	424	572	90	249	350	476	611	698	272	121	364	172	472	432	159	230	229	346	444	428	208	367	546	387	250	226	207	399	283	216	554	125	255	191
MYCTH_2117751	2	2	11	4	12	0	2	4	4	5	13	2	3	2	8	12	4	3	2	5	12	36	17	1	4	12	145	75	11	0	0	9	121	66	18	4	14	44	51	31	25	3	50	18	109	13	30	2
MYCTH_2117759	51	64	55	70	34	131	85	65	74	75	46	73	71	64	136	119	30	107	96	90	181	142	70	55	97	86	132	91	131	65	153	135	206	132	149	234	252	186	118	158	97	217	83	58	135	47	145	75
MYCTH_2117807	0	2	0	1	0	3	2	3	1	3	1	4	0	0	1	3	0	1	2	3	0	4	1	0	5	0	3	0	0	11	0	0	4	1	3	0	14	7	8	14	7	9	8	2	4	1	1	2
MYCTH_2117839	236	280	250	208	200	246	311	297	190	290	255	226	431	429	156	257	145	327	508	541	326	334	383	169	1278	445	694	492	688	815	918	776	690	542	616	873	1419	801	543	693	565	844	589	503	1146	272	935	356
MYCTH_2117854	0	1	1	3	1	0	1	0	0	0	1	0	0	0	1	0	0	2	2	3	4	1	1	0	2	0	0	0	1	0	3	9	0	0	1	2	5	0	1	2	1	6	2	1	1	1	4	1
MYCTH_2117863	467	720	665	589	540	633	495	663	597	658	597	541	979	1690	1543	1550	296	769	1215	2363	2290	1808	702	377	1461	963	1356	1064	621	647	1259	1668	1928	1105	646	1314	1375	1063	736	853	576	1210	630	624	1626	396	941	551
MYCTH_2117900	243	285	291	407	492	368	241	269	302	420	583	279	327	363	296	322	242	394	450	528	312	448	780	234	690	268	401	485	871	731	517	529	472	518	918	1010	994	481	371	603	730	856	430	304	788	265	1380	441
MYCTH_2117942	1	1	0	0	2	0	1	1	1	4	2	3	2	3	0	5	1	1	3	1	1	9	5	3	2	2	10	24	5	3	0	5	18	28	5	10	8	7	6	10	7	14	5	12	11	3	17	1
MYCTH_2117988	34	40	13	40	26	46	37	41	18	31	35	34	68	34	6	9	21	45	65	31	6	13	55	23	1013	256	169	167	431	533	1163	237	195	174	688	681	2107	930	142	570	660	1581	878	494	313	355	1355	413
MYCTH_2118002	0	0	0	0	0	1	0	0	1	0	0	0	0	0	0	0	0	1	0	0	0	1	0	0	0	2	1	0	0	0	0	0	0	4	0	1	3	2	2	4	0	4	2	0	2	0	0	2
MYCTH_2118030	41	71	40	73	75	77	44	54	43	61	71	42	49	74	94	99	41	72	58	75	71	128	111	39	184	84	201	142	156	204	111	82	155	186	172	187	323	186	77	143	178	199	150	93	201	69	228	114
MYCTH_2118116	1	0	0	0	0	1	2	0	0	0	1	1	3	2	0	3	1	0	1	1	1	2	1	3	0	0	1	0	0	0	0	0	0	2	2	0	5	1	1	0	0	4	0	0	2	0	6	0
MYCTH_2118124	6	9	11	8	2	6	5	12	10	10	5	10	6	10	6	10	1	6	10	5	3	9	9	3	27	13	26	12	16	9	35	40	14	18	19	31	63	47	21	29	4	22	34	26	57	14	36	2
MYCTH_2118236	54	76	99	148	60	129	36	77	108	112	79	86	102	160	275	395	38	136	126	185	281	449	130	70	743	443	1014	1237	410	691	520	627	1262	1261	501	837	1376	1009	709	645	432	1023	678	545	1474	373	719	429
MYCTH_2118258	1	0	2	1	0	0	2	0	2	0	3	0	0	1	3	1	0	3	1	2	2	0	2	1	0	0	8	2	2	0	0	6	5	0	5	2	6	3	1	1	0	2	0	2	3	2	5	5
MYCTH_2118259	39	54	48	43	46	62	50	51	35	62	54	45	114	122	67	110	28	60	104	142	135	136	98	23	167	78	134	136	71	48	88	165	160	170	102	155	166	119	58	64	92	133	124	73	129	26	140	70
MYCTH_2118264	45	137	170	76	78	100	108	165	143	109	67	59	123	265	305	226	28	73	136	210	324	274	98	47	472	738	1214	271	93	125	186	367	879	278	92	146	205	291	96	113	165	172	154	125	318	90	127	71
MYCTH_2118274	7	7	6	10	10	5	5	7	5	6	8	5	10	13	0	0	7	7	22	10	1	0	17	5	298	96	20	45	287	240	266	164	40	6	321	335	446	271	20	91	307	319	227	120	19	30	405	137
MYCTH_2118284	45	75	88	134	36	127	63	67	87	122	45	111	69	118	147	160	19	127	85	132	146	231	83	75	175	86	179	111	71	245	134	65	137	142	75	288	213	117	80	109	82	207	95	58	145	49	123	120
MYCTH_2118373	104	146	114	106	103	142	74	165	88	125	132	105	122	154	190	145	84	193	137	173	167	182	182	70	232	126	212	213	274	254	194	234	191	178	274	389	427	343	157	190	272	335	314	157	373	90	401	184
MYCTH_2118447	25	21	18	9	13	19	17	19	5	17	19	21	27	20	41	24	11	30	36	41	45	34	27	8	79	15	71	66	47	56	51	50	71	26	38	61	101	74	27	31	28	57	68	22	56	20	61	27
MYCTH_2118512	64	89	104	121	51	79	83	78	91	120	52	69	105	129	154	197	37	106	101	140	135	260	106	52	249	137	358	348	183	222	240	195	355	300	176	449	633	378	228	351	173	343	294	104	388	143	233	169
MYCTH_2118584	8	4	3	3	4	4	4	1	3	4	4	2	6	5	4	9	1	9	5	9	3	9	2	3	13	0	20	23	4	1	13	17	25	14	8	20	39	11	9	10	0	22	23	3	11	6	3	8
MYCTH_2118610	204	364	439	693	620	536	263	340	427	809	679	477	260	299	610	552	456	626	293	398	371	601	1176	289	1402	713	1364	1244	1138	1336	1177	1033	1195	1116	1076	1929	2542	1723	1125	1541	942	1717	1578	850	2094	847	1618	985
MYCTH_2118654	7	4	3	1	0	1	5	5	0	1	1	1	3	5	1	2	0	4	3	4	5	3	0	0	12	17	29	8	0	7	2	17	15	12	2	7	15	13	13	7	0	8	10	15	15	5	1	2
MYCTH_2118655	4	2	2	5	0	0	2	1	1	4	2	3	3	2	1	4	0	4	4	7	8	10	0	1	26	8	11	11	6	23	11	9	15	5	2	11	22	14	14	6	2	11	8	5	22	6	4	6
MYCTH_2118656	0	0	0	1	1	1	1	1	0	5	0	0	1	2	4	1	0	3	1	0	2	0	0	0	3	7	3	3	6	1	0	0	4	1	0	1	4	2	4	3	0	1	2	2	9	1	0	1
MYCTH_2118664	0	0	0	0	0	0	0	0	1	0	0	0	0	0	0	0	0	0	0	0	0	2	2	0	7	3	0	1	0	6	0	0	0	9	1	2	2	5	2	1	0	2	1	2	3	0	0	3
MYCTH_2118668	6	6	11	7	3	5	5	8	6	9	2	7	11	7	25	20	2	12	13	20	20	28	7	5	30	16	86	59	39	37	30	27	49	40	34	80	68	51	35	60	31	45	45	21	78	27	45	24
MYCTH_2118714	77	119	138	149	81	156	78	141	127	144	111	126	131	234	241	293	67	155	173	263	330	363	174	106	757	475	918	686	432	587	583	731	1102	735	443	1023	785	638	453	426	498	840	455	318	858	189	761	406
MYCTH_2118744	8	4	5	9	0	11	2	5	13	12	3	11	13	7	14	36	1	11	9	9	24	29	4	7	19	17	40	36	1	50	14	8	6	11	8	62	26	22	27	40	3	38	16	12	65	17	6	26
MYCTH_2118751	4	13	13	14	7	10	7	8	7	9	13	7	11	10	15	25	6	11	11	11	23	15	17	5	22	10	7	37	15	22	1	6	25	31	28	42	76	46	52	25	15	24	67	29	82	29	37	12
MYCTH_2118764	2	4	2	1	1	6	4	3	0	3	0	1	3	6	7	9	0	0	4	2	9	7	0	2	18	21	7	17	3	6	24	4	8	5	7	11	15	4	14	12	7	15	7	2	15	3	14	9
MYCTH_2118765	1	0	3	1	0	0	1	2	1	0	3	1	3	2	3	2	1	1	3	4	6	8	1	2	11	4	12	11	4	1	8	13	39	29	2	6	5	11	9	1	2	14	2	6	13	1	9	1
MYCTH_2118778	3	2	3	3	0	1	0	2	2	0	0	1	2	0	2	2	0	2	2	4	2	10	0	2	0	0	0	1	4	0	0	12	0	0	2	3	3	1	0	1	0	1	4	0	4	2	5	0
MYCTH_2118780	48	107	84	102	160	121	66	88	58	113	191	95	133	116	51	79	104	115	121	130	50	113	310	52	501	262	208	162	858	379	395	242	216	165	849	462	431	257	183	152	868	420	185	162	410	100	1207	209
MYCTH_2118798	1	2	1	0	0	0	0	0	0	0	0	0	0	0	0	0	0	0	1	0	1	0	1	0	2	0	2	0	0	0	0	1	0	0	0	1	2	1	5	0	2	0	4	0	6	0	5	0
MYCTH_2118800	0	0	0	0	0	0	0	0	0	0	0	0	0	0	0	0	0	0	0	0	0	0	0	0	0	0	0	0	0	0	0	0	0	0	0	0	0	1	0	0	0	0	0	0	0	0	0	0
MYCTH_2118844	32	70	45	54	0	7	60	54	45	61	1	5	278	148	50	148	0	4	271	148	81	133	1	3	111	57	81	42	0	9	29	37	23	21	2	6	190	135	71	67	0	4	65	96	114	20	4	6
MYCTH_2118845	11	14	7	10	0	7	38	30	8	27	0	2	132	31	9	29	0	2	82	42	8	14	1	3	193	29	147	65	22	25	71	64	34	21	14	37	290	210	118	103	15	44	94	105	185	58	13	24
MYCTH_2118950	1	0	5	1	4	1	1	1	0	3	5	2	2	7	3	9	1	1	4	4	5	10	7	4	20	1	2	10	21	15	2	5	2	2	15	7	13	12	6	5	11	14	10	4	6	1	19	1
MYCTH_2119011	137	170	204	265	119	280	256	127	129	155	122	194	208	131	138	77	61	421	255	158	98	80	187	140	288	135	161	99	307	409	204	180	115	45	318	983	2071	668	626	1292	330	1671	450	92	408	193	406	387
MYCTH_2119021	38	37	45	34	66	50	36	48	27	42	54	35	77	74	64	51	31	59	72	75	105	64	70	20	99	84	83	58	180	102	77	101	131	64	123	98	202	140	82	124	139	135	115	73	199	53	156	65
MYCTH_2119125	376	491	328	406	629	486	369	330	287	489	565	361	295	252	300	282	292	546	337	333	374	467	645	256	528	164	296	383	655	754	453	229	345	295	737	826	865	1031	319	484	545	776	573	545	708	270	1069	393
MYCTH_2119140	121	115	130	217	148	178	131	151	160	189	175	157	247	165	106	151	96	228	306	188	114	170	254	103	1373	461	664	797	747	989	1351	707	609	655	777	953	2016	993	552	908	563	1211	1003	495	1051	454	1273	726
MYCTH_2119212	19	25	30	25	12	33	26	23	22	35	20	34	63	53	65	95	14	52	67	80	73	87	39	30	232	98	177	203	48	94	97	123	177	156	41	190	234	128	89	104	82	143	124	101	233	51	67	54
MYCTH_2119272	759	1327	1301	1352	113	1162	998	1417	1329	1534	140	1049	2156	3150	2695	2783	59	1555	2937	5055	5126	4089	187	763	15999	7309	10654	7772	473	4243	11546	12005	11632	8168	575	7070	7312	6338	4693	5429	510	6094	4139	3491	10720	2975	739	3227
MYCTH_2119294	90	75	80	185	123	216	104	95	119	207	126	200	124	28	23	42	75	262	95	30	20	38	242	108	334	89	119	102	386	741	269	72	115	116	567	870	735	221	157	890	429	1465	301	100	320	436	836	527
MYCTH_2119394	29	50	60	142	0	69	42	46	86	127	1	78	22	5	21	23	2	105	13	10	13	37	3	38	76	30	107	142	5	320	20	35	75	34	8	205	354	251	158	293	3	409	108	62	236	140	5	102
MYCTH_2119403	73	217	110	158	117	166	102	172	79	202	152	130	153	455	243	275	93	190	245	507	306	284	225	74	1410	411	583	758	492	344	2160	444	694	497	508	425	517	646	228	484	366	588	298	516	603	204	702	237
MYCTH_2119434	195	290	345	562	496	538	207	256	295	519	477	423	193	237	341	458	252	597	218	245	258	450	676	283	1077	616	1522	1680	2534	2281	810	729	1054	1192	2332	2930	1823	1131	966	1788	2272	2586	1232	475	1917	819	3467	1435
MYCTH_2119441	155	164	94	71	33	137	158	135	96	103	30	121	256	107	145	249	20	123	285	207	242	355	63	66	68	59	40	58	61	34	31	63	50	19	50	80	526	189	93	103	33	119	345	97	157	43	65	45
MYCTH_2119446	0	5	2	3	1	2	4	3	1	2	0	0	4	0	0	1	0	0	1	2	1	0	0	1	3	3	0	12	7	0	4	0	6	3	6	13	30	15	8	5	2	6	9	4	13	3	9	0
MYCTH_2119478	18	9	12	17	23	10	18	19	10	12	21	18	30	15	4	8	13	16	20	20	5	9	32	11	32	11	6	15	34	18	46	29	13	20	43	74	113	25	20	26	51	74	64	28	36	13	82	31
MYCTH_2119528	70	96	109	145	85	148	104	114	108	147	126	102	114	129	167	201	73	139	128	143	186	234	234	84	358	211	277	237	211	311	288	231	261	244	211	358	421	243	160	235	243	282	205	151	332	116	363	159
MYCTH_2119589	0	0	0	1	0	0	0	1	0	1	0	1	0	0	2	0	1	1	0	0	0	0	2	0	9	3	15	3	0	21	5	0	9	3	2	11	3	4	6	1	0	7	1	3	14	1	11	8
MYCTH_2119593	114	63	36	35	10	37	74	46	40	54	12	26	25	28	20	47	2	36	30	31	64	46	16	10	114	27	93	55	13	55	32	28	106	69	19	64	397	130	60	91	27	75	210	74	145	29	28	21
MYCTH_2119594	56	30	30	42	188	58	43	43	31	47	206	43	84	48	38	46	130	56	105	109	121	75	285	32	119	49	136	77	266	56	82	85	111	53	292	109	205	96	63	63	249	118	106	34	111	29	502	62
MYCTH_2119667	15	98	184	63	1	72	32	81	177	74	1	44	179	1519	2519	2387	0	87	223	1636	1983	2068	4	45	1173	2182	4597	2765	5	189	475	2716	3875	2446	4	264	277	405	531	252	0	282	179	250	1794	133	14	174
MYCTH_2119688	906	1422	1336	1226	2996	1594	1134	1228	965	1012	2754	1055	2170	4017	2360	2469	1319	1389	3307	5591	3198	2960	4607	745	10602	6435	8045	5592	12452	4669	9762	11667	10345	6592	12143	9160	8449	6394	5703	4675	10862	8279	4661	3425	12389	2329	17731	4858
MYCTH_2119714	291	234	302	437	524	482	237	208	286	508	491	280	211	194	346	384	289	494	294	257	384	657	911	239	171	144	274	180	322	269	74	71	153	112	249	261	252	160	76	151	418	381	151	53	193	118	367	132
MYCTH_2119721	1	2	1	7	0	1	0	1	3	2	1	0	1	0	2	4	1	1	4	1	0	4	0	0	1	0	1	0	0	0	2	2	1	0	1	5	19	9	12	25	0	6	7	2	21	10	1	1
MYCTH_2119730	57	97	122	131	34	143	53	80	117	140	33	94	113	138	173	217	21	116	142	198	236	260	48	59	284	193	472	382	128	345	288	401	417	376	75	447	513	313	310	334	94	439	282	209	564	126	147	239
MYCTH_2119779	164	218	233	449	426	455	171	209	268	465	462	327	264	289	230	296	221	393	314	297	263	370	661	231	1092	528	898	675	1820	1446	820	817	1013	684	1670	1995	1432	851	806	937	1595	1913	792	480	1592	593	2386	925
MYCTH_2119794	1	1	2	2	21	2	1	0	1	3	12	3	1	0	0	4	7	1	2	0	0	0	28	2	16	13	14	2	102	4	7	8	3	11	72	16	20	14	9	5	109	20	13	10	17	0	151	8
MYCTH_2119798	0	0	0	1	0	0	0	0	0	0	0	0	0	0	0	0	0	0	0	0	0	0	0	0	0	0	0	0	0	0	0	0	0	0	0	1	1	0	2	0	0	0	0	0	0	0	0	3
MYCTH_2119814	0	1	0	0	0	1	0	0	1	0	0	0	4	2	4	11	0	1	2	6	15	19	0	0	0	0	0	0	0	4	0	5	1	1	0	1	4	4	3	1	0	1	3	1	1	2	0	0
MYCTH_2119829	0	0	0	0	0	0	0	0	0	0	0	0	0	0	1	0	0	0	0	0	0	0	0	0	0	0	0	0	0	0	0	1	2	3	0	0	4	2	0	1	0	0	1	0	0	0	1	0
MYCTH_2119852	11	2	6	16	3	12	4	6	18	23	1	4	24	4	4	13	0	1	43	7	12	34	0	0	1	5	11	1	8	0	6	4	6	5	1	4	17	8	3	2	14	4	11	5	26	10	1	2
MYCTH_2119855	122	88	55	49	38	41	64	62	37	55	37	26	54	67	70	59	24	57	57	52	76	72	68	32	148	88	244	163	169	123	152	142	212	136	195	276	1112	549	171	228	110	252	738	197	368	118	219	103
MYCTH_2119902	2	0	1	3	0	1	1	2	0	1	0	1	4	3	2	4	0	3	1	4	2	1	1	0	9	1	9	7	2	14	1	9	19	1	0	13	11	10	9	8	0	4	2	3	11	1	7	5
MYCTH_2119925	314	383	255	272	118	287	216	219	153	245	150	255	671	621	653	686	91	443	753	834	719	668	229	186	736	429	703	475	213	420	769	842	736	641	205	755	1069	653	331	340	167	473	567	336	567	174	290	232
MYCTH_2119965	98	101	125	156	172	211	99	89	112	136	175	154	189	185	179	145	106	253	207	252	185	198	215	85	467	163	353	227	575	546	422	287	346	180	574	759	676	574	432	502	486	663	267	193	652	191	726	280
MYCTH_2120042	60	121	120	187	93	155	68	85	112	192	138	137	102	116	207	241	68	163	99	139	174	272	223	103	269	166	478	508	325	357	182	219	394	460	317	502	430	240	222	306	281	508	300	144	583	160	466	240
MYCTH_2120116	0	1	2	1	0	1	2	0	0	3	2	1	0	1	0	2	0	1	0	0	1	1	3	0	13	6	0	2	5	2	2	4	8	11	9	5	8	5	4	2	3	3	11	2	10	1	9	0
MYCTH_2120123	66	53	48	63	63	78	54	55	44	80	52	63	77	107	134	187	47	88	85	152	205	233	88	32	127	68	130	131	79	53	94	90	146	162	80	115	114	81	52	82	102	90	76	44	158	32	81	63
MYCTH_2120158	0	1	2	1	1	2	0	2	1	2	1	2	0	0	0	1	1	2	1	0	1	2	2	2	1	4	2	0	2	0	2	0	1	0	7	1	2	3	0	11	14	13	4	3	4	5	7	2
MYCTH_2120170	157	203	257	408	230	316	194	193	220	462	253	268	171	127	243	288	152	436	180	152	197	276	466	178	617	208	630	681	902	995	512	293	648	650	964	1229	1380	1032	781	1400	845	1659	842	370	1567	666	1533	740
MYCTH_2120237	88	140	145	172	102	175	95	105	136	170	167	158	181	297	326	330	87	223	190	367	435	410	241	108	276	187	308	229	203	196	144	195	419	197	182	362	245	215	164	220	171	329	125	93	336	88	275	147
MYCTH_2120346	0	2	0	0	0	5	1	3	0	2	1	9	2	1	1	2	0	4	0	0	0	1	2	0	7	8	5	0	0	1	11	3	6	0	2	5	6	3	2	2	0	21	2	0	3	1	0	4
MYCTH_2120425	1	0	0	0	0	0	0	0	1	0	0	1	0	1	0	0	0	1	0	3	0	0	0	0	0	0	0	2	0	0	2	0	6	3	2	2	0	0	0	0	3	0	1	0	1	0	0	0
MYCTH_2120439	38	25	34	30	13	64	35	21	42	43	17	41	58	76	67	66	11	63	65	91	84	79	30	15	58	38	53	54	40	63	59	78	104	106	45	120	106	61	44	34	21	72	47	21	81	13	29	43
MYCTH_2120441	22	46	34	48	14	44	25	27	51	45	12	22	56	56	63	70	8	33	84	127	82	95	27	16	200	117	226	198	48	96	198	190	241	127	59	164	341	193	76	76	31	159	145	94	191	40	79	41
MYCTH_2120482	0	3	9	5	0	6	1	1	8	8	1	2	7	15	29	42	0	5	2	7	29	32	0	5	19	13	94	42	2	1	28	32	81	73	0	6	14	9	11	16	0	16	11	8	94	16	3	17
MYCTH_2120489	0	1	0	0	1	0	0	0	0	2	0	0	0	1	0	0	0	0	0	0	0	0	0	0	0	0	0	0	1	0	0	1	3	5	0	1	0	2	0	1	0	0	0	0	0	0	1	0
MYCTH_2120491	3	3	2	1	0	0	2	1	3	3	1	0	0	3	1	2	2	0	1	1	1	2	1	0	3	0	3	5	0	2	0	0	0	3	5	1	3	8	1	4	3	4	4	1	2	0	1	2
MYCTH_2120498	1	0	0	0	0	0	0	1	0	0	0	0	1	2	0	0	0	0	0	2	1	2	1	0	2	0	1	0	0	0	0	0	0	0	0	0	0	1	2	0	0	1	0	2	0	0	0	0
MYCTH_2120499	0	0	0	0	0	0	0	0	1	1	0	1	0	7	13	10	0	1	0	1	0	0	0	0	0	6	11	20	0	2	2	2	15	21	5	7	11	20	16	5	0	18	19	4	36	15	1	8
MYCTH_2120504	1	0	0	0	0	0	0	0	0	0	1	0	0	0	0	0	0	0	0	0	0	0	0	0	0	0	0	0	3	0	0	0	0	0	0	2	2	2	0	0	0	0	0	0	4	0	0	2
MYCTH_2120525	12	17	11	11	3	8	2	8	16	8	4	6	9	3	3	10	2	6	10	6	6	11	10	1	33	11	25	26	8	52	25	39	61	31	18	62	103	56	65	44	14	66	88	32	111	25	48	33
MYCTH_2120747	130	138	112	155	150	185	139	110	97	148	149	130	205	181	237	262	104	206	218	261	241	264	218	101	297	124	201	222	198	152	220	245	276	207	207	403	540	294	141	170	155	314	334	163	355	72	276	172
MYCTH_2120748	17	20	51	41	34	42	16	17	41	39	28	33	30	30	25	44	18	40	26	30	36	57	49	29	93	51	89	118	89	110	113	25	59	69	103	136	78	76	47	70	86	81	59	35	229	27	109	41
MYCTH_2120753	54	157	109	155	16	115	81	180	170	155	23	112	235	540	1518	2537	10	115	257	622	1557	2061	59	59	1873	1319	6266	5713	64	439	1872	2167	4991	6411	93	1119	794	605	521	565	54	817	434	371	1126	276	148	403
MYCTH_2120773	75	116	95	70	20	92	113	125	74	51	24	66	401	225	44	71	5	115	521	305	115	176	28	72	1585	474	363	382	91	1105	928	681	289	204	104	1200	2495	1493	527	531	102	884	934	607	689	157	121	399
MYCTH_2120781	20	19	71	161	95	118	10	34	67	191	108	73	13	25	66	136	80	180	19	20	62	141	248	85	81	37	138	169	264	298	28	45	113	131	293	506	86	75	118	311	304	367	82	25	271	200	449	200
MYCTH_2120853	198	282	280	412	315	483	236	284	295	416	311	291	252	192	197	240	179	415	306	242	225	300	462	221	396	193	249	306	383	501	284	203	271	198	423	780	653	402	221	410	396	670	343	164	431	238	589	336
MYCTH_2120854	193	257	250	325	269	658	241	226	202	292	293	518	383	467	375	378	133	878	536	683	524	511	376	442	796	336	520	413	279	951	583	560	640	352	317	1410	557	441	239	350	304	1171	340	218	498	172	440	605
MYCTH_2120908	0	0	0	0	0	0	0	0	0	0	0	0	0	0	0	0	0	0	0	0	0	0	0	0	0	0	0	0	0	0	0	0	0	0	0	0	0	1	0	0	1	0	0	0	0	0	0	0
MYCTH_2120909	5	6	1	4	3	4	1	3	2	2	3	3	0	2	6	14	1	7	6	11	12	14	3	0	4	6	13	6	7	0	3	11	20	9	6	5	8	6	13	2	0	11	2	7	14	5	2	3
MYCTH_2120910	3	2	6	4	5	6	3	1	7	3	5	3	6	4	5	9	2	4	4	8	3	7	4	1	16	4	5	16	4	6	6	7	11	7	13	11	11	15	6	7	16	15	13	11	13	5	11	5
MYCTH_2120970	25	77	91	132	12	64	24	52	77	89	32	35	44	93	150	143	20	46	64	93	86	163	41	18	263	180	423	301	132	242	176	240	346	222	155	276	452	366	227	314	130	313	208	123	450	134	238	145
MYCTH_2120988	0	4	5	12	1	6	3	8	6	7	4	6	1	5	8	8	2	7	6	5	3	5	11	4	23	10	15	17	23	15	27	45	20	9	13	38	32	23	28	14	11	35	10	9	42	18	24	11
MYCTH_2121009	6	11	15	30	0	59	4	9	9	41	0	50	19	11	8	19	1	74	10	8	6	15	0	13	19	9	21	24	0	231	34	20	12	11	4	222	98	29	56	81	0	231	32	17	91	32	1	149
MYCTH_2121074	43	48	53	69	61	52	46	46	51	68	55	38	48	64	86	86	31	59	46	55	72	101	84	38	65	82	175	93	105	59	51	44	129	117	93	85	132	62	61	61	120	79	62	62	130	40	114	58
MYCTH_2121095	6	6	11	19	2	8	4	4	4	8	3	7	4	6	16	18	1	8	12	18	22	17	12	1	34	18	52	43	32	7	15	21	51	25	20	17	23	23	21	27	44	30	22	13	39	8	24	10
MYCTH_2121130	10	14	5	3	5	7	17	9	4	3	7	10	15	17	5	9	2	13	21	17	7	12	7	4	126	28	58	71	13	1	179	30	34	52	21	34	80	41	7	12	37	50	53	24	14	11	27	17
MYCTH_2121166	6	6	1	6	1	8	4	3	2	6	2	2	7	2	3	9	1	7	6	8	5	10	7	2	18	9	9	12	4	13	0	2	8	28	8	14	19	10	8	11	3	14	5	4	13	5	15	7
MYCTH_2121249	47	39	87	215	114	169	42	41	93	202	100	92	25	25	65	135	65	133	26	25	46	150	210	104	233	146	428	516	815	847	152	95	232	364	799	1112	558	240	337	637	979	1056	422	104	604	341	1346	587
MYCTH_2121306	237	343	354	474	278	432	309	400	361	487	284	284	403	451	453	569	155	392	605	591	471	747	453	210	923	442	897	786	527	738	733	727	778	651	548	1127	1598	841	494	762	539	990	740	442	892	349	782	448
MYCTH_2121324	13	14	9	8	10	7	7	4	7	12	13	7	18	17	17	13	6	10	24	21	18	23	16	6	76	52	64	58	50	55	53	72	46	34	48	63	105	57	24	25	25	52	78	34	48	10	68	21
MYCTH_2121336	2	2	4	8	2	11	7	3	4	7	5	6	7	4	5	9	1	9	3	2	12	13	4	5	25	8	13	11	1	18	1	4	7	1	7	25	20	13	6	17	9	20	5	3	13	8	14	10
MYCTH_2121350	78	64	92	149	71	127	65	50	96	131	93	88	153	142	69	156	34	142	154	191	95	185	169	79	152	37	64	68	59	85	89	67	55	43	71	122	111	54	39	58	94	180	55	44	149	39	102	79
MYCTH_2121442	67	61	69	95	98	99	66	46	71	95	80	91	74	85	119	95	54	111	76	93	103	151	164	47	254	142	329	238	304	290	166	224	308	205	313	469	470	284	234	253	234	439	273	124	382	136	429	174
MYCTH_2121454	5	9	4	0	2	1	3	9	3	4	0	0	2	6	6	3	0	2	4	4	9	6	0	1	25	19	37	6	7	8	7	17	9	3	3	2	11	4	0	6	1	8	8	9	7	1	8	2
MYCTH_2121463	18	38	30	25	14	36	14	29	29	32	17	30	31	60	105	112	12	29	37	79	92	127	9	15	50	14	58	56	22	7	22	14	34	119	21	44	41	57	25	22	4	36	43	25	42	11	30	13
MYCTH_2121561	397	460	384	341	358	351	450	460	311	404	376	302	489	469	329	367	219	455	578	545	471	553	549	235	1512	567	1166	763	929	952	964	910	861	658	994	1241	2162	1203	846	936	861	1192	1101	584	1510	415	1470	629
MYCTH_2121672	11	11	7	21	27	39	30	27	7	17	37	20	45	15	3	5	22	26	44	34	1	2	59	21	386	118	34	21	325	343	295	247	29	33	339	545	635	377	25	148	363	436	359	181	54	78	498	270
MYCTH_2121685	37	38	38	45	31	66	31	35	30	50	18	52	46	30	83	106	15	64	43	56	99	82	34	37	103	63	191	161	66	123	83	88	172	108	69	209	268	186	80	76	42	170	163	72	188	35	106	75
MYCTH_2121696	2	1	0	1	0	1	0	0	0	1	0	1	0	0	0	0	1	3	0	1	0	0	2	0	2	2	1	0	0	4	3	0	0	0	2	1	3	3	1	0	1	2	1	1	1	1	10	1
MYCTH_2121737	1051	2607	1216	1614	24	617	1291	2538	1026	2145	53	577	884	443	291	497	31	908	1019	712	553	754	117	443	2132	805	1403	1552	157	2268	1517	1167	1229	1075	166	1823	14676	12076	3720	4050	148	2708	11906	8171	8903	3010	281	1709
MYCTH_2121768	10	11	12	29	22	15	7	5	10	27	27	9	7	12	33	39	14	16	6	13	23	58	57	11	18	8	54	89	115	47	29	35	69	98	124	61	73	44	26	51	98	65	35	43	80	21	208	41
MYCTH_2121801	1	1	1	4	0	0	0	0	0	2	0	0	0	0	2	2	1	1	1	4	1	3	1	1	2	0	11	3	1	1	1	12	4	1	0	8	2	1	2	0	0	17	3	0	3	0	0	1
MYCTH_2121898	0	0	0	0	0	0	0	0	0	0	0	0	0	0	0	0	0	0	0	0	0	0	0	0	0	0	0	0	0	0	0	0	0	0	0	0	1	0	0	0	0	0	0	0	0	0	0	0
MYCTH_2121938	451	1190	1727	2646	668	2018	481	1124	2141	2161	1094	1300	978	1744	1880	2266	510	1161	1277	2029	3278	2934	1892	834	13198	6545	10037	5949	7239	10017	9387	9340	13656	6451	7537	14120	8409	6871	8357	8462	7342	11539	3759	3327	16248	4367	11218	5804
MYCTH_2121946	0	1	0	0	0	1	0	0	0	0	0	1	1	0	7	16	0	1	1	7	8	12	1	0	3	3	5	4	0	0	0	2	2	2	0	0	0	3	1	1	0	4	2	1	2	0	5	1
MYCTH_2121955	184	221	225	351	494	328	166	147	215	317	456	240	207	249	272	280	231	355	187	227	232	366	509	185	636	294	691	645	1083	876	463	424	510	455	1208	1072	1210	585	450	806	1245	1167	736	221	786	368	1752	581
MYCTH_2122013	0	0	1	4	0	5	1	3	3	5	1	4	2	0	4	11	1	5	5	1	9	12	4	4	18	1	10	10	4	17	16	11	15	14	3	30	7	8	3	5	3	32	3	1	19	3	5	13
MYCTH_2122038	14	29	36	37	22	37	17	27	39	40	17	28	14	26	48	35	12	38	22	24	50	61	44	16	44	29	44	23	35	47	19	41	46	35	25	58	68	80	53	69	28	62	31	30	79	18	55	34
MYCTH_2122065	37	49	49	53	7	50	53	33	26	65	14	37	53	51	78	123	13	54	90	75	110	185	27	41	101	78	163	202	43	82	91	87	155	114	66	168	304	189	107	109	15	173	182	86	226	71	36	50
MYCTH_2122073	2754	1036	1842	6830	8782	5354	1415	917	2164	6253	7766	3391	1341	524	754	1213	4025	6321	1234	643	394	1434	11702	2914	2027	744	1639	1792	16025	8621	1537	826	880	1113	14694	12653	7066	2142	2098	8039	13782	11055	3453	626	3776	4358	20024	5557
MYCTH_2122076	1	7	3	3	1	4	1	5	6	5	1	0	1	4	5	5	1	2	3	7	6	9	4	3	34	14	37	52	30	33	23	76	60	97	27	22	51	42	31	23	29	30	40	32	75	16	32	28
MYCTH_2122102	85	91	84	191	125	143	75	71	88	168	149	93	69	92	102	90	82	202	101	103	78	96	239	75	166	136	188	114	316	296	114	146	132	118	309	366	388	272	125	313	367	442	215	87	264	116	570	173
MYCTH_2122104	2	15	15	7	2	9	11	12	11	4	4	7	25	38	32	29	4	5	39	48	63	46	14	2	24	18	28	11	6	6	15	18	33	12	8	13	15	21	10	2	1	15	3	10	24	2	10	5
MYCTH_2122106	22	33	37	33	4	34	25	13	33	33	7	27	63	53	91	104	1	42	35	62	79	100	5	14	104	94	166	161	14	133	117	128	169	199	16	199	182	132	101	104	12	155	73	31	110	48	20	40
MYCTH_2122159	345	576	756	983	441	962	411	588	806	788	454	602	592	1132	794	921	198	905	768	1388	1074	1188	752	459	3861	2003	3765	2864	3753	5590	3390	3532	3965	3005	3828	9224	5938	3804	3525	5163	3449	7045	3191	1772	6832	2546	5834	3764
MYCTH_2122175	10	15	21	16	4	14	13	11	18	22	2	10	27	46	28	45	1	14	39	71	50	52	8	11	84	27	72	83	7	45	31	38	80	55	16	48	62	36	38	24	2	39	24	25	39	9	25	14
MYCTH_2122196	3	6	1	2	2	4	3	5	4	4	1	5	7	10	6	18	0	1	6	10	5	15	3	0	40	41	67	59	37	24	55	23	45	60	29	53	52	50	25	36	17	83	56	31	63	7	45	28
MYCTH_2122199	6	19	12	12	6	15	11	31	17	3	7	5	16	24	11	10	11	9	14	18	23	22	18	2	90	92	86	53	65	52	39	93	82	49	41	42	131	136	37	24	60	69	111	73	109	15	80	30
MYCTH_2122204	73	100	84	125	68	107	88	118	83	112	90	75	172	161	107	198	38	130	244	221	194	213	103	74	398	129	204	325	189	247	336	224	280	243	149	442	608	326	181	273	163	369	301	182	330	133	296	173
MYCTH_2122256	332	438	427	513	268	389	486	370	348	425	297	219	271	182	164	276	129	262	364	268	218	424	434	170	1828	835	1278	1086	1815	2145	1236	782	1019	808	1905	2637	6065	2863	1232	1813	2072	2210	3427	1060	1947	764	2706	1134
MYCTH_2122366	0	4	2	2	0	2	2	1	3	2	1	1	5	3	6	8	0	5	3	10	9	6	2	0	34	34	65	60	18	29	13	47	35	45	23	20	31	39	17	5	7	4	28	16	32	6	18	7
MYCTH_2122496	50	75	69	103	58	97	42	70	49	97	88	61	61	75	80	105	43	109	72	94	93	161	129	54	117	61	48	89	85	58	55	54	113	79	110	118	153	102	53	87	99	218	92	55	112	50	146	54
MYCTH_2122524	0	0	0	0	0	0	0	0	0	0	0	0	0	0	0	0	0	0	0	0	0	0	0	0	0	0	0	0	0	0	0	0	0	0	0	0	2	3	0	0	0	0	2	2	3	0	0	0
MYCTH_2122535	2	2	1	0	1	5	0	2	4	1	1	0	2	0	0	5	1	0	2	4	4	5	0	3	9	6	18	24	10	7	6	13	16	22	13	19	14	11	7	5	4	24	8	9	24	7	19	12
MYCTH_2122542	0	0	0	1	0	0	0	1	0	0	0	0	0	2	0	0	0	0	2	0	0	2	1	0	3	3	6	2	1	1	0	8	1	5	3	0	11	8	6	6	0	3	2	2	8	1	5	4
MYCTH_2122561	6	61	68	56	0	0	13	47	62	66	1	0	3	2	0	3	0	0	0	0	0	0	1	0	3	3	2	9	0	0	11	0	5	5	4	1	70	372	224	87	0	0	134	249	576	90	3	5
MYCTH_2122575	0	2	0	0	3	0	1	3	0	0	1	0	2	1	0	0	0	0	1	1	0	1	1	0	7	8	11	0	4	1	1	3	6	1	6	2	8	11	2	3	5	9	3	6	3	2	9	1
MYCTH_2122605	213	166	218	1317	663	434	128	124	200	1350	750	326	84	123	144	138	372	485	85	134	96	170	1221	216	351	187	371	369	3288	1511	296	204	325	305	3186	2080	1508	625	602	2238	2652	2046	1002	466	1468	1560	4572	1026
MYCTH_2122609	1	1	0	0	2	0	0	1	0	2	2	0	0	1	0	0	0	1	1	0	0	1	4	2	0	0	0	0	0	0	0	0	0	0	3	2	61	12	15	13	0	43	5	3	1	0	4	0
MYCTH_2122612	6	2	4	5	9	5	3	4	0	2	10	4	4	6	4	9	4	4	8	11	23	12	13	4	13	0	14	9	16	0	11	12	11	20	15	13	9	13	5	4	16	11	14	2	8	4	16	4
MYCTH_2122615	14	16	26	33	24	102	20	23	32	31	19	74	41	57	47	69	13	81	47	76	68	72	38	33	173	110	168	152	83	212	163	188	234	140	98	485	146	138	103	128	75	410	80	97	287	67	146	267
MYCTH_2122625	35	109	40	42	37	66	81	94	34	37	35	50	109	270	87	117	18	59	206	332	117	138	45	24	627	117	167	168	69	121	685	219	121	244	89	120	212	212	61	50	73	135	135	183	134	25	109	54
MYCTH_2122631	1	0	1	0	0	0	1	0	0	0	0	0	0	0	0	0	0	0	0	0	0	0	0	0	0	1	6	0	0	0	3	0	26	3	3	6	2	2	2	2	2	10	3	1	5	1	4	1
MYCTH_2122637	308	657	532	420	727	382	321	422	363	348	789	273	477	1486	1293	468	419	623	578	1412	921	580	1118	259	2241	1515	1427	840	1777	883	1336	1873	1925	968	1739	1444	1944	2151	1200	1920	1625	1726	798	796	2995	703	2911	717
MYCTH_2122648	0	0	0	0	0	0	0	0	0	0	0	0	0	0	0	2	0	0	0	0	0	1	0	0	3	0	1	0	0	0	1	0	4	0	1	0	2	0	0	1	0	0	1	0	0	0	0	0
MYCTH_2122680	22	27	14	29	41	46	22	34	3	28	69	36	88	69	40	37	23	62	80	71	21	27	73	15	317	100	56	78	139	191	279	253	75	42	196	302	388	213	30	103	202	273	203	111	108	53	335	143
MYCTH_2122687	3	1	6	8	6	7	5	4	5	13	4	4	6	3	9	5	3	6	9	8	7	7	5	2	5	11	18	13	4	11	23	10	9	6	9	14	24	23	17	11	4	13	16	7	16	7	13	6
MYCTH_2122693	2	11	13	5	5	8	5	7	4	2	1	9	10	10	20	23	3	4	11	13	26	21	3	6	20	7	26	21	11	21	4	5	15	16	5	24	32	19	3	5	9	15	18	8	12	3	15	7
MYCTH_2122709	17	40	24	24	8	17	26	28	19	31	6	26	27	18	22	32	3	24	12	35	28	26	10	13	10	13	9	16	4	4	24	15	14	14	7	18	33	46	35	29	10	21	17	28	61	10	11	2
MYCTH_2122713	2	0	1	3	2	1	0	2	1	3	5	3	4	2	1	1	2	7	0	1	0	0	4	4	22	0	3	0	17	13	2	0	1	0	9	9	9	4	0	2	15	18	3	1	2	0	6	8
MYCTH_2122766	176	294	306	309	148	390	251	304	284	332	215	330	364	535	742	467	132	375	410	625	558	550	347	189	2014	1153	2209	1602	895	1384	1351	1340	1887	1389	896	1619	2132	2055	1061	1491	641	2074	1290	880	2406	775	1282	1020
MYCTH_2122809	29	22	5	15	7	30	24	17	11	14	15	7	48	62	75	55	8	21	59	90	124	102	12	7	154	112	204	135	17	61	74	83	146	114	21	84	75	46	10	22	21	48	57	28	55	18	21	43
MYCTH_2122835	172	145	200	233	178	251	175	131	161	223	182	175	249	258	433	466	137	332	277	393	626	642	273	131	468	244	662	431	340	479	357	334	621	495	359	694	734	504	410	452	316	631	385	221	800	213	515	290
MYCTH_2122870	6	12	9	10	13	15	3	7	5	10	6	8	12	14	15	17	3	25	19	16	16	29	11	8	52	63	50	46	37	31	45	41	63	33	29	58	49	31	43	21	24	56	30	30	60	19	30	21
MYCTH_2122970	0	0	0	0	0	0	1	1	0	1	0	0	1	1	0	1	0	0	1	1	1	1	0	0	6	1	3	2	2	0	1	0	3	9	1	1	2	2	2	5	1	2	2	1	7	1	2	0
MYCTH_2123045	1	2	3	5	2	2	2	2	2	0	0	1	1	1	2	3	0	2	0	0	7	6	1	4	3	1	13	30	1	1	0	0	12	2	2	3	6	7	5	6	7	7	2	0	12	3	7	3
MYCTH_2123079	644	727	653	1216	1633	1143	629	716	562	1321	1659	938	858	944	857	721	988	1262	830	1060	973	1050	2248	573	1460	755	1121	906	2676	1535	1051	807	1056	733	2775	2362	1859	1296	748	1482	2235	2075	1025	670	1710	698	3855	1064
MYCTH_2123119	10	12	9	12	9	15	3	6	12	11	11	13	17	4	15	11	7	10	11	10	9	22	22	3	26	22	22	22	27	13	19	16	42	20	29	27	40	21	10	23	12	41	29	13	29	2	43	14
MYCTH_2123181	2	2	6	8	5	2	1	6	2	5	6	7	7	8	7	16	0	9	4	2	13	10	10	3	26	31	43	63	20	26	30	24	48	40	20	37	55	53	29	28	16	36	32	20	49	20	31	38
MYCTH_2123212	0	2	0	0	0	0	0	0	0	1	0	0	0	0	0	1	1	0	0	0	1	1	2	1	0	0	5	4	5	0	0	2	3	0	5	1	0	2	0	2	0	2	2	0	0	0	1	0
MYCTH_2123216	2	2	3	2	0	1	0	0	0	0	0	0	1	2	1	3	0	0	2	3	2	6	0	0	6	1	16	3	2	4	1	2	1	2	2	9	17	12	3	9	0	7	10	5	19	2	0	4
MYCTH_2123217	0	1	2	0	1	0	1	2	5	3	2	0	1	1	5	3	0	0	0	5	2	1	1	2	6	0	3	3	0	5	8	0	0	0	2	4	13	5	4	9	0	5	4	1	9	2	0	2
MYCTH_2123230	237	431	419	460	350	464	325	379	385	433	325	335	457	473	550	526	145	444	515	561	508	733	514	214	1528	821	1350	1341	1415	1495	1262	1341	1380	1252	1214	2621	2526	1990	1415	1821	1049	2080	1428	833	2574	779	1935	1056
MYCTH_2123265	1	0	1	0	1	0	0	0	1	0	0	0	0	0	2	4	3	0	2	1	3	0	8	0	4	17	28	38	17	2	6	36	25	13	16	3	8	4	3	1	16	5	1	3	3	1	17	3
MYCTH_2123273	61	68	57	55	52	79	53	76	45	58	52	59	86	44	51	60	26	75	82	107	59	75	86	39	201	156	213	141	89	174	99	126	175	158	112	208	402	217	97	134	144	174	223	92	286	52	170	98
MYCTH_2123297	20	39	19	19	9	8	18	23	18	19	13	14	16	27	21	29	5	14	24	25	30	35	20	6	84	77	70	98	39	49	99	74	74	109	52	88	217	177	55	59	44	119	131	91	120	31	71	55
MYCTH_2123303	16	40	28	44	9	45	28	43	41	50	33	37	34	43	50	63	15	36	32	47	46	72	48	24	205	176	291	235	134	226	197	128	173	200	129	258	334	219	148	164	82	299	177	124	309	83	241	126
MYCTH_2123311	3	3	1	1	0	0	0	0	3	2	0	0	2	0	0	1	0	1	0	0	3	2	1	1	7	1	19	9	0	4	14	2	4	17	5	7	26	19	3	6	2	10	13	4	4	2	6	0
MYCTH_2123347	30	28	26	42	18	40	35	29	14	44	45	35	53	24	54	77	22	50	78	49	78	61	52	26	98	62	103	124	103	80	51	63	91	109	113	180	173	125	56	94	86	166	95	47	114	53	141	81
MYCTH_2123382	1	3	0	2	1	2	5	1	0	10	3	1	3	2	8	18	1	4	2	10	10	11	2	1	8	1	21	1	5	0	7	16	22	16	10	13	21	18	8	17	4	18	11	11	46	5	13	4
MYCTH_2123392	4	7	10	6	0	13	2	9	6	12	3	13	10	12	17	11	1	10	12	11	25	18	5	3	23	23	23	11	5	10	6	21	65	20	3	21	36	20	24	23	3	14	29	20	32	5	7	17
MYCTH_2123395	2	5	3	4	1	8	5	3	2	11	3	4	8	10	17	11	5	10	7	8	9	20	1	3	6	13	26	7	7	9	6	0	13	11	5	20	22	6	8	7	4	15	17	10	15	3	10	8
MYCTH_2123398	81	121	97	144	143	175	91	126	70	138	198	153	144	124	124	125	107	216	108	166	163	167	299	81	282	205	411	411	362	267	230	187	410	270	419	520	426	409	128	256	379	632	396	236	360	100	641	219
MYCTH_2123414	1	0	0	0	0	0	0	0	0	1	0	0	1	0	1	0	0	1	1	0	0	1	0	0	0	0	2	0	0	0	4	0	0	0	1	3	8	5	1	4	7	2	4	0	3	1	0	1
MYCTH_2123451	21	44	18	26	76	21	25	22	22	21	65	24	33	32	12	30	28	49	32	43	26	32	103	14	178	42	60	78	176	98	195	99	88	86	249	176	292	121	64	98	213	223	149	76	143	55	291	79
MYCTH_2123458	2	2	4	6	2	2	4	2	1	4	0	1	2	5	3	2	1	7	3	1	7	11	3	2	5	6	5	1	1	0	0	0	2	1	3	4	4	0	0	6	4	0	0	0	1	0	6	0
MYCTH_2123495	0	1	2	2	0	0	0	1	0	0	1	0	0	1	2	1	0	1	0	1	1	0	2	0	4	2	3	3	7	0	8	0	9	4	2	2	8	2	4	8	4	14	3	6	6	2	6	1
MYCTH_2123512	250	493	286	305	202	312	311	417	254	318	269	232	611	1226	283	315	154	346	954	1408	399	466	472	185	1580	447	432	361	328	403	1777	628	405	309	274	549	765	511	273	288	280	372	336	471	632	170	416	221
MYCTH_2123530	0	1	1	1	0	1	0	0	0	0	0	0	0	1	3	3	0	0	0	1	0	3	0	0	2	0	1	0	0	0	1	1	5	0	0	2	4	1	0	2	0	0	3	1	0	0	0	0
MYCTH_2123570	1	2	1	0	3	1	0	1	1	2	6	0	0	3	7	6	5	2	0	4	4	6	10	2	11	12	3	14	9	6	1	1	2	4	19	4	14	4	6	7	17	5	1	2	10	4	34	7
MYCTH_2123653	6	4	1	2	3	4	2	3	2	3	0	2	4	2	4	6	0	4	2	3	10	6	3	1	9	0	24	25	3	0	6	18	19	5	0	11	19	9	8	2	0	5	4	2	9	3	4	4
MYCTH_2123684	408	590	535	575	465	449	433	589	462	653	494	449	580	502	572	554	276	655	624	627	492	707	658	266	2515	1252	1963	2089	1411	1652	1953	1606	2198	2009	1690	2401	5828	3780	1828	2671	1436	3839	3549	1907	4308	1594	2843	1565
MYCTH_2123711	7	5	4	10	9	6	6	2	7	5	5	6	10	11	5	8	5	7	4	6	5	6	7	6	3	0	7	1	9	8	1	0	4	0	6	4	10	12	8	8	14	11	10	6	15	2	10	15
MYCTH_2123876	40	67	46	64	39	46	51	51	47	63	41	48	100	111	77	109	24	78	100	176	122	119	73	42	576	295	487	413	145	242	456	414	507	337	185	397	523	344	205	208	186	346	255	225	485	80	280	177
MYCTH_2123911	330	695	414	474	191	236	389	504	298	503	235	241	443	397	525	561	132	285	515	536	432	629	447	130	811	472	823	740	732	653	742	661	898	694	791	1030	2813	2034	926	1197	675	926	1595	1053	1735	562	1178	444
MYCTH_2123928	2	2	2	4	0	2	0	1	1	1	1	1	1	1	3	6	1	3	3	3	2	3	2	1	6	15	17	6	4	4	9	6	13	9	1	8	12	6	9	5	7	4	3	1	10	3	5	2
MYCTH_2123955	10	6	6	9	1	11	8	5	8	23	0	9	12	4	15	11	0	18	9	7	17	8	0	4	5	4	1	0	1	3	1	8	5	7	0	3	20	7	5	7	0	9	13	12	14	3	2	1
MYCTH_2123970	20	41	35	37	5	28	9	9	29	35	8	11	11	16	22	26	3	28	16	21	31	49	9	6	33	33	65	70	20	49	41	26	80	56	22	73	43	97	59	52	17	44	61	50	133	34	34	24
MYCTH_2124049	702	615	435	557	575	693	593	536	464	500	561	501	663	511	499	465	334	784	731	714	581	619	989	353	1291	590	830	767	1370	1096	974	884	842	644	1220	1784	2619	1367	730	1153	1021	1420	1403	787	1454	572	1539	794
MYCTH_2124085	50	68	53	135	102	143	86	84	69	143	129	110	135	142	15	30	76	153	184	163	21	23	272	49	470	203	49	68	428	309	462	306	48	32	408	416	513	396	40	193	442	463	311	148	82	94	568	255
MYCTH_2124094	695	334	299	467	16	512	576	356	263	404	17	460	1876	647	126	165	14	734	2760	1681	312	345	24	356	888	411	443	473	135	2446	1284	2018	622	432	138	5111	21016	7234	3485	3085	104	4347	2453	3547	4822	1148	202	1375
MYCTH_2124155	7	13	26	38	31	28	10	15	37	54	23	17	3	20	50	69	15	26	5	24	42	77	30	7	25	65	203	275	129	151	39	69	181	159	120	191	103	123	117	169	149	190	60	47	229	63	230	49
MYCTH_2124177	105	114	186	307	204	234	143	117	197	294	234	182	144	110	179	209	138	278	150	140	179	239	386	154	347	144	313	202	765	772	126	199	261	171	732	980	584	266	281	581	642	798	242	111	534	272	1132	430
MYCTH_2124179	1	1	0	3	1	5	0	4	0	1	2	0	3	6	1	3	1	2	1	5	3	3	1	2	6	5	7	7	9	11	6	7	3	8	7	9	11	4	3	2	1	8	17	3	11	3	3	7
MYCTH_2124216	7	9	7	5	4	14	5	9	9	12	1	3	2	6	8	13	5	8	12	9	11	29	8	11	9	1	28	26	12	22	2	7	16	28	15	54	42	28	28	28	11	43	39	17	37	13	25	16
MYCTH_2124220	13	57	51	55	2	8	14	44	37	49	7	5	21	23	11	23	3	9	29	18	18	56	15	7	35	13	21	27	40	19	52	28	15	45	31	28	290	259	127	277	27	61	117	97	144	58	39	22
MYCTH_2124224	8	11	13	12	18	16	15	15	7	10	23	12	14	17	21	34	14	21	10	20	25	40	31	12	95	26	74	149	119	122	51	102	122	88	109	138	138	107	55	87	87	100	97	61	141	33	165	74
MYCTH_2124283	1	3	5	1	0	7	3	4	6	6	2	8	5	13	12	9	4	4	4	7	13	14	6	1	9	13	24	28	18	14	5	10	23	34	7	34	22	36	25	11	12	33	12	17	22	7	19	12
MYCTH_2124399	5	10	6	4	1	4	2	5	10	5	0	3	8	8	10	24	2	8	8	12	18	20	2	4	18	42	70	144	6	39	23	13	50	17	2	31	82	59	45	57	12	51	40	24	87	18	1	26
MYCTH_2124418	2	4	1	1	3	3	1	1	0	1	1	2	2	4	6	9	1	4	1	5	6	12	3	2	4	4	7	11	9	11	2	6	3	8	2	18	6	15	2	5	26	5	11	2	10	3	14	4
MYCTH_2124443	59	74	59	85	41	72	64	86	69	80	44	44	95	131	136	132	35	48	114	152	123	139	106	43	603	323	689	721	289	352	500	469	579	575	328	430	875	583	292	382	216	481	566	287	739	170	454	217
MYCTH_2124479	229	272	151	157	123	156	152	234	128	182	155	142	168	142	169	177	89	218	155	145	168	207	223	70	243	151	260	185	200	220	181	194	327	205	241	400	1094	572	243	343	228	352	679	241	488	167	345	210
MYCTH_2124482	0	0	0	0	0	0	0	0	0	0	0	0	0	0	0	0	0	0	0	0	0	0	0	0	0	0	0	2	0	0	1	0	0	0	0	0	1	1	0	0	0	0	0	0	0	0	0	0
MYCTH_2124493	1	0	0	1	0	0	0	0	0	5	4	2	1	2	0	0	1	4	1	0	0	1	4	0	0	0	0	0	3	0	3	0	2	8	6	5	8	4	1	1	0	22	5	0	6	0	11	1
MYCTH_2124505	0	0	0	0	0	0	0	0	0	0	0	0	0	1	0	0	0	0	0	0	0	0	0	0	0	0	0	0	0	0	0	0	0	0	0	1	0	1	1	0	0	1	3	1	1	0	0	0
MYCTH_2124533	29	33	22	29	15	28	18	32	26	27	16	21	49	41	26	72	8	38	65	78	66	80	26	17	150	113	169	112	27	84	188	118	146	106	31	94	130	76	52	45	45	77	66	70	129	21	42	37
MYCTH_2124537	29	26	27	46	1	47	26	15	25	44	0	36	32	35	66	65	2	57	47	32	46	68	0	20	81	52	73	70	2	101	21	71	55	48	4	126	177	68	47	80	0	108	75	28	96	36	4	53
MYCTH_2124607	0	0	0	0	0	0	0	0	0	0	0	0	0	0	0	0	0	0	0	0	0	0	0	0	2	0	0	0	0	0	0	0	0	0	0	0	0	0	0	0	0	0	0	0	0	0	0	0
MYCTH_2124653	3	7	14	7	3	9	9	2	13	6	2	4	7	10	14	20	0	5	9	13	8	23	0	2	65	41	75	54	13	49	77	87	130	62	27	86	102	79	59	24	11	76	74	58	168	30	25	28
MYCTH_2124673	0	0	0	2	0	0	0	0	0	1	0	2	0	0	1	0	0	0	1	1	1	0	1	0	4	0	0	0	3	9	0	5	3	0	2	6	4	6	0	0	2	13	0	0	2	2	1	3
MYCTH_2124691	1	1	0	0	0	1	0	2	1	1	2	2	0	0	0	4	0	1	0	0	0	7	0	1	7	4	0	1	0	3	0	0	9	0	6	2	4	4	5	2	2	4	4	1	7	1	1	3
MYCTH_2124694	49	45	48	53	96	63	36	42	42	57	100	61	82	70	123	168	62	121	67	116	137	165	139	42	110	55	143	110	258	59	69	95	218	166	205	249	253	151	100	176	170	345	121	60	227	52	301	121
MYCTH_2124700	0	0	0	0	1	0	0	1	0	0	0	0	0	0	0	0	0	0	0	0	0	0	0	0	0	0	0	0	0	0	2	0	0	1	0	0	0	4	0	2	0	0	0	1	0	0	0	0
MYCTH_2124711	0	1	3	0	0	0	0	0	0	0	0	0	0	0	0	1	0	0	0	0	0	0	1	0	0	0	2	3	0	0	0	1	4	5	1	3	2	4	0	2	0	1	4	2	4	1	1	1
MYCTH_2124737	4	7	10	8	3	3	2	7	6	4	4	1	2	4	4	5	4	2	5	2	6	5	4	0	1	1	3	14	3	4	8	1	19	5	2	5	17	33	6	6	3	6	13	9	26	4	1	6
MYCTH_2124742	0	0	0	0	0	0	0	0	0	1	0	1	1	0	6	12	1	1	2	5	4	9	0	3	0	3	7	4	0	0	3	12	9	4	0	1	0	2	1	1	0	0	0	0	2	0	2	1
MYCTH_2124743	0	0	0	1	0	1	0	1	0	0	0	0	1	1	3	1	0	1	0	0	3	1	0	1	0	0	5	0	0	0	5	4	3	2	0	1	1	2	0	0	3	0	0	0	0	0	0	0
MYCTH_2124750	0	1	0	0	0	0	0	0	0	1	0	0	1	1	0	1	0	1	0	0	0	3	0	0	0	0	1	1	0	0	0	0	1	0	0	1	2	0	0	0	0	4	1	0	0	0	0	1
MYCTH_2124828	28	41	60	127	99	129	21	34	60	101	108	87	27	40	90	125	58	152	30	74	111	178	125	83	99	43	163	143	107	178	45	35	85	73	142	216	76	75	76	152	101	233	61	35	107	69	165	79
MYCTH_2124857	1	3	1	0	0	0	1	0	0	1	1	0	2	4	8	5	0	2	4	4	5	10	1	0	9	3	8	4	2	6	0	8	2	6	1	3	10	1	0	0	5	0	0	2	6	0	0	1
MYCTH_2124880	5	9	2	4	5	3	7	5	9	2	4	4	11	29	9	16	0	5	28	33	42	25	4	3	21	11	15	8	1	5	7	8	21	2	1	9	10	12	3	2	0	16	2	4	7	3	1	4
MYCTH_2124896	0	1	2	3	0	2	0	2	4	2	1	2	1	3	4	3	0	1	2	2	4	2	0	0	17	14	19	11	11	5	18	0	2	7	9	8	35	34	15	13	10	11	14	9	22	8	6	6
MYCTH_2124903	6	7	5	7	76	7	8	9	5	4	67	7	7	9	9	7	35	8	6	11	9	15	112	2	27	18	18	28	127	15	8	15	10	23	151	28	48	23	14	14	95	36	35	16	36	3	190	16
MYCTH_2124936	2	9	2	3	2	1	3	3	0	7	1	0	0	3	4	5	0	0	1	1	3	6	0	1	3	8	15	12	2	0	0	4	10	0	2	1	4	3	0	8	2	9	2	2	7	3	1	2
MYCTH_2124937	1	2	7	0	0	0	2	1	2	2	0	0	3	3	4	3	0	0	2	1	4	2	0	0	0	0	3	7	0	1	0	1	3	10	1	2	1	2	4	0	0	11	0	0	7	1	1	1
MYCTH_2124971	12	13	9	10	18	14	14	14	13	13	16	11	19	27	10	7	9	9	28	32	12	9	27	8	118	86	60	62	77	39	84	92	89	33	74	97	170	80	36	65	73	83	65	58	91	22	108	50
MYCTH_2124981	0	0	0	0	0	0	0	0	0	0	0	0	1	0	0	0	0	0	0	0	0	0	0	0	0	0	0	0	0	0	0	0	0	0	0	0	1	1	0	0	0	0	2	0	2	0	1	1
MYCTH_2124996	193	269	373	414	349	293	224	266	306	386	415	219	306	402	347	416	194	380	400	481	393	464	647	173	721	345	764	698	952	541	527	728	675	582	899	1095	1148	796	1138	1169	820	1270	718	466	2364	587	1349	489
MYCTH_2125016	0	0	2	1	1	3	1	3	3	1	0	2	1	3	7	10	0	1	0	1	2	11	0	0	33	19	47	97	4	19	13	9	40	91	14	24	23	10	15	19	12	21	16	24	34	3	18	6
MYCTH_2125036	1	2	1	3	6	0	2	4	4	7	7	1	3	9	3	1	5	0	6	6	0	1	16	3	1	6	2	1	28	0	0	3	0	3	19	3	8	10	5	9	27	1	7	6	22	2	33	4
MYCTH_2125110	5	4	6	12	5	10	1	2	13	8	5	8	9	9	13	9	8	11	9	13	17	15	10	6	21	12	24	29	10	8	8	6	28	4	16	41	27	35	11	26	13	22	10	13	24	6	19	8
MYCTH_2125134	13	10	11	10	7	5	17	13	8	12	5	4	15	19	24	15	4	3	22	21	13	10	14	8	43	20	50	48	32	18	22	51	61	28	23	52	218	118	37	53	22	60	119	65	99	21	47	19
MYCTH_2125144	4	3	3	6	0	2	5	2	3	6	0	4	5	1	3	9	0	1	17	6	11	18	1	0	8	5	8	1	0	10	9	9	9	4	2	5	3	8	0	5	4	5	1	2	3	7	0	1
MYCTH_2125169	0	2	0	0	0	1	1	0	0	0	0	1	0	0	0	2	1	0	1	0	1	2	1	0	0	0	8	9	0	0	0	0	9	0	2	3	0	2	0	5	3	4	2	2	4	5	0	1
MYCTH_2125192	5	5	11	3	2	3	5	1	3	7	2	4	4	2	6	4	2	6	2	2	3	15	2	2	9	3	16	11	9	43	12	15	12	2	10	26	47	14	7	7	2	20	9	12	20	3	8	15
MYCTH_2125197	3	4	3	2	1	12	4	5	3	0	3	5	11	24	36	19	0	7	16	52	44	38	3	1	137	90	95	93	28	19	77	87	86	102	10	34	48	37	16	17	27	42	22	23	27	5	23	9
MYCTH_2125234	2	9	3	6	12	3	3	11	2	4	6	3	8	15	14	14	7	11	13	9	16	21	8	3	44	52	65	52	35	22	22	31	37	23	29	58	58	46	21	29	7	36	26	18	57	13	23	27
MYCTH_2125251	6	24	35	19	13	14	10	31	21	10	12	5	14	37	90	63	2	13	14	48	64	64	18	6	52	53	160	168	29	28	30	70	101	104	38	38	69	187	93	57	32	25	58	114	278	42	33	13
MYCTH_2125279	164	480	336	270	278	313	265	467	356	404	250	265	303	918	510	443	154	361	489	1183	641	608	372	140	2066	724	1056	1039	661	594	1709	1111	820	758	710	902	1313	1481	419	596	545	715	689	684	875	260	1069	364
MYCTH_2125321	0	1	1	1	1	1	0	2	1	0	0	0	3	1	0	1	1	3	1	5	1	1	3	1	10	7	10	1	9	5	10	0	9	3	7	7	12	14	5	3	7	22	5	12	7	1	4	3
MYCTH_2125404	28	29	20	6	13	15	39	20	28	20	14	12	40	98	227	152	4	20	63	101	196	130	17	8	92	149	278	158	21	18	36	120	263	141	27	32	47	62	35	18	20	50	46	31	82	16	40	16
MYCTH_2125469	509	861	719	955	96	580	813	1016	635	866	104	508	2040	1766	979	1392	59	624	2444	2000	1148	1573	194	357	9844	4200	6304	6635	517	2735	8555	5211	7864	6249	641	2961	11542	8269	3876	3532	531	4909	4931	5313	9387	2377	1114	1866
MYCTH_2125509	1	2	4	2	4	1	1	1	5	3	0	0	1	3	4	4	0	4	2	1	1	11	6	1	19	0	3	4	8	0	12	4	6	17	7	8	17	10	12	8	3	11	4	9	12	1	10	2
MYCTH_2125560	16	24	55	24	2	9	13	13	36	51	7	14	11	16	27	33	0	13	12	35	42	43	7	5	21	33	27	30	8	5	22	40	68	34	11	30	42	20	70	48	7	50	24	10	98	19	14	8
MYCTH_2125565	3	5	3	7	7	5	3	1	3	6	2	6	1	1	4	3	1	3	2	3	3	5	2	1	1	0	0	5	1	11	1	2	4	4	6	6	8	3	2	3	12	11	1	0	3	3	12	2
MYCTH_2125573	0	0	0	0	0	0	0	0	0	0	0	0	0	0	0	0	0	0	0	0	0	0	0	0	0	0	0	0	0	0	0	0	0	0	0	0	1	1	0	0	0	0	0	0	1	0	0	0
MYCTH_2125577	0	0	0	0	0	0	0	0	0	0	1	0	0	0	0	0	0	0	0	0	0	0	0	0	0	0	0	0	2	9	0	0	0	0	0	0	0	0	0	0	2	1	0	0	1	0	0	0
MYCTH_2125585	1	2	1	0	0	2	2	4	4	0	2	0	5	0	1	2	0	0	3	3	1	1	2	0	16	3	8	1	6	0	12	3	2	5	2	7	9	7	3	2	3	4	2	6	4	1	5	2
MYCTH_2125592	3	5	2	1	0	5	1	3	7	4	1	5	4	4	6	6	0	6	0	9	7	5	2	4	4	7	13	5	2	18	2	0	11	1	2	14	23	14	10	8	4	19	11	5	19	5	3	4
MYCTH_2125728	2	12	15	12	2	19	16	9	17	14	2	10	11	11	20	27	0	11	16	12	11	32	8	7	59	35	63	76	32	42	50	44	76	97	21	90	106	85	43	66	27	85	83	40	106	19	30	37
MYCTH_2125822	14	29	28	23	8	23	21	22	20	12	22	19	24	28	56	43	8	31	23	36	52	45	39	12	66	49	34	61	48	48	38	46	65	20	56	77	115	71	52	62	54	117	55	36	100	37	70	41
MYCTH_2125843	26	28	40	55	40	55	26	23	22	58	33	35	22	25	34	51	18	41	20	19	44	63	76	20	78	36	93	68	59	46	43	19	59	43	74	70	63	57	58	45	75	82	47	39	77	45	107	39
MYCTH_2125853	63	85	85	141	70	136	67	79	69	131	65	121	88	163	139	154	35	164	107	187	144	202	80	57	1146	448	700	807	352	726	1173	604	667	690	316	1283	1499	915	537	981	250	1326	956	436	1083	480	515	590
MYCTH_2125854	66	101	91	87	36	121	67	67	79	102	44	88	102	131	194	178	23	131	129	161	243	242	73	53	663	234	421	543	164	399	534	415	360	415	216	743	806	622	333	475	182	672	545	237	661	217	274	310
MYCTH_2125911	111	91	111	131	126	183	108	84	69	155	127	144	136	84	126	188	72	226	146	131	140	201	202	113	212	134	294	248	310	369	243	155	315	211	304	573	609	270	264	348	221	555	343	157	516	175	366	254
MYCTH_2125938	0	0	0	2	0	0	0	1	0	0	0	1	1	0	0	1	0	0	0	0	2	2	0	0	1	0	2	0	0	0	2	0	8	0	0	0	1	1	1	0	0	0	0	0	0	1	2	2
MYCTH_2125944	4	16	9	8	8	15	4	7	15	11	8	8	23	29	28	36	8	16	39	38	41	61	21	9	59	39	51	80	28	59	33	32	51	43	38	72	46	41	34	27	19	57	19	25	61	18	65	23
MYCTH_2125965	127	202	164	176	103	180	151	170	143	195	121	178	248	262	259	344	78	242	251	335	348	464	188	145	205	74	242	192	129	206	170	183	228	234	122	338	314	268	143	168	92	270	266	191	471	133	149	168
MYCTH_2125988	7	26	12	7	7	11	7	17	26	5	12	17	14	59	15	13	4	15	19	40	8	18	11	6	89	3	21	8	12	21	91	7	15	1	11	22	46	48	38	38	8	61	29	39	23	7	26	9
MYCTH_2126094	1	4	6	3	5	5	3	2	1	8	8	4	5	16	13	16	5	11	12	10	18	13	9	3	19	23	28	26	9	10	3	9	26	33	13	22	21	16	12	9	28	26	33	4	42	1	34	10
MYCTH_2126111	0	0	0	0	0	0	0	0	0	0	0	0	0	0	0	0	0	0	0	1	0	0	0	0	0	0	0	0	0	0	0	0	0	0	0	0	0	0	0	0	0	0	0	0	1	0	0	0
MYCTH_2126152	636	1295	662	692	880	830	777	1232	618	681	807	617	1137	1852	500	616	412	710	1670	2298	687	768	1252	364	6299	1702	1497	1104	3115	2311	5853	3095	1806	1216	2953	3406	3615	3624	1600	1761	2421	2711	2137	2419	3357	821	3997	1452
MYCTH_2126239	0	3	1	4	0	3	1	0	2	2	0	3	3	1	4	5	0	4	2	2	1	4	2	0	1	5	5	6	1	8	7	0	6	3	1	5	2	4	2	9	0	10	3	1	3	2	0	2
MYCTH_2126246	0	2	5	0	2	0	1	1	0	1	0	3	1	2	0	2	1	0	0	3	1	5	2	1	1	0	4	6	6	0	4	1	0	0	5	9	14	7	3	1	2	3	3	2	3	3	6	3
MYCTH_2126285	1	2	0	3	6	0	0	0	2	2	4	1	1	1	0	4	2	3	3	17	0	3	3	2	2	2	0	0	4	0	0	6	0	0	8	3	3	1	0	5	6	5	2	2	4	1	7	2
MYCTH_2126287	2	1	1	1	2	0	0	0	0	3	4	1	4	1	0	1	1	3	0	1	0	0	2	0	0	0	0	0	0	0	0	0	0	0	0	0	1	1	0	0	0	0	1	0	5	0	1	0
MYCTH_2126295	2	2	2	0	17	10	12	7	3	0	23	8	6	9	4	6	10	2	2	7	12	6	33	0	14	9	12	1	80	0	27	29	32	11	32	5	47	43	9	2	33	11	28	33	28	0	80	5
MYCTH_2126322	1	1	0	0	0	1	0	0	1	0	0	1	0	2	0	1	0	0	0	1	3	1	0	0	0	0	0	0	0	0	2	1	5	0	0	4	1	1	0	0	0	0	0	0	0	1	0	1
MYCTH_2126499	1	1	0	0	0	0	0	0	0	0	0	0	0	0	1	0	0	0	1	0	0	1	0	0	3	2	0	1	0	0	0	1	3	2	2	2	7	1	0	3	2	2	1	0	7	0	4	2
MYCTH_2126511	22	65	65	69	16	39	30	36	82	87	29	40	48	62	101	114	16	54	46	75	97	130	46	27	264	135	277	453	110	168	158	114	362	316	113	245	382	373	210	294	109	302	374	153	469	161	216	154
MYCTH_2126533	93	158	178	184	127	176	124	138	173	245	147	146	112	140	205	157	98	194	123	145	124	201	281	101	504	233	421	361	365	325	316	276	333	325	370	399	654	353	243	381	367	495	409	185	488	168	573	219
MYCTH_2126562	297	283	336	659	779	747	212	267	313	714	670	547	130	101	224	315	513	847	110	105	137	339	1188	370	175	114	317	329	970	777	152	96	186	174	844	1111	583	317	278	556	1101	1073	496	129	448	289	1433	509
MYCTH_2126564	284	315	364	465	383	494	330	328	307	487	423	441	415	447	684	521	228	604	369	536	641	600	602	250	3276	1435	3286	3212	1939	2725	2655	2063	3536	2611	2113	3634	4438	3134	1598	3151	1816	4778	2532	1315	3945	1583	3560	1982
MYCTH_2126592	40	46	54	43	29	33	52	41	33	43	34	41	65	64	88	89	27	37	58	110	96	95	66	21	176	83	217	173	95	141	141	104	186	169	85	148	278	199	91	104	96	140	186	78	224	46	116	72
MYCTH_2126595	125	190	131	143	212	163	99	179	171	149	128	156	212	298	260	282	82	230	298	394	341	360	187	77	790	361	644	629	476	385	1224	913	1030	752	505	662	1146	950	478	504	416	888	686	588	1084	346	707	390
MYCTH_2126672	8	10	14	15	7	14	8	6	12	19	5	13	7	24	31	29	1	14	6	25	20	34	9	7	25	29	61	33	10	25	10	28	42	25	15	32	30	21	14	14	7	49	13	6	37	10	10	11
MYCTH_2126704	5	25	32	52	25	20	12	38	18	41	39	40	36	26	15	30	23	36	32	21	15	41	77	27	47	14	42	36	48	11	24	25	30	26	64	30	90	80	47	41	39	57	46	51	111	31	83	29
MYCTH_2126733	0	0	0	0	0	0	0	0	0	0	0	0	0	0	0	0	0	0	0	0	0	0	0	0	0	0	0	0	0	0	0	0	0	0	0	0	0	0	0	0	0	0	0	0	0	0	0	0
MYCTH_2126754	24	39	50	49	25	62	41	42	39	56	33	31	35	29	45	80	18	50	67	41	32	81	62	41	361	240	471	473	275	344	242	166	310	398	271	466	621	419	249	332	222	482	386	201	537	178	345	266
MYCTH_2126809	9	23	15	19	10	27	16	8	12	33	16	20	22	17	12	20	9	30	21	18	16	33	31	11	45	35	44	33	59	98	33	47	46	50	34	107	173	124	41	55	30	127	74	50	120	31	70	49
MYCTH_2126860	194	192	166	177	173	189	165	165	149	208	165	172	186	183	250	244	106	276	254	246	296	307	206	131	397	183	405	354	236	339	323	208	320	323	280	556	677	454	259	393	206	455	449	237	537	195	363	267
MYCTH_2126876	92	192	196	160	115	150	126	217	139	177	160	114	280	354	336	363	88	212	281	503	383	453	281	93	339	175	289	296	161	146	374	290	391	335	249	402	619	642	322	279	190	368	323	323	564	121	287	167
MYCTH_2126894	1	0	0	1	0	1	1	0	1	2	0	0	0	1	3	9	0	2	2	0	1	8	4	2	8	3	30	16	9	9	1	0	17	52	4	9	14	3	3	10	6	22	8	3	14	3	6	9
MYCTH_2126919	0	0	0	0	0	0	0	0	0	0	0	0	0	0	0	0	0	0	0	0	0	0	0	0	0	0	0	0	0	0	0	0	0	0	0	0	0	0	0	0	0	0	0	0	0	0	0	0
MYCTH_2126943	0	0	2	0	0	0	0	0	0	0	0	0	1	3	0	0	0	0	0	0	0	4	0	0	0	3	5	2	0	0	0	4	0	3	0	0	2	0	5	0	0	1	1	2	0	0	1	0
MYCTH_2126948	0	0	0	0	0	0	0	0	3	0	0	1	0	0	1	1	0	0	1	0	0	0	0	0	2	1	0	2	4	1	5	0	1	4	6	7	11	5	7	0	0	7	3	4	6	2	11	2
MYCTH_2126987	18	42	53	73	29	58	44	35	49	92	50	46	47	46	34	52	45	96	51	42	25	56	101	38	62	56	47	48	79	75	44	34	62	30	80	85	148	50	46	88	83	124	58	35	68	48	129	57
MYCTH_2126992	191	264	252	238	127	185	160	261	340	215	115	151	252	235	213	322	34	224	293	388	325	424	179	121	796	458	776	738	318	442	651	632	831	762	388	759	1236	799	544	689	359	755	809	517	1189	352	539	350
MYCTH_2127031	16	52	16	20	7	10	22	32	21	25	7	13	13	13	27	16	4	26	13	10	7	12	10	7	37	11	25	67	25	34	62	32	33	47	15	44	145	118	41	58	0	72	274	138	148	47	15	59
MYCTH_2127034	26	52	59	103	9	78	47	52	48	85	11	43	31	50	32	61	6	44	48	25	23	61	28	29	76	55	81	47	35	79	31	45	78	42	33	126	112	116	39	53	21	111	121	53	127	44	35	61
MYCTH_2127135	97	135	103	126	105	159	135	142	53	153	171	155	203	125	139	172	98	227	212	187	144	157	233	113	153	83	96	96	136	119	73	52	81	80	136	174	204	122	46	92	90	204	124	44	130	36	135	99
MYCTH_2127139	248	198	280	429	560	560	187	162	226	455	473	397	163	122	231	320	304	621	166	169	226	459	687	303	239	90	333	328	722	649	113	133	261	221	695	956	465	275	204	465	724	762	246	80	440	233	821	369
MYCTH_2127147	14	30	19	9	16	24	22	16	22	13	17	11	27	40	53	45	7	13	40	59	59	77	16	5	48	9	35	45	34	0	33	24	49	34	23	44	69	47	24	21	24	37	23	20	31	6	39	15
MYCTH_2127191	5	6	5	6	2	4	3	1	4	11	0	1	8	4	3	9	5	6	9	10	6	10	2	3	16	19	37	40	7	19	4	24	24	8	18	23	37	23	20	8	13	23	26	6	35	8	11	21
MYCTH_2127197	2	5	2	3	3	4	3	3	0	8	2	0	2	1	4	5	1	2	2	0	1	1	4	0	5	3	9	2	3	4	8	0	11	5	7	8	41	24	5	5	1	11	19	12	14	4	8	3
MYCTH_2127263	3	5	10	10	5	3	5	1	14	8	10	1	3	2	16	16	5	6	3	3	7	21	11	8	11	7	22	32	28	21	8	21	11	14	22	22	15	27	22	14	38	21	6	14	59	15	50	10
MYCTH_2127280	0	0	1	1	0	2	0	0	3	0	0	2	0	1	0	9	0	1	0	0	2	13	0	0	7	8	12	15	1	1	2	3	10	19	0	7	7	1	1	2	0	6	1	2	5	5	0	0
MYCTH_2127287	33	33	14	13	99	10	33	16	19	35	170	10	13	9	8	16	114	13	15	8	8	12	377	4	128	17	94	62	3124	39	124	55	88	69	3191	143	979	338	163	144	2573	191	490	175	232	53	4003	61
MYCTH_2127338	16	23	16	12	7	96	8	8	7	12	5	71	45	48	66	54	6	176	23	59	101	75	11	75	29	22	48	29	10	57	24	14	95	12	8	95	22	40	13	8	14	75	20	11	26	8	7	24
MYCTH_2127358	19	33	20	21	26	28	11	34	25	24	13	26	55	55	39	69	9	24	33	51	44	74	22	18	168	103	216	153	20	103	150	226	241	276	37	120	251	138	105	70	46	131	123	105	250	47	52	48
MYCTH_2127362	0	1	0	0	0	0	0	0	0	0	0	0	0	0	0	0	0	0	0	0	1	0	1	0	0	3	0	0	0	0	1	0	3	0	2	0	0	1	0	1	2	4	1	0	1	0	0	0
MYCTH_2127404	2	1	4	9	2	1	0	1	4	4	1	3	10	10	14	20	1	9	12	6	18	16	1	1	3	0	1	2	0	0	2	11	22	4	0	15	4	0	8	9	1	8	4	4	18	6	0	7
MYCTH_2127410	0	1	1	0	0	0	0	0	0	0	0	0	0	2	0	0	0	0	0	0	0	0	1	0	0	0	5	11	6	5	0	0	7	0	2	3	0	7	2	4	0	8	2	1	12	8	1	1
MYCTH_2127454	54	55	128	219	197	228	51	57	142	243	214	218	71	76	319	388	129	300	72	119	326	485	364	112	200	134	538	581	389	427	113	253	445	593	394	744	250	202	289	440	362	619	213	64	602	271	542	350
MYCTH_2127456	6	7	7	8	7	11	4	10	3	9	3	12	11	3	5	9	2	9	9	10	10	12	11	7	15	3	10	11	6	24	23	9	6	3	12	24	22	10	5	3	6	12	7	10	15	6	15	12
MYCTH_2127482	480	715	709	820	516	748	477	718	688	834	504	536	703	779	629	545	301	792	892	886	636	654	1040	337	1634	767	949	674	1400	1478	1117	1039	991	561	1511	1891	2349	1683	920	1351	1554	1715	1097	673	1834	620	2198	871
MYCTH_2127519	0	0	0	0	0	0	0	0	0	0	0	0	0	1	0	0	0	0	0	0	0	0	0	0	1	0	0	1	0	5	0	0	0	0	2	0	0	2	0	0	0	1	0	0	1	0	0	3
MYCTH_2127524	0	0	0	0	0	0	0	0	0	0	0	0	0	0	0	0	0	0	0	0	0	0	0	0	0	0	0	0	0	0	0	0	0	0	0	0	0	1	0	0	0	0	0	0	1	0	0	0
MYCTH_2127554	85	103	118	40	28	105	97	78	71	44	32	52	142	211	271	250	24	96	275	322	517	323	38	56	457	382	489	277	30	112	148	257	377	181	45	126	192	170	102	49	53	144	80	82	255	35	30	72
MYCTH_2127585	0	0	0	0	0	0	0	0	0	0	0	0	0	0	0	0	0	0	0	0	0	0	0	0	0	0	0	0	0	0	0	0	0	0	0	0	0	1	0	0	0	0	0	0	0	0	0	0
MYCTH_2127657	0	1	0	0	0	0	0	0	0	0	0	0	0	0	0	1	0	0	3	0	2	1	1	0	2	0	5	0	0	0	0	5	3	2	1	0	0	2	5	2	0	0	1	1	0	0	1	1
MYCTH_2127665	2	0	0	0	0	2	0	1	2	0	1	0	0	0	1	0	0	0	1	0	2	0	0	0	0	0	0	6	13	7	3	1	0	0	5	11	7	4	4	4	0	8	1	4	3	0	15	6
MYCTH_2127673	16	14	5	13	3	13	12	17	12	12	6	8	31	28	28	47	4	16	37	43	26	68	2	5	5	4	12	22	3	1	6	20	18	5	3	21	24	19	10	11	5	22	9	7	28	4	11	5
MYCTH_2127683	23	140	27	15	29	33	72	120	9	17	26	30	151	499	38	64	18	38	364	463	79	108	54	18	4065	259	306	298	174	84	6519	671	306	276	131	186	344	409	62	51	136	147	237	859	185	13	198	78
MYCTH_2127689	1	3	12	2	9	7	1	3	5	8	12	5	5	10	7	13	5	5	4	11	13	18	19	6	10	3	16	16	22	6	40	3	12	11	28	18	14	3	12	8	23	31	7	11	32	4	16	10
MYCTH_2127750	16	23	47	84	91	89	15	16	48	101	103	69	20	36	95	128	47	97	27	43	83	154	152	41	18	14	90	95	111	85	24	65	72	133	101	103	44	30	58	65	65	143	30	14	121	36	151	52
MYCTH_2127753	14	17	7	9	11	12	15	9	16	12	10	12	23	25	33	42	3	21	37	49	37	35	9	20	37	38	55	38	21	27	81	46	57	40	28	69	80	82	33	45	26	49	46	47	77	13	36	36
MYCTH_2127797	6	22	17	18	2	16	12	13	15	32	12	21	18	19	21	28	8	21	32	26	24	25	26	9	14	15	2	7	3	4	4	3	8	11	3	11	15	7	7	2	3	8	7	5	11	3	9	6
MYCTH_2127818	0	0	0	1	2	1	1	1	1	0	2	2	2	3	2	3	3	2	2	1	7	4	4	1	7	0	4	5	5	4	1	6	11	0	2	12	8	10	3	1	0	9	2	2	6	0	9	3
MYCTH_2127855	320	388	312	309	281	376	272	286	339	344	319	244	401	607	590	519	160	403	472	721	700	644	482	192	746	456	765	599	539	554	602	672	915	619	525	824	883	632	358	482	500	655	546	295	800	244	827	417
MYCTH_2127928	8	13	8	5	3	8	8	6	3	5	4	11	13	24	24	33	2	9	14	35	32	54	2	2	94	49	84	105	14	25	54	51	113	110	9	31	39	31	15	2	7	43	39	21	22	8	7	13
MYCTH_2127963	60	92	71	121	110	141	68	100	94	146	129	127	96	79	66	98	82	163	89	84	56	112	218	74	60	39	70	61	89	95	71	33	34	33	86	172	100	56	42	48	101	119	65	32	86	37	122	103
MYCTH_2127975	0	2	1	1	0	3	1	0	3	2	1	2	2	3	2	3	2	4	5	4	4	10	1	5	5	3	5	18	0	17	4	3	15	0	2	11	9	8	3	5	0	15	10	7	24	2	0	1
MYCTH_2128009	249	430	308	268	154	279	263	354	198	299	196	178	274	307	313	386	112	260	342	445	321	516	299	147	1069	528	887	1020	803	1073	806	912	985	846	733	1402	2987	2588	1476	1512	814	1185	1818	1215	2521	617	1120	635
MYCTH_2128027	6	30	13	21	26	43	13	25	12	15	24	20	23	70	22	38	15	35	25	50	33	53	42	25	106	41	57	56	22	15	45	37	53	33	22	43	15	33	12	11	22	45	17	30	36	11	28	20
MYCTH_2128242	0	0	0	2	1	0	0	0	0	1	0	0	0	0	0	0	0	0	0	0	0	2	0	0	0	0	0	0	0	0	0	0	0	7	3	1	2	0	0	0	0	0	1	1	1	0	0	1
MYCTH_2128270	3	4	7	13	0	6	7	4	7	8	2	9	5	9	8	7	0	2	8	8	12	10	3	3	33	17	74	54	13	9	28	15	21	12	8	21	26	29	15	17	1	33	13	14	24	7	19	8
MYCTH_2128358	0	0	0	0	0	0	0	0	0	0	0	0	1	0	0	0	1	0	0	0	0	0	0	0	1	0	11	0	0	0	0	8	1	4	1	1	0	3	5	0	0	1	0	0	0	0	1	0
MYCTH_2128361	0	1	0	0	0	0	0	0	0	2	1	0	0	0	1	1	0	0	0	0	1	1	0	0	2	0	1	0	2	0	0	3	3	8	3	1	5	2	1	0	2	0	0	1	3	0	2	0
MYCTH_2128368	8	5	10	12	0	4	2	3	8	16	0	1	8	4	15	11	0	5	10	4	16	21	0	2	7	10	26	21	0	9	0	3	20	8	0	9	21	11	7	3	0	2	6	6	19	8	0	5
MYCTH_2128378	162	324	307	288	89	233	144	189	128	196	111	140	1100	1318	881	772	46	505	824	1639	1264	982	139	211	1111	536	767	404	160	266	1500	1983	1564	666	198	1108	892	766	701	675	190	801	320	267	1040	250	263	228
MYCTH_2128383	1	4	2	2	1	5	2	1	1	2	3	1	5	4	0	0	0	2	2	2	5	2	1	0	2	0	0	5	3	0	0	0	4	7	2	2	19	6	8	6	0	4	5	2	5	3	2	3
MYCTH_2128390	39	38	23	43	3	14	25	26	31	27	5	12	119	20	11	42	1	9	78	23	21	64	7	5	25	2	16	7	1	13	22	9	22	7	6	40	178	58	28	18	0	23	77	30	53	13	4	12
MYCTH_2128401	9	5	10	14	1	4	11	4	7	10	2	10	16	7	9	14	0	8	19	15	27	27	2	6	4	7	4	8	1	8	12	9	8	6	3	27	24	6	4	6	0	15	15	2	19	7	8	12
MYCTH_2128417	1	1	0	1	1	4	0	1	1	1	1	0	0	0	2	5	0	0	1	0	5	1	0	0	1	1	11	10	0	1	0	1	1	9	8	5	9	4	0	5	3	5	8	1	4	1	5	7
MYCTH_2128477	1	0	2	1	3	5	3	1	1	1	6	2	4	1	1	2	2	1	8	0	0	1	10	2	1	3	0	6	7	0	1	1	0	0	14	9	4	5	2	6	7	9	0	3	0	0	12	1
MYCTH_2128478	1	0	0	0	1	0	0	1	0	0	1	0	0	1	1	0	0	0	0	0	0	0	0	0	4	0	2	6	9	0	3	6	4	7	13	7	2	10	2	2	2	5	4	2	4	1	10	3
MYCTH_2128489	0	1	1	0	1	0	0	1	0	0	0	0	0	0	1	1	0	0	1	0	1	0	0	0	1	0	6	10	3	1	6	1	5	2	2	4	0	3	3	0	2	1	3	2	2	1	1	2
MYCTH_2128494	0	2	1	0	0	0	0	0	0	1	0	0	0	1	0	0	0	0	0	0	0	1	0	0	0	2	0	0	0	0	0	0	0	0	0	0	0	1	0	0	0	0	0	0	2	0	1	0
MYCTH_2128527	46	51	31	36	17	19	67	56	17	30	13	20	132	99	44	52	3	10	117	176	136	78	23	10	252	156	191	119	89	74	228	296	189	75	59	117	374	152	91	52	82	139	210	115	171	47	89	65
MYCTH_2128529	4	0	0	0	0	0	1	0	0	2	0	0	0	0	0	0	0	0	0	0	0	0	0	0	0	0	0	0	0	0	0	0	0	0	0	0	0	0	5	0	0	1	1	0	2	0	0	1
MYCTH_2128538	1	2	0	2	1	1	1	1	0	0	0	0	0	2	0	1	0	2	1	2	1	0	1	1	26	15	34	18	23	27	10	17	19	25	32	25	24	23	20	17	23	29	15	18	50	5	10	13
MYCTH_2128552	2	5	7	4	2	6	0	1	8	3	2	5	0	4	1	4	3	4	0	4	0	15	1	4	25	4	6	17	5	9	9	3	14	15	15	14	8	17	13	31	0	21	16	6	34	6	15	8
MYCTH_2128565	3	11	13	11	9	20	5	6	9	14	12	18	10	16	36	29	7	35	11	25	46	44	18	9	31	19	35	18	14	40	19	13	50	37	21	61	36	18	17	13	20	66	21	16	54	21	23	28
MYCTH_2128593	0	1	1	3	2	4	2	0	0	1	4	1	6	4	1	3	2	4	3	4	2	3	10	2	3	6	5	5	5	12	7	1	12	6	10	7	10	4	11	0	8	4	5	0	4	2	9	1
MYCTH_2128594	2	3	2	2	5	3	1	3	1	0	3	3	2	2	2	2	1	3	1	3	6	3	8	0	0	1	4	3	0	0	19	0	5	8	2	3	13	1	2	3	6	2	5	0	2	1	11	4
MYCTH_2128605	0	1	0	1	0	0	0	1	1	0	0	0	1	0	0	1	0	0	2	0	1	0	1	0	0	0	0	1	0	0	0	0	0	2	1	0	0	3	0	0	0	2	1	0	1	1	4	1
MYCTH_2128625	0	0	0	0	0	0	0	0	0	0	0	0	0	0	0	0	0	0	0	0	0	0	0	0	0	0	0	0	0	0	0	0	0	0	0	0	0	0	0	0	0	0	0	0	0	0	0	0
MYCTH_2128634	13	74	96	285	7	189	24	83	131	262	14	172	43	128	126	225	5	145	38	79	115	203	17	80	381	321	633	564	13	668	524	437	1010	763	22	1188	491	514	538	1354	73	1524	221	334	1153	588	49	602
MYCTH_2128639	0	3	1	6	0	1	1	5	2	6	0	1	0	1	0	3	0	3	0	6	1	2	0	0	13	4	12	2	8	2	11	30	14	30	19	21	33	63	33	18	8	23	14	25	80	22	14	13
MYCTH_2128640	0	0	0	0	0	0	0	0	0	0	0	0	0	0	0	0	0	0	0	0	0	0	0	0	0	0	0	0	0	0	0	0	0	0	0	0	0	0	0	1	0	0	0	0	0	0	0	0
MYCTH_2128653	0	4	8	7	2	1	2	4	4	2	3	1	0	3	2	2	1	0	1	3	0	4	3	0	0	0	0	2	27	2	2	0	0	7	17	9	31	20	6	14	8	2	16	13	20	5	33	0
MYCTH_2128656	0	0	0	0	0	0	0	1	0	0	0	0	1	1	0	2	0	0	0	0	0	0	1	0	0	0	0	3	0	0	0	0	0	0	2	3	2	1	0	1	0	3	0	3	1	0	0	1
MYCTH_2128658	15	30	41	52	1	18	32	55	65	49	4	18	41	78	78	200	1	19	42	78	161	220	3	26	401	352	821	699	25	132	317	412	947	632	28	182	340	281	226	187	33	166	156	176	583	107	57	71
MYCTH_2128682	3	7	3	3	0	0	3	6	2	4	1	1	3	1	0	6	1	0	10	2	4	13	2	0	2	2	1	0	0	0	1	5	2	3	2	1	26	22	7	3	0	2	25	16	16	5	3	0
MYCTH_2128713	0	0	0	0	0	0	0	0	0	0	0	0	0	0	0	0	0	0	0	0	0	0	0	0	0	0	0	0	0	0	0	0	0	0	0	0	0	1	1	0	0	0	2	0	0	0	0	0
MYCTH_2128726	0	1	0	1	0	1	2	0	2	0	0	0	0	2	1	3	0	3	1	2	1	2	0	1	0	14	8	0	0	0	8	8	0	3	0	7	5	4	4	1	0	6	0	2	5	1	0	0
MYCTH_2128762	0	0	0	0	0	0	0	0	0	0	0	0	0	0	0	0	0	0	0	0	0	0	0	1	0	0	0	0	0	0	5	0	12	0	0	1	2	1	0	0	0	0	3	0	0	0	0	0
MYCTH_2128775	0	0	1	2	0	2	1	0	1	1	0	0	2	0	2	5	0	1	0	2	7	5	0	0	8	0	4	2	0	4	0	4	5	13	0	9	7	2	5	4	0	2	0	0	5	0	0	5
MYCTH_2128790	32	29	26	19	6	13	24	25	37	15	7	16	34	86	88	49	4	18	55	111	92	80	6	4	123	209	241	240	16	69	103	208	232	237	28	85	173	127	85	52	12	62	89	49	196	38	44	51
MYCTH_2128843	60	75	40	45	13	22	44	60	38	36	18	20	37	44	49	55	9	34	36	60	44	79	30	12	46	59	106	72	69	86	55	84	119	47	52	108	415	205	84	108	39	94	332	99	175	62	67	47
MYCTH_2128856	17	13	15	9	13	14	15	18	17	6	10	4	21	14	34	39	9	10	21	33	27	38	7	3	18	12	38	13	27	22	26	28	40	35	13	19	40	33	28	10	7	24	24	12	27	10	24	8
MYCTH_2128866	1	2	2	0	0	0	0	1	1	0	0	2	4	1	1	2	0	1	2	5	2	4	3	0	5	1	4	0	0	1	6	0	2	2	3	3	2	1	0	2	4	0	1	0	3	0	4	2
MYCTH_2128874	2	1	2	1	0	2	2	1	1	1	2	2	4	0	4	3	0	1	4	5	6	7	3	1	4	0	15	11	1	5	4	4	6	9	3	14	6	7	4	4	0	10	4	7	9	1	2	13
MYCTH_2128884	0	2	3	5	1	4	1	2	2	3	3	0	3	2	3	6	0	4	4	1	3	4	3	0	8	0	3	4	2	4	9	11	0	18	11	9	11	11	7	5	3	4	7	5	11	1	14	0
MYCTH_2128965	147	231	210	232	36	163	127	187	144	278	44	165	302	301	285	463	26	191	321	381	545	510	48	115	269	155	560	378	8	140	181	172	308	422	25	174	337	270	148	201	17	205	164	146	315	125	33	92
MYCTH_2128968	16	56	20	25	5	18	32	51	18	37	1	17	84	132	352	227	1	35	97	183	594	323	9	13	402	335	1401	497	4	62	153	155	227	505	10	71	149	112	38	40	11	76	45	58	102	13	6	29
MYCTH_2128969	1	2	0	5	1	0	2	1	1	0	2	3	0	1	4	1	0	1	4	3	3	2	2	0	0	0	0	0	0	2	0	0	2	0	0	2	0	2	0	1	0	2	0	0	4	1	0	1
MYCTH_2128976	1	2	5	1	1	5	2	4	2	1	1	4	4	3	3	3	1	2	7	2	4	2	4	2	19	11	5	5	19	0	9	27	3	14	26	8	13	13	8	8	8	16	6	4	11	2	10	9
MYCTH_2129017	0	2	0	2	0	1	1	0	1	1	1	0	2	6	5	2	0	3	0	6	5	7	0	1	29	41	72	38	9	6	18	41	59	91	2	13	23	35	17	8	4	22	20	25	62	7	8	13
MYCTH_2129052	1	1	0	0	0	4	0	0	1	1	0	0	1	2	10	8	1	2	2	5	8	6	1	0	4	8	13	1	1	0	0	13	2	1	1	0	0	1	0	0	0	2	0	2	1	1	0	0
MYCTH_2129148	2	7	9	15	4	16	3	9	9	15	9	8	6	11	15	29	6	6	7	17	13	11	12	4	205	108	234	277	90	117	119	134	224	169	93	184	164	169	104	97	79	167	136	97	282	77	163	90
MYCTH_2129150	0	0	0	0	0	0	0	1	0	0	0	2	1	0	0	0	1	3	0	0	0	1	1	0	17	0	4	0	7	13	3	13	0	4	3	3	4	1	3	5	10	8	5	2	2	0	3	1
MYCTH_2129154	1	2	1	1	0	2	0	2	0	5	2	1	1	1	0	0	1	2	4	4	1	1	3	1	3	0	4	1	2	4	5	4	5	0	0	1	5	7	4	3	5	5	6	4	7	1	0	2
MYCTH_2129155	3	3	5	9	2	5	4	9	4	3	2	4	11	8	9	8	2	9	14	13	6	8	0	3	32	33	17	40	11	20	35	29	40	13	17	23	75	61	17	33	13	61	37	37	60	20	25	11
MYCTH_2129170	86	74	84	116	105	130	92	69	59	103	132	95	103	61	112	127	61	133	114	94	98	167	174	53	68	27	95	36	60	51	31	51	56	67	60	96	96	81	20	33	81	138	48	24	77	36	71	37
MYCTH_2129201	8	4	7	4	3	11	5	3	4	3	3	8	13	29	12	17	1	7	17	36	13	8	4	3	46	6	20	40	11	26	84	48	32	33	10	47	47	31	22	17	9	46	15	30	42	10	4	11
MYCTH_2129202	8	5	4	3	5	13	7	5	4	6	3	6	11	17	13	10	0	7	18	27	12	21	5	6	72	11	46	36	11	18	34	41	22	22	13	41	39	49	10	11	7	45	22	30	33	3	10	6
MYCTH_2129215	9	7	19	20	4	14	8	1	22	32	1	13	20	15	15	27	2	18	15	14	16	29	1	10	27	9	31	21	4	23	3	2	40	7	2	19	24	9	26	33	0	18	8	4	33	12	4	3
MYCTH_2129342	0	0	0	1	1	0	1	0	0	1	1	0	0	1	3	2	0	1	3	2	1	2	2	0	5	1	4	0	3	1	3	0	3	0	1	0	2	0	0	0	2	2	2	1	1	1	0	0
MYCTH_2129362	0	0	0	0	0	0	0	1	0	1	0	0	1	0	0	1	0	0	1	1	1	1	0	0	0	0	3	4	0	1	0	0	1	0	1	4	4	2	1	4	0	1	1	1	2	0	2	0
MYCTH_2129368	27	63	62	60	59	58	32	37	59	66	41	59	66	86	72	91	12	66	77	107	141	145	63	24	163	73	118	99	75	72	161	115	159	76	68	149	170	109	134	112	62	124	100	48	246	58	101	87
MYCTH_2129372	4	3	4	11	4	7	4	7	4	7	6	11	24	18	18	26	3	10	27	19	10	24	7	7	43	32	43	27	16	14	57	23	27	39	4	37	36	9	6	5	10	29	14	4	27	8	19	7
MYCTH_2129393	0	0	0	0	0	0	0	0	0	0	0	0	0	0	0	0	0	0	0	0	0	0	0	0	0	0	0	0	0	0	0	0	0	0	0	0	1	0	0	0	0	0	0	0	0	0	0	0
MYCTH_2129400	5	17	9	9	11	18	9	5	7	6	6	16	16	22	19	20	7	22	23	31	34	18	8	8	37	30	38	11	22	35	14	35	30	56	15	23	23	24	9	11	15	15	14	11	15	2	18	5
MYCTH_2129404	1	0	0	0	1	0	0	0	1	1	0	1	1	0	2	2	0	0	0	0	1	1	0	0	3	0	7	5	0	4	0	0	4	10	0	3	8	2	2	0	0	7	4	1	3	0	0	1
MYCTH_2129407	1	4	3	5	2	3	4	2	6	3	4	2	7	6	8	12	3	5	3	10	14	16	7	4	11	13	28	23	13	12	7	12	32	21	13	12	12	7	5	9	23	13	5	6	5	7	18	10
MYCTH_2129411	2	0	1	1	0	2	0	3	6	1	1	1	2	7	10	11	0	2	3	3	10	7	0	0	4	1	35	13	1	1	0	6	11	8	0	4	10	3	4	7	0	4	2	1	3	1	1	0
MYCTH_2129417	2	5	6	2	1	1	4	0	4	4	1	1	10	44	56	40	0	9	13	30	61	40	1	1	11	32	67	18	1	10	6	19	59	52	2	2	9	4	4	2	1	8	5	4	22	1	2	6
MYCTH_2129459	0	0	0	0	0	0	0	0	0	0	0	0	1	1	0	0	0	0	0	0	1	1	0	0	0	0	3	0	0	0	0	0	1	4	0	0	1	3	1	0	0	5	0	2	3	0	0	0
MYCTH_2129465	0	0	2	1	1	0	0	0	1	0	0	0	0	0	0	0	0	0	0	0	0	1	0	1	5	6	1	6	3	0	5	0	0	0	4	1	7	6	3	2	0	1	0	3	3	0	2	1
MYCTH_2129497	3	3	0	0	1	0	1	0	0	1	2	0	0	0	2	0	0	0	0	2	1	3	1	2	0	1	2	5	2	6	2	0	0	0	2	2	11	2	2	0	1	5	5	3	3	0	2	1
MYCTH_2129511	0	0	0	1	0	0	1	0	0	0	0	0	0	0	0	0	0	0	1	0	0	0	0	0	2	0	0	0	0	0	0	0	3	0	2	0	12	5	4	0	0	0	10	5	6	0	1	0
MYCTH_2129515	78	77	97	99	8	35	91	55	96	117	17	26	267	169	231	280	14	39	250	234	411	496	19	22	87	60	121	108	31	27	46	50	111	83	20	55	236	171	111	114	12	47	110	47	187	39	40	18
MYCTH_2129532	0	0	0	0	0	1	0	0	0	0	1	0	0	0	0	0	0	0	0	0	0	0	1	0	0	0	0	0	2	0	0	0	0	0	2	0	0	0	0	0	0	0	0	0	0	0	0	0
MYCTH_2129548	3	1	0	5	0	4	1	1	2	0	0	1	9	5	38	54	1	0	5	13	63	32	1	2	13	11	128	49	0	3	16	18	25	59	1	7	15	10	12	12	0	2	4	11	32	6	0	5
MYCTH_2129554	22	24	10	10	13	61	24	19	20	23	13	55	16	16	29	33	9	22	26	23	45	42	18	17	90	51	51	50	53	174	44	39	86	73	56	127	156	85	49	49	57	128	68	36	88	21	87	61
MYCTH_2129566	46	47	33	55	20	54	26	33	47	33	20	33	56	54	50	57	11	65	65	69	66	74	33	29	115	44	120	95	43	112	72	118	129	94	33	163	144	106	82	120	16	137	88	65	176	66	59	68
MYCTH_2129567	4	6	5	9	2	5	9	3	2	7	4	4	1	4	4	3	0	3	5	5	6	5	3	4	3	3	5	6	0	0	0	4	1	2	2	1	2	2	4	0	1	5	0	0	3	2	3	2
MYCTH_2129615	3	4	4	7	0	6	3	3	3	4	1	2	5	1	5	4	0	3	3	2	6	4	0	3	2	1	3	3	0	9	1	5	8	10	2	27	36	7	3	19	0	28	35	10	39	13	1	23
MYCTH_2129660	0	2	2	2	3	2	2	4	1	1	3	0	11	7	2	1	1	1	5	7	4	6	3	1	70	19	22	12	27	3	31	36	59	34	17	37	55	43	14	15	39	37	31	33	39	5	36	12
MYCTH_2129702	10	16	12	10	5	16	10	11	9	5	8	4	9	14	23	38	2	8	15	23	45	34	6	9	52	14	33	46	8	23	39	20	53	57	8	25	52	41	10	16	2	23	21	12	32	11	18	5
MYCTH_2129707	85	167	170	150	1	120	120	156	235	170	3	112	61	60	64	125	3	110	104	86	96	213	11	34	105	40	84	141	9	72	46	70	87	78	16	148	409	263	151	269	4	192	165	78	316	97	10	86
MYCTH_2129714	0	0	0	0	0	0	0	0	0	0	0	0	0	1	0	1	0	0	0	0	0	1	0	0	2	0	1	0	0	6	5	0	0	0	5	0	4	0	0	1	0	5	0	0	0	0	3	0
MYCTH_2129720	9	17	6	6	6	10	9	5	1	6	9	9	12	16	19	15	2	11	12	27	27	28	10	5	24	16	17	23	10	24	9	33	31	32	18	36	29	40	30	6	26	37	14	16	26	3	33	18
MYCTH_2129775	2	2	6	3	4	5	3	1	8	7	2	1	1	4	11	7	1	3	4	7	14	7	4	1	15	9	9	15	11	1	4	2	18	17	8	9	17	9	6	4	16	9	3	5	11	6	7	1
MYCTH_2129781	3	3	6	6	2	6	5	7	0	5	0	5	5	4	11	6	1	9	6	8	2	12	5	5	28	8	24	14	39	19	1	7	26	19	13	29	63	19	19	8	12	52	38	21	39	9	28	23
MYCTH_2129788	48	109	125	164	41	81	70	98	97	145	46	48	76	132	126	120	27	97	105	147	77	163	95	49	537	402	607	539	231	391	379	470	587	402	273	544	1231	953	527	594	218	591	678	373	1027	392	376	319
MYCTH_2129802	7	18	12	12	1	0	9	13	33	12	0	1	8	5	24	50	0	0	12	11	22	67	0	0	0	4	0	1	3	0	0	0	5	0	3	0	69	55	19	18	4	0	21	26	56	6	1	0
MYCTH_2129842	0	0	0	0	0	1	1	0	0	1	0	0	0	0	0	0	0	1	0	0	0	0	0	0	0	0	3	0	0	0	0	0	0	2	0	2	0	0	0	0	0	0	0	0	3	0	1	0
MYCTH_2129843	0	0	0	0	1	0	0	0	0	0	0	0	0	1	0	0	0	0	0	0	0	0	0	1	0	0	1	0	0	0	0	0	4	0	2	1	2	0	0	1	0	0	0	3	0	0	1	0
MYCTH_2129884	0	2	0	0	0	0	2	2	2	0	0	0	1	1	0	1	0	0	2	1	2	1	0	0	0	0	0	0	0	0	5	0	0	0	0	0	2	4	3	0	0	0	1	1	0	0	0	0
MYCTH_2129891	0	1	7	0	0	0	0	1	3	1	2	2	1	1	1	4	1	3	2	2	4	2	1	1	4	4	5	9	11	0	0	9	4	9	1	10	8	2	15	3	2	8	1	2	38	2	7	6
MYCTH_2129970	0	0	0	0	0	0	0	0	1	1	0	0	0	1	2	0	0	1	2	0	0	1	0	1	0	0	0	0	0	0	0	0	0	4	0	0	1	1	0	0	0	0	0	0	0	0	0	0
MYCTH_2129999	2	8	4	4	1	2	2	1	1	3	0	0	1	1	3	6	0	1	0	5	7	9	0	0	4	1	4	4	0	1	5	10	4	1	0	3	3	2	1	6	0	1	2	2	2	1	3	1
MYCTH_2130022	45	69	61	70	46	84	48	44	65	72	52	54	76	87	114	126	29	132	108	118	120	120	60	71	209	176	342	232	61	242	174	223	208	230	104	301	291	141	108	165	57	170	159	70	221	77	102	117
MYCTH_2130079	5	8	1	7	5	2	3	15	1	1	2	1	3	2	0	6	3	6	6	6	4	4	12	5	21	3	8	17	32	37	34	16	19	8	29	57	85	25	17	9	26	31	62	22	37	9	35	13
MYCTH_2130105	0	7	3	0	1	0	1	5	1	5	0	1	3	3	3	3	1	0	1	3	6	5	2	5	8	6	9	14	0	0	9	0	10	7	0	4	2	2	2	1	4	2	1	3	9	2	8	0
MYCTH_2130123	3	4	4	6	10	9	3	3	2	4	7	13	8	4	8	11	5	13	6	12	7	10	14	2	25	12	32	9	16	31	1	8	23	28	15	14	5	2	1	4	4	12	4	2	12	4	27	15
MYCTH_2130127	17	31	32	21	3	32	12	18	36	33	4	27	38	48	52	62	6	26	46	58	115	106	9	15	66	35	91	53	27	58	49	116	78	74	19	108	109	101	103	75	6	140	48	48	194	26	17	39
MYCTH_2130131	0	0	0	0	0	0	0	0	0	0	0	0	0	0	0	0	0	0	0	0	0	0	0	0	1	0	0	0	0	0	0	0	0	0	0	0	0	0	0	0	0	0	0	0	0	0	0	0
MYCTH_2130132	0	0	0	0	0	0	0	0	0	0	0	0	0	1	0	0	0	0	0	0	0	0	0	0	0	0	0	0	0	0	0	0	0	0	0	0	0	0	0	0	0	0	1	0	0	0	0	0
MYCTH_2130133	5	16	24	13	3	15	45	62	40	44	8	58	12	12	14	4	1	14	11	14	7	7	7	6	11	4	5	5	1	15	14	9	33	12	14	10	359	238	159	159	7	184	6	7	10	10	11	12
MYCTH_2130134	3	8	8	15	1	8	10	9	4	8	6	6	26	25	16	23	0	20	42	20	13	28	4	7	34	7	17	9	3	18	41	12	28	24	2	49	100	45	69	67	4	81	11	20	69	18	8	21
MYCTH_2130137	0	0	0	0	0	0	0	0	0	0	0	0	0	0	0	0	0	0	0	0	0	0	0	0	1	0	0	0	0	0	0	0	0	4	0	0	0	2	0	1	3	0	0	0	1	0	0	0
MYCTH_2130140	1	0	1	1	0	1	1	2	0	0	0	0	2	4	0	0	0	1	1	4	0	0	0	1	2	0	0	0	1	0	0	2	0	0	0	1	6	3	4	0	0	3	0	2	3	0	2	1
MYCTH_2130157	0	0	3	0	0	0	0	1	0	0	0	0	0	0	2	0	0	0	1	2	2	3	0	0	2	0	0	0	0	0	0	0	0	6	0	0	0	2	1	1	0	0	0	1	0	0	0	0
MYCTH_2130158	0	0	0	0	2	0	0	0	0	0	0	0	0	0	0	2	0	0	0	0	1	1	0	0	0	0	1	4	0	0	0	0	0	0	0	0	0	0	0	2	0	0	0	0	0	0	0	0
MYCTH_2130162	1	2	1	0	0	2	0	1	0	0	0	1	0	4	1	0	0	0	1	5	4	6	2	1	16	0	5	3	3	0	18	4	6	2	2	0	7	5	2	1	0	0	0	4	3	1	4	2
MYCTH_2130164	0	3	8	5	0	5	7	5	5	3	2	3	10	12	20	11	1	4	9	15	22	10	2	1	66	28	78	54	15	43	33	19	48	33	9	33	30	40	27	24	1	21	16	23	40	7	8	11
MYCTH_2130172	1	1	3	4	2	1	0	1	3	0	0	1	1	0	7	4	0	0	0	1	3	3	2	2	6	4	14	3	0	1	14	3	2	4	5	9	3	2	6	2	0	5	4	4	5	2	7	1
MYCTH_2130178	8	10	18	24	3	16	11	10	10	19	7	21	12	21	25	24	2	24	25	20	30	33	9	10	39	14	37	41	11	25	29	18	33	52	6	55	59	31	32	26	5	70	37	24	47	9	7	16
MYCTH_2130243	4	4	4	1	0	0	3	2	1	1	0	1	1	3	6	8	4	2	6	2	7	12	2	1	19	30	18	46	15	9	5	7	20	48	20	10	16	30	13	15	6	9	11	10	19	1	4	13
MYCTH_2130249	0	1	0	0	0	0	2	1	1	0	0	0	0	3	1	0	0	0	1	1	1	0	0	0	10	2	3	0	0	0	8	4	5	0	0	0	2	5	0	2	0	0	2	6	0	0	0	0
MYCTH_2130288	5	3	3	2	0	5	1	1	2	2	0	5	6	0	4	2	1	4	8	3	10	7	1	1	6	4	6	3	3	7	2	1	15	5	1	6	5	5	4	2	5	3	1	3	4	2	3	5
MYCTH_2130296	0	0	0	0	0	0	0	0	0	0	0	0	0	0	0	0	0	0	0	0	0	0	0	0	0	0	0	0	0	0	0	0	0	0	0	0	0	1	0	0	0	0	0	0	0	0	0	0
MYCTH_2130327	19	44	71	161	190	136	26	38	86	113	196	90	14	85	78	88	129	136	32	70	68	103	265	62	356	116	235	279	1181	429	303	75	212	206	1082	840	222	183	191	485	757	649	136	105	416	213	1499	327
MYCTH_2130345	1	0	0	3	0	3	1	1	1	2	0	1	0	6	4	1	1	1	4	4	8	6	0	1	9	2	6	4	5	6	17	4	7	0	5	4	9	13	4	4	24	6	5	8	19	2	2	4
MYCTH_2130352	0	0	0	0	0	3	0	2	0	0	0	2	0	1	2	0	0	1	1	1	2	3	0	1	7	1	2	5	0	0	12	2	0	7	2	1	8	3	3	2	0	0	2	1	4	1	1	0
MYCTH_2130377	0	0	0	1	0	0	0	1	0	2	0	0	0	0	1	1	0	0	0	0	0	0	0	0	2	0	0	1	3	2	0	0	0	0	0	0	4	0	1	2	0	1	0	0	1	1	0	0
MYCTH_2130409	32	239	40	19	0	16	69	186	46	32	2	18	125	143	37	12	0	5	142	128	60	30	0	13	1125	434	112	37	2	15	588	379	118	39	0	22	37	58	9	28	0	13	52	118	74	21	1	10
MYCTH_2130416	0	9	4	5	0	4	2	11	2	4	1	2	4	6	15	12	0	7	4	6	12	11	4	0	14	6	25	29	2	21	8	57	45	11	3	19	14	13	9	3	0	11	12	4	22	5	1	11
MYCTH_2130467	0	0	0	0	0	0	0	0	0	0	0	0	0	0	2	0	0	0	0	1	0	1	0	0	0	0	0	0	0	0	0	0	0	6	1	0	1	0	2	1	0	0	0	1	0	2	0	2
MYCTH_2130496	168	186	146	205	171	219	170	187	126	200	185	186	237	247	165	197	125	295	256	297	224	211	305	142	1272	557	664	733	1024	1278	971	1080	725	717	1129	2072	2094	1199	640	956	1153	1775	1077	643	1157	397	1695	882
MYCTH_2130506	8	10	5	5	3	2	5	1	3	2	5	4	6	13	9	8	2	3	7	19	10	4	5	5	16	17	9	21	2	7	14	11	6	9	4	21	38	14	6	12	0	16	27	12	22	1	9	11
MYCTH_2130517	123	89	83	223	104	109	70	41	94	140	170	36	48	40	41	113	83	73	65	70	45	164	278	56	14056	9501	11136	8529	16113	18394	9026	7070	10037	7447	16242	21081	16762	11072	5584	15446	28151	21562	11608	6416	12872	10796	29085	11778
MYCTH_2130550	2	5	3	5	5	7	4	0	2	5	8	4	5	4	9	6	3	4	9	6	6	6	10	2	19	10	35	31	19	17	10	28	19	50	31	37	31	15	10	19	13	25	26	9	28	9	21	9
MYCTH_2130591	19	16	6	5	1	5	4	9	7	6	5	3	10	9	4	6	1	2	6	9	6	15	3	0	17	6	20	15	15	3	16	15	7	8	9	8	56	41	19	16	16	15	28	27	35	9	4	4
MYCTH_2130620	1	0	2	2	0	1	0	0	2	2	0	1	0	0	0	1	0	4	1	1	2	0	2	0	1	0	2	1	3	0	0	2	0	0	1	1	5	3	1	4	1	9	1	1	9	2	1	5
MYCTH_2130669	5	5	3	9	0	6	7	8	7	12	0	8	5	7	3	5	0	10	9	8	5	11	0	5	36	7	27	37	3	22	28	10	14	12	0	12	28	12	7	4	2	12	14	7	20	5	3	18
MYCTH_2130688	0	0	1	2	2	3	0	0	0	3	0	0	6	0	0	5	0	2	0	6	1	2	0	0	2	0	0	0	0	0	1	2	1	2	1	2	8	1	6	2	0	2	3	0	8	0	3	0
MYCTH_2130701	9	7	8	13	6	8	9	5	7	21	5	11	10	12	21	18	10	14	6	11	13	13	8	5	6	9	9	10	2	4	5	4	8	9	8	8	9	10	1	3	8	16	11	5	8	2	4	9
MYCTH_2130717	5	2	0	6	3	7	7	5	2	2	2	5	4	5	6	5	1	6	10	3	3	7	6	4	23	22	7	13	21	32	13	18	8	24	15	42	46	26	11	16	20	17	21	7	15	4	18	11
MYCTH_2130730	21	30	21	30	19	32	22	21	19	37	26	20	18	25	31	41	14	23	31	26	43	59	38	17	110	46	117	67	42	74	37	47	50	63	67	54	63	45	43	63	30	109	64	23	72	28	62	34
MYCTH_2130777	15	21	18	5	3	13	8	7	12	3	2	7	5	12	16	26	4	15	14	21	24	46	3	4	21	38	95	79	9	24	27	13	63	55	11	40	41	27	11	35	5	31	16	15	41	5	13	10
MYCTH_2130787	74	112	119	195	102	149	97	112	142	176	118	72	63	90	87	154	62	122	89	105	86	203	237	67	367	155	259	315	364	292	275	216	263	222	399	446	546	367	230	383	329	435	409	193	511	204	592	256
MYCTH_2130796	0	0	0	0	1	0	0	0	0	0	0	0	0	0	0	0	0	0	0	0	0	0	0	0	1	0	0	0	0	10	0	0	0	0	0	0	0	1	0	0	0	0	1	0	0	0	0	1
MYCTH_2130809	29	17	19	52	50	74	36	25	23	47	78	46	39	15	30	63	44	93	64	19	63	66	79	47	3	12	15	8	6	9	2	0	17	7	2	6	13	5	3	10	8	12	7	1	7	9	11	6
MYCTH_2130846	0	1	0	1	3	0	0	1	3	1	2	2	2	0	2	2	0	0	2	4	2	0	2	0	11	8	7	22	27	5	0	10	4	14	13	4	3	16	5	5	3	4	6	5	13	2	16	1
[truncated: 7,293 more rows]

## Sheet: S2
gene	MJK20.3 t1 R1	MJK20.3 t2 R1	MJK20.3 t3 R1	MJK20.3 t4 R1	MJK20.3 ex R1	MJK20.3 SS R1	MJK20.3 t1 R2	MJK20.3 t2 R2	MJK20.3 t3 R2	MJK20.3 t4 R2	MJK20.3 ex R2	MJK20.3 SS R2	BS6.4 t1 R1	BS6.4 t2 R1	BS6.4 t3 R1	BS6.4 t4 R1	BS6.4 ex R1	BS6.4 SS R1	BS6.4 t1 R2	BS6.4 t2 R2	BS6.4 t3 R2	BS6.4 t4 R2	BS6.4 ex R2	BS6.4 SS R2	BS7.8 t1 R1	BS7.8 t2 R1	BS7.8 t3 R1	BS7.8 t4 R1	BS7.8 ex R1	BS7.8 SS R1	BS7.8 t1 R2	BS7.8 t2 R2	BS7.8 t3 R2	BS7.8 t4 R2	BS7.8 ex R2	BS7.8 SS R2	JK2.8 t1 R1	JK2.8 t2 R1	JK2.8 t3 R1	JK2.8 t4 R1	JK2.8 ex R1	JK2.8 SS R1	JK2.8 t1 R2	JK2.8 t2 R2	JK2.8 t3 R2	JK2.8 t4 R2	JK2.8 ex R2	JK2.8 SS R2
MYCTH_100011	31.7527	5.95367	15.2788	7.30519	3.80123	19.6333	17.1236	11.3116	5.08657	4.65078	5.10068	32.7493	55.0416	33.8966	11.4816	34.1701	3.01145	21.9876	29.8813	23.6842	24.918	15.6283	8.59358	21.5347	22.2421	5.15504	8.3269	16.0139	5.3104	21.4377	32.9524	13.538	17.3084	29.7637	1.91549	8.48825	8.964	4.74748	3.05477	3.64689	7.87671	14.2977	6.62174	5.57834	3.25124	3.09277	5.24387	11.4676
MYCTH_100068	1483.91	1617.91	1931.24	3152.19	1.90061	1.30889	2022.48	1425.27	1922.72	2879.99	0	0	165.125	4.06759	2.55146	4.40904	3.01145	0	101.337	4.51128	1.18657	4.59656	1.0742	0	9.53233	9.27908	11.6577	4.74487	3.319	5.21457	0	9.02534	4.61556	13.529	1.91549	5.40161	5741.44	12507.2	6885.46	4303.86	0	2.38294	3906.82	13838	5714.6	7051.53	0.436989	8.19113
MYCTH_100089	8.46737	13.3958	19.8625	23.1331	0	1.30889	22.8314	30.703	18.6507	12.7896	0	3.27493	22.3142	10.8469	1.27573	5.5113	3.01145	2.31448	23.3854	7.89474	9.49256	15.6283	0	4.7855	4.23659	3.09303	4.99614	3.55865	0	0.579396	5.49207	7.52112	6.3464	0	0	1.92915	12.4856	13.2929	7.63693	11.9827	0	2.38294	13.7953	14.8756	13.3662	7.21647	0.436989	4.09557
MYCTH_100127	5946.21	12367.3	2893.81	2235.39	3054.29	2515.69	7640.91	10429.3	3387.65	2478.86	2242.6	2610.12	5758.54	20419.3	2170.02	1668.82	1900.22	2291.33	7856.18	20227.5	3133.73	2002.26	1878.77	1969.23	9279.72	3193.03	1717.56	1240.78	1388.01	1721.97	8238.79	3894.43	1446.4	1057.29	1259.76	1246.62	2977.97	4590.34	1312.79	1199.83	1208	1061.6	2435.7	6316.54	1240.53	1190.72	1213.08	1136.11
MYCTH_100290	167.231	169.68	175.706	132.711	220.471	146.596	182.651	171.29	162.77	149.988	168.322	163.747	208.266	258.97	466.918	278.872	198.755	151.598	215.665	266.166	289.523	214.2	170.797	184.242	177.937	319.613	359.722	265.713	142.717	143.111	175.06	303.101	324.243	328.078	125.784	151.631	143.104	163.313	160.376	142.229	156.102	137.416	115.329	134.81	169.426	161.855	145.954	141.707
MYCTH_100400	38.1032	29.7684	35.1413	15.8279	0	49.7378	7.61047	14.5435	22.0418	17.4404	0	39.2992	37.1903	39.3201	45.9264	55.113	0	81.0068	42.8732	58.6466	33.2239	64.3518	0	90.9245	84.7318	41.2404	70.5011	89.5594	0	127.467	50.1151	39.1098	26.5395	22.9993	0.638498	60.1894	44.1797	38.4546	56.5133	33.864	0	43.2901	45.8003	33.47	39.3762	34.0205	0.436989	66.3482
MYCTH_100401	6.35053	4.46525	3.05576	6.08766	3.80123	22.2511	11.4157	1.61595	3.39104	3.48808	0	22.9245	10.4133	14.9145	11.4816	20.9429	3.01145	25.4593	15.5902	15.7895	16.612	10.1124	4.29679	14.3565	11.6506	5.15504	11.1025	2.37243	1.9914	27.2316	7.55159	2.25633	15.5775	5.41159	3.19249	20.8348	8.00357	4.27273	10.6917	10.9407	6.44458	9.53177	6.62174	3.71889	4.33499	4.1237	6.99182	9.82936
MYCTH_100435	38.1032	11.9073	10.6952	12.1753	17.1055	18.3245	20.9288	27.4711	13.5642	10.4642	25.5034	16.3747	17.8513	6.77932	16.5845	26.4542	15.0572	16.2014	32.4797	23.6842	17.7985	30.3373	15.0388	11.9637	6.88446	13.4031	17.7641	21.3519	25.2244	1.15879	10.2976	24.0676	5.76945	16.9112	17.2394	6.94493	17.6079	12.8182	9.16432	4.68886	12.8892	16.2834	9.38079	13.0161	8.66998	10.3092	11.7987	4.09557
MYCTH_100489	402.2	386.989	368.219	271.51	252.782	329.84	319.64	488.016	415.403	310.439	197.226	399.542	487.936	447.435	315.106	411.143	268.019	415.449	471.605	468.045	504.292	455.059	215.914	411.553	163.638	211.357	182.082	188.015	88.2854	140.793	255.381	336.194	227.893	275.315	73.4272	183.269	179.6	179.455	232.926	162.547	69.4582	215.259	195.893	349.576	316.093	212.371	79.9689	222.799
MYCTH_100518	1176.96	13382.4	35037.4	29761.3	0	5.23556	2732.16	23951.6	46718.4	26151.3	0	0	0	0	1.27573	1.10226	0	1.15724	1.29919	0	0	0	0	0	0.529574	2.06202	6.66152	51.0073	0	0	0	15.0422	8.07723	54.1159	0	0.771659	1504.99	17797.8	36547.3	28705.2	0	1.58863	1950.65	14524.1	39672.4	36007.1	0	14.744
MYCTH_100519	1028.79	1595.58	977.844	730.519	366.818	335.076	976.043	1868.04	907.104	847.604	358.748	353.693	562.317	616.918	496.26	380.28	442.683	340.228	502.785	581.955	498.359	364.967	360.93	342.163	678.914	681.497	567.339	543.881	473.289	477.423	899.326	815.289	666.372	653.45	450.779	410.909	1137.79	1738.53	928.651	835.139	467.59	462.291	1308.34	1638.17	803.418	749.482	500.789	516.861
MYCTH_100541	6.35053	7.44209	7.63941	4.87013	9.50307	0	3.80523	14.5435	10.1731	2.32539	5.10068	6.54986	2.97522	6.77932	15.3088	8.81808	6.02289	4.62896	12.9919	5.6391	15.4254	12.8704	3.22259	0	12.7098	11.3411	17.7641	8.89663	27.8796	0.579396	14.4167	3.76056	15.0006	16.9112	14.6854	9.25991	9.92443	10.9192	12.2191	7.81477	6.44458	9.13462	12.1399	8.36751	12.2825	17.5257	13.5467	4.09557
MYCTH_100566	0	0	0	0	0	0	0	0	0	0	0	0	0	0	0	0	0	0	0	0	0	0	0	0	1.05915	0	0	0	0	0	0	1.50422	0.576945	0	0	0.38583	0	0.474748	0	0.520985	0	0.397157	0	1.85945	0	1.03092	1.31097	1.63823
MYCTH_100589	273.073	331.917	417.112	535.714	7.60245	151.831	372.913	428.226	435.749	567.395	22.1029	142.459	365.952	231.853	71.441	128.964	27.103	189.787	219.563	129.699	88.9927	147.09	13.9646	110.066	112.27	124.752	83.8241	214.705	27.2158	125.729	157.897	92.5097	169.622	239.463	34.4789	142.371	1465.93	1802.14	798.823	1070.62	37.9514	383.654	703.56	1422.48	557.046	964.946	41.9509	147.44
MYCTH_100608	6.35053	13.3958	9.16729	13.3929	0	11.78	20.9288	12.9276	13.5642	11.6269	0	14.7372	14.8761	10.8469	6.37866	4.40904	0	12.7296	14.2911	12.406	13.0523	10.1124	0	9.571	40.7772	48.4574	18.3192	6.52419	0	30.1286	33.6389	24.0676	15.0006	16.2348	1.91549	31.2522	40.9783	18.0404	17.5649	27.0912	0	24.2266	37.5232	20.4539	15.5337	7.21647	2.62193	30.3072
MYCTH_100654	1149.45	727.836	548.509	468.75	621.501	611.252	863.788	709.401	515.439	462.752	601.88	699.198	1056.2	801.316	801.16	874.092	533.026	641.111	983.485	958.647	1086.9	812.671	534.95	631.686	913.515	1028.95	953.152	1104.37	507.807	769.438	1149.9	1523.78	1229.47	1376.57	497.39	883.936	1199.9	949.496	844.645	711.665	530.604	895.987	1373.46	1179.82	917.934	718.555	587.313	856.793
MYCTH_100744	211.684	193.494	236.822	300.73	233.775	259.16	216.898	187.45	249.242	288.348	304.34	237.432	182.976	226.429	340.62	328.474	268.019	240.706	177.989	223.308	277.657	338.307	322.259	277.559	676.266	677.373	899.86	1042.68	872.233	904.438	628.155	746.847	930.613	1068.11	807.7	968.047	642.207	580.617	934.761	851.289	953.082	887.646	724.528	510.418	755.011	786.596	899.323	969.83
MYCTH_100777	48.6874	55.0715	53.4759	47.4837	41.8135	58.9	55.1759	43.6306	59.3433	55.8093	34.0045	34.3868	59.5044	77.2843	108.437	94.7944	51.1946	46.2896	54.5659	84.5865	107.978	102.044	61.2293	35.8912	210.241	300.024	262.02	309.603	147.364	149.484	218.996	261.735	260.779	217.14	133.446	94.1424	127.417	161.414	187.869	135.977	166.127	108.821	113.673	177.577	187.488	128.866	141.584	127.782
MYCTH_100809	531.328	979.379	1399.54	1200.49	281.291	418.845	513.707	686.778	1024.1	1092.93	294.139	374.98	450.746	283.376	500.087	286.588	319.213	396.933	453.416	262.782	309.695	317.162	297.553	358.912	414.127	362.915	388.034	453.135	383.676	446.135	586.278	265.495	377.322	368.665	359.474	486.531	974.195	2119.75	1926.8	2263.16	385.243	478.574	1258.68	1866.88	2258.89	2623.7	393.29	519.318
MYCTH_100838	25.4021	119.073	27.5019	31.6558	17.1055	54.9734	102.741	164.827	40.6925	46.5078	23.8032	63.8611	47.6036	32.5407	45.9264	62.8288	15.0572	40.5034	31.1805	54.1354	39.1568	43.2076	24.7065	43.0695	119.684	79.3877	106.584	103.201	26.552	66.6306	107.095	86.4928	88.8496	107.555	27.4554	61.3469	87.0789	119.162	73.3146	31.2591	18.6177	65.5309	153.955	164.561	95.731	30.9277	18.7905	84.3687
MYCTH_100975	101.608	58.0483	48.8922	60.8766	49.416	86.3867	72.2994	66.2539	33.9104	40.6943	64.6086	63.8611	90.7443	89.4871	149.261	130.067	72.2747	104.152	131.218	86.8422	174.426	138.816	52.6357	105.281	83.6727	81.4497	104.919	106.166	59.742	78.2185	67.9644	65.4337	109.043	100.114	63.8498	83.725	60.507	71.6869	53.4585	34.906	65.1618	77.0485	66.7692	66.0104	73.6948	36.0824	50.2537	67.1673
MYCTH_101019	378.915	311.079	209.32	143.669	229.974	213.349	213.093	269.863	220.418	149.988	173.423	235.795	178.513	117.96	193.911	103.612	168.641	226.819	183.185	128.571	155.441	125.026	179.391	246.453	72.0221	121.659	113.801	64.6488	64.3886	103.133	75.5159	47.383	76.1568	63.5862	46.6103	59.4178	75.5537	85.9294	47.349	59.3923	88.0759	77.8428	73.9427	59.5023	69.7211	72.1647	31.9002	64.71
MYCTH_101105	93.1411	114.608	114.591	148.539	66.5215	111.256	91.3256	126.044	128.86	120.92	86.7115	114.623	141.323	111.181	63.7866	74.9537	78.2976	114.567	111.73	81.203	54.5822	68.0291	69.8229	126.816	1110.52	748.512	641.726	921.098	616.006	1183.71	1125.19	708.489	724.066	820.532	652.545	952.613	1265.85	1043.97	830.898	1229	769.053	1230.39	1184.74	977.139	825.815	1146.39	761.234	962.458
MYCTH_101107	25.4021	32.7452	18.3346	37.7435	13.3043	35.34	20.9288	19.3914	32.2149	20.9285	30.6041	32.7493	32.7274	42.0318	44.6506	36.3746	24.0916	50.9185	29.8813	20.3008	39.1568	36.7725	32.2259	47.855	12.7098	7.21706	6.10639	19.5726	11.2846	10.4291	29.5199	9.77745	26.5395	25.7051	12.1315	9.25991	22.41	14.2424	16.0376	9.89871	5.72851	23.0351	14.8989	13.0161	13.7275	12.3711	11.3617	9.82936
MYCTH_101172	67.739	32.7452	42.7807	29.2208	26.6086	34.0311	41.8576	37.1668	35.606	33.7181	18.7025	40.9366	26.777	25.7614	28.0661	31.9655	12.0458	15.0441	22.0862	20.3008	22.5448	22.0635	24.7065	26.3202	13.2393	3.09303	13.8782	17.7933	23.8968	9.27034	15.7897	9.77745	10.962	9.47028	10.216	10.0316	57.3056	31.3334	32.8388	45.8467	12.8892	34.9498	48.0076	40.9078	29.9837	37.1133	13.9836	30.3072
MYCTH_101222	2.11684	1.48842	4.58364	1.21753	1.90061	1.30889	3.80523	1.61595	0	0	3.40045	1.63747	4.46283	0	1.27573	5.5113	6.02289	1.15724	1.29919	3.38346	8.30599	2.75793	5.37099	0	1.58872	2.06202	0.555127	1.77933	1.9914	0	0	0	1.73084	8.79383	1.277	1.92915	4.80214	1.42424	1.52739	0.520985	0	0.397157	2.20725	1.85945	1.08375	2.06185	4.36989	0.819113
MYCTH_101224	4.23369	11.9073	6.11153	2.43506	5.70184	2.61778	3.80523	1.61595	1.69552	5.81347	3.40045	3.27493	2.97522	6.77932	1.27573	3.30678	6.02289	1.15724	1.29919	2.25564	2.37314	4.59656	3.22259	9.571	13.7689	4.12404	10.5474	8.30352	4.6466	13.3261	2.74603	8.27323	8.07723	0	2.55399	6.17327	5.44243	3.79798	3.81847	2.60492	15.0373	7.14883	3.31087	5.57834	4.33499	8.2474	7.42881	7.37202
MYCTH_101261	12.7011	13.3958	30.5576	31.6558	5.70184	31.4134	19.0262	25.8552	25.4328	26.742	8.50113	26.1994	38.6779	54.2346	45.9264	44.0904	6.02289	43.9751	37.6764	25.9399	17.7985	44.127	7.51938	26.3202	138.219	157.744	119.907	98.456	19.2502	116.459	270.484	163.96	239.432	158.289	21.7089	136.97	116.532	103.495	160.376	191.201	33.655	193.416	136.849	125.513	148.112	234.02	26.6563	167.099
MYCTH_101321	16.9347	2.97684	10.6952	8.52272	1.90061	15.7067	9.51309	3.2319	3.39104	3.48808	3.40045	1.63747	11.9009	12.2028	14.0331	17.6362	9.03434	12.7296	3.89756	7.89474	18.9851	15.6283	4.29679	11.9637	22.7717	14.4341	44.9653	17.2001	3.319	14.4849	5.49207	23.3155	30.0012	25.7051	5.74648	16.5907	10.5647	15.6667	9.92801	13.0246	3.58032	13.9005	16.5543	12.0864	23.4812	11.3402	5.68085	10.6485
MYCTH_101345	31.7527	34.2336	90.145	168.019	5.70184	68.0623	22.8314	12.9276	115.295	134.872	11.9016	45.849	10.4133	12.2028	25.5146	39.6814	3.01145	67.1199	16.8894	15.7895	16.612	45.0463	9.66778	55.0332	7.94361	22.6822	11.6577	10.676	12.6122	23.7553	4.11905	5.26478	7.50029	10.1467	15.9624	40.5121	39.0574	28.0101	109.972	259.451	4.29639	129.076	12.6917	6.50806	33.9574	71.1338	4.80688	23.7543
MYCTH_101354	8.46737	26.7915	33.6134	109.578	1.90061	9.16223	22.8314	40.3987	67.8209	143.011	0	9.82479	19.3389	12.2028	3.8272	20.9429	0	5.7862	16.8894	6.76692	17.7985	30.3373	0	4.7855	15.8872	4.12404	20.5397	17.2001	0	6.37336	24.7143	19.5549	4.61556	11.4996	1.277	11.1891	48.3416	80.2324	88.5884	89.0884	1.43213	5.95736	97.1188	84.6048	63.9411	93.8142	1.74796	11.4676
MYCTH_101394	963.164	954.076	773.108	959.415	458.048	908.37	732.508	1011.58	762.985	1062.7	513.468	990.667	1353.73	1199.94	1160.92	1212.49	409.557	1051.93	1288.79	1286.84	1308.79	1116.96	458.682	1000.17	1619.44	1533.11	1527.71	1699.26	688.36	1550.46	2216.74	2205.94	1734.3	1954.26	683.831	1556.82	1933.98	1768.91	1426.58	1504.08	609.371	1446.84	1951.76	1945.91	1421.15	1417.52	696.997	1576.79
MYCTH_101399	156.646	92.2819	82.5056	93.75	110.236	143.978	135.086	101.805	106.818	104.642	159.821	173.571	215.704	141.01	200.29	240.293	144.549	181.687	198.776	156.767	175.612	227.07	133.201	169.885	153.047	124.752	131.565	182.084	92.2682	96.1798	139.361	175.242	135.582	200.905	84.9202	139.284	193.366	125.808	136.701	94.2983	58.7173	135.033	188.72	210.118	195.075	104.123	106.188	116.314
MYCTH_101406	95.258	61.0251	87.0892	182.63	205.266	189.789	176.943	106.653	149.206	160.452	161.521	212.87	127.935	50.167	33.169	30.8633	177.675	181.687	131.218	38.3459	24.918	42.2883	209.469	191.42	201.768	97.9458	55.5127	65.2419	219.054	232.917	177.119	109.056	72.1182	73.7329	250.291	232.269	211.615	100.647	96.2254	210.999	209.807	322.492	155.611	85.5346	100.066	196.907	271.807	226.075
MYCTH_101411	622.352	468.852	776.164	972.808	2105.88	1065.44	414.771	496.096	751.116	887.135	1758.03	944.817	288.597	347.101	794.781	871.888	1873.12	966.295	279.325	310.151	544.635	864.153	1589.81	1026.49	540.695	553.652	868.218	997.609	1820.8	1104.91	396.115	386.585	630.024	827.973	1588.58	1135.88	426.43	464.778	681.978	1009.67	1651.24	943.248	645.068	400.711	683.845	884.534	1642.2	1089.42
MYCTH_101506	48.6874	83.3514	97.7844	85.2272	24.708	64.1356	57.0785	77.5655	71.2119	79.0632	18.7025	67.1361	68.4301	74.5726	68.8895	108.022	18.0687	50.9185	41.574	63.1579	68.821	118.591	29.0033	55.0332	81.0248	73.2016	122.128	132.856	48.4574	68.3688	81.6945	53.3999	109.043	115.673	33.2019	94.5283	88.3595	170.909	168.013	158.379	46.5442	72.6798	132.987	178.507	167.981	157.732	38.455	86.0069
MYCTH_101575	103.725	111.631	58.0595	70.6168	60.8196	61.5178	79.9099	100.189	50.8657	56.972	45.9061	80.2358	116.034	117.96	70.1653	119.044	63.2404	111.095	122.124	80.0752	81.8733	91.0118	68.7487	93.3172	90.5571	106.194	73.2767	90.7456	25.8882	29.5492	111.214	62.4253	56.5406	83.8797	23.6244	50.5437	38.7373	33.7071	19.856	15.1086	36.5193	37.3328	45.2485	43.697	33.9574	23.7113	32.7742	46.6895
MYCTH_101588	372.564	370.616	343.773	238.636	340.21	256.542	329.153	402.371	357.755	286.023	355.347	335.68	574.218	623.698	436.3	493.813	349.328	262.693	532.667	583.083	588.538	467.01	311.517	289.523	547.579	506.225	560.123	522.529	263.528	214.956	641.886	561.075	573.484	604.745	312.864	258.506	374.247	421.101	361.227	304.776	271.388	294.293	361.436	446.267	382.563	262.886	312.884	305.529
MYCTH_101623	12.7011	2.97684	3.05576	1.21753	11.4037	9.16223	3.80523	3.2319	5.08657	2.32539	5.10068	13.0997	16.3637	2.71173	6.37866	3.30678	6.02289	11.5724	6.49593	3.38346	8.30599	4.59656	5.37099	11.9637	3.70702	2.06202	10.5474	1.77933	1.9914	2.31759	0.686509	1.50422	2.88473	0	1.91549	3.47247	3.20143	2.37374	3.05477	8.33576	10.741	2.38294	1.65543	1.85945	1.445	1.03092	3.05892	4.09557
MYCTH_101673	25.4021	8.93051	12.2231	13.3929	24.708	20.9422	19.0262	42.0146	11.8687	19.7658	15.302	24.562	28.2646	48.8111	33.169	22.0452	15.0572	34.7172	36.3772	38.3459	28.4777	20.2249	20.4098	40.6767	34.9519	55.6745	26.091	27.8761	13.276	20.8583	42.5635	27.8281	27.6934	20.2935	30.6479	19.2915	47.061	27.5354	25.9656	21.8814	19.3337	34.5527	35.3159	40.9078	21.6749	17.5257	24.4714	14.744
MYCTH_101679	55.0379	49.1178	64.171	53.5714	45.6147	45.8111	38.0523	27.4711	55.9522	51.1585	66.3088	50.7614	32.7274	25.7614	35.7205	28.6588	12.0458	40.5034	33.7789	23.6842	24.918	25.7407	33.3001	40.6767	422.6	345.388	403.577	517.784	323.27	607.207	315.794	435.473	434.44	455.927	326.911	646.65	406.902	351.313	525.421	518.38	386.675	509.95	469.04	378.397	469.263	538.143	319.002	488.192
MYCTH_101730	2.11684	4.46525	4.58364	2.43506	3.80123	0	0	0	3.39104	0	1.70023	6.54986	0	2.71173	3.8272	5.5113	3.01145	0	2.59837	2.25564	5.93285	1.83862	4.29679	2.39275	2.1183	7.21706	4.44101	2.37243	3.9828	1.73819	0	1.50422	7.50029	0	7.02348	1.54332	3.52157	1.89899	1.52739	2.08394	7.16064	1.98579	2.20725	4.64862	3.97374	0	1.74796	0
MYCTH_10175	12.7011	23.8147	32.0855	53.5714	41.8135	36.6489	20.9288	16.1595	30.5194	58.1347	76.5102	50.7614	22.3142	25.7614	44.6506	40.7836	48.1831	34.7172	10.3935	15.7895	24.918	26.66	48.3389	52.6405	103.796	120.628	150.994	143.532	226.356	192.36	102.29	103.791	139.044	121.761	265.615	156.647	103.726	129.131	189.396	187.555	313.636	189.444	98.7742	108.778	195.436	231.958	300.211	217.884
MYCTH_101762	33.8695	26.7915	61.1153	90.0974	129.242	86.3867	22.8314	17.7754	55.9522	91.8528	153.02	81.8733	20.8266	44.7435	80.3711	77.1582	144.549	93.7364	22.0862	33.8346	37.9702	61.5939	145.017	95.71	39.1885	78.3567	121.573	109.725	227.683	157.016	39.8175	51.8957	83.0801	97.4086	237.521	169.765	51.543	64.091	129.828	147.96	221.264	144.565	62.9065	56.7131	105.123	154.639	231.604	148.26
MYCTH_101800	16.9347	23.8147	22.9182	38.961	5.70184	6.54445	22.8314	12.9276	18.6507	27.9047	11.9016	4.9124	13.3885	16.2704	10.2059	27.5565	3.01145	2.31448	29.8813	6.76692	13.0523	27.5793	3.22259	0	19.5942	6.18605	6.66152	8.30352	9.2932	0	15.7897	0	8.65418	6.76449	5.10798	5.78744	4.482	11.8687	12.9828	6.25182	2.86426	7.94314	8.27717	17.6647	7.58623	5.15462	3.05892	6.55291
MYCTH_101870	42.3369	50.6062	47.3643	41.3961	51.3166	37.9578	49.468	22.6233	18.6507	32.5554	40.8054	39.2992	46.1159	42.0318	56.1322	31.9655	30.1145	34.7172	61.0618	51.8797	62.8882	45.9656	36.5227	35.8912	76.7882	48.4574	43.2999	49.228	123.467	70.107	98.1707	76.7154	91.1573	64.9391	108.545	89.8983	81.9566	81.1819	116.081	98.4662	73.0386	87.7717	41.3859	41.8376	67.1923	70.1029	91.3307	64.71
MYCTH_101972	0	10.4189	0	3.6526	3.80123	2.61778	15.2209	12.9276	1.69552	1.16269	1.70023	0	5.95044	6.77932	2.55146	2.20452	0	1.15724	10.3935	3.38346	7.11942	4.59656	0	2.39275	13.2393	10.3101	9.43715	0.593109	2.6552	2.31759	1.37302	8.27323	5.76945	3.38224	2.55399	2.70081	18.2482	16.6162	9.16432	7.29379	3.58032	3.97157	13.7953	23.2431	20.2299	2.06185	1.31097	4.91468
MYCTH_102118	0	1.48842	3.05576	2.43506	0	0	0	0	1.69552	1.16269	1.70023	3.27493	4.46283	2.71173	1.27573	4.40904	0	1.15724	0	1.12782	3.55971	0.919312	2.1484	0	6.88446	1.03101	6.66152	3.55865	3.319	4.05578	13.7302	6.01689	7.50029	1.3529	1.91549	5.78744	2.88129	5.69697	4.58216	0.520985	12.1731	5.5602	7.17355	4.64862	3.97374	0	0.436989	4.91468
MYCTH_102133	4.23369	8.93051	15.2788	12.1753	0	6.54445	5.70785	3.2319	15.2597	5.81347	0	8.18733	13.3885	10.8469	7.65439	4.40904	3.01145	9.25792	19.4878	2.25564	7.11942	2.75793	0	11.9637	3.70702	6.18605	8.3269	5.33798	3.9828	12.1673	13.0437	0.752112	6.92334	0	0	7.33076	2.88129	9.49496	3.81847	4.68886	0	0.397157	1.10362	3.71889	3.97374	4.1237	0.436989	8.19113
MYCTH_102138	908.126	2281.74	1162.72	831.574	89.3288	472.509	1033.12	2821.45	1486.97	1295.24	74.8099	725.397	376.366	894.871	184.981	69.4424	48.1831	306.668	120.824	516.542	306.135	107.559	58.0067	354.127	1376.89	953.683	274.233	97.8629	69.0352	239.87	1079.88	1001.06	170.199	58.1746	72.1502	265.837	176.399	439.142	506.329	534.531	98.1008	252.592	501.045	618.266	556.685	627.833	84.3388	286.69
MYCTH_102172	14.8179	50.6062	32.0855	36.526	0	10.4711	45.6628	63.022	52.5612	27.9047	3.40045	9.82479	55.0416	75.9284	164.569	113.533	6.02289	3.47172	64.9593	56.391	223.075	107.559	1.0742	9.571	51.8982	177.334	278.118	114.47	2.6552	30.1286	31.5794	75.2112	163.276	131.908	5.74648	17.3623	79.3955	137.677	77.8967	56.2664	17.9016	17.8721	49.1112	91.1129	50.2136	52.5772	10.4877	16.3823
MYCTH_102226	0	0	0	0	1.90061	0	0	0	0	1.16269	1.70023	0	0	0	0	0	0	0	0	0	0	0	3.22259	0	0	0	1.66538	0	2.6552	0	0	0	0	0	0	0	0	1.42424	2.29108	1.56295	0	1.19147	2.20725	0.929724	0	0	3.49591	0
MYCTH_102290	131.244	111.631	105.424	49.9188	39.9129	54.9734	106.547	129.276	84.7761	56.972	35.7047	29.4744	200.827	185.753	95.6799	93.6921	15.0572	41.6606	190.98	155.639	109.164	102.044	39.7453	55.0332	281.733	283.527	172.644	174.374	67.7076	115.879	237.532	407.645	208.277	169.112	57.4648	111.891	212.895	237.374	203.142	107.844	59.4333	99.6865	153.404	335.63	195.436	140.206	72.9771	100.751
MYCTH_102295	315.41	296.195	282.658	196.023	366.818	301.045	329.153	298.95	276.37	232.539	321.343	234.158	367.44	291.511	256.422	309.735	222.847	246.492	361.174	343.985	454.456	307.05	218.062	196.205	226.658	270.124	230.378	163.698	148.691	169.763	200.461	251.205	192.123	171.142	130.892	148.93	121.654	144.798	180.232	120.348	131.756	136.622	125.261	171.069	223.974	131.958	125.853	145.802
MYCTH_102297	2.11684	4.46525	1.52788	2.43506	0	7.85334	3.80523	8.07974	5.08657	3.48808	1.70023	1.63747	4.46283	5.42346	5.10293	4.40904	6.02289	8.10068	6.49593	4.51128	8.30599	8.2738	1.0742	4.7855	3.17744	11.3411	13.8782	4.15176	5.9742	1.15879	10.2976	5.26478	3.46167	0.676449	3.83099	3.47247	4.80214	5.69697	7.63693	5.20985	5.72851	5.95736	3.86268	5.57834	5.41874	2.06185	2.62193	3.27645
MYCTH_102322	512.276	2000.43	1657.75	883.928	24.708	6.54445	3616.88	3949.38	2083.8	1728.93	28.9038	6.54986	96.6947	13.5586	10.2059	3.30678	15.0572	10.4152	63.6602	7.89474	5.93285	11.951	20.4098	14.3565	10.5915	7.21706	8.88203	7.71041	37.1728	6.37336	23.3413	14.2901	16.7314	2.02935	23.6244	15.4332	1288.26	1778.41	1172.27	325.095	30.0747	7.94314	1376.77	1856.66	1192.12	322.679	24.4714	8.19113
MYCTH_102448	2.11684	0	1.52788	0	1.90061	5.23556	1.90262	0	0	1.16269	1.70023	1.63747	1.48761	0	3.8272	3.30678	0	1.15724	3.89756	1.12782	5.93285	4.59656	1.0742	0	4.23659	3.09303	2.77563	5.33798	3.319	2.31759	0	3.00845	0	0	0	3.8583	0.640286	1.89899	2.29108	1.04197	1.43213	2.38294	0.551811	0.929724	0.722498	1.03092	0.873978	0.819113
MYCTH_102510	82.5569	114.608	105.424	115.666	205.266	158.376	117.962	111.5	108.513	123.246	200.627	134.272	157.687	119.316	144.158	136.68	213.813	156.227	113.029	122.932	140.015	129.623	182.614	143.565	184.292	174.241	153.215	144.125	248.261	192.36	159.957	177.498	143.659	157.613	231.775	167.836	159.431	125.808	149.684	121.389	256.351	167.203	153.955	153.404	152.086	104.123	199.704	162.184
MYCTH_102522	361.98	324.475	148.205	110.795	24.708	2332.44	458.531	376.516	157.684	186.031	37.405	2503.68	95.2071	109.825	95.6799	185.18	36.1374	991.754	114.328	173.684	160.187	193.975	20.4098	1947.7	488.797	186.613	182.082	250.292	20.5778	3386.57	193.595	102.287	94.0421	192.788	21.0704	1027.08	157.19	197.495	109.972	78.1477	9.30884	814.172	150.645	143.177	66.4698	61.8555	16.1686	1566.96
MYCTH_102533	472.056	385.5	287.242	252.029	304.098	295.809	519.414	458.929	244.155	249.979	297.54	312.756	550.416	488.111	331.69	326.269	370.408	296.253	550.855	543.609	342.919	338.307	302.924	303.879	532.751	469.109	424.117	427.631	335.883	312.874	551.266	555.058	465.595	424.81	317.333	359.207	545.204	548.808	411.631	324.053	312.204	341.555	462.418	547.607	367.029	294.845	339.103	307.167
MYCTH_102652	198.983	116.097	105.424	142.451	146.347	134.816	123.67	61.406	88.1671	127.896	139.419	119.535	126.447	123.384	121.195	125.658	102.389	199.045	141.611	113.91	153.067	112.156	125.681	119.637	35.4815	37.1163	28.3115	19.5726	73.6818	61.9954	65.9048	69.1943	46.7326	36.5282	70.8732	88.7408	91.881	83.0809	63.3865	58.3503	85.2116	86.9774	75.0464	62.2915	54.1874	87.6286	72.5401	81.9113
MYCTH_102790	156.646	120.562	85.5614	71.8344	140.645	111.256	104.644	98.5728	110.209	80.2259	112.215	101.523	77.3558	98.9781	139.055	173.055	96.3663	123.825	111.73	125.188	141.202	143.413	100.975	117.245	96.912	64.9536	105.474	149.463	121.475	63.1542	113.274	127.859	74.4259	127.172	92.5822	111.505	108.208	105.394	78.6604	72.4169	83.7795	80.2258	104.844	78.0968	92.841	62.8864	88.2717	92.5598
MYCTH_102792	135.478	104.189	132.926	130.276	279.39	170.156	119.865	111.5	161.075	138.361	294.139	121.172	81.8186	170.839	108.437	119.044	192.733	135.397	96.1398	163.534	122.217	118.591	254.585	133.994	145.633	142.279	127.124	128.111	302.693	169.763	160.643	106.048	97.5037	111.614	307.756	199.86	112.69	119.162	119.136	107.323	317.216	168.792	131.331	136.669	143.416	123.711	304.144	164.642
MYCTH_102797	129.127	126.516	128.342	114.448	83.627	34.0311	70.3968	77.5655	79.6895	82.5513	86.7115	36.0242	29.7522	47.4553	95.6799	77.1582	78.2976	28.931	44.1724	56.391	47.4628	55.1587	69.8229	35.8912	122.861	172.178	284.225	350.527	165.286	119.356	151.032	106.048	225.009	196.17	163.455	81.0242	203.291	368.404	270.347	495.457	134.62	113.587	268.18	225.923	327.292	426.803	159.938	90.1025
MYCTH_102849	0	1.48842	0	2.43506	0	3.92667	1.90262	0	3.39104	2.32539	0	0	2.97522	0	0	2.20452	0	1.15724	2.59837	1.12782	0	0.919312	0	0	0	4.12404	3.33076	1.77933	0	0	0	0	0	0	0	0.38583	3.52157	2.84849	1.52739	0.520985	0	0	1.65543	1.85945	0.361249	0	0	0
MYCTH_102871	65.6221	92.2819	80.9777	79.1396	98.8319	77.2245	97.0335	137.356	111.904	72.087	117.316	122.81	95.2071	138.298	103.334	139.987	90.3434	85.6357	148.107	139.85	118.657	108.479	110.642	107.674	91.0867	89.6978	83.8241	61.0902	76.337	59.6778	104.349	94.7661	87.6957	87.2619	69.5963	88.355	78.435	77.3839	82.4789	42.7208	73.0386	58.3821	77.8054	113.426	110.903	71.1338	49.8167	74.5393
MYCTH_102878	59.2716	69.9556	113.063	64.5292	1.90061	27.4867	28.5393	27.4711	59.3433	34.8808	1.70023	36.0242	102.645	65.0815	79.0954	61.7266	3.01145	39.3461	116.927	99.2482	97.2987	121.349	6.44519	59.8187	482.971	318.582	263.13	249.106	17.9226	157.596	347.373	109.808	133.851	120.408	14.6854	104.946	132.859	221.707	180.232	192.243	14.3213	71.0911	70.08	143.177	144.138	135.051	13.5467	63.0717
MYCTH_102943	50.8042	50.6062	35.1413	45.0487	43.7141	71.9889	34.2471	50.0944	64.4298	53.4839	57.8077	32.7493	55.0416	50.167	40.8234	52.9085	54.206	47.4468	46.7707	39.4737	49.8359	51.4814	44.0421	78.9607	153.047	215.481	141.002	168.443	92.932	146.008	78.262	56.4084	118.851	87.9383	74.7042	96.0716	120.374	90.6768	74.8419	104.197	52.9888	131.459	162.784	149.685	85.2548	105.154	84.3388	117.952
MYCTH_102965	692.208	6540.11	589.762	343.344	860.978	410.991	1997.75	7294.39	496.788	334.856	1030.34	414.279	1994.89	19334.6	1283.39	1289.64	731.781	211.775	3967.72	15461.3	1616.11	1365.18	989.336	227.311	11893.7	2819.81	1128.02	1466.16	625.299	198.733	15470.5	3798.92	1309.67	1354.25	684.47	104.946	347.675	2670.93	271.875	176.093	568.555	138.211	392.89	5340.33	354.385	168.041	638.441	104.027
MYCTH_102971	69.8558	256.008	235.294	188.717	47.5153	36.6489	131.281	290.871	247.546	186.031	42.5056	52.3989	240.993	176.262	153.088	119.044	24.0916	47.4468	292.317	124.06	99.6718	121.349	33.3001	33.4985	89.498	104.132	184.857	118.029	100.898	42.8753	127.004	98.5266	150.583	58.1746	82.3662	63.2761	220.258	423.475	253.546	223.503	93.0884	73.4741	286.39	709.379	371.003	341.236	57.6825	88.4642
MYCTH_102977	133.361	148.842	135.981	196.023	51.3166	1956.79	195.97	193.914	147.51	194.17	47.6063	1591.62	287.109	195.244	96.9556	163.135	24.0916	1652.54	240.35	166.917	130.523	181.104	62.3035	2323.36	611.658	258.783	291.441	294.182	94.2596	4292.75	888.342	382.825	302.319	336.195	96.4132	4817.47	286.848	238.323	206.961	338.119	136.052	3023.16	305.152	332.841	244.566	282.473	128.912	4402.73
MYCTH_102985	550.379	782.908	741.023	562.5	273.688	417.536	586.006	798.278	683.295	541.815	302.64	669.723	660.499	789.113	912.149	639.311	307.168	580.934	706.758	840.226	656.173	560.78	269.624	528.798	3901.9	3894.12	3097.05	3199.23	1806.2	2987.37	3931.63	3887.67	3739.18	3690.03	1898.25	2853.6	3778.97	5703.62	3906.29	3724.52	1608.28	3798.81	3996.22	4529.61	4249.01	4311.33	1935.86	3730.24
MYCTH_102997	2.11684	1.48842	1.52788	2.43506	0	0	7.61047	1.61595	3.39104	9.30155	0	1.63747	2.97522	1.35586	3.8272	4.40904	0	0	0	2.25564	2.37314	0.919312	0	2.39275	0	0	1.66538	2.96554	1.3276	0	0	2.25633	0.576945	0	0.638498	0.771659	1.60071	0.474748	15.2739	0.520985	0.716064	3.57441	0.551811	0.929724	8.66998	6.18555	0.436989	3.27645
MYCTH_103022	2.11684	0	1.52788	0	0	0	0	0	3.39104	0	0	1.63747	0	2.71173	0	0	0	0	1.29919	0	0	0.919312	0	0	1.05915	4.12404	0	1.18622	0	0	0	0	1.73084	2.02935	0	0	0.640286	0.474748	0	0.520985	0	1.19147	1.10362	0.929724	2.88999	0	0.436989	0.819113
MYCTH_103025	829.803	1068.68	904.506	566.152	469.452	570.676	905.646	977.649	834.197	538.327	341.745	558.376	905.955	1240.62	912.149	749.537	358.362	661.941	893.841	1285.71	1113	742.804	458.682	638.864	818.721	896.978	620.076	595.481	298.71	513.345	864.314	1216.92	767.914	639.244	342.235	603.823	698.232	976.082	735.437	570.479	320.797	509.553	713.492	958.545	817.145	575.256	345.221	575.837
MYCTH_103032	50.8042	80.3746	119.175	153.409	1.90061	32.7222	125.573	132.508	132.251	154.638	5.10068	55.6738	25.2894	29.829	33.169	24.2497	6.02289	34.7172	57.1642	36.0902	49.8359	33.0952	2.1484	59.8187	79.9657	48.4574	64.3947	44.4831	15.9312	74.7421	80.3215	62.4253	39.2323	28.4109	11.493	65.9769	57.6257	87.3536	95.4617	121.91	8.59277	44.0845	100.43	138.529	120.657	159.793	7.8658	43.413
MYCTH_103061	290.008	264.938	281.13	174.107	228.074	253.925	277.782	319.958	330.627	210.448	202.327	324.218	322.812	408.115	454.161	351.621	237.904	271.951	414.441	463.534	392.755	316.243	245.991	306.272	690.035	597.985	629.514	636.999	319.951	366.758	801.156	928.106	786.376	782.651	337.127	401.649	624.919	641.859	465.089	345.934	350.871	419.001	638.446	680.558	584.14	354.638	352.213	433.311
MYCTH_103070	6.35053	7.44209	3.05576	4.87013	0	0	0	1.61595	3.39104	6.97616	0	0	1.48761	0	0	1.10226	0	0	0	0	0	0.919312	0	0	0	0	0	0	1.9914	0	0	0	0	0.676449	0.638498	0	0.320143	0.474748	0.763693	3.12591	3.58032	0.794314	0.551811	0	3.25124	3.09277	2.62193	0
MYCTH_103080	304.825	882.632	443.086	338.474	104.534	126.962	544.148	1030.97	359.451	251.142	79.9106	112.985	560.829	509.805	159.467	115.737	75.2862	114.567	556.052	473.684	232.568	122.268	131.052	153.136	510.509	393.845	212.614	94.8974	112.846	155.278	532.731	470.07	237.701	106.202	108.545	149.316	374.887	828.435	488	271.954	167.559	130.665	375.784	786.546	326.569	226.803	130.223	152.355
MYCTH_103090	50.8042	122.05	36.6692	59.6591	28.5092	138.742	53.2733	72.7177	50.8657	41.857	51.0068	129.36	133.885	399.98	141.606	121.249	30.1145	137.712	179.288	363.158	189.851	102.044	46.1905	110.066	113.329	121.659	50.5165	54.566	15.9312	66.0512	131.123	121.09	53.6559	53.4395	8.30047	57.8744	17.2877	35.1313	17.5649	19.2764	11.457	40.51	24.8315	59.5023	18.0625	12.3711	9.61375	43.413
MYCTH_103096	107.959	114.608	91.6729	31.6558	9.50307	19.6333	55.1759	53.3263	54.2567	45.3451	22.1029	36.0242	49.0912	42.0318	21.6874	36.3746	9.03434	26.6165	36.3772	31.579	24.918	28.4987	19.3356	26.3202	149.34	118.566	123.793	176.746	56.423	55.6221	268.425	109.056	170.199	176.553	67.6808	78.7092	114.611	145.748	137.465	179.219	55.1369	119.147	173.269	128.302	100.788	126.804	81.7169	81.9113
MYCTH_103122	148.179	74.4209	108.48	71.8344	100.733	102.093	106.547	87.2612	98.3403	75.5751	79.9106	108.073	129.422	86.7753	127.573	148.805	81.309	104.152	100.037	112.782	159	122.268	66.6003	126.816	57.194	48.4574	76.0524	53.3798	31.1986	45.7723	61.7858	69.9464	57.6945	50.7337	28.7324	59.4178	48.0214	41.3031	64.1502	62.5182	12.8892	58.7793	34.2123	47.4159	65.7473	36.0824	41.0769	54.0615
MYCTH_103124	10.5842	11.9073	10.6952	8.52272	9.50307	5.23556	7.61047	11.3116	10.1731	5.81347	8.50113	4.9124	31.2398	13.5586	5.10293	9.92034	9.03434	5.7862	20.787	19.1729	11.8657	5.51587	6.44519	4.7855	15.3576	3.09303	9.43715	1.77933	13.9398	5.79396	6.86509	6.01689	4.61556	12.8525	5.74648	8.10242	21.4496	28.4849	45.8216	19.2764	7.16064	8.73746	16.0025	47.4159	35.7637	31.9587	6.99182	11.4676
MYCTH_103134	93.1411	117.585	88.6171	37.7435	41.8135	41.8845	76.1047	90.4931	108.513	45.3451	44.2059	29.4744	104.133	101.69	128.849	101.408	36.1374	30.0882	89.6439	112.782	113.911	101.124	22.5582	14.3565	10.0619	26.8062	23.3153	10.676	18.5864	4.63517	19.2222	25.5718	51.9251	29.0873	15.9624	13.1182	46.4207	38.4546	25.9656	15.1086	21.4819	5.5602	21.5206	28.8214	22.3974	6.18555	11.3617	13.9249
MYCTH_103164	0	0	0	0	0	0	0	0	0	1.16269	0	0	0	0	0	0	0	0	0	0	0	0	0	0	0	0	0	0	3.319	0	0	0	0	0	0	0	0	0.474748	2.29108	0.520985	0	0.794314	0.551811	0	0.361249	0	0	1.63823
MYCTH_103320	4.23369	2.97684	1.52788	2.43506	0	1.30889	3.80523	0	0	2.32539	1.70023	1.63747	1.48761	2.71173	6.37866	2.20452	3.01145	3.47172	0	2.25564	4.74628	2.75793	1.0742	9.571	3.17744	11.3411	6.10639	1.77933	0	0	0	3.76056	1.15389	0	1.91549	1.92915	3.84172	2.84849	1.52739	3.64689	0	1.58863	3.86268	2.78917	2.88999	1.03092	0.436989	0
MYCTH_103330	38.1032	68.4672	117.647	188.717	70.3227	145.287	66.5916	66.2539	120.382	151.15	64.6086	126.085	35.7027	135.586	118.643	123.453	63.2404	97.2081	54.5659	80.0752	99.6718	132.381	66.6003	131.601	131.864	157.744	145.443	130.484	114.174	141.952	151.032	273.017	218.085	142.731	104.714	196.001	99.2443	114.414	229.872	255.283	146.077	213.671	87.1862	129.232	268.047	297.937	102.255	234.266
MYCTH_103334	306.942	364.662	476.699	401.786	294.595	350.782	363.4	439.538	423.88	404.617	375.75	301.294	391.242	608.783	640.418	426.575	310.179	350.644	436.527	659.775	537.516	410.932	374.895	287.13	1213.25	1370.21	1405.03	1219.43	1064.07	1078.26	1427.25	1673.45	1695.07	1398.22	997.333	1312.98	1200.86	1287.52	1431.92	1409.26	946.637	1048.5	1062.24	1102.65	1458.72	1256.7	978.418	1192.63
MYCTH_103379	148.179	239.635	145.149	125.406	66.5215	61.5178	136.988	171.29	150.901	126.734	61.2081	49.124	236.53	197.956	244.941	190.691	45.1717	31.2455	292.317	275.188	402.247	218.796	59.0809	38.284	325.688	302.086	350.84	285.878	80.9836	66.0512	516.254	281.29	358.86	285.461	81.0892	59.8036	291.01	326.152	135.174	131.288	52.2727	53.2191	217.414	307.738	131.856	110.309	72.9771	49.1468
MYCTH_103537	590.599	3079.54	6617.25	5404.62	9.50307	69.3712	1385.11	5625.12	11538	6849.43	11.9016	57.3113	422.482	93.5547	73.9925	69.4424	6.02289	49.7613	326.096	49.6241	72.3807	116.753	6.44519	45.4622	32.304	30.9303	26.091	26.6899	13.276	65.4718	37.0715	33.845	25.9625	42.6163	8.93897	74.4651	1632.09	5074.1	5015.94	5036.88	7.16064	70.2968	2692.29	7125.4	6363.4	6505.14	10.4877	67.9864
MYCTH_103571	110.076	102.701	137.509	148.539	136.844	160.993	106.547	132.508	132.251	183.706	173.423	181.759	147.273	128.807	181.154	187.384	159.607	189.787	87.0455	102.632	175.612	156.283	156.833	191.42	131.864	129.907	142.668	155.988	134.088	157.016	128.377	139.893	189.815	194.141	128.338	154.332	161.672	145.748	142.047	190.16	121.015	198.181	161.129	134.81	167.981	163.917	163.871	136.792
MYCTH_103590	55.0379	93.7703	88.6171	90.0974	28.5092	103.402	81.8125	129.276	110.209	82.5513	32.3043	65.4986	84.7938	136.942	62.5109	66.1356	15.0572	64.8054	87.0455	92.4813	67.6345	42.2883	47.2647	55.0332	323.57	285.589	179.306	157.767	63.061	144.849	283.528	390.346	246.933	183.318	63.8498	176.71	175.759	142.424	136.701	100.029	65.8779	169.983	152.852	204.539	136.191	136.082	58.1195	190.853
MYCTH_103611	19.0516	10.4189	12.2231	21.9156	15.2049	18.3245	5.70785	12.9276	20.3463	18.6031	23.8032	4.9124	13.3885	17.6262	21.6874	24.2497	24.0916	6.94344	18.1886	15.7895	22.5448	23.9021	26.8549	19.142	52.9574	52.5815	84.3793	96.0836	78.3284	33.605	48.7421	62.4253	85.9648	58.851	93.2207	36.6538	60.1869	62.192	48.1127	46.8886	52.2727	41.7015	52.9739	66.9401	73.3336	41.237	99.1965	44.2321
MYCTH_103620	0	1.48842	0	0	5.70184	0	1.90262	0	0	1.16269	8.50113	1.63747	0	0	0	1.10226	3.01145	0	0	2.25564	0	0.919312	2.1484	0	11.6506	3.09303	3.88589	4.15176	5.3104	1.73819	1.37302	0	5.76945	0.676449	8.93897	2.70081	5.44243	2.37374	2.29108	1.04197	17.1855	3.17726	9.93261	3.71889	2.16749	2.06185	6.55483	4.09557
MYCTH_103628	770.531	610.251	684.491	540.584	701.326	696.329	616.448	530.031	622.257	569.72	661.388	663.173	749.756	583.022	759.061	673.481	650.472	726.746	697.663	677.82	815.173	689.484	560.731	746.538	412.538	440.241	506.831	361.796	412.883	398.045	482.616	489.625	458.671	453.897	414.385	517.398	385.452	380.748	406.285	433.459	409.589	421.384	384.613	317.965	335.962	364.947	360.516	395.632
MYCTH_103671	0	0	1.52788	4.87013	1.90061	0	0	4.84784	0	0	0	1.63747	0	16.2704	73.9925	84.874	3.01145	2.31448	5.19675	4.51128	42.7165	35.8531	1.0742	2.39275	11.6506	69.0776	193.184	170.815	2.6552	0	8.92461	19.5549	99.2346	129.878	2.55399	1.54332	4.80214	4.27273	8.40063	4.16788	7.87671	9.53177	5.51811	8.36751	17.34	6.18555	2.18494	4.09557
MYCTH_103702	6917.84	13818.5	19694.4	16809.2	9.50307	117.8	8160.32	15424.2	15988.8	17011.4	11.9016	170.296	1176.7	549.125	86.7498	137.783	6.02289	48.6041	765.221	430.827	157.814	176.508	11.8162	78.9607	385	247.442	152.66	139.381	9.2932	99.0768	388.564	363.27	166.737	148.142	8.30047	125.009	8291.06	21620	19312.3	13031.4	2.14819	78.24	10593.7	31684	21321.3	19383.4	7.8658	94.198
MYCTH_103794	0	7.44209	3.05576	8.52272	3.80123	2.61778	0	1.61595	8.47761	11.6269	8.50113	3.27493	4.46283	9.49105	10.2059	5.5113	9.03434	3.47172	0	12.406	13.0523	11.951	4.29679	11.9637	19.0647	30.9303	37.7486	18.9795	9.2932	8.11155	13.0437	10.5296	35.1937	40.5869	18.5164	10.0316	15.3669	25.6364	20.6197	18.7555	20.0498	12.709	13.7953	23.2431	23.1199	19.5876	14.8576	13.1058
MYCTH_103797	234.97	309.591	334.606	147.321	11.4037	130.889	245.438	232.697	349.278	233.701	27.2036	180.121	603.97	801.316	1001.45	1243.35	6.02289	151.598	762.623	1396.24	2221.26	1356.9	10.742	181.849	344.223	520.66	635.065	451.949	2.6552	102.553	275.29	776.179	783.492	596.628	8.30047	76.3943	107.568	218.859	235.218	129.204	7.87671	84.1973	71.7355	228.712	270.576	113.402	6.11784	64.71
MYCTH_103818	6.35053	1.48842	6.11153	4.87013	26.6086	7.85334	0	0	10.1731	4.65078	15.302	6.54986	8.92567	0	6.37866	6.61356	27.103	10.4152	6.49593	5.6391	4.74628	6.43518	25.7807	7.17825	0	0	2.77563	5.93109	21.2416	2.89698	4.11905	0	1.15389	3.38224	17.8779	6.94493	1.92086	4.27273	0	3.12591	19.3337	7.14883	4.41449	2.78917	1.445	6.18555	22.2864	2.45734
MYCTH_103867	114.31	52.0946	51.948	31.6558	20.9068	43.1934	60.8837	38.7828	37.3015	37.2062	30.6041	50.7614	68.4301	36.6083	30.6176	25.352	33.1259	38.1889	67.5577	58.6466	48.6493	38.6111	36.5227	35.8912	29.1266	37.1163	12.2128	12.4553	15.9312	20.8583	50.1151	31.5887	17.3084	7.44094	18.5164	24.6931	56.3452	42.7273	39.7121	19.7974	2.86426	36.5385	46.3522	26.962	20.9524	16.4948	10.9247	9.82936
MYCTH_104005	40.22	41.6757	58.0595	48.7013	13.3043	58.9	41.8576	30.703	59.3433	47.6705	15.302	39.2992	32.7274	79.996	130.125	120.146	12.0458	47.4468	49.3691	80.0752	86.6196	112.156	24.7065	62.2115	72.0221	134.031	107.139	115.656	43.147	53.3045	65.9048	110.56	99.8115	112.967	49.1643	79.0951	67.8703	76.9091	79.4241	65.1231	32.939	77.8428	64.5619	63.2212	72.2498	71.1338	33.6481	74.5393
MYCTH_104059	198.983	212.844	174.178	142.451	148.248	160.993	237.827	192.298	149.206	190.682	217.629	204.683	200.827	226.429	193.911	180.771	174.664	185.158	222.161	263.91	187.478	198.571	171.872	196.205	907.69	751.606	765.52	839.842	821.784	731.778	882.85	886.74	783.492	892.912	731.08	723.431	985.4	908.193	913.377	786.166	857.129	726.003	796.816	851.627	815.339	738.142	821.102	750.308
MYCTH_104076	397.967	610.251	252.1	332.386	224.272	270.94	471.849	547.806	252.633	339.507	202.327	342.23	279.671	322.696	371.238	288.792	180.687	342.543	231.255	275.188	280.03	242.698	210.543	251.239	765.764	868.11	746.09	845.18	281.451	311.136	595.889	365.526	852.725	610.157	408.639	288.215	1000.45	962.314	447.524	582.982	345.859	621.154	1062.24	741.919	574.747	703.091	516.958	418.567
MYCTH_104102	6.35053	1.48842	3.05576	1.21753	3.80123	2.61778	1.90262	0	3.39104	2.32539	0	3.27493	0	1.35586	1.27573	2.20452	3.01145	2.31448	0	0	0	0.919312	0	2.39275	2.64787	0	4.44101	9.48974	1.9914	0	4.11905	9.02534	4.03862	2.7058	1.91549	2.70081	2.88129	0.949496	6.87324	3.64689	1.43213	2.38294	0.551811	2.78917	2.52874	5.15462	2.62193	1.63823
MYCTH_104106	57.1548	59.5367	42.7807	35.3084	30.4098	103.402	72.2994	63.022	25.4328	32.5554	25.5034	80.2358	83.3062	139.654	91.8527	85.9763	18.0687	71.7489	63.6602	133.083	88.9927	120.43	24.7065	114.852	631.782	613.45	350.285	250.292	29.2072	190.621	498.405	445.25	243.471	173.171	52.9953	143.143	53.4639	59.3435	58.0407	58.8713	50.8406	119.544	68.4246	79.9562	72.6111	70.1029	31.0262	131.877
MYCTH_104267	65.6221	83.3514	68.7547	40.1786	81.7264	75.9156	74.2021	46.8625	52.5612	73.2497	79.9106	52.3989	56.5292	51.5229	72.7167	65.0334	90.3434	67.1199	53.2667	64.2857	78.3136	74.4642	71.9712	62.2115	87.3797	86.6048	114.911	130.484	84.9664	152.381	78.9485	66.9379	102.696	131.231	104.075	96.4574	88.9998	64.5657	69.4961	78.1477	101.681	91.7433	80.0127	86.4643	75.5011	50.5153	122.357	118.771
MYCTH_104380	311.176	159.261	135.981	129.058	372.52	188.48	243.535	148.667	111.904	148.825	282.237	144.097	218.679	177.618	214.323	158.725	334.271	162.014	183.185	181.579	227.821	201.329	264.253	184.242	141.396	98.9769	166.538	135.229	233.658	155.278	133.183	133.124	136.159	125.819	268.169	125.78	141.183	131.98	124.482	129.204	220.548	135.033	156.163	110.637	112.348	96.9069	216.746	135.973
MYCTH_104386	63.5053	65.4904	65.6989	63.3117	36.1117	61.5178	41.8576	40.3987	79.6895	61.6228	18.7025	90.0606	75.8682	74.5726	228.356	168.646	15.0572	50.9185	71.4553	63.1579	163.747	122.268	9.66778	47.855	44.4842	45.3644	83.8241	84.2214	27.2158	20.8583	27.4603	57.9126	76.1568	62.2333	12.77	37.4255	33.615	39.4041	50.4038	31.2591	19.3337	33.7584	38.6268	39.0484	52.0199	37.1133	16.1686	36.8601
MYCTH_104570	4.23369	13.3958	3.05576	8.52272	51.3166	10.4711	15.2209	11.3116	11.8687	2.32539	23.8032	1.63747	2.97522	2.71173	7.65439	15.4316	66.2518	1.15724	3.89756	0	8.30599	19.3055	39.7453	4.7855	20.1238	8.24807	19.4294	21.945	82.3112	11.0085	23.3413	15.7943	27.1164	17.5877	69.5963	20.8348	24.0107	23.7374	11.4554	7.81477	68.7422	21.8436	25.3833	18.5945	20.9524	6.18555	83.9018	20.4778
MYCTH_104582	12.7011	16.3726	15.2788	10.9578	9.50307	17.0156	17.1236	14.5435	20.3463	16.2777	17.0023	18.0121	26.777	24.4056	20.4117	18.7384	9.03434	6.94344	14.2911	9.02256	13.0523	22.0635	12.8904	7.17825	29.1266	44.3334	31.0871	13.6415	13.276	6.37336	8.2381	20.307	23.6548	15.5583	10.216	14.2757	14.0863	8.54546	7.63693	14.0666	4.29639	7.14883	8.82898	9.29724	9.75373	5.15462	13.5467	9.01025
MYCTH_104628	160.88	184.564	70.2825	103.49	11.4037	26.1778	125.573	122.812	79.6895	112.781	11.9016	29.4744	257.357	66.4374	49.7536	87.0786	3.01145	18.5158	174.091	59.7745	60.515	90.0925	9.66778	31.1057	265.846	339.202	304.765	393.824	66.38	163.969	321.286	274.521	325.397	289.52	70.8732	157.033	1108.66	1060.11	455.161	427.208	52.2727	162.04	1223.37	1442.93	596.422	695.874	78.658	137.611
MYCTH_104665	884.841	382.523	232.238	178.977	1.90061	14.3978	578.396	292.487	196.681	158.126	5.10068	9.82479	236.53	14.9145	10.2059	26.4542	0	6.94344	187.083	24.812	24.918	27.5793	3.22259	14.3565	5.29574	2.06202	7.21665	1.18622	5.3104	5.21457	1.37302	10.5296	6.3464	1.3529	8.30047	7.33076	1035.66	389.768	178.704	172.446	0	3.17726	845.375	313.317	128.243	132.989	3.05892	6.55291
MYCTH_104673	696.441	3363.82	2637.12	1425.73	3.80123	14.3978	1662.89	5062.77	2555.15	1976.58	11.9016	24.562	513.226	231.853	159.467	285.485	0	23.1448	301.411	201.88	136.455	250.972	13.9646	33.4985	22.7717	23.7132	8.88203	9.48974	1.3276	9.84974	12.3572	32.3408	12.1159	8.11739	3.83099	8.10242	633.563	1744.7	1149.36	483.474	7.16064	8.3403	782.469	1939.4	1292.55	589.689	4.80688	9.82936
MYCTH_104674	391.616	2667.24	2242.93	1344.16	0	28.7956	1151.08	3244.82	2212.66	1346.4	5.10068	8.18733	612.896	418.962	239.838	477.279	3.01145	9.25792	346.883	260.526	188.665	368.644	6.44519	7.17825	130.805	117.535	106.584	58.7178	15.2674	22.0171	72.7699	82.7323	81.3493	41.2634	8.30047	20.449	2474.71	7220.91	4733.37	1921.39	14.3213	20.255	3713.14	7322.5	5799.13	2579.37	12.6727	24.5734
MYCTH_104717	4.23369	2.97684	9.16729	31.6558	47.5153	64.1356	13.3183	9.69569	40.6925	84.8767	40.8054	55.6738	14.8761	2.71173	12.7573	22.0452	21.0801	81.0068	1.29919	7.89474	5.93285	8.2738	30.0775	86.139	99.0303	70.1086	126.014	89.5594	412.22	1345.94	96.7977	56.4084	69.2334	71.0271	397.784	838.794	117.172	39.4041	157.321	265.181	395.267	676.359	143.471	84.6048	200.855	857.729	512.151	597.953
MYCTH_104726	397.967	269.404	349.885	379.87	3.80123	866.485	213.093	164.827	561.218	454.613	6.8009	923.53	1044.3	873.177	1333.14	1309.49	3.01145	834.37	1121.2	867.294	1228.1	936.778	6.44519	705.861	484.56	489.729	923.731	584.805	7.9656	436.865	561.564	541.52	621.37	313.872	8.93897	547.878	392.495	200.344	491.818	426.687	7.16064	721.635	702.456	735.411	1286.41	738.142	6.11784	1130.38
MYCTH_104802	357.747	550.715	337.662	280.032	216.67	232.982	359.595	541.343	452.704	304.626	263.535	258.72	638.185	799.96	570.252	476.176	274.042	293.939	631.405	789.474	529.21	444.947	252.436	248.846	962.765	829.962	652.829	523.715	395.625	301.286	1186.29	633.278	783.492	575.658	414.385	331.813	674.541	895.849	662.886	561.622	342.995	407.483	490.56	715.887	621.71	564.947	404.215	307.167
MYCTH_104827	91.0243	132.469	53.4759	86.4448	60.8196	108.638	125.573	172.906	74.603	84.8767	69.7093	83.5107	214.216	244.056	84.1983	132.271	69.2633	70.5916	194.878	168.045	136.455	135.139	58.0067	88.5317	206.534	238.163	171.534	188.609	64.3886	74.1627	182.611	185.019	122.889	185.347	71.5117	86.4258	126.777	153.344	93.9343	92.2143	73.0386	98.8921	146.782	200.82	138.72	118.556	82.1539	84.3687
MYCTH_104887	192.633	317.033	284.186	159.497	186.26	166.229	300.613	366.82	352.669	167.428	204.027	150.647	340.663	591.157	565.149	525.778	192.733	101.837	370.268	633.835	808.054	548.829	294.33	165.1	398.769	749.543	821.032	728.93	286.098	118.776	251.262	537.76	781.184	641.95	216.451	64.4335	182.802	260.637	227.581	112.533	257.783	92.9348	132.987	246.377	197.242	88.6595	248.647	88.4642
MYCTH_104936	385.266	361.686	325.439	193.588	233.775	172.773	218.801	303.798	267.892	222.075	209.128	137.547	150.249	234.565	238.562	197.305	228.87	143.498	157.202	161.278	232.568	250.053	239.546	133.994	181.114	147.434	222.606	205.809	260.873	139.055	215.564	174.49	214.047	176.553	252.207	141.599	307.657	319.031	243.618	189.118	233.437	160.054	371.369	323.544	201.216	223.711	267.437	145.802
MYCTH_104945	262.489	258.985	287.242	250.812	383.924	196.333	195.97	279.559	227.2	222.075	290.739	196.496	229.092	214.227	236.01	209.429	394.499	193.259	220.862	190.602	215.956	230.747	268.549	160.314	183.233	390.752	386.368	358.238	416.202	315.771	189.476	203.07	335.205	341.607	392.676	303.648	346.075	408.283	291.731	366.773	421.762	281.982	256.04	351.435	310.674	376.288	341.288	267.85
MYCTH_104959	194.75	223.263	233.766	294.643	184.36	255.234	222.606	206.841	233.982	319.741	193.826	319.306	171.075	132.875	130.125	148.805	183.698	249.964	126.021	89.0978	116.284	131.462	222.359	200.991	227.187	159.806	230.378	366.541	208.433	256.673	230.667	197.805	272.895	305.755	217.728	281.27	297.413	282.475	206.197	371.983	191.905	437.27	308.463	333.771	281.774	492.782	249.958	329.284
MYCTH_105006	1119.81	1038.92	1089.38	769.48	701.326	632.194	1132.06	1333.16	905.409	1054.56	909.621	1011.95	1502.49	1490.1	782.024	839.922	837.182	748.734	1468.08	1599.25	1150.97	732.691	831.429	708.254	1383.25	1250.61	738.874	898.56	731.507	682.529	1530.91	1218.42	1268.13	924.029	990.948	604.595	1540.85	1449.41	1084.44	1093.03	801.276	1165.66	1008.16	1594.48	1248.12	1224.74	1099.9	696.246
MYCTH_105063	262.489	218.797	249.045	482.143	357.315	318.06	205.483	218.153	194.985	403.455	362.148	322.581	232.067	181.686	51.0293	93.6921	343.305	317.084	179.288	110.526	55.7688	82.738	334.076	337.378	249.959	176.303	83.269	102.015	438.108	372.552	265.679	112.817	102.119	100.114	471.211	400.491	448.84	429.172	481.127	493.373	515.566	399.54	416.066	450.916	489.131	676.287	517.832	419.386
MYCTH_105072	9527.91	7589.44	7618.02	6309.25	7056.98	7438.42	5960.9	7636.97	7809.57	7286.6	5887.88	9169.81	5228.95	5823.44	9506.76	7244.05	6700.47	9613.19	5257.81	6438.73	8116.14	7338.86	4879.01	7683.12	2391.03	2683.72	4061.86	5020.66	3767.06	4820.58	3433.92	3295	4614.99	5740.34	3841.84	5822.94	3831.47	4672.47	4757.05	5482.85	3674.84	5278.62	4603.76	4168.88	5023.89	6474.21	3638.81	5489.7
MYCTH_105128	50.8042	71.4441	32.0855	38.961	456.147	133.507	38.0523	56.5582	28.8239	36.0435	418.256	126.085	126.447	382.354	547.289	357.132	593.255	159.699	72.7545	212.03	428.352	248.214	435.05	136.387	70.4333	294.869	165.428	152.429	178.562	32.4462	192.222	605.45	373.861	290.197	209.427	101.473	55.7049	42.2526	32.0751	27.0912	251.339	141.785	63.4583	55.7834	42.6274	35.0514	218.494	296.519
MYCTH_105130	1179.08	970.448	979.372	715.909	1309.52	1006.54	1042.63	993.808	907.104	701.104	1064.34	930.08	1163.31	938.258	798.608	676.788	990.766	998.698	1084.82	1018.42	1166.4	845.767	1018.34	1038.45	630.193	742.326	616.746	394.417	669.11	560.276	567.056	596.425	593.677	443.75	584.225	610.768	593.865	563.051	732.382	548.076	630.853	512.333	498.286	624.774	706.603	569.071	538.807	566.826
MYCTH_105157	656.221	589.413	858.669	920.454	564.482	698.947	774.365	722.329	856.239	941.782	561.075	795.808	1065.13	715.896	479.675	848.74	680.587	842.47	1027.66	877.444	571.927	1035.14	684.264	873.353	643.432	494.884	584.548	819.083	801.206	725.984	755.159	568.596	696.373	980.851	682.554	715.714	919.131	896.799	1182.2	1136.27	615.815	827.278	996.02	1050.59	1108.31	1221.65	740.696	896.11
MYCTH_105197	541.912	586.437	631.015	317.776	228.074	232.982	437.602	408.835	473.051	359.272	202.327	271.819	371.903	336.254	228.356	218.248	280.064	232.605	376.764	365.414	288.336	310.727	208.394	232.097	289.147	225.791	205.952	214.112	221.709	211.48	306.869	222.625	180.584	191.435	263.061	184.427	328.467	298.616	257.365	287.063	231.289	195.799	299.082	317.965	275.272	211.34	229.856	216.246
MYCTH_105286	2345.46	2860.74	2145.15	1753.25	1754.27	1629.57	2056.73	3185.03	2409.34	2068.43	1659.42	2244.96	2222.49	2383.61	2800.23	1911.32	1849.03	1927.96	2430.78	2709.02	2317.37	1915.85	1726.24	2103.23	2105.06	2091.92	2065.07	2215.26	1289.1	1755.57	2314.91	2556.43	2098.93	2190.34	1335.74	1671.8	2169.29	2344.78	2128.41	1806.78	1302.52	1527.86	2276.77	2247.14	2023.72	1564.94	1276.01	1533.38
MYCTH_105318	249.788	320.01	354.469	361.607	199.564	297.118	306.321	295.718	300.107	323.229	210.828	337.318	319.836	324.052	401.856	486.097	210.801	296.253	394.953	416.166	313.254	417.367	243.843	308.665	310.33	223.729	250.917	377.217	180.554	353.432	273.917	317.391	302.319	441.721	151.962	319.853	382.571	332.323	363.518	363.648	176.868	300.251	345.986	350.506	295.863	299.999	176.543	269.488
MYCTH_105405	6894.56	2045.09	3436.21	9283.68	14965.4	7858.57	3411.39	2008.62	3881.05	9656.17	14582.8	6744.72	2616.71	1096.89	1187.71	1678.74	13349.7	8210.62	2472.35	966.542	689.397	1830.35	14475.9	8817.28	1301.69	904.195	832.69	877.801	8768.79	4946.89	1132.05	668.627	509.443	870.59	7988.88	4432.03	2237.48	994.597	1561.75	4139.75	8565.56	4259.91	1824.29	548.537	1207.29	4091.74	7656.48	4070.17
MYCTH_105482	95.258	32.7452	41.2528	846.185	606.296	1282.71	49.468	56.5582	27.1284	269.745	836.511	871.132	83.3062	86.7753	20.4117	25.352	653.484	698.973	12.9919	21.4286	7.11942	9.19312	804.574	196.205	133.453	90.7288	65.5049	7.71041	1740.48	615.898	424.949	167.721	78.4646	33.8224	2030.42	1556.82	862.785	292.445	553.678	1161.28	2453.24	9824.48	482.283	155.264	240.953	1013.4	2673.06	3324.78
MYCTH_105575	21.1684	28.2799	35.1413	20.698	93.1301	28.7956	17.1236	16.1595	40.6925	25.5793	112.215	37.6617	43.1407	33.8966	58.6837	69.4424	117.446	34.7172	48.0699	34.9624	40.3434	93.7698	117.088	40.6767	33.8927	38.1473	41.6345	59.3109	140.062	53.8839	30.8929	34.5971	32.8859	44.6456	134.723	33.953	35.2157	15.1919	32.8388	44.2837	144.645	45.6731	29.246	38.1187	52.3811	47.4225	146.391	45.0512
[truncated: 9,157 more rows]

## Sheet: S3
gene	MJK20.3_t1 vs MJK20.3_SS						MJK20.3_t2 vs MJK20.3_SS						MJK20.3_t3 vs MJK20.3_SS						MJK20.3_t4 vs MJK20.3_SS						BS6.4_t1 vs BS6.4_SS						BS6.4_t2 vs BS6.4_SS						BS6.4_t3 vs BS6.4_SS						BS6.4_t4 vs BS6.4_SS						BS7.8_t1 vs BS7.8_SS
[truncated: 9,293 more rows]
[truncated: 47 more columns]
