# Supplementary material for: Transcriptomic insights into the roles of the transcription factors Clr1, Clr2 and Clr4 in lignocellulose degradation of the thermophilic fungal platform Thermothelomyces thermophilus
Source: Front Bioeng Biotechnol. 2023 Oct 6;11:1279146. doi: 10.3389/fbioe.2023.1279146 (PMC10588483; doi:10.3389/fbioe.2023.1279146)
Supplement: Supplementary file 12 [file Table7.XLSX]

## Sheet: Legends
S1_GO term enrichment analysis of strain MJK20.3. The enrichment analysis was performed using the DAVID database (https://david.ncifcrf.gov/) using standard settings and a p-value cutoff of 0.05. The genes that were used as the input include the ones that are up- or downregulated at all points in time after spiking cellulose in relation to the respective steady state condition. Note that due to t…
S2_GO term enrichment analysis of strain BS6.4. The enrichment analysis was performed using the DAVID database (https://david.ncifcrf.gov/) using standard settings and a p-value cutoff of 0.05. The genes that were used as the input include the ones that are up- or downregulated at all points in time after spiking cellulose in relation to the steady state condition. Note that due to the limited re…
S3_GO term enrichment analysis of strain BS7.8. The enrichment analysis was performed using the DAVID database (https://david.ncifcrf.gov/) using standard settings and a p-value cutoff of 0.05. The genes that were used as the input include the ones that are up- or downregulated at all points in time after spiking cellulose in relation to the steady state condition. Note that due to the limited re…
S4_GO term enrichment analysis of strain JK2.8. The enrichment analysis was performed using the DAVID database (https://david.ncifcrf.gov/) using standard settings and a p-value cutoff of 0.05. The genes that were used as the input include the ones that are up- or downregulated at all points in time after spiking cellulose in relation to the steady state condition. Note that due to the limited re…

## Sheet: S1
upregulated genes (Ease 0.05)
Category	GO Term	Count	%	PValue	Genes	List Total	Pop Hits	Pop Total	Fold Enrichment	Bonferroni	Benjamini	FDR
Biological Process	GO:0005975~carbohydrate metabolic process	42	12.1739	9.40356e-26	MYCTH_90655, MYCTH_58882, MYCTH_76901, MYCTH_104628, MYCTH_2082283, MYCTH_51766, MYCTH_2301720, MYCTH_50705, MYCTH_113450, MYCTH_86753, MYCTH_2301869, MYCTH_111088, MYCTH_2064169, MYCTH_84297, MYCTH_43163, MYCTH_52064, MYCTH_2066457, MYCTH_112399, MYCTH_67060, MYCTH_2094324, MYCTH_52068, MYCTH_80104, MYCTH_89872, MYCTH_48804, MYCTH_39555, MYCTH_111388, MYCTH_2306973, MYCTH_103702, MYCTH_40111, MY…	132	141	3141	7.08801	7.1467e-24	7.1467e-24	9.89537e-23
Biological Process	GO:0030245~cellulose catabolic process	9	2.6087	8.00431e-09	MYCTH_62925, MYCTH_116157, MYCTH_97137, MYCTH_46583, MYCTH_51545, MYCTH_66729, MYCTH_2303045, MYCTH_109566, MYCTH_111372	132	13	3141	16.4738	6.08328e-07	3.04164e-07	8.42294e-06
Biological Process	GO:0000272~polysaccharide catabolic process	9	2.6087	8.00431e-09	MYCTH_90594, MYCTH_116553, MYCTH_52463, MYCTH_71204, MYCTH_97932, MYCTH_109444, MYCTH_112050, MYCTH_109821, MYCTH_52332	132	13	3141	16.4738	6.08328e-07	3.04164e-07	8.42294e-06
Biological Process	GO:0008643~carbohydrate transport	5	1.44928	0.00154098	MYCTH_58642, MYCTH_114107, MYCTH_38796, MYCTH_104673, MYCTH_84164	132	13	3141	9.1521	0.110597	0.038315	1.60973
Biological Process	GO:0045493~xylan catabolic process	4	1.15942	0.00495128	MYCTH_96141, MYCTH_89603, MYCTH_100068, MYCTH_49824	132	9	3141	10.5758	0.314243	0.0899976	5.08911
Biological Process	GO:0030001~metal ion transport	3	0.869565	0.0231896	MYCTH_2294433, MYCTH_2311647, MYCTH_102797	132	6	3141	11.8977	0.831894	0.29997	21.8779
Biological Process	GO:0030433~ER-associated ubiquitin-dependent protein catabolic process	4	1.15942	0.0314055	MYCTH_2295930, MYCTH_2315513, MYCTH_2294863, MYCTH_2302852	132	17	3141	5.59893	0.911531	0.332479	28.5221
Cellular component	GO:0005576~extracellular region	26	7.53623	1.01006e-30	MYCTH_90594, MYCTH_71204, MYCTH_102322, MYCTH_109821, MYCTH_111372, MYCTH_86753, MYCTH_98003, MYCTH_111088, MYCTH_97932, MYCTH_84133, MYCTH_112050, MYCTH_2066457, MYCTH_112399, MYCTH_55568, MYCTH_52332, MYCTH_96141, MYCTH_100068, MYCTH_46583, MYCTH_111388, MYCTH_66729, MYCTH_52463, MYCTH_80233, MYCTH_110651, MYCTH_80312, MYCTH_109566, MYCTH_33936	125	36	3942	22.776	3.73723e-29	3.73723e-29	9.0695e-28
Cellular component	GO:0030176~integral component of endoplasmic reticulum membrane	5	1.44928	0.00202665	MYCTH_2310016, MYCTH_2293961, MYCTH_2295135, MYCTH_2304920, MYCTH_2302675	125	18	3942	8.76	0.072314	0.0368354	1.80511
Cellular component	GO:0016021~integral component of membrane	60	17.3913	0.0338867	MYCTH_2306804, MYCTH_2295005, MYCTH_2307560, MYCTH_114107, MYCTH_2297768, MYCTH_50335, MYCTH_2301654, MYCTH_2304549, MYCTH_2308229, MYCTH_2307799, MYCTH_2304118, MYCTH_2094032, MYCTH_107580, MYCTH_2298990, MYCTH_2315848, MYCTH_2301391, MYCTH_2299887, MYCTH_2298256, MYCTH_2308601, MYCTH_2298593, MYCTH_2308266, MYCTH_2298940, MYCTH_2297121, MYCTH_2304302, MYCTH_2294791, MYCTH_2298352, MYCTH_2129515…	125	1547	3942	1.22312	0.720721	0.346349	26.6222
Cellular component	GO:0030173~integral component of Golgi membrane	3	0.869565	0.0448386	MYCTH_2293961, MYCTH_2295135, MYCTH_2302675	125	11	3942	8.60073	0.816836	0.345801	33.7622
Molecular function	GO:0004553~hydrolase activity, hydrolyzing O-glycosyl compounds	28	8.11594	4.63909e-18	MYCTH_90655, MYCTH_97137, MYCTH_113450, MYCTH_86753, MYCTH_2301869, MYCTH_111088, MYCTH_2064169, MYCTH_52064, MYCTH_2066457, MYCTH_112399, MYCTH_2094324, MYCTH_80104, MYCTH_48804, MYCTH_46583, MYCTH_111388, MYCTH_66729, MYCTH_40111, MYCTH_2303045, MYCTH_90182, MYCTH_110651, MYCTH_116157, MYCTH_115968, MYCTH_104674, MYCTH_80312, MYCTH_51545, MYCTH_109566, MYCTH_33936, MYCTH_50820	198	73	4093	7.92888	5.01022e-16	5.01022e-16	5.22362e-15
Molecular function	GO:0030248~cellulose binding	15	4.34783	2.49779e-17	MYCTH_100068, MYCTH_46583, MYCTH_111388, MYCTH_66729, MYCTH_111372, MYCTH_86753, MYCTH_110651, MYCTH_98003, MYCTH_111088, MYCTH_112050, MYCTH_80312, MYCTH_2066457, MYCTH_112399, MYCTH_109566, MYCTH_33936	198	16	4093	19.3797	2.69762e-15	1.34881e-15	2.81252e-14
Molecular function	GO:0030570~pectate lyase activity	6	1.73913	1.41834e-06	MYCTH_90594, MYCTH_52463, MYCTH_71204, MYCTH_97932, MYCTH_102322, MYCTH_52332	198	6	4093	20.6717	0.000153169	5.1059e-05	0.00159704
Molecular function	GO:0016787~hydrolase activity	22	6.37681	6.28025e-06	MYCTH_2308415, MYCTH_2308362, MYCTH_2112799, MYCTH_2304976, MYCTH_100519, MYCTH_2299721, MYCTH_2306973, MYCTH_112089, MYCTH_55803, MYCTH_2309516, MYCTH_116175, MYCTH_103537, MYCTH_80233, MYCTH_79765, MYCTH_92668, MYCTH_2308030, MYCTH_2295409, MYCTH_116384, MYCTH_100518, MYCTH_85556, MYCTH_2298502, MYCTH_2308036	198	149	4093	3.0522	0.00067804	0.000169553	0.00707134
Molecular function	GO:0030246~carbohydrate binding	8	2.31884	1.65506e-05	MYCTH_2308030, MYCTH_52064, MYCTH_99077, MYCTH_104674, MYCTH_51766, MYCTH_2082283, MYCTH_2306973, MYCTH_103702	198	19	4093	8.70388	0.00178588	0.000357432	0.0186344
Molecular function	GO:0008810~cellulase activity	5	1.44928	2.50774e-05	MYCTH_86753, MYCTH_52068, MYCTH_109444, MYCTH_76901, MYCTH_111372	198	5	4093	20.6717	0.00270473	0.000451296	0.0282335
Molecular function	GO:0031176~endo-1,4-beta-xylanase activity	5	1.44928	0.000869601	MYCTH_116553, MYCTH_89603, MYCTH_100068, MYCTH_49824, MYCTH_112050	198	10	4093	10.3359	0.0896788	0.0133329	0.974815
Molecular function	GO:0009044~xylan 1,4-beta-xylosidase activity	3	0.869565	0.0066964	MYCTH_104628, MYCTH_39555, MYCTH_50705	198	3	4093	20.6717	0.515987	0.0867133	7.28641
Molecular function	GO:0016985~mannan endo-1,4-beta-mannosidase activity	3	0.869565	0.0066964	MYCTH_74462, MYCTH_84297, MYCTH_99077	198	3	4093	20.6717	0.515987	0.0867133	7.28641
Molecular function	GO:0003756~protein disulfide isomerase activity	3	0.869565	0.0129689	MYCTH_2296005, MYCTH_2295433, MYCTH_2313331	198	4	4093	15.5038	0.755808	0.144992	13.6693
Molecular function	GO:0102483~scopolin beta-glucosidase activity	3	0.869565	0.0304141	MYCTH_62925, MYCTH_58882, MYCTH_66804	198	6	4093	10.3359	0.964411	0.283639	29.3745
Molecular function	GO:0008422~beta-glucosidase activity	3	0.869565	0.0304141	MYCTH_62925, MYCTH_58882, MYCTH_66804	198	6	4093	10.3359	0.964411	0.283639	29.3745
downregulated genes (Ease 0.05)
Category	GO Term	Count	%	PValue	Genes	List Total	Pop Hits	Pop Total	Fold Enrichment	Bonferroni	Benjamini	FDR
Biological Process	GO:0006730~one-carbon metabolic process	3	2.05479	0.00512399	MYCTH_2313783, MYCTH_2301499, MYCTH_2299664	61	6	3141	25.7459	0.410881	0.410881	5.57236
Cellular component	GO:0016021~integral component of membrane	40	27.3973	0.00681437	MYCTH_2298702, MYCTH_80276, MYCTH_2089733, MYCTH_114008, MYCTH_2306113, MYCTH_71222, MYCTH_2294493, MYCTH_108416, MYCTH_2131761, MYCTH_2300117, MYCTH_2057978, MYCTH_2308979, MYCTH_2300596, MYCTH_2310183, MYCTH_2293942, MYCTH_2299753, MYCTH_2297809, MYCTH_88187, MYCTH_81645, MYCTH_115028, MYCTH_56173, MYCTH_2311483, MYCTH_2061852, MYCTH_112362, MYCTH_106442, MYCTH_2305442, MYCTH_102977, MYCTH_6829…	73	1547	3942	1.39625	0.228819	0.228819	5.99241
Cellular component	GO:0005960~glycine cleavage complex	2	1.36986	0.0362006	MYCTH_2301499, MYCTH_2309210	73	2	3942	54	0.753684	0.503698	28.3392
Molecular function	GO:0016740~transferase activity	5	3.42466	0.0337293	MYCTH_2298702, MYCTH_108416, MYCTH_115501, MYCTH_60294, MYCTH_2300721	85	60	4093	4.01275	0.949465	0.949465	30.9834
Molecular function	GO:2001070~starch binding	2	1.36986	0.0406294	MYCTH_72393, MYCTH_77082	85	2	4093	48.1529	0.97291	0.835408	36.1271

## Sheet: S2
upregulated genes (Ease 0.05)
Category	GO Term	Count	%	PValue	Genes	List Total	Pop Hits	Pop Total	Fold Enrichment	Bonferroni	Benjamini	FDR
Biological Process	GO:0005975~carbohydrate metabolic process	39	3.96745	4.38228e-10	MYCTH_2122625, MYCTH_58882, MYCTH_2141088, MYCTH_94536, MYCTH_54618, MYCTH_2309686, MYCTH_114497, MYCTH_76901, MYCTH_104628, MYCTH_2082283, MYCTH_2309843, MYCTH_101800, MYCTH_2294427, MYCTH_2305458, MYCTH_53508, MYCTH_2301869, MYCTH_52064, MYCTH_2303939, MYCTH_2294074, MYCTH_67060, MYCTH_112227, MYCTH_80104, MYCTH_89872, MYCTH_39555, MYCTH_2295445, MYCTH_111388, MYCTH_2087807, MYCTH_40111, MYCTH_…	294	141	3141	2.95506	1.52942e-07	1.52942e-07	5.99101e-07
Biological Process	GO:0000422~mitophagy	5	0.508647	0.00383569	MYCTH_2067869, MYCTH_2298243, MYCTH_2296558, MYCTH_2309135, MYCTH_2303567	294	8	3141	6.6773	0.738476	0.488606	5.11822
Biological Process	GO:0044805~late nucleophagy	4	0.406918	0.00696812	MYCTH_2067869, MYCTH_2298243, MYCTH_2309135, MYCTH_2303567	294	5	3141	8.54694	0.912873	0.556679	9.11675
Biological Process	GO:0034727~piecemeal microautophagy of nucleus	5	0.508647	0.020081	MYCTH_2067869, MYCTH_2298243, MYCTH_2296558, MYCTH_2309135, MYCTH_2303567	294	12	3141	4.45153	0.999158	0.829649	24.2188
Biological Process	GO:0005978~glycogen biosynthetic process	3	0.305188	0.0244156	MYCTH_2301334, MYCTH_2312374, MYCTH_2295601	294	3	3141	10.6837	0.999821	0.821891	28.6753
Biological Process	GO:0030245~cellulose catabolic process	5	0.508647	0.0269239	MYCTH_62925, MYCTH_116157, MYCTH_66729, MYCTH_2303045, MYCTH_109566	294	13	3141	4.10911	0.999927	0.795573	31.1419
Biological Process	GO:0008643~carbohydrate transport	5	0.508647	0.0269239	MYCTH_43941, MYCTH_58642, MYCTH_114107, MYCTH_104673, MYCTH_84164	294	13	3141	4.10911	0.999927	0.795573	31.1419
Biological Process	GO:0006629~lipid metabolic process	7	0.712106	0.0290224	MYCTH_2300091, MYCTH_2301878, MYCTH_2303752, MYCTH_2142854, MYCTH_2294774, MYCTH_2294825, MYCTH_2069205	294	26	3141	2.87637	0.999966	0.769703	33.1444
Biological Process	GO:0006807~nitrogen compound metabolic process	4	0.406918	0.0441368	MYCTH_78277, MYCTH_2312902, MYCTH_102295, MYCTH_2090061	294	9	3141	4.7483	1	0.860439	46.0501
Cellular component	GO:0016021~integral component of membrane	189	19.2269	1.14367e-07	MYCTH_2306621, MYCTH_2310616, MYCTH_110042, MYCTH_114107, MYCTH_2298916, MYCTH_2314426, MYCTH_2300142, MYCTH_2302609, MYCTH_2300840, MYCTH_2312624, MYCTH_2112081, MYCTH_2299299, MYCTH_2306564, MYCTH_2055575, MYCTH_2308699, MYCTH_2312027, MYCTH_2298990, MYCTH_2315848, MYCTH_90641, MYCTH_2301096, MYCTH_2091985, MYCTH_2295798, MYCTH_2304645, MYCTH_2299888, MYCTH_2311890, MYCTH_2309531, MYCTH_2093133…	361	1547	3942	1.33408	1.29233e-05	1.29233e-05	0.000129855
Cellular component	GO:0005671~Ada2/Gcn5/Ada3 transcription activator complex	4	0.406918	0.00281805	MYCTH_78048, MYCTH_2302759, MYCTH_109817, MYCTH_61659	361	4	3942	10.9197	0.273044	0.147383	3.15342
Cellular component	GO:0005576~extracellular region	9	0.915565	0.0138391	MYCTH_96141, MYCTH_110651, MYCTH_71204, MYCTH_97932, MYCTH_84133, MYCTH_111388, MYCTH_66729, MYCTH_109566, MYCTH_33936	361	36	3942	2.72992	0.792939	0.408393	14.6347
Molecular function	GO:0004553~hydrolase activity, hydrolyzing O-glycosyl compounds	18	1.83113	0.00101645	MYCTH_80104, MYCTH_114497, MYCTH_111388, MYCTH_2305458, MYCTH_2087807, MYCTH_40111, MYCTH_66729, MYCTH_2303045, MYCTH_2301869, MYCTH_110651, MYCTH_116157, MYCTH_115968, MYCTH_2312374, MYCTH_104674, MYCTH_52064, MYCTH_2303939, MYCTH_33936, MYCTH_109566	427	73	4093	2.36354	0.237012	0.237012	1.32517
Molecular function	GO:0030246~carbohydrate binding	8	0.813835	0.00208333	MYCTH_2308030, MYCTH_52064, MYCTH_104674, MYCTH_2295445, MYCTH_2082283, MYCTH_57502, MYCTH_2294427, MYCTH_2087807	427	19	4093	4.03599	0.42578	0.242227	2.69861
Molecular function	GO:0016491~oxidoreductase activity	36	3.66226	0.0061278	MYCTH_2297253, MYCTH_2128527, MYCTH_108836, MYCTH_2297415, MYCTH_56455, MYCTH_60238, MYCTH_79295, MYCTH_2294358, MYCTH_2298916, MYCTH_62052, MYCTH_2298784, MYCTH_2300183, MYCTH_2298102, MYCTH_2309596, MYCTH_2306298, MYCTH_81347, MYCTH_2305586, MYCTH_2308345, MYCTH_2301177, MYCTH_103379, MYCTH_2301059, MYCTH_2315910, MYCTH_2310250, MYCTH_2295344, MYCTH_2301039, MYCTH_2305468, MYCTH_2308989, MYCTH_…	427	220	4093	1.56853	0.80505	0.42016	7.74649
Molecular function	GO:0016787~hydrolase activity	26	2.64496	0.0100432	MYCTH_2122625, MYCTH_2312235, MYCTH_78277, MYCTH_2308362, MYCTH_47092, MYCTH_2303752, MYCTH_2305754, MYCTH_2306484, MYCTH_2067496, MYCTH_2313974, MYCTH_2309516, MYCTH_116175, MYCTH_2299911, MYCTH_2299923, MYCTH_2296256, MYCTH_2131308, MYCTH_2307824, MYCTH_2311902, MYCTH_2301878, MYCTH_2308030, MYCTH_2297296, MYCTH_2295409, MYCTH_2294074, MYCTH_2294825, MYCTH_2069205, MYCTH_2306532	427	149	4093	1.67263	0.931778	0.48893	12.4018
Molecular function	GO:0020037~heme binding	16	1.62767	0.0181894	MYCTH_2302552, MYCTH_2119688, MYCTH_2302782, MYCTH_2299273, MYCTH_2303088, MYCTH_2299739, MYCTH_2070700, MYCTH_102965, MYCTH_108294, MYCTH_2306216, MYCTH_2116457, MYCTH_2300294, MYCTH_2300312, MYCTH_2114617, MYCTH_2120753, MYCTH_2306945	427	81	4093	1.89343	0.992425	0.623405	21.4001
Molecular function	GO:0005216~ion channel activity	4	0.406918	0.0284686	MYCTH_71850, MYCTH_2310112, MYCTH_2310616, MYCTH_2308149	427	7	4093	5.47742	0.999539	0.72208	31.5359
Molecular function	GO:0016832~aldehyde-lyase activity	3	0.305188	0.0301889	MYCTH_112227, MYCTH_2298452, MYCTH_2309686	427	3	4093	9.58548	0.999712	0.688031	33.1092
Molecular function	GO:0046872~metal ion binding	34	3.4588	0.0324933	MYCTH_2297253, MYCTH_2297743, MYCTH_2304655, MYCTH_85068, MYCTH_2298333, MYCTH_110792, MYCTH_2305754, MYCTH_2296038, MYCTH_63778, MYCTH_2300312, MYCTH_2111519, MYCTH_2312477, MYCTH_2305684, MYCTH_2306298, MYCTH_112905, MYCTH_81347, MYCTH_2307545, MYCTH_2124443, MYCTH_2299739, MYCTH_2300377, MYCTH_2304487, MYCTH_2093133, MYCTH_2310773, MYCTH_2309375, MYCTH_2301039, MYCTH_2313746, MYCTH_2306697, MY…	427	230	4093	1.41698	0.999847	0.666577	35.1644
downregulated genes (Ease 0.05)
Category	GO Term	Count	%	PValue	Genes	List Total	Pop Hits	Pop Total	Fold Enrichment	Bonferroni	Benjamini	FDR
Biological Process	GO:0006412~translation	81	7.69231	3.79415e-38	MYCTH_116020, MYCTH_62593, MYCTH_2300549, MYCTH_2313759, MYCTH_2315290, MYCTH_2311591, MYCTH_2304055, MYCTH_2315209, MYCTH_2296621, MYCTH_79440, MYCTH_2311944, MYCTH_2135067, MYCTH_111425, MYCTH_2316445, MYCTH_2311189, MYCTH_2303413, MYCTH_2304568, MYCTH_2312809, MYCTH_2309046, MYCTH_2298252, MYCTH_2300396, MYCTH_2039818, MYCTH_2309142, MYCTH_105405, MYCTH_2315051, MYCTH_2314934, MYCTH_2314933, M…	632	102	3141	3.94671	2.26131e-35	2.26131e-35	5.59854e-35
Biological Process	GO:0001731~formation of translation preinitiation complex	16	1.51947	2.769e-09	MYCTH_2299099, MYCTH_2297063, MYCTH_2303429, MYCTH_2080003, MYCTH_2139409, MYCTH_2300192, MYCTH_68011, MYCTH_2314155, MYCTH_2075102, MYCTH_2300392, MYCTH_76163, MYCTH_2308932, MYCTH_2304586, MYCTH_109530, MYCTH_2308199, MYCTH_2307366	632	17	3141	4.67759	1.65032e-06	8.25161e-07	4.08586e-06
Biological Process	GO:0006446~regulation of translational initiation	13	1.23457	3.23131e-06	MYCTH_2302808, MYCTH_2303429, MYCTH_2297063, MYCTH_2139409, MYCTH_68011, MYCTH_2314155, MYCTH_2300392, MYCTH_76163, MYCTH_2308932, MYCTH_2304586, MYCTH_2309321, MYCTH_2308199, MYCTH_2307366	632	16	3141	4.03807	0.00192401	0.000641749	0.00476793
Biological Process	GO:0015986~ATP synthesis coupled proton transport	11	1.04463	1.59397e-05	MYCTH_2079768, MYCTH_2309800, MYCTH_2145409, MYCTH_82981, MYCTH_2313301, MYCTH_2294734, MYCTH_2313342, MYCTH_57224, MYCTH_2297004, MYCTH_2088086, MYCTH_2316407	632	13	3141	4.20533	0.00945515	0.00237222	0.0235176
Biological Process	GO:0006270~DNA replication initiation	12	1.1396	0.000157921	MYCTH_2310240, MYCTH_2295768, MYCTH_2301067, MYCTH_2312940, MYCTH_2301403, MYCTH_2302775, MYCTH_2298927, MYCTH_2316525, MYCTH_2294999, MYCTH_2309812, MYCTH_2298672, MYCTH_2304280	632	18	3141	3.31329	0.089834	0.0186496	0.232771
Biological Process	GO:0006122~mitochondrial electron transport, ubiquinol to cytochrome c	7	0.664767	0.000374287	MYCTH_2145409, MYCTH_2091473, MYCTH_2302797, MYCTH_2316294, MYCTH_2296450, MYCTH_2294215, MYCTH_2315552	632	7	3141	4.96994	0.199978	0.0365032	0.550867
Biological Process	GO:0070914~UV-damage excision repair	6	0.569801	0.00161595	MYCTH_2312776, MYCTH_2296042, MYCTH_2312770, MYCTH_2296782, MYCTH_2300696, MYCTH_2296073	632	6	3141	4.96994	0.618592	0.128638	2.35813
Biological Process	GO:0042274~ribosomal small subunit biogenesis	6	0.569801	0.00161595	MYCTH_2308682, MYCTH_2302653, MYCTH_2315781, MYCTH_2311147, MYCTH_2056896, MYCTH_2142826	632	6	3141	4.96994	0.618592	0.128638	2.35813
Biological Process	GO:0006267~pre-replicative complex assembly involved in nuclear cell cycle DNA replication	8	0.759734	0.0039365	MYCTH_2301067, MYCTH_2297442, MYCTH_2301403, MYCTH_2302775, MYCTH_2298927, MYCTH_2294999, MYCTH_2298672, MYCTH_2304280	632	12	3141	3.31329	0.904706	0.25461	5.65393
Biological Process	GO:0006271~DNA strand elongation involved in DNA replication	6	0.569801	0.0047201	MYCTH_2312776, MYCTH_2300696, MYCTH_2302775, MYCTH_2296073, MYCTH_2298705, MYCTH_2298672	632	7	3141	4.25995	0.940385	0.268981	6.74322
Biological Process	GO:0000027~ribosomal large subunit assembly	9	0.854701	0.0164337	MYCTH_2304925, MYCTH_2312253, MYCTH_2307795, MYCTH_2297442, MYCTH_2305019, MYCTH_2049620, MYCTH_2311869, MYCTH_2295945, MYCTH_78218	632	18	3141	2.48497	0.999949	0.627525	21.6908
Biological Process	GO:0042790~transcription of nuclear large rRNA transcript from RNA polymerase I promoter	5	0.474834	0.0171367	MYCTH_2312447, MYCTH_2295109, MYCTH_2303031, MYCTH_2295624, MYCTH_2303859	632	6	3141	4.14161	0.999966	0.608021	22.5127
Biological Process	GO:0009060~aerobic respiration	8	0.759734	0.0269432	MYCTH_2145409, MYCTH_2091473, MYCTH_70376, MYCTH_2302797, MYCTH_2316294, MYCTH_2303180, MYCTH_2126562, MYCTH_2315552	632	16	3141	2.48497	1	0.742449	33.1701
Biological Process	GO:0006086~acetyl-CoA biosynthetic process from pyruvate	4	0.379867	0.0274575	MYCTH_2303832, MYCTH_2297263, MYCTH_2080603, MYCTH_2303910	632	4	3141	4.96994	1	0.720968	33.6895
Biological Process	GO:0009113~purine nucleobase biosynthetic process	4	0.379867	0.0274575	MYCTH_2301266, MYCTH_2296847, MYCTH_2302511, MYCTH_2303613	632	4	3141	4.96994	1	0.720968	33.6895
Biological Process	GO:0019878~lysine biosynthetic process via aminoadipic acid	4	0.379867	0.0274575	MYCTH_2295392, MYCTH_2088454, MYCTH_2301648, MYCTH_2307131	632	4	3141	4.96994	1	0.720968	33.6895
Biological Process	GO:0030150~protein import into mitochondrial matrix	7	0.664767	0.0303667	MYCTH_87315, MYCTH_79116, MYCTH_2307846, MYCTH_2294220, MYCTH_2307110, MYCTH_2080045, MYCTH_2316726	632	13	3141	2.67612	1	0.730932	36.5569
Biological Process	GO:0008652~cellular amino acid biosynthetic process	7	0.664767	0.0303667	MYCTH_2307175, MYCTH_2313212, MYCTH_2312474, MYCTH_2309088, MYCTH_2309766, MYCTH_2294429, MYCTH_2312913	632	13	3141	2.67612	1	0.730932	36.5569
Biological Process	GO:0006526~arginine biosynthetic process	5	0.474834	0.0336922	MYCTH_2312789, MYCTH_2314123, MYCTH_2297263, MYCTH_2300695, MYCTH_2297430	632	7	3141	3.54995	1	0.743795	39.6929
Biological Process	GO:0006364~rRNA processing	12	1.1396	0.0414729	MYCTH_2304925, MYCTH_2302653, MYCTH_2132763, MYCTH_2314933, MYCTH_84848, MYCTH_2315781, MYCTH_2297442, MYCTH_98838, MYCTH_2308306, MYCTH_2142826, MYCTH_2300969, MYCTH_2304280	632	32	3141	1.86373	1	0.793574	46.4746
Biological Process	GO:0032543~mitochondrial translation	7	0.664767	0.0443494	MYCTH_2299217, MYCTH_2086470, MYCTH_2312771, MYCTH_2134157, MYCTH_2127139, MYCTH_2302623, MYCTH_2307426	632	14	3141	2.48497	1	0.79615	48.7965
Cellular component	GO:0005840~ribosome	53	5.03324	4.48532e-27	MYCTH_62593, MYCTH_116020, MYCTH_2300549, MYCTH_2313759, MYCTH_2304055, MYCTH_2315209, MYCTH_111425, MYCTH_2303413, MYCTH_2039818, MYCTH_2309142, MYCTH_105405, MYCTH_2314785, MYCTH_2315051, MYCTH_2314934, MYCTH_2313790, MYCTH_2314933, MYCTH_2303040, MYCTH_2315781, MYCTH_83980, MYCTH_2303766, MYCTH_2313891, MYCTH_2312170, MYCTH_2119125, MYCTH_2297518, MYCTH_75107, MYCTH_87600, MYCTH_2316558, MYCTH…	702	67	3942	4.44202	1.17067e-24	1.17067e-24	5.86632e-24
Cellular component	GO:0016282~eukaryotic 43S preinitiation complex	14	1.32953	1.90138e-09	MYCTH_2303429, MYCTH_2297063, MYCTH_2139409, MYCTH_2300192, MYCTH_68011, MYCTH_2314155, MYCTH_2075102, MYCTH_2300392, MYCTH_76163, MYCTH_2308932, MYCTH_2304586, MYCTH_109530, MYCTH_2308199, MYCTH_2307366	702	14	3942	5.61538	4.96259e-07	2.48129e-07	2.4868e-06
Cellular component	GO:0033290~eukaryotic 48S preinitiation complex	14	1.32953	1.19433e-08	MYCTH_2299099, MYCTH_2303429, MYCTH_2297063, MYCTH_2139409, MYCTH_68011, MYCTH_2314155, MYCTH_2075102, MYCTH_2300392, MYCTH_76163, MYCTH_2308932, MYCTH_2304586, MYCTH_109530, MYCTH_2308199, MYCTH_2307366	702	15	3942	5.24103	3.11721e-06	1.03907e-06	1.56206e-05
Cellular component	GO:0015934~large ribosomal subunit	10	0.949668	6.64275e-06	MYCTH_2316445, MYCTH_2311726, MYCTH_2302064, MYCTH_2314728, MYCTH_2296599, MYCTH_2312809, MYCTH_2315290, MYCTH_2296621, MYCTH_2302143, MYCTH_2307656	702	11	3942	5.1049	0.00173226	0.000433347	0.00868765
Cellular component	GO:0005762~mitochondrial large ribosomal subunit	13	1.23457	1.35995e-05	MYCTH_2299217, MYCTH_2086470, MYCTH_2299621, MYCTH_2312771, MYCTH_2306316, MYCTH_2313215, MYCTH_2127139, MYCTH_2302420, MYCTH_2299008, MYCTH_2300396, MYCTH_2296875, MYCTH_2078660, MYCTH_2311944	702	19	3942	3.84211	0.00354321	0.000709648	0.0177853
Cellular component	GO:0005730~nucleolus	41	3.89364	0.000117009	MYCTH_2306585, MYCTH_2300549, MYCTH_2295512, MYCTH_2297007, MYCTH_2302628, MYCTH_2311869, MYCTH_2302295, MYCTH_2294210, MYCTH_2294426, MYCTH_2294587, MYCTH_2132763, MYCTH_2296042, MYCTH_2307795, MYCTH_2303648, MYCTH_98838, MYCTH_2300393, MYCTH_2296599, MYCTH_2306562, MYCTH_2313207, MYCTH_2304280, MYCTH_2304925, MYCTH_2137771, MYCTH_85534, MYCTH_2309058, MYCTH_2064349, MYCTH_2295624, MYCTH_2304622…	702	128	3942	1.79868	0.0300794	0.00507725	0.152927
Cellular component	GO:0032040~small-subunit processome	15	1.4245	0.000154325	MYCTH_2300637, MYCTH_2294555, MYCTH_2297007, MYCTH_2316023, MYCTH_2300969, MYCTH_2302653, MYCTH_2302188, MYCTH_2300393, MYCTH_2308306, MYCTH_2309046, MYCTH_2142826, MYCTH_2304281, MYCTH_2314785, MYCTH_2311601, MYCTH_2309871	702	29	3942	2.90451	0.0394814	0.00573804	0.201653
Cellular component	GO:0005750~mitochondrial respiratory chain complex III	7	0.664767	0.000184574	MYCTH_2145409, MYCTH_2091473, MYCTH_2302797, MYCTH_2316294, MYCTH_2296450, MYCTH_2294215, MYCTH_2315552	702	7	3942	5.61538	0.0470361	0.00600419	0.241134
Cellular component	GO:0043614~multi-eIF complex	7	0.664767	0.000626946	MYCTH_2299099, MYCTH_2314155, MYCTH_2075102, MYCTH_2303429, MYCTH_2308932, MYCTH_2300192, MYCTH_2307366	702	8	3942	4.91346	0.15099	0.0180228	0.816881
Cellular component	GO:0030687~preribosome, large subunit precursor	12	1.1396	0.000881801	MYCTH_2304925, MYCTH_2132763, MYCTH_2293969, MYCTH_2295275, MYCTH_2307795, MYCTH_2305019, MYCTH_98838, MYCTH_2294784, MYCTH_2313207, MYCTH_2311869, MYCTH_2302295, MYCTH_63776	702	23	3942	2.92977	0.205666	0.0227621	1.14718
Cellular component	GO:0071540~eukaryotic translation initiation factor 3 complex, eIF3e	6	0.569801	0.000899161	MYCTH_2314155, MYCTH_2300392, MYCTH_2297063, MYCTH_2303429, MYCTH_2308932, MYCTH_2307366	702	6	3942	5.61538	0.20926	0.0211181	1.16964
Cellular component	GO:0071541~eukaryotic translation initiation factor 3 complex, eIF3m	6	0.569801	0.000899161	MYCTH_2314155, MYCTH_2300392, MYCTH_2297063, MYCTH_2303429, MYCTH_2308932, MYCTH_2307366	702	6	3942	5.61538	0.20926	0.0211181	1.16964
Cellular component	GO:0042555~MCM complex	6	0.569801	0.000899161	MYCTH_2295768, MYCTH_2295747, MYCTH_2301403, MYCTH_2302775, MYCTH_2309812, MYCTH_2298672	702	6	3942	5.61538	0.20926	0.0211181	1.16964
Cellular component	GO:0005656~nuclear pre-replicative complex	8	0.759734	0.00092878	MYCTH_2301067, MYCTH_2297442, MYCTH_2301403, MYCTH_2302775, MYCTH_2298927, MYCTH_2294999, MYCTH_2298672, MYCTH_2304280	702	11	3942	4.08392	0.215355	0.0200075	1.20795
Cellular component	GO:0022627~cytosolic small ribosomal subunit	7	0.664767	0.0015982	MYCTH_2307651, MYCTH_2314609, MYCTH_2309046, MYCTH_2311591, MYCTH_2297052, MYCTH_2307366, MYCTH_2315077	702	9	3942	4.36752	0.341285	0.0316025	2.07022
Cellular component	GO:0005852~eukaryotic translation initiation factor 3 complex	6	0.569801	0.00268563	MYCTH_68011, MYCTH_76163, MYCTH_2304586, MYCTH_2139409, MYCTH_109530, MYCTH_2308199	702	7	3942	4.81319	0.504353	0.0488991	3.45611
Cellular component	GO:0005739~mitochondrion	49	4.65337	0.00287887	MYCTH_2299597, MYCTH_2312147, MYCTH_2311966, MYCTH_2301934, MYCTH_112700, MYCTH_2310240, MYCTH_2132657, MYCTH_2312501, MYCTH_2310539, MYCTH_2295514, MYCTH_2296800, MYCTH_2295290, MYCTH_2302623, MYCTH_2303986, MYCTH_2307426, MYCTH_2311002, MYCTH_2301648, MYCTH_2301810, MYCTH_2298956, MYCTH_2312570, MYCTH_2295289, MYCTH_2315436, MYCTH_2314160, MYCTH_2311147, MYCTH_2312390, MYCTH_2316564, MYCTH_2304…	702	185	3942	1.48732	0.528798	0.0489271	3.70048
Cellular component	GO:0022625~cytosolic large ribosomal subunit	7	0.664767	0.00339736	MYCTH_2312253, MYCTH_2304441, MYCTH_2315711, MYCTH_2304568, MYCTH_2295945, MYCTH_79440, MYCTH_78218	702	10	3942	3.93077	0.588612	0.054001	4.35334
Cellular component	GO:0031391~Elg1 RFC-like complex	5	0.474834	0.00426192	MYCTH_2312776, MYCTH_2312770, MYCTH_2296782, MYCTH_2300696, MYCTH_2313161	702	5	3942	5.61538	0.671999	0.0634692	5.4329
Cellular component	GO:0042645~mitochondrial nucleoid	7	0.664767	0.00635965	MYCTH_2085059, MYCTH_2312573, MYCTH_2097570, MYCTH_2297263, MYCTH_2309210, MYCTH_2126562, MYCTH_2133056	702	11	3942	3.57343	0.810841	0.0883593	8.00565
Cellular component	GO:0015935~small ribosomal subunit	5	0.474834	0.0109875	MYCTH_2135067, MYCTH_2315249, MYCTH_2107102, MYCTH_2298252, MYCTH_2312962	702	6	3942	4.67949	0.944067	0.140813	13.4545
Cellular component	GO:0000790~nuclear chromatin	15	1.4245	0.0167267	MYCTH_2301067, MYCTH_2061829, MYCTH_2302775, MYCTH_2300172, MYCTH_2294999, MYCTH_2309812, MYCTH_2303662, MYCTH_2312134, MYCTH_46579, MYCTH_2315948, MYCTH_2311569, MYCTH_2301111, MYCTH_2298927, MYCTH_2309416, MYCTH_2305680	702	44	3942	1.91434	0.987754	0.197585	19.7977
Cellular component	GO:0005663~DNA replication factor C complex	4	0.379867	0.0194358	MYCTH_2312776, MYCTH_2312770, MYCTH_2296782, MYCTH_2313161	702	4	3942	5.61538	0.99404	0.216463	22.6401
Cellular component	GO:0005967~mitochondrial pyruvate dehydrogenase complex	4	0.379867	0.0194358	MYCTH_2297263, MYCTH_2080603, MYCTH_2303910, MYCTH_2309210	702	4	3942	5.61538	0.99404	0.216463	22.6401
Cellular component	GO:0031261~DNA replication preinitiation complex	6	0.569801	0.0201326	MYCTH_2301067, MYCTH_2301403, MYCTH_2302775, MYCTH_2298927, MYCTH_2294999, MYCTH_2298672	702	10	3942	3.36923	0.995049	0.214381	23.3561
Cellular component	GO:0031011~Ino80 complex	7	0.664767	0.0255773	MYCTH_112700, MYCTH_84848, MYCTH_2304085, MYCTH_2299064, MYCTH_2295253, MYCTH_2314852, MYCTH_2145431	702	14	3942	2.80769	0.998844	0.25474	28.7429
Cellular component	GO:0005763~mitochondrial small ribosomal subunit	8	0.759734	0.0284579	MYCTH_2295915, MYCTH_2311189, MYCTH_2299002, MYCTH_2311679, MYCTH_2091689, MYCTH_2294218, MYCTH_2295293, MYCTH_2312046	702	18	3942	2.49573	0.999466	0.269458	31.4494
Cellular component	GO:0000786~nucleosome	5	0.474834	0.0379963	MYCTH_112136, MYCTH_112137, MYCTH_2071169, MYCTH_112700, MYCTH_57779	702	8	3942	3.50962	0.999959	0.332632	39.7483
Cellular component	GO:0031390~Ctf18 RFC-like complex	4	0.379867	0.0421966	MYCTH_2310240, MYCTH_2312770, MYCTH_2296782, MYCTH_2313161	702	5	3942	4.49231	0.999987	0.3513	43.0996
Cellular component	GO:0031428~box C/D snoRNP complex	4	0.379867	0.0421966	MYCTH_2300637, MYCTH_2308306, MYCTH_2314785, MYCTH_2311601	702	5	3942	4.49231	0.999987	0.3513	43.0996
Molecular function	GO:0003735~structural constituent of ribosome	98	9.30674	3.3938e-53	MYCTH_116020, MYCTH_2300549, MYCTH_2313759, MYCTH_2307426, MYCTH_2304055, MYCTH_79440, MYCTH_2311944, MYCTH_2135067, MYCTH_111425, MYCTH_2295915, MYCTH_2311189, MYCTH_2303413, MYCTH_2312809, MYCTH_2309046, MYCTH_2298252, MYCTH_2309142, MYCTH_2315051, MYCTH_2078660, MYCTH_2314609, MYCTH_2315781, MYCTH_2091689, MYCTH_2119125, MYCTH_2297518, MYCTH_75107, MYCTH_2302143, MYCTH_2296875, MYCTH_2308236, …	698	123	4093	4.67205	1.42879e-50	1.42879e-50	4.76893e-50
Molecular function	GO:0003743~translation initiation factor activity	21	1.9943	4.18798e-08	MYCTH_2302808, MYCTH_2301066, MYCTH_2299099, MYCTH_2297063, MYCTH_2303429, MYCTH_2308549, MYCTH_2139409, MYCTH_2300192, MYCTH_2313336, MYCTH_2301162, MYCTH_68011, MYCTH_2314155, MYCTH_2075102, MYCTH_2300392, MYCTH_76163, MYCTH_2308932, MYCTH_2304586, MYCTH_109530, MYCTH_2309321, MYCTH_2308199, MYCTH_2307366	698	34	4093	3.62182	1.76313e-05	8.81567e-06	5.88491e-05
Molecular function	GO:0019843~rRNA binding	11	1.04463	9.20389e-07	MYCTH_2299002, MYCTH_2312771, MYCTH_2091689, MYCTH_2297948, MYCTH_2306316, MYCTH_2300393, MYCTH_2313759, MYCTH_2298252, MYCTH_105405, MYCTH_2316023, MYCTH_2142826	698	12	4093	5.37524	0.000387409	0.000129153	0.00129331
Molecular function	GO:0005525~GTP binding	31	2.94397	0.000167976	MYCTH_2306157, MYCTH_2302298, MYCTH_2092577, MYCTH_2312947, MYCTH_2307398, MYCTH_2302506, MYCTH_2308549, MYCTH_2294999, MYCTH_2140896, MYCTH_2132763, MYCTH_2295289, MYCTH_2305118, MYCTH_2311048, MYCTH_2145069, MYCTH_2309912, MYCTH_2304768, MYCTH_2294321, MYCTH_2086520, MYCTH_2298136, MYCTH_2313107, MYCTH_2299259, MYCTH_2297489, MYCTH_66068, MYCTH_2295870, MYCTH_2141486, MYCTH_2295275, MYCTH_23117…	698	92	4093	1.97588	0.0682807	0.0175255	0.235779
Molecular function	GO:0003924~GTPase activity	21	1.9943	0.000419148	MYCTH_2302298, MYCTH_2306157, MYCTH_2307398, MYCTH_2092577, MYCTH_2312947, MYCTH_2294321, MYCTH_2302506, MYCTH_2308549, MYCTH_2298136, MYCTH_2313107, MYCTH_2294999, MYCTH_2299259, MYCTH_2297489, MYCTH_66068, MYCTH_2141486, MYCTH_2295289, MYCTH_2305118, MYCTH_2302186, MYCTH_2075102, MYCTH_2306723, MYCTH_2309912	698	55	4093	2.23894	0.1618	0.0346839	0.587374
Molecular function	GO:0046933~proton-transporting ATP synthase activity, rotational mechanism	7	0.664767	0.000490664	MYCTH_2079768, MYCTH_2309800, MYCTH_2145409, MYCTH_2316642, MYCTH_2294734, MYCTH_57224, MYCTH_2088086	698	8	4093	5.13091	0.186671	0.0338505	0.687272
Molecular function	GO:0004129~cytochrome-c oxidase activity	7	0.664767	0.000490664	MYCTH_2311966, MYCTH_111770, MYCTH_2298230, MYCTH_2301316, MYCTH_2316497, MYCTH_2303180, MYCTH_2312390	698	8	4093	5.13091	0.186671	0.0338505	0.687272
Molecular function	GO:0003746~translation elongation factor activity	6	0.569801	0.00219399	MYCTH_66068, MYCTH_2309018, MYCTH_2295289, MYCTH_2298136, MYCTH_59591, MYCTH_2302076	698	7	4093	5.0262	0.603343	0.123745	3.03921
Molecular function	GO:0003887~DNA-directed DNA polymerase activity	8	0.759734	0.00268115	MYCTH_2139989, MYCTH_2061829, MYCTH_2090680, MYCTH_2295624, MYCTH_2300172, MYCTH_2302249, MYCTH_2301456, MYCTH_2298705	698	13	4093	3.60855	0.677057	0.131758	3.7023
Molecular function	GO:0000287~magnesium ion binding	16	1.51947	0.0034658	MYCTH_2299597, MYCTH_2304768, MYCTH_2132657, MYCTH_2305132, MYCTH_2295514, MYCTH_2296399, MYCTH_2295290, MYCTH_2310232, MYCTH_2066697, MYCTH_2067689, MYCTH_2297984, MYCTH_2301585, MYCTH_2304142, MYCTH_2312792, MYCTH_2304102, MYCTH_2295040	698	43	4093	2.18192	0.768144	0.149902	4.76148
Molecular function	GO:0008121~ubiquinol-cytochrome-c reductase activity	5	0.474834	0.00360869	MYCTH_2145409, MYCTH_2091473, MYCTH_2302797, MYCTH_2316294, MYCTH_2315552	698	5	4093	5.8639	0.781726	0.141184	4.95318
Molecular function	GO:0051287~NAD binding	12	1.1396	0.0057635	MYCTH_2314616, MYCTH_2309572, MYCTH_2132657, MYCTH_2295737, MYCTH_2295514, MYCTH_2296153, MYCTH_2295290, MYCTH_2297430, MYCTH_2302433, MYCTH_2304102, MYCTH_2297460, MYCTH_2311855	698	29	4093	2.42644	0.912267	0.198462	7.80114
Molecular function	GO:0003682~chromatin binding	13	1.23457	0.00591759	MYCTH_2297442, MYCTH_2301067, MYCTH_2061829, MYCTH_2095291, MYCTH_2302775, MYCTH_2294999, MYCTH_2298672, MYCTH_2296155, MYCTH_2295747, MYCTH_2306410, MYCTH_2304799, MYCTH_2301403, MYCTH_2304280	698	33	4093	2.31002	0.917809	0.187976	8.00172
Molecular function	GO:0000166~nucleotide binding	26	2.46914	0.00679004	MYCTH_2061829, MYCTH_2296210, MYCTH_2080003, MYCTH_2306966, MYCTH_2304055, MYCTH_2302628, MYCTH_2314855, MYCTH_2303648, MYCTH_2314126, MYCTH_2308932, MYCTH_2086470, MYCTH_2139989, MYCTH_2304848, MYCTH_2303040, MYCTH_2309198, MYCTH_2304928, MYCTH_2296912, MYCTH_2087998, MYCTH_2299001, MYCTH_2294614, MYCTH_2133332, MYCTH_2314155, MYCTH_2312563, MYCTH_2312685, MYCTH_2301456, MYCTH_2303808	698	90	4093	1.69401	0.943208	0.197997	9.12981
Molecular function	GO:0046961~proton-transporting ATPase activity, rotational mechanism	8	0.759734	0.00734838	MYCTH_2079768, MYCTH_2309800, MYCTH_2145409, MYCTH_2294734, MYCTH_2313342, MYCTH_57224, MYCTH_2297004, MYCTH_2088086	698	15	4093	3.12741	0.955179	0.198918	9.845
Molecular function	GO:0003723~RNA binding	29	2.75404	0.00791474	MYCTH_2316657, MYCTH_2306966, MYCTH_60661, MYCTH_2315290, MYCTH_2296621, MYCTH_2302467, MYCTH_2301585, MYCTH_2313207, MYCTH_2310878, MYCTH_2312046, MYCTH_2314785, MYCTH_2137771, MYCTH_2305269, MYCTH_2303499, MYCTH_2300637, MYCTH_2296912, MYCTH_2311349, MYCTH_2048966, MYCTH_2078031, MYCTH_2090056, MYCTH_2026172, MYCTH_2299001, MYCTH_2294372, MYCTH_2315249, MYCTH_2304479, MYCTH_2107102, MYCTH_23129…	698	105	4093	1.61955	0.964753	0.199904	10.5651
Molecular function	GO:0005524~ATP binding	112	10.6363	0.00883121	MYCTH_2300741, MYCTH_2294999, MYCTH_2088290, MYCTH_80528, MYCTH_2294448, MYCTH_2310162, MYCTH_2298657, MYCTH_2299177, MYCTH_2112181, MYCTH_2307364, MYCTH_2132459, MYCTH_2294188, MYCTH_2313064, MYCTH_2312423, MYCTH_2145431, MYCTH_2316525, MYCTH_2310825, MYCTH_104717, MYCTH_2306029, MYCTH_2303613, MYCTH_2308682, MYCTH_2296525, MYCTH_2097570, MYCTH_2316731, MYCTH_2312940, MYCTH_2298848, MYCTH_230140…	698	534	4093	1.22988	0.976114	0.208166	11.7191
Molecular function	GO:0003688~DNA replication origin binding	8	0.759734	0.0111774	MYCTH_2097570, MYCTH_2301067, MYCTH_2061829, MYCTH_2301403, MYCTH_2302775, MYCTH_2298927, MYCTH_2294999, MYCTH_2298672	698	16	4093	2.93195	0.991193	0.242979	14.6106
Molecular function	GO:0043140~ATP-dependent 3'-5' DNA helicase activity	4	0.379867	0.0171777	MYCTH_2296042, MYCTH_84848, MYCTH_2304085, MYCTH_2299064	698	4	4093	5.8639	0.999321	0.333195	21.6102
Molecular function	GO:0003678~DNA helicase activity	4	0.379867	0.0171777	MYCTH_2295768, MYCTH_2301403, MYCTH_2302775, MYCTH_2298672	698	4	4093	5.8639	0.999321	0.333195	21.6102
Molecular function	GO:0016597~amino acid binding	5	0.474834	0.0189323	MYCTH_2314616, MYCTH_2085059, MYCTH_2312501, MYCTH_2299023, MYCTH_2302102	698	7	4093	4.1885	0.99968	0.345263	23.5539
Molecular function	GO:0003697~single-stranded DNA binding	8	0.759734	0.030943	MYCTH_2300304, MYCTH_2097570, MYCTH_2295747, MYCTH_2061829, MYCTH_2301403, MYCTH_2302775, MYCTH_2124177, MYCTH_2309812	698	19	4093	2.46901	0.999998	0.483995	35.7042
Molecular function	GO:0051539~4 iron, 4 sulfur cluster binding	8	0.759734	0.030943	MYCTH_2309644, MYCTH_2301942, MYCTH_2301713, MYCTH_2302623, MYCTH_2309766, MYCTH_2299349, MYCTH_2307400, MYCTH_2301648	698	19	4093	2.46901	0.999998	0.483995	35.7042
Molecular function	GO:0016887~ATPase activity	12	1.1396	0.0468689	MYCTH_2295870, MYCTH_2310162, MYCTH_2097570, MYCTH_2309752, MYCTH_2311147, MYCTH_2300299, MYCTH_73461, MYCTH_2307364, MYCTH_2313161, MYCTH_2294999, MYCTH_2308482, MYCTH_2298672	698	38	4093	1.85176	1	0.618003	49.0604

## Sheet: S3
upregulated genes (Ease 0.05)
Category	GO Term	Count	%	PValue	Genes	List Total	Pop Hits	Pop Total	Fold Enrichment	Bonferroni	Benjamini	FDR
Biological Process	GO:0006351~transcription, DNA-templated	28	2.20299	1.69938e-05	MYCTH_2300935, MYCTH_2294854, MYCTH_46266, MYCTH_2308423, MYCTH_53224, MYCTH_2299306, MYCTH_2303918, MYCTH_2302091, MYCTH_2299531, MYCTH_2305582, MYCTH_2305522, MYCTH_2301131, MYCTH_2307957, MYCTH_2298696, MYCTH_2298994, MYCTH_2296492, MYCTH_2303867, MYCTH_2296636, MYCTH_2305142, MYCTH_2307148, MYCTH_2299338, MYCTH_2303067, MYCTH_2307033, MYCTH_2310172, MYCTH_2305050, MYCTH_2303243, MYCTH_2307931…	378	98	3141	2.37415	0.00776989	0.00776989	0.0241746
Biological Process	GO:0006914~autophagy	5	0.393391	0.00962928	MYCTH_2296007, MYCTH_2046198, MYCTH_2302779, MYCTH_2295800, MYCTH_2300427	378	8	3141	5.19345	0.988219	0.891459	12.8606
Biological Process	GO:0044805~late nucleophagy	4	0.314713	0.0142464	MYCTH_2067869, MYCTH_2298243, MYCTH_2309135, MYCTH_2303567	378	5	3141	6.64762	0.998621	0.888684	18.4654
Biological Process	GO:0005978~glycogen biosynthetic process	3	0.236035	0.0396834	MYCTH_2301334, MYCTH_2312374, MYCTH_2295601	378	3	3141	8.30952	1	0.990405	43.7907
Biological Process	GO:0030259~lipid glycosylation	3	0.236035	0.0396834	MYCTH_2304973, MYCTH_2122766, MYCTH_2309414	378	3	3141	8.30952	1	0.990405	43.7907
Biological Process	GO:0055085~transmembrane transport	27	2.12431	0.0446994	MYCTH_2115405, MYCTH_2306621, MYCTH_2306033, MYCTH_52547, MYCTH_2312411, MYCTH_2305433, MYCTH_2311845, MYCTH_99814, MYCTH_2295353, MYCTH_2311794, MYCTH_2294942, MYCTH_2297629, MYCTH_2305399, MYCTH_90641, MYCTH_2030361, MYCTH_2128968, MYCTH_61192, MYCTH_2064631, MYCTH_2298641, MYCTH_2305962, MYCTH_2307310, MYCTH_2312413, MYCTH_2118844, MYCTH_116881, MYCTH_2306903, MYCTH_2308380, MYCTH_2072063	378	155	3141	1.44747	1	0.984973	47.8264
Biological Process	GO:0034727~piecemeal microautophagy of nucleus	5	0.393391	0.0461144	MYCTH_2067869, MYCTH_2298243, MYCTH_2305937, MYCTH_2309135, MYCTH_2303567	378	12	3141	3.4623	1	0.972994	48.9152
Cellular component	GO:0016021~integral component of membrane	265	20.8497	1.88985e-10	MYCTH_2300351, MYCTH_2306621, MYCTH_2300355, MYCTH_110042, MYCTH_2306033, MYCTH_2299683, MYCTH_2298916, MYCTH_2301957, MYCTH_2314426, MYCTH_2300142, MYCTH_2306178, MYCTH_2313449, MYCTH_99814, MYCTH_2112081, MYCTH_2299980, MYCTH_2294643, MYCTH_2299299, MYCTH_2306564, MYCTH_2304549, MYCTH_2308699, MYCTH_2304941, MYCTH_2303173, MYCTH_2315848, MYCTH_90641, MYCTH_2299887, MYCTH_2295798, MYCTH_2295497,…	507	1547	3942	1.33188	2.60799e-08	2.60799e-08	2.2242e-07
Cellular component	GO:0000329~fungal-type vacuole membrane	20	1.57356	2.64297e-05	MYCTH_2311285, MYCTH_2316737, MYCTH_2294713, MYCTH_2295497, MYCTH_2299683, MYCTH_2312411, MYCTH_89710, MYCTH_2296007, MYCTH_2307261, MYCTH_2304406, MYCTH_2305937, MYCTH_2294543, MYCTH_2300840, MYCTH_2294661, MYCTH_2304549, MYCTH_2058549, MYCTH_2296372, MYCTH_2301159, MYCTH_2295106, MYCTH_2309135	507	55	3942	2.82733	0.00364071	0.00182201	0.0311013
Cellular component	GO:0005794~Golgi apparatus	19	1.49489	0.000647723	MYCTH_89710, MYCTH_2307037, MYCTH_2307261, MYCTH_2314426, MYCTH_2300655, MYCTH_2062265, MYCTH_2304247, MYCTH_2300840, MYCTH_2093728, MYCTH_2305684, MYCTH_2294661, MYCTH_2302632, MYCTH_2058549, MYCTH_2301159, MYCTH_2308699, MYCTH_2300902, MYCTH_2300743, MYCTH_2296586, MYCTH_2298228	507	63	3942	2.34489	0.0855338	0.0293651	0.759667
Cellular component	GO:0005622~intracellular	18	1.41621	0.00601022	MYCTH_2297068, MYCTH_77206, MYCTH_2293959, MYCTH_2306043, MYCTH_2311998, MYCTH_2299109, MYCTH_2299037, MYCTH_2294267, MYCTH_2311976, MYCTH_2296063, MYCTH_106527, MYCTH_2297639, MYCTH_2122809, MYCTH_2298929, MYCTH_2294928, MYCTH_2306377, MYCTH_2140707, MYCTH_2312794	507	70	3942	1.99932	0.564784	0.187775	6.84906
Cellular component	GO:0005770~late endosome	4	0.314713	0.0311795	MYCTH_2294713, MYCTH_2316737, MYCTH_2310998, MYCTH_2058549	507	6	3942	5.18343	0.987365	0.582828	31.1198
Molecular function	GO:0000155~phosphorelay sensor kinase activity	6	0.472069	0.00146775	MYCTH_2306043, MYCTH_2311998, MYCTH_2311976, MYCTH_106527, MYCTH_2297639, MYCTH_2294928	534	8	4093	5.7486	0.372253	0.372253	1.95983
Molecular function	GO:0008270~zinc ion binding	66	5.19276	0.00327174	MYCTH_2302894, MYCTH_2294854, MYCTH_2294713, MYCTH_2300935, MYCTH_2058328, MYCTH_2298248, MYCTH_2303754, MYCTH_2308423, MYCTH_2297073, MYCTH_2302318, MYCTH_2312624, MYCTH_2299306, MYCTH_2308120, MYCTH_2295721, MYCTH_2311696, MYCTH_2294789, MYCTH_2305522, MYCTH_2301131, MYCTH_2132560, MYCTH_2307957, MYCTH_2296492, MYCTH_2298696, MYCTH_2298994, MYCTH_2301134, MYCTH_2037656, MYCTH_39983, MYCTH_23093…	534	363	4093	1.3936	0.646136	0.405135	4.31991
Molecular function	GO:0020037~heme binding	20	1.57356	0.00666398	MYCTH_2305436, MYCTH_2070700, MYCTH_102965, MYCTH_108615, MYCTH_2306216, MYCTH_2300294, MYCTH_2300312, MYCTH_2294752, MYCTH_2303249, MYCTH_2302782, MYCTH_2305689, MYCTH_2303088, MYCTH_2299273, MYCTH_2299739, MYCTH_108294, MYCTH_2116457, MYCTH_2109000, MYCTH_80916, MYCTH_2114617, MYCTH_2120753	534	81	4093	1.89254	0.879914	0.50664	8.61598
Molecular function	GO:0030170~pyridoxal phosphate binding	14	1.10149	0.00966704	MYCTH_2133058, MYCTH_77970, MYCTH_2302253, MYCTH_2055700, MYCTH_2309843, MYCTH_2295284, MYCTH_2294998, MYCTH_2300183, MYCTH_2304900, MYCTH_2304561, MYCTH_112996, MYCTH_2300423, MYCTH_2303566, MYCTH_2303251	534	50	4093	2.14614	0.954011	0.536913	12.2694
Molecular function	GO:0000981~RNA polymerase II transcription factor activity, sequence-specific DNA binding	23	1.8096	0.0144909	MYCTH_2300935, MYCTH_2037656, MYCTH_73708, MYCTH_46266, MYCTH_2310586, MYCTH_2296636, MYCTH_2303067, MYCTH_2297073, MYCTH_53224, MYCTH_2299337, MYCTH_2309668, MYCTH_2310172, MYCTH_2295721, MYCTH_2299531, MYCTH_2294789, MYCTH_2305582, MYCTH_2308945, MYCTH_2305522, MYCTH_2307957, MYCTH_2301134, MYCTH_2298696, MYCTH_2296492, MYCTH_2298994	534	105	4093	1.67895	0.990218	0.603646	17.8562
Molecular function	GO:0031177~phosphopantetheine binding	7	0.550747	0.0368663	MYCTH_2018746, MYCTH_94652, MYCTH_103061, MYCTH_97310, MYCTH_55132, MYCTH_2309658, MYCTH_78013	534	20	4093	2.68268	0.999993	0.862562	39.7202
Molecular function	GO:0004096~catalase activity	3	0.236035	0.0463956	MYCTH_2303088, MYCTH_2299739, MYCTH_80916	534	3	4093	7.66479	1	0.883674	47.2793
Molecular function	GO:0015385~sodium:proton antiporter activity	3	0.236035	0.0463956	MYCTH_2311285, MYCTH_2304645, MYCTH_2304509	534	3	4093	7.66479	1	0.883674	47.2793
downregulated genes (Ease 0.05)
Category	GO Term	Count	%	PValue	Genes	List Total	Pop Hits	Pop Total	Fold Enrichment	Bonferroni	Benjamini	FDR
Biological Process	GO:0006412~translation	87	7.02746	2.35316e-40	MYCTH_116020, MYCTH_62593, MYCTH_2297437, MYCTH_2091001, MYCTH_2300549, MYCTH_2313759, MYCTH_2315290, MYCTH_2311591, MYCTH_2304055, MYCTH_2315209, MYCTH_2296621, MYCTH_79440, MYCTH_2135067, MYCTH_111425, MYCTH_2316445, MYCTH_2311189, MYCTH_2300408, MYCTH_2303413, MYCTH_2304568, MYCTH_2312809, MYCTH_2309046, MYCTH_2298252, MYCTH_2300396, MYCTH_2039818, MYCTH_2309142, MYCTH_105405, MYCTH_2315051, M…	731	102	3141	3.66496	1.55544e-37	1.55544e-37	3.52147e-37
Biological Process	GO:0001731~formation of translation preinitiation complex	16	1.29241	2.34142e-08	MYCTH_2299099, MYCTH_2297063, MYCTH_2303429, MYCTH_2080003, MYCTH_2139409, MYCTH_2300192, MYCTH_68011, MYCTH_2314155, MYCTH_2075102, MYCTH_2300392, MYCTH_76163, MYCTH_2308932, MYCTH_2304586, MYCTH_109530, MYCTH_2308199, MYCTH_2307366	731	17	3141	4.0441	1.54766e-05	7.73835e-06	3.5039e-05
Biological Process	GO:0006446~regulation of translational initiation	12	0.969305	0.000135611	MYCTH_2302808, MYCTH_68011, MYCTH_2314155, MYCTH_2300392, MYCTH_76163, MYCTH_2297063, MYCTH_2303429, MYCTH_2308932, MYCTH_2304586, MYCTH_2139409, MYCTH_2308199, MYCTH_2307366	731	16	3141	3.22264	0.0857441	0.0294396	0.202748
Biological Process	GO:0006122~mitochondrial electron transport, ubiquinol to cytochrome c	7	0.565428	0.00087088	MYCTH_2145409, MYCTH_2091473, MYCTH_2302797, MYCTH_2316294, MYCTH_2296450, MYCTH_2294215, MYCTH_2315552	731	7	3141	4.29685	0.437803	0.134091	1.29536
Biological Process	GO:0032543~mitochondrial translation	10	0.807754	0.00120197	MYCTH_2299217, MYCTH_2295769, MYCTH_2086470, MYCTH_2312771, MYCTH_2087474, MYCTH_2134157, MYCTH_2127139, MYCTH_2082154, MYCTH_2302623, MYCTH_2307426	731	14	3141	3.06918	0.548411	0.147001	1.78372
Biological Process	GO:0006270~DNA replication initiation	11	0.88853	0.00298424	MYCTH_2296919, MYCTH_2310240, MYCTH_2295768, MYCTH_2301067, MYCTH_2301403, MYCTH_2302775, MYCTH_2298927, MYCTH_2316525, MYCTH_2294999, MYCTH_2309812, MYCTH_2298672	731	18	3141	2.62585	0.861312	0.28054	4.374
Biological Process	GO:0042274~ribosomal small subunit biogenesis	6	0.484653	0.00325018	MYCTH_2308682, MYCTH_2302653, MYCTH_2315781, MYCTH_2311147, MYCTH_2056896, MYCTH_2142826	731	6	3141	4.29685	0.883733	0.26465	4.755
Biological Process	GO:0070914~UV-damage excision repair	6	0.484653	0.00325018	MYCTH_2312776, MYCTH_2296042, MYCTH_2312770, MYCTH_2296782, MYCTH_2300696, MYCTH_2296073	731	6	3141	4.29685	0.883733	0.26465	4.755
Biological Process	GO:0015986~ATP synthesis coupled proton transport	9	0.726979	0.00340782	MYCTH_2079768, MYCTH_2309800, MYCTH_2145409, MYCTH_2313301, MYCTH_2294734, MYCTH_2313342, MYCTH_57224, MYCTH_2297004, MYCTH_2088086	731	13	3141	2.97474	0.895275	0.245765	4.98017
Biological Process	GO:0000462~maturation of SSU-rRNA from tricistronic rRNA transcript (SSU-rRNA, 5.8S rRNA, LSU-rRNA)	11	0.88853	0.00796267	MYCTH_2293969, MYCTH_2306931, MYCTH_2301572, MYCTH_2057861, MYCTH_101762, MYCTH_2306081, MYCTH_2300393, MYCTH_2300637, MYCTH_2294555, MYCTH_2313207, MYCTH_2297052	731	20	3141	2.36327	0.99493	0.444093	11.2758
Biological Process	GO:0006526~arginine biosynthetic process	6	0.484653	0.00919841	MYCTH_2312789, MYCTH_2314123, MYCTH_2297263, MYCTH_2300695, MYCTH_2297430, MYCTH_2298982	731	7	3141	3.68302	0.997776	0.457099	12.9154
Biological Process	GO:0000105~histidine biosynthetic process	6	0.484653	0.00919841	MYCTH_2303002, MYCTH_2304273, MYCTH_2296399, MYCTH_2300697, MYCTH_2296153, MYCTH_2310121	731	7	3141	3.68302	0.997776	0.457099	12.9154
Biological Process	GO:0006271~DNA strand elongation involved in DNA replication	6	0.484653	0.00919841	MYCTH_2312776, MYCTH_2300696, MYCTH_2302775, MYCTH_2296073, MYCTH_2298705, MYCTH_2298672	731	7	3141	3.68302	0.997776	0.457099	12.9154
Biological Process	GO:0006267~pre-replicative complex assembly involved in nuclear cell cycle DNA replication	8	0.646204	0.00928068	MYCTH_2296919, MYCTH_2301067, MYCTH_2297442, MYCTH_2301403, MYCTH_2302775, MYCTH_2298927, MYCTH_2294999, MYCTH_2298672	731	12	3141	2.86457	0.997894	0.428956	13.0235
Biological Process	GO:0000027~ribosomal large subunit assembly	10	0.807754	0.0117436	MYCTH_2304925, MYCTH_2312253, MYCTH_2307795, MYCTH_2297442, MYCTH_2305019, MYCTH_2049620, MYCTH_2296049, MYCTH_2311869, MYCTH_2295945, MYCTH_78218	731	18	3141	2.38714	0.999594	0.478323	16.2037
Biological Process	GO:1902969~mitotic DNA replication	5	0.403877	0.011812	MYCTH_2312776, MYCTH_2300304, MYCTH_2310831, MYCTH_2303986, MYCTH_2309812	731	5	3141	4.29685	0.999612	0.453473	16.2905
Biological Process	GO:0009073~aromatic amino acid family biosynthetic process	5	0.403877	0.011812	MYCTH_2307175, MYCTH_2075999, MYCTH_2312474, MYCTH_2294429, MYCTH_2312913	731	5	3141	4.29685	0.999612	0.453473	16.2905
Biological Process	GO:0008652~cellular amino acid biosynthetic process	8	0.646204	0.0161323	MYCTH_2307175, MYCTH_2075999, MYCTH_2313212, MYCTH_2312474, MYCTH_2309088, MYCTH_2309766, MYCTH_2294429, MYCTH_2312913	731	13	3141	2.64422	0.999979	0.536008	21.6032
Biological Process	GO:0006396~RNA processing	10	0.807754	0.017807	MYCTH_2299001, MYCTH_2302467, MYCTH_2301009, MYCTH_2299008, MYCTH_2304622, MYCTH_2090056, MYCTH_2297544, MYCTH_2300054, MYCTH_2294008, MYCTH_2089286	731	19	3141	2.2615	0.999993	0.546957	23.5766
Biological Process	GO:0006633~fatty acid biosynthetic process	7	0.565428	0.0240865	MYCTH_112329, MYCTH_2310228, MYCTH_2316112, MYCTH_67390, MYCTH_109638, MYCTH_2299715, MYCTH_2092086	731	11	3141	2.73436	1	0.63478	30.5709
Biological Process	GO:0030466~chromatin silencing at silent mating-type cassette	10	0.807754	0.0258615	MYCTH_2296919, MYCTH_106618, MYCTH_112700, MYCTH_70818, MYCTH_2301067, MYCTH_2300299, MYCTH_2306421, MYCTH_2298927, MYCTH_2303662, MYCTH_2298672	731	20	3141	2.14843	1	0.638968	32.4368
Biological Process	GO:0006189~'de novo' IMP biosynthetic process	6	0.484653	0.0362663	MYCTH_2299583, MYCTH_2304164, MYCTH_2311243, MYCTH_2106437, MYCTH_2302511, MYCTH_2303613	731	9	3141	2.86457	1	0.742447	42.4667
Biological Process	GO:0009086~methionine biosynthetic process	7	0.565428	0.0388924	MYCTH_2298133, MYCTH_2314160, MYCTH_2298190, MYCTH_2310192, MYCTH_2297460, MYCTH_2306475, MYCTH_2302102	731	12	3141	2.5065	1	0.748437	44.7687
Biological Process	GO:0019878~lysine biosynthetic process via aminoadipic acid	4	0.323102	0.0413581	MYCTH_2295392, MYCTH_2088454, MYCTH_2301648, MYCTH_2307131	731	4	3141	4.29685	1	0.752404	46.8516
Biological Process	GO:0009113~purine nucleobase biosynthetic process	4	0.323102	0.0413581	MYCTH_2301266, MYCTH_2296847, MYCTH_2302511, MYCTH_2303613	731	4	3141	4.29685	1	0.752404	46.8516
Biological Process	GO:0007186~G-protein coupled receptor signaling pathway	4	0.323102	0.0413581	MYCTH_2307651, MYCTH_2305118, MYCTH_2315098, MYCTH_2302506	731	4	3141	4.29685	1	0.752404	46.8516
Biological Process	GO:0006086~acetyl-CoA biosynthetic process from pyruvate	4	0.323102	0.0413581	MYCTH_2303832, MYCTH_2297263, MYCTH_2080603, MYCTH_2303910	731	4	3141	4.29685	1	0.752404	46.8516
Biological Process	GO:0009423~chorismate biosynthetic process	4	0.323102	0.0413581	MYCTH_2307175, MYCTH_2075999, MYCTH_2312474, MYCTH_2312913	731	4	3141	4.29685	1	0.752404	46.8516
Biological Process	GO:0007062~sister chromatid cohesion	4	0.323102	0.0413581	MYCTH_2312770, MYCTH_2296782, MYCTH_2313161, MYCTH_39317	731	4	3141	4.29685	1	0.752404	46.8516
Biological Process	GO:0006457~protein folding	18	1.45396	0.0449823	MYCTH_2308929, MYCTH_2295005, MYCTH_2311921, MYCTH_2294210, MYCTH_2088290, MYCTH_2094933, MYCTH_2306260, MYCTH_2304570, MYCTH_2086391, MYCTH_2310671, MYCTH_2308968, MYCTH_2308195, MYCTH_2301478, MYCTH_76502, MYCTH_2313485, MYCTH_2307319, MYCTH_2304814, MYCTH_2306385	731	49	3141	1.57844	1	0.765125	49.7803
Biological Process	GO:0006364~rRNA processing	13	1.05008	0.0488064	MYCTH_2304925, MYCTH_2314933, MYCTH_84848, MYCTH_2315781, MYCTH_2297442, MYCTH_2300969, MYCTH_2132763, MYCTH_2302653, MYCTH_98838, MYCTH_2299648, MYCTH_2308306, MYCTH_2296269, MYCTH_2142826	731	32	3141	1.7456	1	0.777628	52.7069
Cellular component	GO:0005840~ribosome	55	4.44265	2.29105e-26	MYCTH_62593, MYCTH_116020, MYCTH_2300549, MYCTH_2313759, MYCTH_2304055, MYCTH_2315209, MYCTH_111425, MYCTH_2303413, MYCTH_2039818, MYCTH_2309142, MYCTH_105405, MYCTH_2314785, MYCTH_2315051, MYCTH_2314934, MYCTH_2313790, MYCTH_2314933, MYCTH_2303040, MYCTH_2315781, MYCTH_83980, MYCTH_2303766, MYCTH_2313891, MYCTH_2310667, MYCTH_2312170, MYCTH_2297518, MYCTH_75107, MYCTH_2300010, MYCTH_87600, MYCTH…	808	67	3942	4.00491	6.48367e-24	6.48367e-24	3.03429e-23
Cellular component	GO:0016282~eukaryotic 43S preinitiation complex	14	1.13086	1.16766e-08	MYCTH_2303429, MYCTH_2297063, MYCTH_2139409, MYCTH_2300192, MYCTH_68011, MYCTH_2314155, MYCTH_2075102, MYCTH_2300392, MYCTH_76163, MYCTH_2308932, MYCTH_2304586, MYCTH_109530, MYCTH_2308199, MYCTH_2307366	808	14	3942	4.87871	3.30448e-06	1.65224e-06	1.54646e-05
Cellular component	GO:0033290~eukaryotic 48S preinitiation complex	14	1.13086	7.11568e-08	MYCTH_2299099, MYCTH_2303429, MYCTH_2297063, MYCTH_2139409, MYCTH_68011, MYCTH_2314155, MYCTH_2075102, MYCTH_2300392, MYCTH_76163, MYCTH_2308932, MYCTH_2304586, MYCTH_109530, MYCTH_2308199, MYCTH_2307366	808	15	3942	4.55347	2.01372e-05	6.71243e-06	9.42406e-05
Cellular component	GO:0005763~mitochondrial small ribosomal subunit	15	1.21163	2.75752e-07	MYCTH_2297437, MYCTH_2311679, MYCTH_2312323, MYCTH_2091689, MYCTH_2294218, MYCTH_2091001, MYCTH_2295293, MYCTH_2311295, MYCTH_2295769, MYCTH_2295915, MYCTH_2311189, MYCTH_2299002, MYCTH_2082154, MYCTH_2300408, MYCTH_2312046	808	18	3942	4.06559	7.80347e-05	1.95092e-05	0.000365207
Cellular component	GO:0015934~large ribosomal subunit	11	0.88853	1.10958e-06	MYCTH_2316445, MYCTH_2311726, MYCTH_2302064, MYCTH_2314728, MYCTH_2296599, MYCTH_2312809, MYCTH_2303153, MYCTH_2315290, MYCTH_2296621, MYCTH_2302143, MYCTH_2307656	808	11	3942	4.87871	0.000313961	6.28002e-05	0.00146953
Cellular component	GO:0005762~mitochondrial large ribosomal subunit	14	1.13086	8.03302e-06	MYCTH_2299217, MYCTH_2304836, MYCTH_2086470, MYCTH_2299621, MYCTH_2312771, MYCTH_2306316, MYCTH_2313215, MYCTH_2127139, MYCTH_2302420, MYCTH_2299008, MYCTH_2300396, MYCTH_2314338, MYCTH_2296875, MYCTH_2078660	808	19	3942	3.59484	0.00227077	0.000378821	0.0106385
Cellular component	GO:0005730~nucleolus	46	3.71567	6.24276e-05	MYCTH_2306585, MYCTH_2297723, MYCTH_2300549, MYCTH_2295512, MYCTH_117681, MYCTH_2302628, MYCTH_2311869, MYCTH_2302295, MYCTH_2294210, MYCTH_2294426, MYCTH_2294587, MYCTH_2304883, MYCTH_2132763, MYCTH_2296042, MYCTH_2303648, MYCTH_2307795, MYCTH_98838, MYCTH_2300393, MYCTH_2296599, MYCTH_2303153, MYCTH_2306562, MYCTH_2313207, MYCTH_99461, MYCTH_2304925, MYCTH_2306931, MYCTH_85534, MYCTH_2309058, M…	808	128	3942	1.75329	0.0175124	0.00252075	0.0826481
Cellular component	GO:0005750~mitochondrial respiratory chain complex III	7	0.565428	0.000419135	MYCTH_2145409, MYCTH_2091473, MYCTH_2302797, MYCTH_2316294, MYCTH_2296450, MYCTH_2294215, MYCTH_2315552	808	7	3942	4.87871	0.111873	0.0147206	0.553684
Cellular component	GO:0030687~preribosome, large subunit precursor	13	1.05008	0.00071775	MYCTH_2304925, MYCTH_2304883, MYCTH_2132763, MYCTH_2293969, MYCTH_2295275, MYCTH_2307795, MYCTH_2305019, MYCTH_98838, MYCTH_2299648, MYCTH_2313207, MYCTH_117681, MYCTH_2311869, MYCTH_2302295	808	23	3942	2.75753	0.183882	0.0223244	0.94643
Cellular component	GO:0032040~small-subunit processome	15	1.21163	0.000718466	MYCTH_2306931, MYCTH_2300637, MYCTH_2294555, MYCTH_2316023, MYCTH_2300969, MYCTH_2302653, MYCTH_2302188, MYCTH_2300393, MYCTH_2308306, MYCTH_2309046, MYCTH_2142826, MYCTH_2304281, MYCTH_2314785, MYCTH_2311601, MYCTH_2309871	808	29	3942	2.52347	0.184047	0.0201344	0.947369
Cellular component	GO:0022625~cytosolic large ribosomal subunit	8	0.646204	0.00098621	MYCTH_2312253, MYCTH_2304441, MYCTH_2315711, MYCTH_2304568, MYCTH_2299553, MYCTH_2295945, MYCTH_79440, MYCTH_78218	808	10	3942	3.90297	0.243638	0.0250655	1.29829
Cellular component	GO:0043614~multi-eIF complex	7	0.565428	0.00138532	MYCTH_2299099, MYCTH_2314155, MYCTH_2075102, MYCTH_2303429, MYCTH_2308932, MYCTH_2300192, MYCTH_2307366	808	8	3942	4.26887	0.32451	0.0321645	1.81925
Cellular component	GO:0005832~chaperonin-containing T-complex	7	0.565428	0.00138532	MYCTH_2308929, MYCTH_2094933, MYCTH_2310671, MYCTH_2308195, MYCTH_2311921, MYCTH_2306385, MYCTH_2304814	808	8	3942	4.26887	0.32451	0.0321645	1.81925
Cellular component	GO:0005739~mitochondrion	56	4.52342	0.00141485	MYCTH_112700, MYCTH_2132657, MYCTH_2087474, MYCTH_2303986, MYCTH_2308806, MYCTH_2307426, MYCTH_2311002, MYCTH_2301648, MYCTH_2119779, MYCTH_2298956, MYCTH_2312570, MYCTH_2315436, MYCTH_2311147, MYCTH_2311651, MYCTH_2094032, MYCTH_2302986, MYCTH_2294054, MYCTH_2302808, MYCTH_2309536, MYCTH_2295261, MYCTH_2304543, MYCTH_2305597, MYCTH_2296525, MYCTH_2299023, MYCTH_2312147, MYCTH_2311966, MYCTH_2310…	808	185	3942	1.4768	0.33014	0.0303519	1.8577
Cellular component	GO:0071541~eukaryotic translation initiation factor 3 complex, eIF3m	6	0.484653	0.00177358	MYCTH_2314155, MYCTH_2300392, MYCTH_2297063, MYCTH_2303429, MYCTH_2308932, MYCTH_2307366	808	6	3942	4.87871	0.394905	0.0352474	2.32361
Cellular component	GO:0042555~MCM complex	6	0.484653	0.00177358	MYCTH_2295768, MYCTH_2295747, MYCTH_2301403, MYCTH_2302775, MYCTH_2309812, MYCTH_2298672	808	6	3942	4.87871	0.394905	0.0352474	2.32361
Cellular component	GO:0071540~eukaryotic translation initiation factor 3 complex, eIF3e	6	0.484653	0.00177358	MYCTH_2314155, MYCTH_2300392, MYCTH_2297063, MYCTH_2303429, MYCTH_2308932, MYCTH_2307366	808	6	3942	4.87871	0.394905	0.0352474	2.32361
Cellular component	GO:0005656~nuclear pre-replicative complex	8	0.646204	0.00223446	MYCTH_2296919, MYCTH_2301067, MYCTH_2297442, MYCTH_2301403, MYCTH_2302775, MYCTH_2298927, MYCTH_2294999, MYCTH_2298672	808	11	3942	3.54815	0.469036	0.0413259	2.9192
Cellular component	GO:0022627~cytosolic small ribosomal subunit	7	0.565428	0.00343721	MYCTH_2307651, MYCTH_2314609, MYCTH_2309046, MYCTH_2311591, MYCTH_2297052, MYCTH_2307366, MYCTH_2315077	808	9	3942	3.79455	0.622584	0.0590831	4.45771
Cellular component	GO:0005852~eukaryotic translation initiation factor 3 complex	6	0.484653	0.0051597	MYCTH_68011, MYCTH_76163, MYCTH_2304586, MYCTH_2139409, MYCTH_109530, MYCTH_2308199	808	7	3942	4.18175	0.768685	0.0825124	6.62182
Cellular component	GO:0031261~DNA replication preinitiation complex	7	0.565428	0.00711372	MYCTH_2296919, MYCTH_2301067, MYCTH_2301403, MYCTH_2302775, MYCTH_2298927, MYCTH_2294999, MYCTH_2298672	808	10	3942	3.4151	0.867395	0.106173	9.02191
Cellular component	GO:0031391~Elg1 RFC-like complex	5	0.403877	0.00730607	MYCTH_2312776, MYCTH_2312770, MYCTH_2296782, MYCTH_2300696, MYCTH_2313161	808	5	3942	4.87871	0.87447	0.103468	9.25507
Cellular component	GO:0015935~small ribosomal subunit	5	0.403877	0.0183711	MYCTH_2135067, MYCTH_2315249, MYCTH_2107102, MYCTH_2298252, MYCTH_2312962	808	6	3942	4.06559	0.994739	0.230772	21.7742
Cellular component	GO:0000790~nuclear chromatin	16	1.29241	0.0241244	MYCTH_2301067, MYCTH_2061829, MYCTH_2302775, MYCTH_2300172, MYCTH_2294999, MYCTH_2309812, MYCTH_2303662, MYCTH_2312134, MYCTH_46579, MYCTH_2315948, MYCTH_2310831, MYCTH_2301111, MYCTH_2298927, MYCTH_2309416, MYCTH_2305680, MYCTH_2294445	808	44	3942	1.77408	0.999003	0.280422	27.6332
Cellular component	GO:0005663~DNA replication factor C complex	4	0.323102	0.0289791	MYCTH_2312776, MYCTH_2312770, MYCTH_2296782, MYCTH_2313161	808	4	3942	4.87871	0.999757	0.314965	32.2586
Cellular component	GO:0005643~nuclear pore	8	0.646204	0.0297701	MYCTH_2305200, MYCTH_2305509, MYCTH_2296460, MYCTH_2298121, MYCTH_2301474, MYCTH_2310644, MYCTH_2295069, MYCTH_62074	808	16	3942	2.43936	0.999807	0.310553	32.9858
Cellular component	GO:0000784~nuclear chromosome, telomeric region	6	0.484653	0.0358198	MYCTH_2300304, MYCTH_2061829, MYCTH_2301403, MYCTH_2302775, MYCTH_2300579, MYCTH_2298998	808	10	3942	2.92723	0.999967	0.349572	38.3135
Cellular component	GO:0030686~90S preribosome	9	0.726979	0.0361421	MYCTH_2308682, MYCTH_2306931, MYCTH_2308306, MYCTH_2294555, MYCTH_2316023, MYCTH_2314785, MYCTH_2304281, MYCTH_2311601, MYCTH_2309871	808	20	3942	2.19542	0.99997	0.340784	38.5861
Molecular function	GO:0003735~structural constituent of ribosome	107	8.64297	7.48178e-59	MYCTH_2304836, MYCTH_116020, MYCTH_2091001, MYCTH_2300549, MYCTH_2313759, MYCTH_2307426, MYCTH_2304055, MYCTH_79440, MYCTH_2135067, MYCTH_111425, MYCTH_2311189, MYCTH_2295915, MYCTH_2303413, MYCTH_2298252, MYCTH_2312809, MYCTH_2309046, MYCTH_2309142, MYCTH_2315051, MYCTH_2078660, MYCTH_2314609, MYCTH_2315781, MYCTH_2312323, MYCTH_2091689, MYCTH_2297518, MYCTH_75107, MYCTH_2302143, MYCTH_2296875, …	810	123	4093	4.39577	3.5314e-56	3.5314e-56	1.06867e-55
Molecular function	GO:0003743~translation initiation factor activity	20	1.61551	3.11957e-06	MYCTH_2302808, MYCTH_2301066, MYCTH_2299099, MYCTH_2297063, MYCTH_2303429, MYCTH_2308549, MYCTH_2139409, MYCTH_2300192, MYCTH_2313336, MYCTH_2304883, MYCTH_68011, MYCTH_2314155, MYCTH_2075102, MYCTH_2300392, MYCTH_76163, MYCTH_2308932, MYCTH_2304586, MYCTH_109530, MYCTH_2308199, MYCTH_2307366	810	34	4093	2.9724	0.00147136	0.000735949	0.00445581
Molecular function	GO:0019843~rRNA binding	11	0.88853	3.88272e-06	MYCTH_2299002, MYCTH_2312771, MYCTH_2091689, MYCTH_2297948, MYCTH_2306316, MYCTH_2300393, MYCTH_2313759, MYCTH_2298252, MYCTH_105405, MYCTH_2316023, MYCTH_2142826	810	12	4093	4.632	0.00183097	0.000610696	0.00554582
Molecular function	GO:0005198~structural molecule activity	14	1.13086	5.39366e-05	MYCTH_2142129, MYCTH_108501, MYCTH_2309273, MYCTH_87328, MYCTH_2302186, MYCTH_2298167, MYCTH_2312284, MYCTH_2313342, MYCTH_2303910, MYCTH_2306744, MYCTH_2310300, MYCTH_2295647, MYCTH_2309899, MYCTH_2300478	810	22	4093	3.2156	0.0251374	0.00634448	0.0770139
Molecular function	GO:0005525~GTP binding	34	2.74637	0.000197002	MYCTH_2306157, MYCTH_2304203, MYCTH_2302298, MYCTH_2300282, MYCTH_2092577, MYCTH_2312947, MYCTH_2307398, MYCTH_2302506, MYCTH_2308549, MYCTH_2294999, MYCTH_2140896, MYCTH_2132763, MYCTH_2295289, MYCTH_2305118, MYCTH_2311048, MYCTH_2295204, MYCTH_2145069, MYCTH_2309912, MYCTH_2304768, MYCTH_2294321, MYCTH_2313362, MYCTH_2314205, MYCTH_2308595, MYCTH_2298136, MYCTH_66068, MYCTH_2295870, MYCTH_22952…	810	92	4093	1.86744	0.0888012	0.018427	0.281024
Molecular function	GO:0046933~proton-transporting ATP synthase activity, rotational mechanism	7	0.565428	0.0011384	MYCTH_2079768, MYCTH_2309800, MYCTH_2145409, MYCTH_2316642, MYCTH_2294734, MYCTH_57224, MYCTH_2088086	810	8	4093	4.42145	0.415868	0.0857075	1.61381
Molecular function	GO:0004129~cytochrome-c oxidase activity	7	0.565428	0.0011384	MYCTH_2311966, MYCTH_111770, MYCTH_2301316, MYCTH_2316497, MYCTH_2303180, MYCTH_2308806, MYCTH_2312390	810	8	4093	4.42145	0.415868	0.0857075	1.61381
Molecular function	GO:0016887~ATPase activity	16	1.29241	0.00388595	MYCTH_2057861, MYCTH_113239, MYCTH_2300299, MYCTH_73461, MYCTH_2294999, MYCTH_2298672, MYCTH_2295870, MYCTH_2296919, MYCTH_2310162, MYCTH_2315513, MYCTH_2097570, MYCTH_2309752, MYCTH_2311147, MYCTH_2307364, MYCTH_2313161, MYCTH_2308482	810	38	4093	2.12762	0.840823	0.2309	5.40957
Molecular function	GO:0005524~ATP binding	130	10.5008	0.00431676	MYCTH_2299876, MYCTH_2300741, MYCTH_2294999, MYCTH_2307897, MYCTH_2313757, MYCTH_2088290, MYCTH_80528, MYCTH_2310162, MYCTH_2298657, MYCTH_2314882, MYCTH_2112181, MYCTH_2307364, MYCTH_2294188, MYCTH_2294445, MYCTH_2295692, MYCTH_2145431, MYCTH_2301210, MYCTH_2316525, MYCTH_2311378, MYCTH_2299715, MYCTH_2310825, MYCTH_104717, MYCTH_2306029, MYCTH_2303613, MYCTH_2308682, MYCTH_2308681, MYCTH_230833…	810	534	4093	1.23015	0.870221	0.225269	5.99223
Molecular function	GO:0016597~amino acid binding	6	0.484653	0.00438953	MYCTH_2314616, MYCTH_2085059, MYCTH_2312501, MYCTH_2311243, MYCTH_2299023, MYCTH_2302102	810	7	4093	4.33122	0.874622	0.206033	6.09032
Molecular function	GO:0003746~translation elongation factor activity	6	0.484653	0.00438953	MYCTH_66068, MYCTH_2309018, MYCTH_2295289, MYCTH_2298136, MYCTH_59591, MYCTH_2302076	810	7	4093	4.33122	0.874622	0.206033	6.09032
Molecular function	GO:0008121~ubiquinol-cytochrome-c reductase activity	5	0.403877	0.00639117	MYCTH_2145409, MYCTH_2091473, MYCTH_2302797, MYCTH_2316294, MYCTH_2315552	810	5	4093	5.05309	0.951506	0.261129	8.7514
Molecular function	GO:0003688~DNA replication origin binding	9	0.726979	0.00639753	MYCTH_2296919, MYCTH_2097570, MYCTH_2301067, MYCTH_2061829, MYCTH_2301403, MYCTH_2302775, MYCTH_2298927, MYCTH_2294999, MYCTH_2298672	810	16	4093	2.84236	0.951652	0.240727	8.75974
Molecular function	GO:0003924~GTPase activity	20	1.61551	0.00697595	MYCTH_2302298, MYCTH_2306157, MYCTH_2307398, MYCTH_2092577, MYCTH_2312947, MYCTH_2294321, MYCTH_2302506, MYCTH_113239, MYCTH_2308549, MYCTH_2298136, MYCTH_2294999, MYCTH_66068, MYCTH_2295289, MYCTH_2305118, MYCTH_2302186, MYCTH_2075102, MYCTH_2295204, MYCTH_2296480, MYCTH_2306723, MYCTH_2309912	810	55	4093	1.83749	0.963271	0.240693	9.51549
Molecular function	GO:0046961~proton-transporting ATPase activity, rotational mechanism	8	0.646204	0.0167687	MYCTH_2079768, MYCTH_2309800, MYCTH_2145409, MYCTH_2294734, MYCTH_2313342, MYCTH_57224, MYCTH_2297004, MYCTH_2088086	810	15	4093	2.69498	0.999658	0.458816	21.4591
Molecular function	GO:0003723~RNA binding	31	2.50404	0.0178971	MYCTH_2316657, MYCTH_2306966, MYCTH_2315290, MYCTH_2296621, MYCTH_2302467, MYCTH_2301585, MYCTH_2310878, MYCTH_2313207, MYCTH_2296269, MYCTH_2093073, MYCTH_2312046, MYCTH_2314785, MYCTH_2297544, MYCTH_2306070, MYCTH_2305269, MYCTH_2300637, MYCTH_2296912, MYCTH_2311349, MYCTH_2078031, MYCTH_2311295, MYCTH_2090056, MYCTH_2026172, MYCTH_2299001, MYCTH_2310074, MYCTH_2294372, MYCTH_2315249, MYCTH_230…	810	105	4093	1.49186	0.999801	0.456026	22.7368
Molecular function	GO:0051539~4 iron, 4 sulfur cluster binding	9	0.726979	0.0214918	MYCTH_2309644, MYCTH_2301942, MYCTH_2301713, MYCTH_2302623, MYCTH_2309766, MYCTH_2299349, MYCTH_2307400, MYCTH_2301648, MYCTH_2119779	810	19	4093	2.39357	0.999965	0.495228	26.6795
Molecular function	GO:0003697~single-stranded DNA binding	9	0.726979	0.0214918	MYCTH_2300304, MYCTH_2097570, MYCTH_2295747, MYCTH_2061829, MYCTH_2301403, MYCTH_2302775, MYCTH_2296269, MYCTH_2124177, MYCTH_2309812	810	19	4093	2.39357	0.999965	0.495228	26.6795
Molecular function	GO:0000166~nucleotide binding	27	2.18094	0.0229834	MYCTH_2086470, MYCTH_2304848, MYCTH_2139989, MYCTH_2303040, MYCTH_2309198, MYCTH_2304928, MYCTH_2061829, MYCTH_2296912, MYCTH_2080003, MYCTH_2306966, MYCTH_2304055, MYCTH_2302628, MYCTH_2299001, MYCTH_2314855, MYCTH_2062826, MYCTH_2294614, MYCTH_2303648, MYCTH_2314126, MYCTH_2303512, MYCTH_2314155, MYCTH_2315693, MYCTH_2308932, MYCTH_2296269, MYCTH_2294008, MYCTH_2312685, MYCTH_2301456, MYCTH_230…	810	90	4093	1.51593	0.999983	0.496376	28.2599
Molecular function	GO:0003678~DNA helicase activity	4	0.323102	0.0262439	MYCTH_2295768, MYCTH_2301403, MYCTH_2302775, MYCTH_2298672	810	4	4093	5.05309	0.999996	0.522115	31.6047
Molecular function	GO:0016651~oxidoreductase activity, acting on NAD(P)H	4	0.323102	0.0262439	MYCTH_2309644, MYCTH_2299276, MYCTH_2295737, MYCTH_73070	810	4	4093	5.05309	0.999996	0.522115	31.6047
Molecular function	GO:0003887~DNA-directed DNA polymerase activity	7	0.565428	0.0282319	MYCTH_2139989, MYCTH_2061829, MYCTH_2090680, MYCTH_2300172, MYCTH_2302249, MYCTH_2301456, MYCTH_2298705	810	13	4093	2.72089	0.999999	0.528084	33.5724
Molecular function	GO:0051287~NAD binding	11	0.88853	0.0452872	MYCTH_2314616, MYCTH_2309572, MYCTH_2132657, MYCTH_2295737, MYCTH_2296153, MYCTH_2295290, MYCTH_2297430, MYCTH_2302433, MYCTH_2304102, MYCTH_2297460, MYCTH_2311855	810	29	4093	1.91669	1	0.683775	48.4168
Molecular function	GO:0003682~chromatin binding	12	0.969305	0.0464777	MYCTH_2296919, MYCTH_2301067, MYCTH_2295747, MYCTH_2297442, MYCTH_2061829, MYCTH_2306410, MYCTH_2095291, MYCTH_2301403, MYCTH_2302775, MYCTH_2304799, MYCTH_2294999, MYCTH_2298672	810	33	4093	1.83749	1	0.674757	49.328

## Sheet: S4
upregulated genes (Ease 0.05)
Category	GO Term	Count	%	PValue	Genes	List Total	Pop Hits	Pop Total	Fold Enrichment	Bonferroni	Benjamini	FDR
Biological Process	GO:0005975~carbohydrate metabolic process	50	10.7527	1.28316e-31	MYCTH_90655, MYCTH_76901, MYCTH_51766, MYCTH_2301720, MYCTH_86753, MYCTH_52064, MYCTH_43163, MYCTH_2303939, MYCTH_112399, MYCTH_67060, MYCTH_2094324, MYCTH_2305977, MYCTH_80104, MYCTH_2304239, MYCTH_48804, MYCTH_111388, MYCTH_2306973, MYCTH_40111, MYCTH_90182, MYCTH_66804, MYCTH_38558, MYCTH_2298452, MYCTH_55717, MYCTH_107178, MYCTH_115968, MYCTH_2308030, MYCTH_94336, MYCTH_58882, MYCTH_94536, MY…	154	141	3141	7.23266	1.44997e-29	1.44997e-29	1.45694e-28
Biological Process	GO:0030245~cellulose catabolic process	9	1.93548	2.76985e-08	MYCTH_62925, MYCTH_116157, MYCTH_97137, MYCTH_46583, MYCTH_51545, MYCTH_66729, MYCTH_2303045, MYCTH_109566, MYCTH_111372	154	13	3141	14.1204	3.12993e-06	1.56496e-06	3.14497e-05
Biological Process	GO:0000272~polysaccharide catabolic process	8	1.72043	7.6205e-07	MYCTH_116553, MYCTH_52463, MYCTH_71204, MYCTH_97932, MYCTH_109444, MYCTH_112050, MYCTH_109821, MYCTH_52332	154	13	3141	12.5514	8.61079e-05	2.87035e-05	0.00086525
Biological Process	GO:0008643~carbohydrate transport	6	1.29032	0.000240697	MYCTH_43941, MYCTH_58642, MYCTH_114107, MYCTH_38796, MYCTH_104673, MYCTH_84164	154	13	3141	9.41359	0.0268354	0.00677743	0.272954
Biological Process	GO:0045493~xylan catabolic process	4	0.860215	0.00766328	MYCTH_96141, MYCTH_89603, MYCTH_100068, MYCTH_49824	154	9	3141	9.06494	0.580749	0.159583	8.36402
Biological Process	GO:0046777~protein autophosphorylation	3	0.645161	0.0213914	MYCTH_2305315, MYCTH_2297347, MYCTH_2303567	154	5	3141	12.2377	0.91314	0.334517	21.7702
Biological Process	GO:0030001~metal ion transport	3	0.645161	0.0310702	MYCTH_2294433, MYCTH_2311647, MYCTH_102797	154	6	3141	10.1981	0.971749	0.399215	30.119
Biological Process	GO:0030433~ER-associated ubiquitin-dependent protein catabolic process	4	0.860215	0.0466293	MYCTH_2295930, MYCTH_2315513, MYCTH_2294863, MYCTH_2302852	154	17	3141	4.79908	0.995465	0.490584	41.8523
Cellular component	GO:0005576~extracellular region	27	5.80645	2.50877e-29	MYCTH_71204, MYCTH_102322, MYCTH_109821, MYCTH_111372, MYCTH_86753, MYCTH_98003, MYCTH_111088, MYCTH_97932, MYCTH_84133, MYCTH_112050, MYCTH_2066457, MYCTH_112399, MYCTH_55568, MYCTH_52332, MYCTH_96141, MYCTH_100068, MYCTH_46583, MYCTH_101354, MYCTH_111388, MYCTH_66729, MYCTH_52463, MYCTH_80233, MYCTH_110651, MYCTH_80312, MYCTH_109566, MYCTH_33936, MYCTH_78090	164	36	3942	18.0274	1.05369e-27	1.05369e-27	2.32187e-26
Cellular component	GO:0016021~integral component of membrane	84	18.0645	0.00133	MYCTH_2306804, MYCTH_43941, MYCTH_2298918, MYCTH_2295005, MYCTH_2307560, MYCTH_2315197, MYCTH_2057386, MYCTH_114107, MYCTH_2306662, MYCTH_100809, MYCTH_50335, MYCTH_2301654, MYCTH_2297629, MYCTH_2298499, MYCTH_2308229, MYCTH_81753, MYCTH_2304118, MYCTH_2295106, MYCTH_60177, MYCTH_107580, MYCTH_2298990, MYCTH_2296776, MYCTH_2298256, MYCTH_2301656, MYCTH_2298593, MYCTH_2058064, MYCTH_2297398, MYCTH…	164	1547	3942	1.30515	0.0543638	0.0275617	1.22418
Molecular function	GO:0004553~hydrolase activity, hydrolyzing O-glycosyl compounds	33	7.09677	1.52199e-20	MYCTH_90655, MYCTH_97137, MYCTH_86753, MYCTH_2301869, MYCTH_111088, MYCTH_2064169, MYCTH_52064, MYCTH_2303939, MYCTH_2066457, MYCTH_112399, MYCTH_2094324, MYCTH_78568, MYCTH_80104, MYCTH_48804, MYCTH_46583, MYCTH_37570, MYCTH_101354, MYCTH_111388, MYCTH_66729, MYCTH_40111, MYCTH_2303045, MYCTH_90182, MYCTH_110651, MYCTH_107178, MYCTH_116157, MYCTH_115968, MYCTH_104674, MYCTH_80312, MYCTH_51545, M…	254	73	4093	7.28449	1.85683e-18	1.85683e-18	1.75237e-17
Molecular function	GO:0030248~cellulose binding	16	3.44086	7.43967e-18	MYCTH_100068, MYCTH_46583, MYCTH_101354, MYCTH_111388, MYCTH_66729, MYCTH_111372, MYCTH_86753, MYCTH_110651, MYCTH_98003, MYCTH_111088, MYCTH_112050, MYCTH_80312, MYCTH_2066457, MYCTH_112399, MYCTH_109566, MYCTH_33936	254	16	4093	16.1142	9.0764e-16	4.5382e-16	8.56579e-15
Molecular function	GO:0030246~carbohydrate binding	9	1.93548	7.95123e-06	MYCTH_2308030, MYCTH_52064, MYCTH_99077, MYCTH_104674, MYCTH_51766, MYCTH_2082283, MYCTH_2306973, MYCTH_103702, MYCTH_2294427	254	19	4093	7.63303	0.000969584	0.000323299	0.0091544
Molecular function	GO:0008810~cellulase activity	5	1.07527	6.79023e-05	MYCTH_86753, MYCTH_52068, MYCTH_109444, MYCTH_76901, MYCTH_111372	254	5	4093	16.1142	0.00825015	0.00206895	0.0781526
Molecular function	GO:0030570~pectate lyase activity	5	1.07527	0.000193802	MYCTH_52463, MYCTH_71204, MYCTH_97932, MYCTH_102322, MYCTH_52332	254	6	4093	13.4285	0.0233688	0.00471807	0.22291
Molecular function	GO:0016787~hydrolase activity	22	4.73118	0.000266358	MYCTH_2308415, MYCTH_2308362, MYCTH_2112799, MYCTH_2304976, MYCTH_2117751, MYCTH_100519, MYCTH_2299721, MYCTH_2306973, MYCTH_112089, MYCTH_116175, MYCTH_103537, MYCTH_80233, MYCTH_79765, MYCTH_92668, MYCTH_2308030, MYCTH_2295409, MYCTH_116384, MYCTH_100518, MYCTH_85556, MYCTH_2298502, MYCTH_2308036, MYCTH_78090	254	149	4093	2.37927	0.0319776	0.00540203	0.306247
Molecular function	GO:0031176~endo-1,4-beta-xylanase activity	5	1.07527	0.00222505	MYCTH_116553, MYCTH_89603, MYCTH_100068, MYCTH_49824, MYCTH_112050	254	10	4093	8.05709	0.237962	0.0380788	2.5321
Molecular function	GO:0016985~mannan endo-1,4-beta-mannosidase activity	3	0.645161	0.0109529	MYCTH_74462, MYCTH_84297, MYCTH_99077	254	3	4093	16.1142	0.739101	0.154606	11.9093
Molecular function	GO:0047735~cellobiose dehydrogenase (acceptor) activity	3	0.645161	0.0109529	MYCTH_58125, MYCTH_111388, MYCTH_81925	254	3	4093	16.1142	0.739101	0.154606	11.9093
Molecular function	GO:0000981~RNA polymerase II transcription factor activity, sequence-specific DNA binding	14	3.01075	0.011829	MYCTH_2121737, MYCTH_46266, MYCTH_2310995, MYCTH_2298970, MYCTH_2310145, MYCTH_2300984, MYCTH_2308823, MYCTH_2310172, MYCTH_2308084, MYCTH_2299531, MYCTH_2299657, MYCTH_2307450, MYCTH_2296022, MYCTH_2295596	254	105	4093	2.14856	0.765837	0.148967	12.8036
Molecular function	GO:0022857~transmembrane transporter activity	4	0.860215	0.0202419	MYCTH_2057386, MYCTH_2310790, MYCTH_84164, MYCTH_2311167	254	10	4093	6.44567	0.917491	0.220798	20.9785
Molecular function	GO:0003756~protein disulfide isomerase activity	3	0.645161	0.0210143	MYCTH_2296005, MYCTH_2295433, MYCTH_2313331	254	4	4093	12.0856	0.92506	0.209865	21.6928
Molecular function	GO:0102483~scopolin beta-glucosidase activity	3	0.645161	0.0483795	MYCTH_62925, MYCTH_58882, MYCTH_66804	254	6	4093	8.05709	0.997642	0.395984	43.5012
Molecular function	GO:0008422~beta-glucosidase activity	3	0.645161	0.0483795	MYCTH_62925, MYCTH_58882, MYCTH_66804	254	6	4093	8.05709	0.997642	0.395984	43.5012
downregulated genes (Ease 0.05)
Category	GO Term	Count	%	PValue	Genes	List Total	Pop Hits	Pop Total	Fold Enrichment	Bonferroni	Benjamini	FDR
Biological Process	GO:0006730~one-carbon metabolic process	3	1.33333	0.0135808	MYCTH_2313783, MYCTH_2301499, MYCTH_2299664	100	6	3141	15.705	0.852561	0.852561	14.8996
Biological Process	GO:0005975~carbohydrate metabolic process	10	4.44444	0.0317903	MYCTH_107866, MYCTH_2303065, MYCTH_2315007, MYCTH_66349, MYCTH_60294, MYCTH_2315557, MYCTH_80304, MYCTH_2300079, MYCTH_104106, MYCTH_2298363	100	141	3141	2.22766	0.989143	0.895802	31.6949
Cellular component	GO:0016021~integral component of membrane	57	25.3333	0.0230473	MYCTH_114008, MYCTH_2307233, MYCTH_2111282, MYCTH_2299723, MYCTH_2309003, MYCTH_2131761, MYCTH_2121009, MYCTH_2312740, MYCTH_2300596, MYCTH_2293942, MYCTH_2089819, MYCTH_2118284, MYCTH_2308163, MYCTH_2145474, MYCTH_2140530, MYCTH_2095899, MYCTH_106442, MYCTH_2305442, MYCTH_2145809, MYCTH_68292, MYCTH_2313128, MYCTH_2054998, MYCTH_2139328, MYCTH_61507, MYCTH_2307310, MYCTH_50903, MYCTH_2316209, MY…	116	1547	3942	1.25211	0.729031	0.729031	20.5658
Molecular function	GO:0022891~substrate-specific transmembrane transporter activity	7	3.11111	0.000500119	MYCTH_50903, MYCTH_2308979, MYCTH_2312740, MYCTH_2308157, MYCTH_2307233, MYCTH_108044, MYCTH_2076976	131	33	4093	6.62757	0.0643674	0.0643674	0.583217
Molecular function	GO:0016740~transferase activity	7	3.11111	0.0112317	MYCTH_2298702, MYCTH_105482, MYCTH_2308065, MYCTH_115501, MYCTH_2297411, MYCTH_66349, MYCTH_60294	131	60	4093	3.64517	0.777376	0.52817	12.3723
