# Supplementary material for: Transcriptomic insights into the roles of the transcription factors Clr1, Clr2 and Clr4 in lignocellulose degradation of the thermophilic fungal platform Thermothelomyces thermophilus
Source: Front Bioeng Biotechnol. 2023 Oct 6;11:1279146. doi: 10.3389/fbioe.2023.1279146 (PMC10588483; doi:10.3389/fbioe.2023.1279146)
Supplement: Supplementary file 13 [file Table8.XLSX]

## Sheet: Legends
S1_Predicted CAZYs in T. thermophilus. Shown are the numbers and percentages of all predicted CAZY genes and their respective classes and types in relation to the total number of predicted CAZY genes in T. thermophilus. Annotations were retrieved via combining information from the JGI (https://jgi.doe.gov/), NCBI (https://www.ncbi.nlm.nih.gov/), and CAZY (http://www.cazy.org/) databases as well a…
S2_Expression of predicted CAZY genes in T. thermophilus. Shown are the log2 fold change values (L2FC) and adjusted p-values (padj) deriving from the differential expression analysis via DESeq2, comparing the expression t1= 0.5 h, t2= 1 h, t3= 2 h, and t4= 4 h after spiking cellulose with the respective steady state condition. Furthermore, the via DESeq2s median of ratio method normalized raw cou…
S3_Expression of predicted CAZY genes, differentially expressed at all points in time after spiking cellulose. Shown are the log2 fold change values (L2FC) and adjusted p-values (padj) deriving from the differential expression analysis via DESeq2, comparing the expression t1= 0.5 h, t2= 1 h, t3= 2 h, and t4= 4 h after spiking cellulose with the respective steady state condition. Furthermore, the …
S4_Descriptions of genes belonging to the “other” class. Information about the gene products and the respective best-known substrate were retrieved via combining information from the CAZY database (http://www.cazy.org/) and Berka et al. 2011. GH= glycoside hydrolase, CBM= carbohydrate binding module, CE= carbohydrate esterase, GT= glycosyltransferase.

## Sheet: S1
class	type	genes
cellulases	endoglucanases	9			class	number
	cellobiohydrolases	7			cellulases (49)	49
	ß-glucosidases	9			hemicellulases (65)	65
	LPMOs	24			pectinases (11)	11
hemicellulases	xylanases	12			esterases (19)	19
	xylosidases	4			starch metabolism (12)	12
	endoarabinases	3			cell wall remodelling (33)	33
	exoarabinases/arabinofuranosidases	11			glycosyltransferases (83)	83
	mixed-linked glucanase	5			other (124)	124
	mannanases	10
	mannosidases	11
	galactanases	2
	galactosidases	7
pectinases	polygalacturonases	2
	rhamnosidases	1
	pectin lyases	8
esterases	feruloyl esterases	4
	acetyl esterases	9
	pectin esterases	4
	glycuronoyl esterases	2
starch metabolism	alpha amylases	4
	alpha glucosidases	4
	glucoamylases	2
	glycogen debranching enzymes	2
cell wall remodelling	glucanases	12
	transglucosylases	4
	chitosanases	2
	diacetylmuramidase	1
	glucosaminidase	3
	chitinases	8
	crosslinking transglycosidase	3
glycosyltransferases	glycosyltransferases	83
other	other	124
total		396

## Sheet: S2
						differential expression in relation to the respective steady state condition																																					normalized counts
						MJK20.3 (Δku80)									BS6.4 (Δku80, Δclr2)									BS7.8 (Δku80, Δclr1)									JK2.8 (Δku80, Δclr4)										MJK20.3 (Δku80)
		Gene	Description from Berka et al., 2011	CAZY module (Berka et al., 2011)	CAZY module (CAZY database)	t1 L2FC	t1 padj	t2 L2FC	t2 padj	t3 L2FC	t3 padj	t4 L2FC	t4 padj		t1 L2FC	t1 padj	t2 L2FC	t2 padj	t3 L2FC	t3 padj	t4 L2FC	t4 padj		t1 L2FC	t1 padj	t2 L2FC	t2 padj	t3 L2FC	t3 padj	t4 L2FC	t4 padj		t1 L2FC	t1 padj	t2 L2FC	t2 padj	t3 L2FC	t3 padj	t4 L2FC	t4 padj			steady state R1	steady state R2	t1 R1	t1 R2	t2 R1	t2 R2	t3 R1
Cellulases	Endoglucanases	MYCTH_52068	endoglucanase	GH5	GH5	3.2498	0.00732665	4.28399	0.000115502	4.23743	0.000254652	5.0585	1.27489e-05		0	0.552978	0	0.485406	0	0.488963	0	0.43295		0	0.206103	0	0.766991	0	0.401972	0	0.772283		4.20899	0.000152317	6.54217	4.1386e-10	5.95342	3.01076e-08	6.32145	8.50979e-09			3.92667	1.63747	8.46737	45.6628	72.9325	38.7828	47.3643
		MYCTH_86753	endoglucanase	CBM1-GH5	CBM1,GH5	6.07501	1.65222e-103	7.73302	1.70055e-168	8.16044	1.51922e-187	8.00435	2.21282e-180		0	0.096037	0	0.637871	0	0.540582	0	0.771515		-0.912737	0.00293929	0	0.0972124	0	0.520656	0.684277	0.0248441		6.49935	7.06514e-129	8.03493	7.83424e-197	8.4014	4.63416e-215	8.14805	3.6425e-202			202.878	191.583	12049.1	14558.8	40281	43690.4	60968.6
		MYCTH_94336	beta-1,6-galactanase	GH5	GH5	0	0.367702	1.42974	0.00103235	1.68415	0.000140566	1.70373	0.000190797		0	0.497695	0.893027	0.0443344	1.73756	2.48667e-05	2.55224	1.5674e-10		1.11759	0.00156792	1.8117	8.40382e-08	2.30099	3.96441e-12	2.62478	1.8634e-15		0.949253	0.0122749	1.66401	2.10793e-06	2.06409	3.42698e-09	1.74404	2.93595e-06			43.1934	24.562	57.1548	41.8576	77.3977	108.269	79.4498
		MYCTH_43356	Glycoside Hydrolase Family 5 protein	GH5	GH5	0	0.904985	0	0.0534576	0.785069	0.0139615	0	0.394644		0	0.39073	1.08189	0.000148258	0.728397	0.0165749	0	0.110261		0.752995	0.000275686	0	0.175294	0.910298	6.64244e-06	0.786369	0.000136327		0	0.641086	0	0.0928486	0	0.213592	0	0.995036			71.9889	54.0364	61.3885	60.8837	104.189	90.4931	97.7844
		MYCTH_116157	endoglucanase	GH7	GH7	2.53227	1.08717e-13	4.05671	3.33984e-35	4.20546	8.16694e-38	3.77175	2.44887e-30		1.40513	6.42175e-05	1.91301	1.44257e-08	1.14	0.0012912	2.01825	3.36676e-09		0	0.305811	0	0.0899426	0	0.494918	0	0.167481		4.43273	2.39473e-46	5.18812	1.40903e-63	4.71782	1.47308e-52	4.51504	4.58481e-48			142.669	152.284	690.091	1014.09	2405.28	2499.87	3077.15
		MYCTH_111372	endoglucanase	GH7-CBM1	GH7,CBM1	8.22797	2.39283e-15	9.52181	1.45845e-20	8.76302	2.75068e-17	9.21132	5.09379e-19		4.78839	0.00719541	4.15648	0.0199623	0	0.0566038	3.87033	0.0369569		0	0.101046	0	0.955728	-2.87781	0.0312956	0	0.487037		8.32368	1.99787e-43	9.25235	9.25076e-54	8.98414	1.12573e-50	8.12375	2.52597e-41			3.92667	0	395.85	892.327	1745.91	1413.95	904.506
		MYCTH_109444	endoglucanase	GH12	GH12	3.53345	2.25419e-24	3.80276	2.18942e-28	2.76711	6.07697e-15	3.20895	4.3937e-20		2.14467	2.21233e-09	0	0.633353	-0.868884	0.0312616	0	0.313512		0	0.0899806	0	0.092939	-0.854845	0.0195746	-1.01564	0.00546291		4.28084	5.02026e-38	4.94557	7.43336e-51	2.90107	1.16014e-17	3.19037	5.08282e-21			234.291	132.635	2542.33	1725.67	3011.07	2131.44	1289.53
		MYCTH_76901	endoglucanase	GH45	GH45	6.31931	5.14076e-57	7.79276	3.01166e-87	7.99035	9.28797e-92	7.09665	2.89934e-72		5.01363	3.44661e-38	2.42255	1.02279e-09	1.41502	0.000675619	3.51424	4.76648e-19		0	0.238811	-1.12677	0.00634049	-1.89291	2.21458e-06	-1.89364	2.7826e-06		6.81676	3.08829e-77	7.47704	4.48729e-93	7.54924	7.72734e-95	6.94402	4.15834e-80			75.9156	47.4865	4146.9	5778.25	13608.6	13953.7	17589
		MYCTH_116384	oligoxyloglucanase	GH74	GH74	5.51316	3.87131e-50	7.03377	1.4901e-82	7.61737	7.3918e-97	7.75018	2.97388e-100		-1.58321	0.00762351	0	0.156342	0	0.810497	0	0.144852		-1.4012	7.62162e-05	0	0.0560609	-0.861464	0.0148951	0	0.186876		6.1017	1.36431e-89	7.4364	2.40967e-133	7.85592	8.81014e-149	7.33084	2.11079e-129			44.5023	22.9245	980.099	2153.76	4078.26	4918.95	7717.33
			9		LFC>0	7	9	8	9	9	9	8		7	4	9	5	9	4	9	4		2	2	9	1	9	2	9	3		1	8	9	8	9	8	9	8		8
					LFC>2	7	0	7	0	7	0	7		7	3	0	2	0	0	0	4		0	0	0	0	0	1	0	1		0	7	0	7	0	8	0	7		7
					LFC<0	0	0	0	0	0	0	0		0	1	0	0	0	1	0	0		0	2	0	1	0	4	0	2		0	0	0	0	0	0	0	0		0
					LFC<-2	0	0	0	0	0	0	0		0	0	0	0	0	0	0	0		0	0	0	0	0	1	0	0		0	0	0	0	0	0	0	0		0
	Cellobiohydrolases	MYCTH_51545	cellobiohydrolase	GH6	GH6	2.41175	1.81194e-06	5.12063	1.86608e-28	4.20153	5.63783e-19	3.77358	3.11e-15		0	0.42935	0	0.465514	0	0.860709	0	0.557229		1.30869	0.00322373	0	0.0779036	0	0.204329	0	0.0586028		2.47606	6.53387e-09	4.67934	3.25577e-30	3.66057	1.44187e-18	2.53074	9.64046e-09			30.1045	29.4744	52.9211	262.561	645.973	1428.5	398.777
		MYCTH_66729	cellobiohydrolase	CBM1-GH6	CBM1,GH6	7.35084	5.15986e-95	9.23346	1.768e-150	9.48431	9.23261e-159	9.2978	1.94022e-152		3.13867	2.41997e-15	2.01237	6.3362e-07	1.70298	3.80295e-05	3.08679	7.12971e-15		0	0.135018	0	0.573586	1.04625	0.00966642	1.8656	1.33286e-06		8.85145	2.65482e-141	10.4443	8.81998e-197	10.0988	4.06159e-184	10.2379	4.97377e-189			108.638	162.109	19045.2	24985.2	72542.5	89819.2	92100.7
		MYCTH_2303045	Glycoside Hydrolase Family 6 protein	GH6	GH6	8.98992	1.43972e-109	10.6794	1.70768e-155	11.2009	5.79467e-171	10.4271	3.45058e-148		6.05658	5.82913e-46	3.06441	1.96035e-12	4.1895	1.94252e-22	5.07342	3.04275e-32		0	0.976451	0	0.754617	0	0.374319	0	0.659161		10.2898	7.48466e-169	10.9374	2.27469e-191	10.6206	1.82161e-180	10.2278	2.8004e-167			51.0467	45.849	19676.1	29686.5	71408.3	87805.8	109862
		MYCTH_109566	cellobiohydrolase	GH7-CBM1	GH7,CBM1	6.10689	1.06128e-59	7.68763	4.99642e-95	7.64763	4.83839e-94	7.50569	1.82641e-90		3.31849	7.06674e-18	2.97488	8.39553e-15	2.18798	2.25945e-08	3.68092	1.18236e-21		0	0.630757	0	0.27449	0	0.52088	0	0.194773		6.8636	4.45206e-76	8.18368	2.6135e-108	8.1739	5.63823e-108	7.84522	2.19843e-99			909.678	1165.88	56636.1	86371.2	179325	248446	200924
		MYCTH_42937	cellobiohydrolase	GH7	GH7	0	0.157281	2.14431	7.61655e-05	1.66537	0.00451268	0	0.289064		0	0.40633	0	0.763263	0	0.601585	0	0.608887		0	0.412284	0	0.351327	0	0.888715	0	0.163861		0	0.105343	1.99048	0.000106362	1.73566	0.00126922	1.69198	0.00440458			34.0311	40.9366	48.6874	93.2282	139.911	190.682	145.149
		MYCTH_97137	cellobiohydrolase	GH7	GH7	6.1052	1.66943e-24	9.16351	3.17832e-55	10.4624	4.65997e-72	9.91819	1.09617e-64		2.86094	5.81926e-06	1.3762	0.0382096	0	0.21505	1.44239	0.0337698		0	0.549429	0	0.207537	0	0.959713	0	0.437569		6.26383	5.63711e-27	8.6978	5.74093e-52	9.66672	5.01051e-64	9.5003	8.81195e-62			51.0467	72.0485	1039.37	7410.69	18596.3	51802.4	64294.8
		MYCTH_95095	cellobiohydrolase	GH7	GH7	0	NA	0	NA	0	NA	0	NA		0	NA	0	NA	0	NA	0	NA		0	0.573736	0	NA	0	NA	0	0.82893		0	NA	0	0.752604	0	NA	0	NA			1.30889	0	0	0	0	1.61595	0
			7		LFC>0	5	6	6	6	6	6	5		5	4	6	4	6	3	6	4		3	1	7	0	6	1	6	1		0	5	6	6	7	6	6	6		5
					LFC>2	5	0	6	0	5	0	5		5	4	0	3	0	2	0	3		2	0	0	0	0	0	0	0		0	5	0	5	0	5	0	5		5
					LFC<0	0	0	0	0	0	0	0		0	0	0	0	0	0	0	0		0	0	0	0	0	0	0	0		0	0	0	0	0	0	0	0		0
					LFC<-2	0	0	0	0	0	0	0		0	0	0	0	0	0	0	0		0	0	0	0	0	0	0	0		0	0	0	0	0	0	0	0		0
	ß-glucosidases	MYCTH_115968	beta-glucosidase	GH1	GH1	5.73998	1.13279e-98	6.29512	3.53005e-119	6.27019	2.48332e-118	5.20482	2.06323e-81		5.10403	1.37722e-77	2.89492	1.19723e-25	2.126	3.68312e-14	3.57561	4.5262e-38		0.649912	0.031456	0	0.276683	-0.690451	0.0202592	0	0.197089		6.81305	1.62771e-142	6.66332	1.62263e-136	6.3937	1.05897e-125	5.45231	2.43829e-91			781.407	612.412	34894	39658.1	48986.8	60554.4	58815.8
		MYCTH_38200	beta-glucosidase	GH3	GH3	0	0.961193	0	0.920154	0	0.507622	0	0.988045		0.792365	0.00103294	0	0.337067	-0.745616	0.0024982	-0.810329	0.0010551		0.584595	0.0124806	0	0.395894	-0.671411	0.00350942	-1.06674	2.14972e-06		-0.5306	0.0312821	0	0.966933	0	0.961266	0	0.920293			476.436	461.765	336.578	587.909	455.456	507.408	421.695
		MYCTH_2059579	beta-glucosidase	GH3	GH3	0	0.829478	1.01467	0.0320005	0	0.91663	0	0.522108		0	0.0624891	0	0.949914	0	0.429618	0	0.582172		1.45618	0.000838596	1.21261	0.00569861	0	0.130195	0	0.189322		0	0.546026	0	0.887264	-1.02507	0.0320496	-1.61114	0.000893253			421.463	340.593	167.231	671.624	573.041	967.953	320.855
		MYCTH_66804	beta-glucosidase	GH3	GH3	5.0734	2.20953e-24	7.39217	6.16296e-52	6.45736	1.3178e-39	5.34972	4.30231e-27		4.03419	2.91473e-13	4.04092	1.46508e-13	3.27595	4.29521e-09	3.77902	1.05815e-11		1.78407	0.000319804	1.3322	0.00848729	0	0.266898	0	0.575013		5.80305	2.28053e-35	7.87901	3.06021e-65	6.24028	5.91351e-41	4.89056	4.87819e-25			53.6645	50.7614	783.232	2734.06	7351.3	10203.1	4637.12
		MYCTH_80304	beta-glucosidase	GH3	GH3	-3.15602	2.50179e-25	-2.72207	2.62594e-19	-3.99656	3.4603e-40	-4.45487	8.09044e-50		-1.89908	4.36959e-10	-1.75724	5.89481e-09	-1.95757	1.00248e-10	-2.8391	3.50741e-21		-1.92294	1.79957e-10	-1.8298	1.21271e-09	-2.2191	1.25779e-13	-2.97669	1.48721e-23		-3.70405	5.26195e-36	-3.86157	3.72525e-39	-4.76668	2.83628e-59	-5.32654	2.90399e-73			9164.85	6500.74	800.167	957.016	1355.95	1018.05	496.561
		MYCTH_62925	beta-glucosidase	GH3	GH3	9.50958	1.01385e-80	10.494	9.74461e-99	9.79419	4.91576e-86	9.04921	2.61851e-73		8.40229	7.53718e-50	6.93297	2.30529e-34	7.14792	2.68711e-36	8.26538	5.02949e-48		0	0.0711914	0	0.632115	0	0.16377	1.05754	0.0215387		10.3138	3.7937e-144	11.1771	1.06909e-169	10.0136	3.52224e-136	9.07468	1.02191e-111			17.0156	9.82479	7974.15	11959.9	18118.5	21322.4	15161.2
		MYCTH_2302509	beta-glucosidase	GH3	#N/A	0	0.542765	0	0.983691	0	0.58876	0	0.785788		0.971932	3.30653e-05	0	0.358973	0	0.685937	0	0.404441		0	0.179834	-0.449163	0.0457639	-0.613287	0.00377584	-0.784055	0.000241297		0	0.202761	0	0.588995	0	0.773921	0	0.958306			158.376	126.085	160.88	167.43	156.284	127.66	137.509
		MYCTH_58882	beta-glucosidase	GH3	GH3	10.8156	1.00202e-11	13.322	1.31073e-17	12.7982	4.84173e-16	11.875	9.9287e-14		7.96564	5.05478e-11	6.8856	1.23099e-08	6.64143	5.27144e-08	7.644	3.71083e-10		0	0.172195	0	0.144486	0	0.147397	0	0.145047		10.2327	1.83237e-54	11.7955	1.61231e-72	11.1415	1.26729e-64	9.91693	3.99904e-51			1.30889	0	630.819	1992.04	6909.24	7998.94	5459.12
		MYCTH_2129052	Glycoside Hydrolase Family 3 protein	GH3	GH3	0	NA	0	0.500135	0	NA	0	NA		0	0.838743	0	0.45988	0	0.123295	0	0.257272		0	0.119409	6.69778	0.00113676	5.59204	0.00775035	0	0.263881		0	0.357929	0	0.658842	0	0.764199	0	0.945546			5.23556	0	2.11684	0	1.48842	0	0
			9		LFC>0	4	8	5	9	4	8	4		4	6	9	4	9	4	9	4		4	4	9	3	9	1	9	1		0	4	9	4	9	4	9	4		4
					LFC>2	4	0	4	0	4	0	4		4	4	0	4	0	4	0	4		4	0	0	1	0	1	0	0		0	4	0	4	0	4	0	4		4
					LFC<0	1	0	1	0	1	0	1		1	1	0	1	0	2	0	2		1	1	0	2	0	4	0	3		1	2	0	1	0	2	0	2		1
					LFC<-2	1	0	1	0	1	0	1		1	0	0	0	0	0	0	1		0	0	0	0	0	1	0	1		0	1	0	1	0	1	0	1		1
	LPMOs	MYCTH_2053130	Glycoside Hydrolase Family 61 protein	GH61	#N/A	#N/A	#N/A	#N/A	#N/A	#N/A	#N/A	#N/A	#N/A		#N/A	#N/A	#N/A	#N/A	#N/A	#N/A	#N/A	#N/A		#N/A	#N/A	#N/A	#N/A	#N/A	#N/A	#N/A	#N/A		#N/A	#N/A	#N/A	#N/A	#N/A	#N/A	#N/A	#N/A			#N/A	#N/A	#N/A	#N/A	#N/A	#N/A	#N/A
		MYCTH_112089	Glycoside Hydrolase Family 61A protein	GH61	AA9	8.24628	2.951e-14	10.9699	5.55846e-25	10.7147	1.02682e-23	10.3513	4.56224e-22		6.11506	0.00161621	0	0.0824801	4.32934	0.0327429	0	0.136133		0	0.693482	0	0.169525	0	0.995283	3.07491	0.0103995		9.63971	6.76288e-20	12.0618	4.7796e-31	12.1245	2.69319e-31	11.3666	2.25349e-27			5.23556	16.3747	1312.44	5157.99	16552.7	26188.1	17856.4
		MYCTH_80312	Glycoside Hydrolase Family 61B protein	GH61-CBM1	AA9,CBM1	8.30369	3.52499e-37	10.4999	1.04085e-59	10.2105	1.78578e-56	9.63816	3.20156e-50		5.44666	1.46481e-07	2.31623	0.0438156	0	0.0537243	3.22289	0.00366927		0	0.944033	0	0.784496	0	0.803733	0	0.505539		9.86549	1.5341e-84	11.4562	2.82905e-114	10.8901	3.20043e-103	10.1708	6.09059e-90			10.4711	6.54986	2034.29	3428.52	10993.5	14044.2	10686
		MYCTH_92668	Glycoside Hydrolase Family 61D protein	GH61	AA9	6.59912	0.000112415	8.33298	3.16562e-07	10.1255	6.99541e-10	11.0098	1.92584e-11		7.14739	2.28107e-05	4.93563	0.00467378	0	0.131894	6.01288	0.000506017		0	0.849055	-4.10554	0.0219697	0	0.399668	0	0.562951		5.69975	1.20599e-12	7.95185	3.00155e-24	8.77199	2.7684e-29	9.42104	1.35933e-33			1.30889	0	33.8695	106.547	239.635	229.465	608.097
		MYCTH_85556	Glycoside Hydrolase Family 61E protein	GH61	AA9	5.81445	1.91479e-15	8.20925	1.2221e-30	9.27852	4.52496e-39	10.2416	1.59566e-47		3.76133	1.78413e-07	0	0.142801	0	0.574402	2.54032	0.000701621		0	0.953196	-3.27285	0.0169793	0	0.818035	0	0.666692		4.83872	3.12254e-12	8.21942	2.58237e-34	8.44326	3.73157e-36	9.52577	7.73705e-46			20.9422	13.0997	560.964	1369.88	4158.64	5998.4	10536.3
		MYCTH_55803	Glycoside Hydrolase Family 61F protein	GH61	AA9	2.65867	0.0265738	3.46824	0.00131946	4.0428	0.000226758	4.55647	4.14801e-05		2.4992	0.0485292	3.40609	0.00341197	0	0.263537	0	0.160775		3.11185	0.000321108	3.62314	1.94609e-05	0	0.152888	2.56598	0.00392814		0	0.100189	0	0.176498	2.45442	0.0172078	0	0.0716339			1.30889	4.9124	8.46737	28.5393	25.3031	40.3987	35.1413
		MYCTH_110651	Glycoside Hydrolase Family 61G protein	GH61-CBM1	AA9,CBM1	11.2311	1.34721e-30	13.33	3.26214e-43	13.5105	2.04909e-44	13.3344	3.1261e-43		5.92153	1.10528e-06	4.31204	0.0004875	3.55527	0.00561383	4.67319	0.000188865		0	0.324919	0	0.720221	0	0.215231	2.69929	7.39573e-05		11.3271	8.003e-84	12.6874	2.17513e-105	12.5406	6.63522e-103	12.0507	6.69637e-95			1.30889	3.27493	4496.18	6059.84	20153.2	25068.2	22504.2
		MYCTH_46583	Glycoside Hydrolase Family 61H protein	GH61-CBM1	AA9,CBM1	7.30611	2.81893e-98	9.24421	4.39378e-158	9.09038	5.33408e-153	8.48618	3.48558e-133		1.75805	0.00655972	0	0.400409	0	0.165448	0	0.153793		0	0.0521325	0	0.179385	0	0.156461	2.80412	4.20666e-16		8.96494	1.22217e-147	10.1945	2.27469e-191	10.0344	2.5822e-185	9.62779	1.43867e-170			54.9734	67.1361	6445.79	12800.8	32819.6	40940	28279.6
		MYCTH_111088	Glycoside Hydrolase Family 61I protein	GH61-CBM1	AA9,CBM1	6.74012	2.98673e-60	9.32985	1.63521e-116	9.89958	3.44877e-131	9.65337	1.21201e-124		0	0.41894	0	0.820963	0	0.0708433	0	0.0591693		0	0.767587	0	0.247069	0	0.447649	1.09218	0.00398341		8.14489	1.70882e-125	9.95929	5.7696e-188	10.3864	5.27617e-204	10.0876	2.49006e-192			22.2511	24.562	2019.47	2968.08	12267.5	17762.5	25368.9
		MYCTH_79765	Glycoside Hydrolase Family 61J protein	GH61	AA9	5.17456	4.97541e-23	7.49183	2.54721e-48	7.42406	2.06187e-47	7.20671	1.20488e-44		0	0.183391	0	0.289155	0	0.666034	0	0.660828		0	0.125842	0	0.711326	0	0.958165	0	0.611533		6.11563	4.89358e-33	7.91505	2.15554e-55	7.58652	7.02866e-51	7.4665	3.4949e-49			74.6067	78.5983	1720.99	3809.04	10012.6	17552.4	12605
		MYCTH_2035750	Glycoside Hydrolase Family 61K protein	GH61-CBM1	#N/A	0	0.723159	0	0.729036	0	0.869496	0	0.131466		0	0.990801	0	0.935353	0	0.480248	0	0.066388		0	0.451182	0	0.985428	0	0.542437	1.23973	0.0163961		0	0.516283	1.56183	0.00333123	0	0.12597	0	0.177682			9.16223	14.7372	14.8179	15.2209	11.9073	6.46379	16.8067
		MYCTH_103537	Glycoside Hydrolase Family 61L protein	GH61	AA9	3.96066	1.01309e-15	6.09934	2.95219e-37	7.1599	2.75445e-51	6.59282	1.87809e-43		2.96776	6.75079e-09	0	0.341737	0	0.311088	0	0.0973151		0	0.058755	-1.11022	0.0389873	-1.42799	0.00584314	0	0.0567445		4.96586	1.11307e-26	6.46222	3.42452e-45	6.36198	1.01633e-43	6.38231	6.51043e-44			69.3712	57.3113	590.599	1385.11	3079.54	5625.12	6617.25
		MYCTH_2063480	Glycoside Hydrolase Family 61M protein	GH61	#N/A	#N/A	#N/A	#N/A	#N/A	#N/A	#N/A	#N/A	#N/A		#N/A	#N/A	#N/A	#N/A	#N/A	#N/A	#N/A	#N/A		#N/A	#N/A	#N/A	#N/A	#N/A	#N/A	#N/A	#N/A		#N/A	#N/A	#N/A	#N/A	#N/A	#N/A	#N/A	#N/A			#N/A	#N/A	#N/A	#N/A	#N/A	#N/A	#N/A
		MYCTH_2306673	Glycoside Hydrolase Family 61N protein	GH61	AA9	0	0.752455	0	0.1645	0	0.110233	0	0.318333		0	0.43519	0	0.600762	0	0.484793	0	0.569041		0	0.490995	0	0.730783	0	0.499803	0	0.139127		2.07728	0.0202746	2.65965	0.00174439	0	0.0652955	2.39085	0.0181931			7.85334	24.562	25.4021	15.2209	22.3263	48.4784	30.5576
		MYCTH_2060403	Glycoside Hydrolase Family 61O protein	GH61	AA9	0	0.823839	0	0.955828	0	0.931392	0	0.988153		0	0.414244	0	0.36565	0	0.487916	0	0.276791		0	0.3445	0	0.940545	0	0.617386	0	0.831407		0	0.912565	0	0.757227	0	0.794509	0	0.250753			3.92667	1.63747	2.11684	1.90262	1.48842	4.84784	0
		MYCTH_2112799	Glycoside Hydrolase Family 61P protein	GH61	AA9	5.31452	0.000129537	9.29357	5.7404e-13	10.6363	1.93106e-16	11.1275	6.74896e-18		0	0.937683	0	0.719256	0	0.886574	0	0.81653		0	0.627242	0	0.159211	0	0.907071	3.19898	0.0107171		4.56733	2.28679e-08	7.92347	6.19998e-24	9.54895	1.90043e-34	9.67835	3.26201e-35			2.61778	0	8.46737	104.644	845.421	950.177	1961.8
		MYCTH_47093	Glycoside Hydrolase Family 61Q protein	GH61	AA9	0	0.485788	0	0.242549	0	0.35425	0	0.73719		2.08136	0.0166643	2.00867	0.0176131	0	0.479811	0	0.209644		0	0.0550957	1.39379	0.0104752	0	0.932929	0	0.845729		0	0.528542	0	0.498201	0	0.311663	-3.07202	0.00462454			7.85334	3.27493	6.35053	13.3183	11.9073	12.9276	9.16729
		MYCTH_96032	Glycoside Hydrolase Family 61R protein	GH61	AA9	0	0.289557	0	0.528681	0	0.660901	0	0.919703		1.69873	4.53186e-07	1.05768	0.00242879	0	0.786865	0	0.903831		1.29007	5.96769e-06	0	0.577226	0	0.2389	0	0.279493		0.984433	0.00144267	0	0.141655	0	0.774241	0	0.880724			43.1934	49.124	59.2716	70.3968	58.0483	54.9422	29.0297
		MYCTH_2054500	Glycoside Hydrolase Family 61S protein	GH61	AA9	0	0.476853	0	0.484759	0	0.523084	0	0.833748		0	0.227467	0	0.115753	0	0.870142	0	0.669269		0	0.597345	0	0.1509	0	0.164503	0.616275	0.0219545		0	0.926114	0	0.32793	0	0.225267	0	0.515068			125.653	116.26	101.608	97.0335	116.097	85.6452	99.3123
		MYCTH_2311323	Glycoside Hydrolase Family 61T protein	GH61	AA9	0	NA	0	0.220898	0	NA	0	NA		0	0.933362	0	0.479371	0	0.883287	0	0.93296		0	0.25406	4.88667	0.0130664	0	0.0754933	0	0.502606		0	0.135835	3.8295	0.0414209	0	0.0801733	4.57501	0.032989			1.30889	0	0	0	4.46525	4.84784	10.6952
		MYCTH_2298502	Glycoside Hydrolase Family 61V protein	GH61	AA9	4.14531	6.77103e-19	6.89994	2.45244e-52	7.38057	6.72164e-60	6.28994	1.87809e-43		0	0.947543	0	0.0837386	0	0.940672	0	0.724443		0	0.717802	1.05266	0.0391557	0	0.997548	0	0.858908		7.07069	1.78623e-53	8.49124	3.0248e-77	8.15293	4.02479e-71	7.57718	2.19294e-61			167.538	163.747	1767.56	4094.43	15637.3	23930.6	25825.8
		MYCTH_100518	Glycoside Hydrolase Family 61W protein	GH61	AA9	9.42866	2.11781e-21	12.684	9.9444e-39	13.8149	7.24807e-46	13.2667	2.73125e-42		0	0.944841	0	0.479167	0	0.896317	0	0.820535		0	0.82733	4.30193	0.00144536	4.02514	0.00283481	6.86017	8.00738e-08		7.86021	3.93372e-30	11.0858	5.54787e-60	12.3234	5.64285e-74	12.0873	3.84757e-71			5.23556	0	1176.96	2732.16	13382.4	23951.6	35037.4
		MYCTH_2301632	Glycoside Hydrolase Family 61X protein	GH61	AA9	0	0.301792	0	0.647381	0	0.664036	0	0.117081		0	0.17355	-0.964073	0.0063171	0	0.0949139	0	0.219567		0	0.150352	0	0.429746	0	0.0519641	0	0.32784		0	0.557873	0	0.142332	0	0.434	0	0.248957			78.5334	67.1361	50.8042	55.1759	64.002	63.022	68.7547
		MYCTH_2299721	Glycoside Hydrolase Family 61Y protein	GH61	AA9	2.56458	2.75073e-06	4.82208	6.62542e-21	4.69002	1.29101e-19	3.29784	1.13689e-09		1.86673	0.000605794	0	0.0599507	0	0.0921024	1.4086	0.0122225		0	0.350427	0	0.598483	0	0.257395	0	0.674232		3.77618	1.5179e-13	5.11273	1.69671e-24	3.96997	7.82003e-15	3.42887	7.81203e-11			70.68	58.9488	292.124	475.654	1482.46	2191.23	1605.8
			24		LFC>0	14	21	14	22	14	21	14		14	11	22	6	22	2	22	5		1	2	22	5	22	1	22	9		0	15	22	16	22	14	22	15		13
					LFC>2	14	0	14	0	14	0	14		14	8	0	5	0	2	0	4		1	1	0	3	0	1	0	6		0	14	0	15	0	14	0	15		13
					LFC<0	0	0	0	0	0	0	0		0	0	0	1	0	0	0	0		0	0	0	3	0	1	0	0		0	0	0	0	0	0	0	1		0
					LFC<-2	0	0	0	0	0	0	0	0	0	0	0	0	0	0	0	0	0	0	0	0	2	0	0	0	0	0	0	0	0	0	0	0	0	1	0	0
Hemicellulases	Xylanases	MYCTH_52904	xylanase	GH10	GH10	1.80545	0.0214827	0	0.0779443	0	0.418616	0	0.278166		0	0.641249	-2.46385	0.0129579	-3.20361	0.00534083	0	0.21984		0	0.723381	0	0.0941062	0	0.0786224	0	0.430008		0	0.185224	1.74776	0.00653941	0	0.612114	0	0.444324			14.3978	14.7372	21.1684	79.9099	32.7452	43.6306	27.5019
		MYCTH_2125938	Glycoside Hydrolase Family 10 protein	GH10	GH10	0	NA	0	NA	0	NA	0	NA		0	NA	0	NA	0	NA	0	NA		0	0.663362	0	NA	0	NA	0	0.960313		0	NA	0	0.875558	0	NA	0	NA			0	1.63747	0	0	0	1.61595	0
		MYCTH_112050	xylanase	GH10-CBM1	GH10,CBM1	8.27332	1.73946e-191	8.35823	1.57466e-195	8.05093	1.51223e-181	7.81287	6.66203e-171		4.29803	5.48007e-47	1.20669	0.000212673	0	0.083884	1.46803	5.70153e-06		2.38043	1.51563e-14	1.61182	1.0924e-06	0.762967	0.0316445	1.24846	0.000206263		8.31893	2.09705e-172	9.32378	4.48914e-217	8.42858	7.6048e-178	7.93089	3.41035e-157			73.2978	75.3234	20630.8	25321.9	20483.6	28256.5	19669.9
		MYCTH_100068	Glycoside Hydrolase Family 11 protein	GH11-CBM1	GH11,CBM1	11.2348	2.7508e-12	11.0304	4.61286e-12	11.3711	2.10943e-12	12.0174	1.07096e-13		8.76419	1.07974e-07	3.81338	0.0383466	0	0.216784	3.88049	0.0380145		0	0.947169	0	0.357317	0	0.460981	0	0.358535		9.96923	3.91614e-51	11.4184	3.59823e-67	10.3542	3.38244e-55	10.2041	1.62176e-53			1.30889	0	1483.91	2022.48	1617.91	1425.27	1931.24
		MYCTH_89603	xylanase	GH11	GH11	6.11551	5.66924e-51	6.09048	9.72155e-51	6.52547	2.96283e-58	5.69496	2.68531e-44		7.58934	1.73526e-76	4.9799	1.86856e-33	2.10062	1.0652e-06	3.68401	1.93427e-18		2.52688	1.00543e-09	1.75985	2.93437e-05	0	0.770185	0	0.765819		6.86448	1.33016e-65	8.2688	2.20492e-95	6.77681	5.53986e-64	6.50788	5.76954e-59			232.982	221.058	14436.9	17051.3	11557.6	19389.8	18139
		MYCTH_2121801	xylanase	GH11	GH11	0	NA	0	NA	0	NA	0	NA		0	NA	0	NA	0	NA	0	0.843755		0	0.669749	0	0.549669	0	0.588974	0	0.812399		0	0.450892	0	0.152668	0	0.521946	0	0.12594			0	0	2.11684	0	1.48842	0	1.52788
		MYCTH_99786	xylanase	GH11	GH11	0	NA	0	NA	0	NA	0	NA		0	NA	0	NA	0	NA	0	NA		0	0.710148	0	NA	0	NA	0	0.936096		0	NA	0	0.344425	0	NA	0	NA			0	0	2.11684	3.80523	0	0	1.52788
		MYCTH_2309574	xylanase	GH11	GH11	0	0.322037	0	0.37303	0	0.711037	0	0.933523		0	0.484983	0	0.260065	0	0.439436	0	0.564024		0	0.231231	3.20503	0.00461832	0	0.05643	0	0.251969		0	0.855548	0	0.866149	0	0.365151	0	0.96052			6.54445	8.18733	23.2853	9.51309	2.97684	3.2319	12.2231
		MYCTH_2309575	xylanase	GH11	GH11	0	0.406227	0	0.534256	0	0.495923	2.17444	0.0360394		0	0.873386	0	0.952095	0	0.748113	0	0.317314		0	0.314256	0	0.637248	0	0.154596	0	0.841671		0	0.563734	0	0.424433	0	0.533079	0	0.965049			5.23556	14.7372	6.35053	30.4419	8.93051	22.6233	18.3346
		MYCTH_56237	xylanase	GH11	GH11	0	0.161173	0	0.130724	1.7074	0.0205448	0	0.236354		0	0.447615	0	0.694694	0	0.114172	0	0.260596		0	0.998421	0	0.720221	0	0.163934	0	0.0647425		1.97815	0.00132452	3.66258	1.09145e-10	2.19541	0.000390466	0	0.214444			13.0889	9.82479	12.7011	38.0523	17.861	33.9349	38.197
		MYCTH_116553	xylanase	GH10	GH10	5.00462	2.62263e-25	4.01925	1.24034e-16	4.27899	1.51236e-18	3.78702	1.90835e-14		6.66786	3.33616e-43	3.93325	8.29588e-16	2.09385	4.16504e-05	3.87106	5.06591e-15		2.4584	2.82463e-07	1.15987	0.0216246	0	0.820302	0	0.443723		6.08438	6.70439e-39	5.66083	7.80416e-34	4.40267	1.47232e-20	4.50409	2.99214e-21			134.816	111.348	3255.71	4655.7	1866.48	2129.82	2117.64
		MYCTH_49824	xylanase	GH11	GH11	3.62263	3.91331e-10	5.27641	4.64536e-21	3.32733	1.70815e-08	2.96757	1.25067e-06		1.86534	0.0026964	2.09887	0.000469053	0	0.332915	0	0.281917		1.98567	0.000441663	0	0.13215	0	0.501628	0	0.633966		4.17224	1.64653e-14	5.64565	3.0528e-26	3.13617	1.74997e-08	2.42059	5.98318e-05			61.5178	39.2992	499.575	747.728	1479.49	2446.55	404.889
			12		LFC>0	6	9	5	9	6	9	6		5	5	9	5	9	2	9	4		2	4	12	4	10	1	10	1		1	6	10	7	12	6	10	5		5
					LFC>2	5	0	5	0	5	0	6		5	4	0	4	0	2	0	3		2	3	0	1	0	0	0	0		0	5	0	6	0	6	0	5		5
					LFC<0	0	0	0	0	0	0	0		0	0	0	1	0	1	0	0		0	0	0	0	0	0	0	0		0	0	0	0	0	0	0	0		0
					LFC<-2	0	0	0	0	0	0	0		0	0	0	1	0	1	0	0		0	0	0	0	0	0	0	0		0	0	0	0	0	0	0	0		0
	Xylosidases	MYCTH_104628	beta-xyloxidase	GH3	GH3	2.36686	1.84987e-09	2.47449	9.17847e-11	1.4343	0.00099878	1.96477	1.77965e-06		3.21074	5.09934e-16	1.43795	0.000801463	1.24801	0.00481251	1.93059	3.69066e-06		0.870547	0.00274572	0.933501	0.00118148	0.973649	0.000631335	1.09141	0.000123394		2.95525	1.1146e-27	3.05629	1.19456e-29	1.80879	1.23871e-10	1.89644	3.2064e-11			26.1778	29.4744	160.88	125.573	184.564	122.812	70.2825
		MYCTH_50705	beta-xyloxidase	GH3	GH3	1.99171	0.0027027	2.64439	1.03459e-05	2.09457	0.00138309	1.85427	0.0110205		2.87382	9.67031e-07	2.09279	0.000486014	0	0.199201	2.54122	1.89463e-05		1.17153	0.0133228	1.4421	0.00190176	0	0.978407	1.04079	0.0301257		2.11228	5.24513e-06	2.57108	1.17323e-08	2.14522	4.84244e-06	0	0.395674			6.54445	14.7372	40.22	41.8576	56.5599	72.7177	47.3643
		MYCTH_80104	Glycoside Hydrolase Family 43 protein	GH43	GH43	3.04972	9.14147e-38	2.54689	1.66366e-26	2.72347	3.2855e-30	2.07869	1.62231e-17		4.08474	3.63947e-66	2.75427	1.83561e-30	2.11081	4.10499e-18	2.7726	1.94517e-30		1.47732	2.13278e-10	1.18885	3.98088e-07	0.675772	0.00562198	0	0.22344		3.45729	1.12946e-52	3.16174	3.5642e-44	3.05499	3.51957e-41	2.49291	2.76354e-27			353.4	355.33	2823.87	3044.19	1863.5	2278.49	2291.82
		MYCTH_2072383	Glycoside Hydrolase Family 43 protein	GH43	GH43	0	0.520403	0	0.076241	0	0.968962	4.60523	0.0285431		0	0.0640174	0	0.41089	-3.77588	0.0467736	0	0.322585		1.32305	0.00637627	0	0.362399	0	0.939861	-1.73477	0.00503666		0	0.261446	0	0.621457	0	0.190496	0	0.743186			0	0	2.11684	0	2.97684	3.2319	0
			4		LFC>0	3	4	3	4	3	4	4	4	3	3	4	3	4	2	4	3	4	2	4	4	3	4	2	4	2	4	1	3	4	3	4	3	4	2	4	2
					LFC>2	2	0	3	0	2	0	2		1	3	0	2	0	1	0	2		1	0	0	0	0	0	0	0		0	3	0	3	0	2	0	1		1
					LFC<0	0	0	0	0	0	0	0		0	0	0	0	0	1	0	0		0	0	0	0	0	0	0	1		0	0	0	0	0	0	0	0		0
					LFC<-2	0	0	0	0	0	0	0		0	0	0	0	0	1	0	0		0	0	0	0	0	0	0	0		0	0	0	0	0	0	0	0		0
	Endoarabinases	MYCTH_2303298	Glycoside Hydrolase Family 43 protein	GH43	GH43	0	0.748239	0	0.230629	0	0.83069	0	0.861041		0	0.890133	0	0.190228	0	0.961493	0	0.84648		0	0.515023	0	0.144933	0	0.500164	0	0.584578		0	0.556439	0	0.642104	0	0.910632	0	0.877809			10.4711	11.4623	12.7011	15.2209	17.861	25.8552	9.16729
		MYCTH_103032	arabinan endo-1,5-alpha-L-arabinosidase	GH43	GH43	0	0.069229	1.27908	0.0120508	1.52105	0.0033161	1.81469	0.000619011		0	0.840926	0	0.425467	0	0.83418	0	0.254044		0	0.740053	0	0.513576	0	0.373559	-0.943213	0.0460668		0	0.0896281	1.35895	0.00278577	1.30801	0.00564917	1.68158	0.000612455			32.7222	55.6738	50.8042	125.573	80.3746	132.508	119.175
		MYCTH_2300677	Glycoside Hydrolase Family 43 protein	GH43	GH43	0	0.992889	0.995761	0.0180767	0	0.437709	0	0.460703		0.958668	0.021885	1.43017	0.000190699	0	0.0737917	1.34455	0.000603651		0.685688	0.0384413	0.65567	0.0492565	0	0.0704337	0	0.0686391		0	0.237511	0	0.0537982	0.708544	0.0434436	0	0.761301			48.4289	27.8369	29.6358	47.5654	86.3282	67.8698	41.2528
			3		LFC>0	0	3	2	3	1	3	1	3	0	1	3	1	3	0	3	1	3	0	1	3	1	3	0	3	0	3	0	0	3	1	3	2	3	1	3	0
					LFC>2	0	0	0	0	0	0	0		0	0	0	0	0	0	0	0		0	0	0	0	0	0	0	0		0	0	0	0	0	0	0	0		0
					LFC<0	0	0	0	0	0	0	0		0	0	0	0	0	0	0	0		0	0	0	0	0	0	0	1		0	0	0	0	0	0	0	0		0
					LFC<-2	0	0	0	0	0	0	0	0	0	0	0	0	0	0	0	0	0	0	0	0	0	0	0	0	0	0	0	0	0	0	0	0	0	0	0	0
	Exoarabinases/arabinofuranosidases	MYCTH_39555	xylosidase	GH43	GH43	3.81155	6.17934e-44	3.51369	1.4794e-37	4.09326	3.84185e-51	3.25009	4.49259e-32		4.52286	7.687e-61	2.38501	2.05967e-17	1.59405	3.98411e-08	2.69263	1.22257e-21		1.22518	5.6196e-06	1.25433	3.24976e-06	0	0.115333	0	0.267802		3.50237	9.21419e-42	3.99434	2.37151e-54	3.65978	1.32802e-45	3.23205	2.78962e-35			123.036	121.172	1919.98	1510.68	1287.48	1502.83	1958.74
		MYCTH_2305738	Glycoside Hydrolase Family 43 protein	GH43	GH43	5.88953	0.000735306	6.19228	0.000235238	3.84344	0.0465866	0	0.148851		0	0.4433	0	0.657574	0	0.450151	0	0.517701		0	0.344428	2.08363	0.0358429	0	0.228889	0	0.0652433		2.8438	0.00269625	2.68149	0.00495424	0	0.117965	0	0.578633			1.30889	0	19.0516	66.5916	61.0251	45.2465	10.6952
		MYCTH_2301869	Glycoside Hydrolase Family 43 protein	GH43	GH43	5.25119	6.20947e-17	3.50076	5.45741e-08	3.94527	1.34227e-09	3.60823	6.71575e-08		5.51283	1.94168e-17	2.72795	5.51207e-05	3.0806	4.82589e-06	4.19567	2.2444e-10		1.41161	0.0116935	1.13772	0.0448935	0	0.622537	0	0.347894		6.42012	6.37047e-34	4.77946	3.21581e-19	4.46667	1.26829e-16	4.46552	2.57159e-16			10.4711	18.0121	412.784	656.403	135.446	182.602	213.903
		MYCTH_2127683	Glycoside Hydrolase Family 43 protein	GH43-CBM42	GH43,CBM42	0	0.183954	2.1256	0.000974831	0	0.425977	0	0.183347		3.00222	1.47939e-06	3.78222	4.42615e-10	0	0.328949	0	0.177804		5.77917	2.3469e-24	2.67793	4.74374e-06	1.52126	0.0129836	1.59045	0.009651		0	0.158513	3.02005	2.67405e-07	0	0.922917	-1.57865	0.046164			43.1934	49.124	48.6874	136.988	208.378	193.914	41.2528
		MYCTH_2306666	Glycoside Hydrolase Family 43 protein	GH43	GH43	0.973047	0.00136023	0.989732	0.000675153	0.860144	0.00563022	0	0.213474		0.727252	0.0155988	0	0.516273	0	0.462726	0	0.248141		0	0.977661	0	0.524994	0	0.28279	0	0.92696		1.10587	0.000117712	0.821336	0.00573105	0.761151	0.0140536	0	0.700338			143.978	167.021	279.423	329.153	293.218	323.19	273.491
		MYCTH_42071	arabinofuranosidase	GH51	GH51	0	0.554143	0	0.797954	0	0.443979	0	0.999322		0	0.137409	0	0.834102	-0.98387	0.0031412	0	0.936646		0	0.656228	0	0.141333	0	0.109018	0	0.826542		0	0.205743	0	0.998852	0	0.486005	0	0.70716			142.669	149.009	156.646	89.423	129.492	140.587	123.758
		MYCTH_83019	arabinofuranosidase	GH51	GH51	0	0.319784	0	0.347762	0	0.442286	0	0.919703		1.37243	0.00241782	1.37783	0.00181557	0	0.0602756	1.12052	0.0155546		0.916153	0.0457476	0.910607	0.0447299	0	0.185405	0	0.555443		0	0.668279	0	0.426211	0	0.402096	0	0.797996			272.249	235.795	313.293	431.894	360.197	358.74	366.692
		MYCTH_98003	arabinofuranosidase	GH62-CBM1	GH62,CBM1	6.16349	3.47208e-25	8.66286	2.76846e-50	8.21168	3.7932e-45	8.0552	1.98214e-43		2.38343	0.0325692	0	0.16138	0	0.58691	2.20117	0.0481645		0	0.64127	0	0.674566	0	0.220921	0	0.516424		6.78177	1.2613e-49	8.12253	2.56821e-71	7.51486	5.44462e-61	7.46314	4.98079e-60			6.54445	9.82479	393.733	759.144	2491.61	4033.41	2181.81
		MYCTH_55982	arabinofuranosidase	GH62	GH62	1.03965	0.0124814	0	0.356983	0	0.920203	0	0.0604532		0	0.603855	0	0.0658594	-1.22948	0.00527316	-0.984567	0.0216502		0	0.705266	0	0.856238	0	0.35119	0	0.124932		1.51949	2.32365e-07	0	0.969739	0	0.204091	0	0.706686			39.2667	47.4865	71.9727	104.644	58.0483	58.1741	39.7249
		MYCTH_104827	exo-α-L-1,5-arabinanase	GH93	GH93	0	0.691824	0.657122	0.0355496	0	0.109109	0	0.763266		1.39062	1.96229e-06	1.39691	1.08344e-06	0	0.123275	0.778717	0.0123165		1.27358	2.60424e-07	1.38842	2.02682e-08	0.870407	0.000619487	1.2148	1.06587e-06		0.565017	0.0419744	0.93136	0.000296364	0	0.255097	0	0.72917			108.638	83.5107	91.0243	125.573	132.469	172.906	53.4759
		MYCTH_54058	exo-α-L-1,5-arabinanase	GH93	GH93	0	NA	0	0.0763446	0	NA	0	NA		0	0.827224	0	0.549888	0	0.729997	0	0.0847262		0	0.153105	0	0.0603862	0	0.356858	0	0.167325		0	0.761212	0	0.954908	5.19156	0.0188845	5.54723	0.0244664			0	0	2.11684	0	7.44209	1.61595	3.05576
			12		LFC>0	6	10	7	11	5	10	3	10	3	7	11	5	11	2	11	5	11	2	5	11	6	11	2	11	2	11	2	7	11	7	11	5	11	4	11	3
					LFC>2	4	0	5	0	4	0	3		3	4	0	3	0	1	0	3		1	1	0	2	0	0	0	0		0	4	0	5	0	4	0	4		3
					LFC<0	0	0	0	0	0	0	0		0	0	0	0	0	2	0	1		0	0	0	0	0	0	0	0		0	0	0	0	0	0	0	1		0
					LFC<-2	0	0	0	0	0	0	0		0	0	0	0	0	0	0	0		0	0	0	0	0	0	0	0		0	0	0	0	0	0	0	0		0
	mixed-linked glucanase	MYCTH_90182	mixed-linked glucanase	GH16	GH16	2.80747	0.00184485	3.06094	0.000415288	4.55991	1.15519e-07	3.38479	0.00032156		3.32041	0.000278749	0	0.0531163	0	0.313663	2.34414	0.0138492		0	0.920937	0	0.75387	0	0.566424	0	0.0557211		2.93158	0.000839749	4.70259	1.31652e-08	5.40596	9.49343e-11	4.61854	1.19571e-07			32.7222	101.523	410.668	525.122	482.247	633.452	1456.07
		MYCTH_107178	mixed-linked glucanase	GH16	GH16	0	0.0942791	1.02815	0.00365784	1.32624	0.000210123	1.18424	0.00236666		0	0.36232	0	0.878313	-1.62922	3.16581e-06	-1.08673	0.00245226		0	0.303921	-0.919629	0.00746357	-1.71871	1.975e-07	-1.64577	7.72549e-07		0.949642	0.00701061	1.26044	0.000166561	1.08461	0.00206557	1.23677	0.000896339			503.923	481.415	639.287	915.159	829.049	1181.26	1165.77
		MYCTH_78568	mixed-linked glucanase	GH16	GH16	0	0.889473	0	0.856371	2.17433	0.00939936	2.74519	0.00156347		0	0.14686	0	0.492939	2.02906	0.00948281	3.28226	1.59475e-05		0	0.519116	0	0.92618	0	0.471689	0	0.592264		1.85132	0.0259957	3.23103	2.17304e-05	4.66706	5.85044e-10	4.92056	1.25114e-10			56.2823	39.2992	57.1548	28.5393	74.4209	35.5509	294.881
		MYCTH_43571	mixed-linked glucanase	GH16	GH16	0	NA	0	0.49606	0	NA	0	NA		0	0.941782	0	0.894229	0	0.292876	0	0.269109		0	0.852434	0	0.420597	0	0.142036	0	0.687084		0	0.712654	0	0.706929	0	0.774762	0	0.914905			5.23556	0	0	0	0	1.61595	1.52788
		MYCTH_2134935	mixed-linked glucanase	GH16	GH16	0	0.497669	0	0.347201	0	0.725703	0	0.847718		0	0.608718	-0.804739	0.00165802	-1.3659	5.02589e-08	-0.74881	0.00460281		-0.663307	0.0107814	-1.14021	4.17425e-06	-2.04913	2.79871e-17	-2.13946	1.36278e-18		0	0.0613309	0	0.268985	0	0.620793	0	0.937166			1739.51	1963.32	1839.54	1324.22	1281.53	1751.69	1569.13
			5		LFC>0	1	4	2	5	3	4	3	3	1	1	5	0	5	1	5	2	4	0	0	5	0	5	0	5	0	4	0	3	5	3	5	3	5	3	4	3
					LFC>2	1	0	1	0	2	0	2		1	1	0	0	0	1	0	2		0	0	0	0	0	0	0	0		0	1	0	2	0	2	0	2		1
					LFC<0	0	0	0	0	0	0	0		0	0	0	1	0	2	0	2		0	1	0	2	0	2	0	2		1	0	0	0	0	0	0	0		0
					LFC<-2	0	0	0	0	0	0	0		0	0	0	0	0	0	0	0		0	0	0	0	0	1	0	1		0	0	0	0	0	0	0	0		0
	Mannanases	MYCTH_84297	mannanase	GH5	GH5	6.15684	5.69072e-57	7.49369	6.44302e-85	7.82569	1.25396e-92	7.58355	7.32274e-87		0	0.688011	0	0.597664	0	0.35468	0	0.682021		-2.39811	0.000704038	0	0.92806	2.01985	4.1448e-06	5.30879	3.46221e-38		7.46008	4.20607e-77	9.17934	6.13866e-117	9.32271	1.45252e-120	9.43891	1.8419e-123			39.2667	90.0606	3596.52	5513.78	11181	11833.6	15764.7
		MYCTH_74462	mannanase	GH5	GH5	2.82746	2.67424e-26	3.78007	1.33552e-47	2.95165	7.36081e-29	2.69881	4.29365e-24		1.65233	2.57239e-09	2.19992	3.35809e-16	1.68517	9.51428e-10	1.88028	8.08291e-12		2.05915	3.47561e-15	1.97909	4.32245e-14	1.76477	2.00609e-11	2.17028	9.69529e-17		2.9753	2.54848e-30	4.43698	1.34486e-67	3.84615	8.86458e-51	3.30258	3.36817e-37			269.631	253.807	1644.79	2071.95	3689.79	3504.99	1981.66
		MYCTH_99077	Glycoside Hydrolase Family 26 protein	CBM35-GH26	CBM35,GH26	5.407	2.94529e-36	7.10515	9.27483e-64	7.34789	2.858e-68	7.17689	4.1301e-65		0	0.355055	0	0.231063	0	0.237096	0	0.0857746		0	0.852291	0	0.270388	0	0.84833	1.97389	1.09143e-09		6.14744	8.3269e-83	8.25487	7.82049e-150	8.42647	3.78945e-156	7.88937	1.3406e-136			10.4711	18.0121	444.537	734.41	1912.62	1918.13	2472.11
		MYCTH_78274	alpha-mannanase	GH76	GH76	2.11304	0.000892586	0	0.249696	0	0.539711	0	0.177417		1.39494	0.0277778	1.26633	0.0416367	0	0.928479	0	0.572598		0	0.564472	1.44832	0.0164724	0	0.429111	0	0.882241		0	0.0659668	0	0.62856	0	0.912468	0	0.794119			91.6223	60.5862	300.592	359.595	178.61	90.4931	48.8922
		MYCTH_103334	alpha-mannanase	GH76	GH76	0	0.893048	0	0.157797	0.463145	0.024419	0	0.258318		0	0.0741061	0.975078	2.84798e-08	0.866455	1.23142e-06	0	0.0569868		0	0.44921	0.348196	0.0346612	0.373336	0.0217212	0	0.482316		0	0.948007	0	0.63721	0.369049	0.0354564	0	0.279561			350.782	301.294	306.942	363.4	364.662	439.538	476.699
		MYCTH_2294006	alpha-mannanase	GH76	GHnc	0	0.535321	0.87453	0.00376664	0	0.191905	0	0.865516		0	0.0697091	1.26491	8.03807e-06	0.822071	0.00553694	1.01293	0.000585882		0.947479	0.000860627	1.42271	2.13658e-07	1.19932	1.51954e-05	1.23959	8.29379e-06		0	0.301816	0	0.0994747	0	0.0746429	0	0.478562			417.536	404.454	336.578	633.571	678.719	828.981	499.617
		MYCTH_104570	alpha-mannanase	GH76	GH76	0	0.59632	0	0.338437	0	0.892171	0	0.898434		0	0.747218	0	0.593266	0	0.155589	2.84948	0.0104527		0	0.538025	0	0.582604	0	0.409861	0	0.674933		0	0.782125	0	0.989864	0	0.654241	0	0.0530955			10.4711	1.63747	4.23369	15.2209	13.3958	11.3116	3.05576
		MYCTH_2118124	alpha-mannanase	GH76	GH76	0	0.933871	0	0.640553	0	0.626784	0	0.928607		0	0.53625	0	0.690708	0	0.769181	0	0.673991		0	0.10413	1.32672	0.0474103	0	0.643143	0	0.887909		1.7582	0.01355	2.00816	0.00371068	1.68099	0.0227181	0	0.150123			7.85334	16.3747	12.7011	9.51309	13.3958	19.3914	16.8067
		MYCTH_78540	alpha-mannanase	GH76	GH76	-0.839734	1.40451e-08	-0.925661	6.30225e-11	-0.673111	4.86943e-06	0	0.110635		-0.87477	2.3928e-10	-0.574596	2.3364e-05	0	0.402202	-0.294373	0.0412247		-0.275605	0.0354319	0	0.737111	0	0.0914414	0	0.41813		-0.646436	2.47616e-07	-0.308795	0.0202221	-0.283144	0.0431924	0	0.307185			751.303	789.258	438.187	422.381	373.593	437.922	490.45
		MYCTH_40869	alpha-mannanase	GH76	GH76	0	0.39557	-1.24255	1.91632e-06	-0.753355	0.00714678	0	0.337262		-0.75264	0.00441561	-1.53526	1.68112e-09	-1.82808	1.73495e-12	-1.00945	8.46434e-05		-1.60231	3.61254e-12	-1.9434	8.6841e-17	-2.31685	9.24075e-24	-1.65987	6.76575e-13		-0.538587	0.0366415	-1.4669	4.11782e-10	-1.16197	1.37543e-06	-0.60384	0.0417096			459.42	365.155	330.228	351.984	166.703	182.602	247.517
			10		LFC>0	4	10	4	10	4	10	3	10	3	2	10	4	10	3	10	3	10	1	2	10	5	10	4	10	4	10	2	4	10	4	10	5	10	3	10	3
					LFC>2	4	0	3	0	3	0	3	0	3	0	0	1	0	0	0	1	0	0	1	0	0	0	1	0	2	0	0	3	0	4	0	3	0	3	0	3
					LFC<0	1	0	2	0	2	0	0		0	2	0	2	0	1	0	2		1	3	0	1	0	1	0	1		1	2	0	2	0	2	0	1		1
					LFC<-2	0	0	0	0	0	0	0	0	0	0	0	0	0	0	0	0	0	0	1	0	0	0	1	0	0	0	0	0	0	0	0	0	0	0	0	0
	Mannosidases	MYCTH_2295939	alpha-mannosidase	GH38	GH38	0	0.963343	0	0.800087	-0.664905	0.00152138	-0.509319	0.0357144		0.653227	0.000775774	0.549744	0.0043528	0	0.24021	0	0.124793		0.824191	3.90947e-06	0.582115	0.00139995	0	0.316564	0	0.0604839		0	0.583623	0	0.875558	-0.453571	0.0231813	0	0.0798248			726.434	912.068	846.737	804.807	663.834	898.467	516.424
		MYCTH_2294863	alpha-mannosidase	GH47	GH47	1.12728	1.24149e-05	1.37182	2.49688e-08	0.764245	0.00549035	0.746493	0.0141465		0	0.621376	0	0.382961	0.534836	0.0459587	0	0.600771		0	0.163568	0	0.1864	0.522717	0.0330756	0.571203	0.0199043		1.62248	1.1383e-12	1.3874	1.19225e-09	0.584677	0.0234104	0.828448	0.00191296			259.16	252.17	681.624	437.602	635.554	688.394	461.42
		MYCTH_2308771	alpha-mannosidase	GH47	GH47	0.740193	0.000660962	1.73252	1.53211e-18	1.98504	4.25109e-24	1.29371	3.3302e-10		0.590975	0.00565738	0	0.324688	-0.754053	0.000355613	0	0.0534529		0	0.976358	0	0.756668	-0.971532	1.18073e-06	-1.01575	4.44569e-07		0.732681	0.00038073	1.43297	1.18869e-13	1.26474	1.50419e-10	1.16085	1.42655e-08			708.109	846.57	1140.98	1451.7	2375.51	2785.89	2867.83
		MYCTH_2313159	alpha-mannosidase	GH47	GH47	0	0.630693	0	0.297862	0.695664	0.0388908	0	0.492214		0	0.0597668	0	0.424836	-2.068	1.60138e-08	-1.06109	0.0014441		-0.791798	0.00461203	-1.89882	1.3733e-10	-1.75396	2.514e-10	-1.25603	5.72217e-06		0	0.957878	0	0.359696	0	0.88288	0	0.821891			107.329	114.623	114.31	78.0073	138.423	148.667	151.26
		MYCTH_2294347	alpha-mannosidase	GH47	GH47	0	0.368026	1.08213	0.00131439	0	0.238971	0	0.762978		0	0.499557	-0.69881	0.0464898	0	0.0546487	0	0.432225		-0.751206	0.0220921	-0.788027	0.0153478	0	0.22977	0	0.258782		0	0.106908	0	0.888078	0	0.479986	0	0.845139			225.129	250.532	359.863	258.756	556.668	449.234	326.967
		MYCTH_2296171	alpha-mannosidase	GH47	GH47	0	0.772168	0	0.642904	0	0.77118	0	0.48302		0	0.496647	0	0.109245	0	0.937615	0	0.563647		0	0.287464	-1.10184	1.1302e-05	0	0.0949331	-0.554569	0.0261017		0	0.522094	0	0.340481	0	0.897574	0	0.129269			58.9	58.9488	57.1548	72.2994	53.583	48.4784	71.8104
		MYCTH_2310830	alpha-mannosidase	GH47	GH47	-0.922053	0.0108642	0	0.306957	0	0.0766079	0	0.263346		0	0.0599521	0	0.0849608	-1.2788	6.62443e-05	0	0.0732606		0	0.0667897	-1.17679	3.41474e-08	-0.911948	1.58484e-05	-0.877821	3.90011e-05		-0.777287	0.000370732	0	0.330936	0	0.0714779	0.64894	0.00873336			94.2401	94.973	38.1032	60.8837	64.002	84.0293	122.231
		MYCTH_2301771	alpha-mannosidase	GH47	GH47	0	0.712238	0	0.453938	0	0.655657	0	0.963232		-1.38938	2.30201e-09	-1.92615	1.35021e-16	-1.7013	1.9738e-13	-1.2351	5.97579e-08		-1.49644	2.83198e-13	-1.9424	1.06164e-20	-1.73556	1.87005e-17	-1.76992	6.9117e-18		0	0.0631006	-1.13831	4.9389e-08	-0.515316	0.0259723	0	0.697193			558.896	548.551	554.613	468.044	459.921	500.944	550.037
		MYCTH_2139585	alpha-mannosidase	GH47	GH47	-0.778403	0.00461554	-0.834863	0.00152587	-1.15811	1.33976e-05	-1.92719	3.91731e-14		0	0.589274	0	0.355267	0	0.214942	0	0.161823		0.815856	0.00118009	0.906976	0.000242317	0	0.0743406	0	0.0829233		-1.82933	6.29027e-14	-2.31573	1.36504e-21	-2.69291	9.16286e-29	-2.89668	3.16069e-32			1293.18	1393.48	730.311	835.249	796.304	709.401	553.093
		MYCTH_2306973	alpha-mannosidase	GH92	GH92	1.45564	9.84419e-06	1.72847	4.91783e-08	1.30564	0.000115307	1.19093	0.00104613		0	0.14365	-0.935187	0.00613443	-0.765653	0.0282915	0	0.235291		0	0.134802	0	0.310577	0	0.434414	0	0.514103		2.05325	1.16564e-11	1.62713	8.31523e-08	0.897158	0.00706805	0.908476	0.0142885			260.469	229.245	751.479	593.617	806.722	817.67	608.097
		MYCTH_2298363	alpha-mannosidase	GH92	GH92	0	0.0939302	0	0.065006	0	0.136794	0	0.064114		0	0.884182	0	0.362042	0	0.103685	0	0.0767658		0	0.13078	0.81452	0.00749673	0.836161	0.00540604	1.03973	0.000470073		-1.03396	0.000591784	-1.14574	0.000110278	-1.09962	0.000309129	-1.44729	4.11232e-06			259.16	319.306	218.035	161.722	163.726	210.073	194.041
			11		LFC>0	3	11	4	11	4	11	3	11	3	2	11	1	11	1	11	0	11	0	2	11	3	11	2	11	2	11	0	3	11	3	11	3	11	4	11	3
					LFC>2	0	0	0	0	0	0	0		0	0	0	0	0	0	0	0		0	0	0	0	0	0	0	0		0	1	0	0	0	0	0	0		0
					LFC<0	2	0	1	0	2	0	2		1	1	0	3	0	5	0	2		1	3	0	5	0	4	0	5		2	3	0	3	0	4	0	2		2
					LFC<-2	0	0	0	0	0	0	0		0	0	0	0	0	1	0	0		0	0	0	0	0	0	0	0		0	0	0	1	0	1	0	1		0
	Galactanases	MYCTH_52514	beta-1,6-galactanase	GH5	GH5	0	0.44234	0	0.243008	0	0.920784	0	0.957932		0	0.17856	2.23697	0.000136879	0	0.114535	0	0.142044		2.32617	1.89618e-07	0	0.0506375	0	0.157296	0	0.944508		1.03531	0.0437438	1.14794	0.0216415	0	0.342122	0	0.444324			19.6333	6.54986	21.1684	20.9288	20.8378	27.4711	9.16729
		MYCTH_43163	endo-1,4-beta-galactanase	GH53	GH53	3.69243	1.16219e-24	4.68215	4.71604e-40	4.5737	3.59818e-38	4.3738	7.0692e-35		0	0.639539	0	0.753122	0	0.973397	0	0.109727		-0.921658	0.0160769	0	0.200657	0	0.190109	0	0.100075		3.36898	8.17991e-23	4.40373	5.45288e-39	4.26298	1.58323e-36	3.7167	1.48896e-27			92.9312	81.8733	755.713	1506.87	2030.2	2465.94	2233.76
			2		LFC>0	1	2	1	2	1	2	1	2	1	0	2	1	2	0	2	0	2	0	1	2	0	2	0	2	0	2	0	2	2	2	2	1	2	1	2	1
					LFC>2	1	0	1	0	1	0	1	0	1	0	0	1	0	0	0	0	0	0	1	0	0	0	0	0	0	0	0	1	0	1	0	1	0	1	0	1
					LFC<0	0	0	0	0	0	0	0		0	0	0	0	0	0	0	0		0	1	0	0	0	0	0	0		0	0	0	0	0	0	0	0		0
					LFC<-2	0	0	0	0	0	0	0	0	0	0	0	0	0	0	0	0	0	0	0	0	0	0	0	0	0	0	0	0	0	0	0	0	0	0	0	0
	Galactosidases	MYCTH_2313137	alpha-galactosidase	GH27	GH27	1.12617	0.000219725	1.07138	0.000293315	0.944544	0.00269517	0	0.628071		1.66012	4.32281e-09	2.18364	1.47007e-15	2.08219	4.68699e-14	1.87424	1.9018e-11		2.03109	4.40563e-16	2.40665	3.4588e-22	2.11472	1.95374e-17	1.95596	5.98091e-15		1.10881	3.22779e-05	1.36929	1.19394e-07	0.790574	0.00516688	0	0.465556			111.256	142.459	230.736	319.64	297.684	232.697	233.766
		MYCTH_40111	beta-galactosidase	GH2	GH2	5.69881	3.06836e-41	4.94428	3.48096e-31	4.24101	7.27934e-23	3.62327	1.36671e-16		5.89018	1.28267e-44	3.36459	2.61035e-15	2.56378	3.59043e-09	3.74098	2.42946e-18		2.49875	8.87425e-10	1.52023	0.000278437	0	0.134943	0.902779	0.0409297		6.58067	2.0924e-61	5.3395	1.38149e-40	4.07305	1.04686e-23	3.33511	1.02489e-15			95.549	52.3989	2519.04	5218.88	2382.96	2204.15	1584.41
		MYCTH_90655	beta-galactosidase	GH2	GH2	3.76299	6.09904e-26	4.02638	4.6327e-30	3.99141	1.97407e-29	3.36748	7.12214e-21		0	0.122165	0	0.244195	0	0.195872	1.12179	0.00938982		0	0.321504	0	0.845341	0	0.393062	1.57845	1.6065e-06		3.31846	3.14148e-25	3.97	3.88726e-36	3.7043	1.97671e-31	3.23811	7.6445e-24			82.4601	45.849	575.781	1183.43	1077.61	1035.82	1136.74
		MYCTH_2094324	beta-galactosidase	GH2	GH2	1.77398	8.40111e-07	1.82358	1.27485e-07	2.18298	2.05724e-10	2.70484	1.4021e-16		0	0.774085	0	0.776964	0	0.879899	0	0.244789		0	0.579769	0	0.163409	0	0.37393	0	0.682551		0.750534	0.00827932	2.26884	1.84342e-19	2.41069	5.61547e-22	2.40908	2.31701e-21			43.1934	19.6496	86.7906	133.183	123.539	105.037	154.316
		MYCTH_2295445	beta-galactosidase	GH2	GH2	0.77859	0.00510662	0.772329	0.00395636	0.612372	0.0353044	0	0.724933		1.4772	5.31991e-09	1.31544	1.70653e-07	0.792143	0.00275071	0.799528	0.0028408		0.993814	4.29595e-05	0.867088	0.00038556	0	0.154435	0	0.437466		0	0.0858671	0.914268	0.000206505	1.03484	3.555e-05	0	0.199713			308.898	376.617	560.964	612.643	535.83	633.452	542.398
		MYCTH_2307767	beta-galactosidase	GH2	GH2	-1.15876	0.0105625	-1.12504	0.00955588	0	0.467173	0	0.506342		0	0.834865	0	0.773447	0	0.506477	0	0.64185		0	0.865356	0	0.529351	0	0.523667	0	0.525132		0	0.872277	0	0.747669	0	0.531652	0	0.955			420.154	338.955	165.114	175.041	157.772	190.682	279.602
		MYCTH_114497	beta-galactosidase/glucoronidase	GH2	GH2	0	0.848849	1.16921	0.00075511	1.46529	2.86164e-05	0	0.478389		1.44446	3.66952e-05	2.89998	6.68962e-19	4.18805	2.35305e-38	2.43795	2.43673e-13		3.15933	1.40233e-26	4.94285	5.23986e-64	4.71834	2.29582e-58	3.14355	3.15133e-26		0	0.414843	1.18839	0.000148021	0	0.390225	0	0.0511752			108.638	116.26	124.894	116.06	229.216	276.327	293.353
			7		LFC>0	5	7	6	7	6	7	3		3	4	7	4	7	4	7	5		4	4	7	4	7	2	7	4		2	4	7	6	7	5	7	3		3
					LFC>2	2	0	2	0	3	0	3		2	1	0	3	0	3	0	2		1	3	0	2	0	2	0	1		1	2	0	3	0	3	0	3		2
					LFC<0	1	0	1	0	0	0	0		0	0	0	0	0	0	0	0		0	0	0	0	0	0	0	0		0	0	0	0	0	0	0	0		0
					LFC<-2	0	0	0	0	0	0	0		0	0	0	0	0	0	0	0		0	0	0	0	0	0	0	0		0	0	0	0	0	0	0	0		0
Pectinases	Polygalacturonases	MYCTH_2057906	exo-polygalacturonase	GH28	GH28	0	0.865321	0	0.777146	0	0.349629	0	0.921917		0	0.664241	0	0.131674	0	0.796386	0	0.684478		0.874873	0.0169315	0	0.384998	-0.87068	0.0262378	0	0.486746		0	0.235317	0	0.405498	0	0.281522	0	0.525793			28.7956	16.3747	14.8179	26.6366	26.7915	25.8552	13.7509
		MYCTH_55717	Glycoside Hydrolase Family 28 protein	GH28	GH28	5.69982	1.15772e-12	5.46782	6.67871e-12	5.04659	6.99327e-10	4.85093	5.52241e-09		4.47126	9.03858e-09	2.64093	0.00100103	0	0.0581665	2.08361	0.0138492		0	0.422994	0	0.389263	0	0.9868	-3.35296	0.000764254		3.91765	1.00186e-07	4.16781	8.02739e-09	4.58345	3.44179e-10	2.57323	0.00261704			9.16223	8.18733	150.296	753.436	308.102	462.161	322.383
			2		LFC>0	1	2	1	2	1	2	1	2	1	1	2	1	2	0	2	1	2	0	1	2	0	2	0	2	0	2	0	1	2	1	2	1	2	1	2	1
					LFC>2	1	0	1	0	1	0	1	0	1	1	0	1	0	0	0	1	0	0	0	0	0	0	0	0	0	0	0	1	0	1	0	1	0	1	0	1
					LFC<0	0	0	0	0	0	0	0		0	0	0	0	0	0	0	0		0	0	0	0	0	1	0	1		0	0	0	0	0	0	0	0		0
					LFC<-2	0	0	0	0	0	0	0	0	0	0	0	0	0	0	0	0	0	0	0	0	0	0	0	0	1	0	0	0	0	0	0	0	0	0	0	0
	Rhamnosidases	MYCTH_2299923	Glycoside Hydrolase Family 78 protein	GH78	GH78	0	0.663224	0	0.689366	0	0.399522	0	0.884618		0.960803	0.000137143	1.1311	2.98048e-06	1.66426	1.71441e-12	1.43351	2.09838e-09		0.921453	4.00971e-05	1.28706	4.81545e-09	1.69203	1.50438e-15	1.16591	1.14784e-07		0.576016	0.0177607	0.583609	0.0155769	0.752605	0.00168093	0	0.0551957			140.051	191.583	173.581	192.164	153.307	147.051	201.68
			1		LFC>0	0	1	0	1	0	1	0	1	0	1	1	1	1	1	1	1	1	1	1	1	1	1	1	1	1	1	1	1	1	1	1	1	1	0	1	0
					LFC>2	0	0	0	0	0	0	0	0	0	0	0	0	0	0	0	0	0	0	0	0	0	0	0	0	0	0	0	0	0	0	0	0	0	0	0	0
					LFC<0	0	0	0	0	0	0	0		0	0	0	0	0	0	0	0		0	0	0	0	0	0	0	0		0	0	0	0	0	0	0	0		0
					LFC<-2	0	0	0	0	0	0	0	0	0	0	0	0	0	0	0	0	0	0	0	0	0	0	0	0	0	0	0	0	0	0	0	0	0	0	0	0
	Pectin lyases	MYCTH_52463	Polysaccharide Lyase Family 1 protein	PL1	PL1	5.59409	9.02757e-06	7.06188	5.22152e-09	6.8775	3.10139e-08	6.15007	1.90865e-06		0	0.277662	0	0.207961	0	0.210598	0	0.232998		0	0.397476	0	0.706192	0	0.912385	0	0.503167		5.97063	2.48385e-12	5.87304	3.3588e-12	6.57318	1.01031e-14	4.34127	2.16482e-06			2.61778	1.63747	12.7011	195.97	181.587	397.523	255.156
		MYCTH_52332	Polysaccharide Lyase Family 1 protein	PL1	PL1	4.66284	1.02575e-07	5.97949	1.06727e-12	5.54449	1.26107e-10	4.38607	1.47451e-06		0	0.70784	0	0.819784	0	0.951213	0	0.980716		0	0.0807471	0	0.139081	0	0.467974	0	0.365265		3.66198	1.82949e-11	4.40609	1.61635e-16	3.5689	8.42298e-11	2.50344	3.63383e-05			3.92667	3.27493	40.22	142.696	236.658	221.385	172.651
		MYCTH_71204	Polysaccharide Lyase Family 1 protein	PL1	PL1	3.38373	2.26455e-23	4.25114	4.09047e-37	3.58464	2.83642e-26	3.36812	3.68559e-23		2.47867	6.26127e-13	1.24412	0.00048092	1.12961	0.0018496	0.868347	0.0219066		0	0.459647	0	0.715712	0	0.693577	0	0.419919		4.229	9.29712e-39	4.36831	1.82085e-41	3.64603	6.70445e-29	3.30264	1.59995e-23			204.187	162.109	980.099	2848.22	3610.9	3377.33	2229.18
		MYCTH_90594	Polysaccharide Lyase Family 1 protein	PL1	PL1	3.54575	8.68858e-08	3.43189	1.43615e-07	2.88536	2.90543e-05	2.24434	0.0036192		2.53266	0.000325151	0	0.136342	0	0.647832	0	0.700925		0	0.524369	0	0.72352	0	0.183502	0	0.370579		2.61685	1.72673e-05	2.03374	0.000964445	1.69188	0.00968611	0	0.643471			22.2511	13.0997	93.1411	323.445	174.145	211.689	126.814
		MYCTH_97932	Polysaccharide Lyase Family 1 protein	PL1	PL1	1.50352	0.0022541	1.79555	0.00011595	2.58877	1.99279e-08	3.15699	3.2891e-12		1.50746	0.00137689	1.36353	0.00335249	1.55692	0.000782222	1.43468	0.00249168		0	0.183996	0	0.0799158	1.10069	0.0159482	0	0.533662		1.45627	0.00178393	2.1915	6.53001e-07	3.2331	1.11636e-13	2.94912	4.11575e-11			117.8	90.0606	167.231	422.381	346.801	376.516	646.294
		MYCTH_52469	Polysaccharide Lyase Family 20 protein	PL20	PL20	2.03119	0.000181904	1.26969	0.0238642	0	0.214802	0	0.558959		1.1528	0.0457425	0	0.766338	0	0.19672	-1.32586	0.0282045		1.28696	0.0176543	0	0.93893	0	0.0705078	-3.07272	2.24689e-06		1.38711	0.0133509	0	0.781261	0	0.822459	0	0.952695			95.549	104.798	317.527	500.388	230.705	252.088	152.788
		MYCTH_102322	Polysaccharide Lyase Family 3 protein	PL3	PL3	8.30116	1.79562e-26	8.82773	4.01389e-30	8.15854	1.1707e-25	7.64064	1.94922e-22		2.73172	0.000374712	0	0.865588	0	0.566988	0	0.542579		0	0.46683	0	0.983545	0	0.814512	0	0.165566		7.37035	3.15044e-29	7.81818	5.06187e-33	7.19771	5.65255e-28	5.32982	3.69529e-15			6.54445	6.54986	512.276	3616.88	2000.43	3949.38	1657.75
		MYCTH_51766	Polysaccharide Lyase Family 4 protein	PL4	PL4	3.64168	6.0149e-23	4.80131	1.59013e-40	4.35964	2.79697e-33	4.44638	1.083e-34		0	0.944171	0	0.115677	0	0.500227	0	0.115786		-0.987097	0.00649096	0	0.14296	-1.21148	0.00063743	-0.740103	0.0450572		3.626	7.10155e-29	4.50623	1.07644e-44	3.71786	2.06176e-30	3.7411	1.42767e-30			58.9	45.849	372.564	939.893	1411.02	1525.45	1016.04
			8		LFC>0	8	8	8	8	7	8	7		7	5	8	2	8	2	8	2		2	1	8	0	8	1	8	0		0	8	8	7	8	7	8	6		6
					LFC>2	7	0	6	0	7	0	7	0	6	3	0	0	0	0	0	0	0	0	0	0	0	0	0	0	0	0	0	6	0	7	0	6	0	6	0	5
					LFC<0	0	0	0	0	0	0	0		0	0	0	0	0	0	0	1		0	1	0	0	0	1	0	2		0	0	0	0	0	0	0	0		0
					LFC<-2	0	0	0	0	0	0	0		0	0	0	0	0	0	0	0		0	0	0	0	0	0	0	1		0	0	0	0	0	0	0	0		0
Esterases	Feruloyl esterases	MYCTH_96478	feruloyl esterase	CE1	CE1	0	0.301583	0	0.116423	2.56405	6.23143e-07	2.90159	1.03681e-08		0	0.409635	0	0.892468	0	0.722994	0	0.14126		0	0.113804	-1.58392	0.00276612	0	0.978901	0	0.171495		1.48675	0.00176833	0	0.382292	1.24343	0.0132177	2.41009	3.20684e-07			20.9422	22.9245	25.4021	45.6628	38.6989	45.2465	93.2008
		MYCTH_48379	Carbohydrate Esterase Family 1 protein	CE1	CE1	0	NA	0	NA	0	NA	0	NA		0	NA	0	NA	0	NA	0	NA		0	0.798233	0	NA	0	NA	0	0.647563		0	NA	0	0.955906	0	NA	0	NA			0	0	2.11684	0	0	1.61595	0
		MYCTH_39279	Carbohydrate Esterase Family 1 protein	CE1	CE1	0	0.689813	0	0.950906	0	0.832147	0	0.965199		0	0.916786	0	0.642008	0	0.315954	0	0.944309		0	0.190958	0	0.358349	0	0.117041	1.23798	0.0235188		0	0.89326	0	0.882503	0	0.783122	0	0.874178			5.23556	9.82479	8.46737	1.90262	10.4189	3.2319	9.16729
		MYCTH_2302953	Carbohydrate Esterase Family 1 protein	CE1	#N/A	#N/A	#N/A	#N/A	#N/A	#N/A	#N/A	#N/A	#N/A		#N/A	#N/A	#N/A	#N/A	#N/A	#N/A	#N/A	#N/A		#N/A	#N/A	#N/A	#N/A	#N/A	#N/A	#N/A	#N/A		#N/A	#N/A	#N/A	#N/A	#N/A	#N/A	#N/A	#N/A			#N/A	#N/A	#N/A	#N/A	#N/A	#N/A	#N/A
			4		LFC>0	0	2	0	2	1	2	1	2	0	0	2	0	2	0	2	0	2	0	0	3	0	2	0	2	1	3	0	1	2	0	3	1	2	1	2	0
					LFC>2	0	0	0	0	1	0	1		0	0	0	0	0	0	0	0		0	0	0	0	0	0	0	0		0	0	0	0	0	0	0	1		0
					LFC<0	0	0	0	0	0	0	0		0	0	0	0	0	0	0	0		0	0	0	1	0	0	0	0		0	0	0	0	0	0	0	0		0
					LFC<-2	0	0	0	0	0	0	0		0	0	0	0	0	0	0	0		0	0	0	0	0	0	0	0		0	0	0	0	0	0	0	0		0
	Acetyl esterases	MYCTH_80233	acetylxylan esterase	CE1	CE1	2.37132	0.0457236	3.70795	0.00027796	3.77112	0.00037571	5.93705	2.27636e-09		0	0.535648	0	0.231695	0	0.111674	4.27025	0.0093394		0	0.173682	1.86247	0.0450831	3.62955	6.04125e-06	2.92905	0.000443821		2.15436	0.00297716	3.8337	9.99743e-09	3.97487	4.60038e-09	4.26512	6.34047e-10			3.92667	1.63747	10.5842	19.0262	22.3263	53.3263	19.8625
		MYCTH_2130973	Carbohydrate Esterase Family 1 protein	CE1	CE1	0	0.913759	0	0.321587	0	0.999786	0	0.840386		0	0.940192	0	0.951301	0	0.254637	0	0.754545		1.04045	0.00645625	0.964552	0.014061	0.786518	0.0436075	0.88436	0.0232329		0	0.945432	0	0.366572	0	0.716279	0	0.658626			17.0156	14.7372	19.0516	15.2209	26.7915	22.6233	22.9182
		MYCTH_49700	acetylxylan esterase	CE5	CE5	2.53047	0.0485323	0	0.344633	0	0.560161	0	0.741037		0	0.663605	0	0.9423	0	0.281177	0	0.0562903		0	0.13654	0	0.574091	-5.35401	0.00554748	0	0.338909		0	0.194565	4.35513	0.00173059	0	0.872293	0	0.911389			5.23556	11.4623	38.1032	57.0785	10.4189	30.703	4.58364
		MYCTH_43727	Carbohydrate Esterase Family 3 protein	CE3	CE3	0	NA	0	NA	0	NA	0	NA		0	NA	0	NA	0	NA	0	0.964244		0	0.348965	0	0.137213	0	0.568887	0	0.40314		0	0.100316	0	0.0741125	0	0.0898641	0	0.302782			0	0	2.11684	3.80523	0	0	0
		MYCTH_53698	Carbohydrate Esterase Family 3 protein	CE3	CE3	4.16303	0.0128831	5.9583	0.00010658	6.48815	4.10317e-05	6.06883	0.000308854		0	0.613867	0	0.238982	0	0.848149	0	0.22796		0	0.940699	0	0.746946	0	0.778069	0	0.307952		5.62861	1.43629e-05	6.28681	6.37542e-07	5.35091	4.82585e-05	4.94229	0.000514079			2.61778	1.63747	29.6358	47.5654	113.12	155.131	163.483
		MYCTH_105128	Carbohydrate Esterase Family 3 protein	CE3	CE3	-1.5506	0.0112611	0	0.0877749	-2.09059	0.000559889	-1.79197	0.00511931		0	0.347325	0	0.0640848	1.71597	0.000902476	0	0.064755		0	0.0799677	2.74066	2.4982e-08	1.99956	6.80056e-05	1.71398	0.000801206		-1.87591	0.000324453	-2.1639	2.50964e-05	-2.53847	1.0633e-06	-2.82574	2.15542e-07			133.507	126.085	50.8042	38.0523	71.4441	56.5582	32.0855
		MYCTH_40885	Carbohydrate Esterase Family 16 protein	CE16	CE16	3.99173	2.60642e-27	1.92688	5.36659e-07	2.9381	7.56721e-15	3.88021	7.25338e-26		4.1119	3.75208e-29	0	0.143654	0	0.0925948	2.91914	4.90474e-15		0	0.684909	-1.6529	2.77727e-05	-0.926577	0.0192857	0	0.379807		4.73811	3.02295e-39	3.54371	3.16227e-22	3.47059	3.37492e-21	4.76356	1.40697e-39			256.542	121.172	3247.24	2791.14	675.742	767.575	1379.68
		MYCTH_84133	Carbohydrate Esterase Family 16 protein	CE16	CE16	7.23553	7.29076e-74	8.89821	1.31329e-112	8.32929	1.64786e-98	7.99274	1.29077e-90		2.01686	6.904e-05	2.58169	7.18772e-08	2.32844	1.91071e-06	2.43751	6.04877e-07		0	0.542221	0	0.239067	0	0.807999	0	0.944508		7.32293	6.56499e-120	8.69407	2.36559e-169	8.13352	3.90058e-148	7.32896	4.76461e-120			15.7067	24.562	2142.25	3824.26	9201.4	9694.07	6528.64
		MYCTH_2066457	acetylxylan esterase	CE5-CBM1	CE5,CBM1	14.8628	1.22918e-18	13.8579	1.8842e-16	14.0727	1.12441e-16	13.3499	6.31362e-15		9.89709	4.17853e-10	4.09274	0.0159	0	0.261474	0	0.552948		5.39874	0.00320998	7.18829	3.58353e-05	0	0.526758	4.46201	0.0200297		13.2282	4.84281e-26	14.1013	1.09599e-29	12.9457	4.93909e-25	11.9959	2.71119e-21			0	0	6998.28	9048.85	3709.14	4287.11	4288.76
			9		LFC>0	6	8	5	8	5	8	5		5	3	8	2	8	2	8	3		1	2	9	4	9	3	9	4		1	5	9	6	9	5	9	5		5
					LFC>2	6	0	4	0	5	0	5		4	3	0	2	0	1	0	3		1	1	0	2	0	1	0	2		0	5	0	6	0	5	0	5		5
					LFC<0	1	0	0	0	1	0	1		0	0	0	0	0	0	0	0		0	0	0	1	0	2	0	0		0	1	0	1	0	1	0	1		1
					LFC<-2	0	0	0	0	1	0	0		0	0	0	0	0	0	0	0		0	0	0	0	0	1	0	0		0	0	0	1	0	1	0	1		0
	Pectin esterases	MYCTH_40891	Carbohydrate Esterase Family 8 protein	CE8	CE8	2.91249	0.0185504	2.84328	0.0166298	0	0.0633741	0	0.295199		0	0.462482	0	0.128254	0	0.136522	0	0.867017		0	0.523008	0	0.549501	0	0.18204	0	0.900211		2.88518	0.00377121	2.05826	0.0468483	0	0.274845	0	0.639448			3.92667	3.27493	8.46737	45.6628	13.3958	38.7828	21.3903
		MYCTH_39035	pectin methyl esterase	CE8	CE8	0	0.243372	2.76254	0.0377793	0	0.181738	0	0.561242		0	0.938019	0	0.886979	0	0.39728	0	0.499416		0	0.385743	0	0.211132	0	0.787198	0	0.255311		3.44479	0.000150478	3.18017	0.00044158	2.70384	0.00476114	0	0.708873			2.61778	1.63747	0	15.2209	14.8842	14.5435	7.63941
		MYCTH_2019397	Carbohydrate Esterase Family 12 protein	CE12	CE12	0	0.101447	0	0.394673	0	0.279269	0	0.585947		0	0.381318	3.50976	0.0342164	3.86761	0.0189887	4.78194	0.00314514		0	0.0947522	1.83414	0.00357481	2.05761	0.000874251	1.61296	0.0116038		0	0.744377	0	0.648545	0	0.343148	0	0.687971			3.92667	1.63747	6.35053	17.1236	1.48842	0	9.16729
		MYCTH_98480	rhamnogalacturonan acetylesterase	CE12	CE12	0	NA	0	0.0716735	0	NA	0	NA		0	0.948418	0	0.500749	0	0.595641	0	0.362299		0	0.341139	0	0.386256	0	0.725844	0	0.883868		0	0.887571	0	0.64756	0	0.926573	0	0.683675			0	0	2.11684	1.90262	1.48842	6.46379	3.05576
			4		LFC>0	1	3	2	4	0	3	0	3	0	0	4	1	4	1	4	1	4	0	0	4	1	4	1	4	1	4	0	2	4	2	4	1	4	0	4	0
					LFC>2	1	0	2	0	0	0	0		0	0	0	1	0	1	0	1		0	0	0	0	0	1	0	0		0	2	0	2	0	1	0	0		0
					LFC<0	0	0	0	0	0	0	0		0	0	0	0	0	0	0	0		0	0	0	0	0	0	0	0		0	0	0	0	0	0	0	0		0
					LFC<-2	0	0	0	0	0	0	0		0	0	0	0	0	0	0	0		0	0	0	0	0	0	0	0		0	0	0	0	0	0	0	0		0
	Glycuronoyl esterases	MYCTH_2308381	Carbohydrate Esterase Family 15 protein	CE15	#N/A	#N/A	#N/A	#N/A	#N/A	#N/A	#N/A	#N/A	#N/A		#N/A	#N/A	#N/A	#N/A	#N/A	#N/A	#N/A	#N/A		#N/A	#N/A	#N/A	#N/A	#N/A	#N/A	#N/A	#N/A		#N/A	#N/A	#N/A	#N/A	#N/A	#N/A	#N/A	#N/A			#N/A	#N/A	#N/A	#N/A	#N/A	#N/A	#N/A
		MYCTH_2119719	Carbohydrate Esterase Family 15 protein	CE15	#N/A	#N/A	#N/A	#N/A	#N/A	#N/A	#N/A	#N/A	#N/A		#N/A	#N/A	#N/A	#N/A	#N/A	#N/A	#N/A	#N/A		#N/A	#N/A	#N/A	#N/A	#N/A	#N/A	#N/A	#N/A		#N/A	#N/A	#N/A	#N/A	#N/A	#N/A	#N/A	#N/A			#N/A	#N/A	#N/A	#N/A	#N/A	#N/A	#N/A
			2		LFC>0	0	0	0	0	0	0	0	0	0	0	0	0	0	0	0	0	0	0	0	0	0	0	0	0	0	0	0	0	0	0	0	0	0	0	0	0
					LFC>2	0	0	0	0	0	0	0	0	0	0	0	0	0	0	0	0	0	0	0	0	0	0	0	0	0	0	0	0	0	0	0	0	0	0	0	0
					LFC<0	0	0	0	0	0	0	0		0	0	0	0	0	0	0	0		0	0	0	0	0	0	0	0		0	0	0	0	0	0	0	0		0
					LFC<-2	0	0	0	0	0	0	0	0	0	0	0	0	0	0	0	0	0	0	0	0	0	0	0	0	0	0	0	0	0	0	0	0	0	0	0	0
Starch metabolism	alpha amylases	MYCTH_2312374	alpha-amylase	CBM48-GH13	CBM48,GH13	0	0.292394	0	0.128978	0	0.466256	0	0.532285		0.530678	0.00542395	1.02737	5.68042e-09	1.17004	3.06686e-11	0.623647	0.000831427		0.65159	0.000131639	0.962776	6.11888e-09	0.982415	2.64153e-09	0.89404	8.36551e-08		0	0.695776	0	0.253507	0	0.626325	0	0.412374			376.96	447.028	493.225	485.167	568.576	458.929	516.424
		MYCTH_69975	alpha-amylase	GH13	GH13	-0.778606	0.000832715	-0.608269	0.00633809	-0.600525	0.0103948	-1.10109	8.49792e-07		0	0.123412	0.676936	0.000680256	0.572775	0.00510361	0	0.0549232		0.749739	6.91188e-05	0.730436	0.000117503	0.780202	2.83514e-05	0.515461	0.00822425		-0.765357	0.000148023	0	0.914406	0	0.997057	-0.699904	0.00261294			323.296	366.792	213.801	188.359	236.658	214.921	235.294
		MYCTH_2305783	alpha-amylase	GH13	GH13	-0.775841	9.77305e-06	-1.27704	2.09356e-14	-1.3219	4.6538e-15	0	0.0611493		-0.910155	6.72072e-08	-1.03766	3.56675e-10	-0.792877	2.66796e-06	0	0.0618729		-0.737781	1.28227e-05	-0.832212	6.17164e-07	-0.786651	2.71444e-06	-0.443832	0.011583		-0.759656	1.0328e-05	-1.27083	1.15404e-14	-1.17606	2.16373e-12	0	0.657001			10422.7	10884.2	7275.59	5171.31	4303.02	4489.1	4239.87
		MYCTH_77082	alpha-amylase	GH13-CBM20	GH13,CBM20	-1.94775	6.77278e-08	-2.17124	6.72538e-10	-1.87089	2.67896e-07	-2.03844	1.99378e-08		-1.71694	9.85567e-07	-1.43826	3.45396e-05	-1.70261	9.83936e-07	-1.92606	3.40563e-08		-0.95524	0.00765358	-0.79693	0.0274666	-0.942438	0.00774433	-1.31181	0.000172171		-1.45301	3.37504e-05	-1.14031	0.00118407	-0.808149	0.0342649	-1.25179	0.00128531			916.223	979.204	315.41	176.943	220.286	200.378	235.294
			4		LFC>0	0	4	0	4	0	4	0	4	0	1	4	2	4	2	4	1	4	1	2	4	2	4	2	4	2	4	2	0	4	0	4	0	4	0	4	0
					LFC>2	0	0	0	0	0	0	0		0	0	0	0	0	0	0	0		0	0	0	0	0	0	0	0		0	0	0	0	0	0	0	0		0
					LFC<0	3	0	3	0	3	0	2		2	2	0	2	0	2	0	1		1	2	0	2	0	2	0	2		2	3	0	2	0	2	0	2		1
					LFC<-2	0	0	1	0	0	0	1		0	0	0	0	0	0	0	0		0	0	0	0	0	0	0	0		0	0	0	0	0	0	0	0		0
	alpha glucosidases	MYCTH_2295601	alpha-glucosidase	GH13	GH13,GH133	0.489893	0.0453901	0.716598	0.00111498	0.820938	0.000269287	0	0.0631897		0.755135	0.000362347	1.28262	1.27738e-10	1.36931	7.66863e-12	0.976202	2.25173e-06		0.684644	0.000439936	1.246	2.3963e-11	0.984753	1.80326e-07	0.907831	1.91081e-06		0	0.849356	0.750948	0.000114178	0.937518	1.58339e-06	0	0.12683			282.72	347.143	370.448	509.901	535.83	496.096	621.848
		MYCTH_2305458	alpha-glucosidase	GH31	GH31	0.676267	0.0110983	0.689451	0.00681291	0	0.706347	0	0.845674		1.43005	2.02226e-09	1.76415	3.42681e-14	1.57523	2.36263e-11	1.40219	4.39274e-09		1.14216	3.97035e-07	1.66786	3.66822e-14	1.43508	1.02319e-10	1.09123	1.40187e-06		0.718714	0.0028245	0.780263	0.000862172	0	0.17655	0	0.956269			434.551	411.004	601.184	749.631	674.253	690.01	482.811
		MYCTH_2087807	alpha-glucosidase	GH31	GH31	0	0.0563644	0	0.768912	0	0.932365	0	0.463329		0.650106	0.00748054	0.865339	0.000179742	1.02585	8.26933e-06	1.11226	1.49145e-06		0.617411	0.00826695	0.725236	0.00153953	0.876647	9.41661e-05	1.00036	7.81012e-06		0.63454	0.00815972	0	0.088737	0	0.0962384	0	0.742644			426.698	527.264	791.699	566.98	538.807	478.321	498.089
		MYCTH_2302289	alpha-glucosidase	GH63	GH63	0	0.335773	0.543706	0.0108407	0	0.539247	0	0.0651857		0	0.479439	0	0.115207	0	0.199041	-0.498805	0.0220097		0.534774	0.00785189	0	0.458292	0	0.941129	0	0.427725		0.64243	0.00153456	0.690446	0.000476003	0	0.821903	0.694332	0.00169369			764.392	817.095	977.982	898.035	1088.03	1216.81	932.008
			4		LFC>0	2	4	3	4	1	4	0	4	0	3	4	3	4	3	4	3	4	3	4	4	3	4	3	4	3	4	3	3	4	3	4	1	4	1	4	0
					LFC>2	0	0	0	0	0	0	0		0	0	0	0	0	0	0	0		0	0	0	0	0	0	0	0		0	0	0	0	0	0	0	0		0
					LFC<0	0	0	0	0	0	0	0		0	0	0	0	0	0	0	1		0	0	0	0	0	0	0	0		0	0	0	0	0	0	0	0		0
					LFC<-2	0	0	0	0	0	0	0		0	0	0	0	0	0	0	0		0	0	0	0	0	0	0	0		0	0	0	0	0	0	0	0		0
	glucoamylases	MYCTH_2296256	glucoamylase	GH15	GH15	0	0.448275	0	0.925484	0	0.969196	-0.657665	0.0454428		0.83009	0.00139433	1.4212	6.68258e-09	1.4134	1.03198e-08	0.849757	0.00106702		1.27406	1.52794e-07	1.74737	2.11585e-13	1.52553	2.02848e-10	1.07184	1.27071e-05		0	0.453261	0	0.939928	0	0.369399	0	0.416944			848.161	702.473	512.276	787.683	873.701	717.481	796.026
		MYCTH_72393	glucoamylase	GH15-CBM20	GH15,CBM20	-5.67307	9.57046e-45	-5.08282	9.33007e-39	-5.46584	1.39136e-43	-5.64515	3.36585e-47		-5.59528	7.03009e-45	-4.87992	2.60333e-36	-5.19891	2.87501e-40	-5.13776	8.06019e-40		-3.5087	2.1431e-20	-4.35252	1.64014e-30	-4.383	3.85032e-31	-4.34068	1.89174e-30		-4.27877	8.82722e-30	-5.5168	4.75215e-49	-5.82845	1.26389e-54	-6.25107	6.14847e-62			4646.56	5174.39	97.3748	95.1309	166.703	122.812	125.286
			2		LFC>0	0	2	0	2	0	2	0	2	0	1	2	1	2	1	2	1	2	1	1	2	1	2	1	2	1	2	1	0	2	0	2	0	2	0	2	0
					LFC>2	0	0	0	0	0	0	0	0	0	0	0	0	0	0	0	0	0	0	0	0	0	0	0	0	0	0	0	0	0	0	0	0	0	0	0	0
					LFC<0	1	0	1	0	1	0	2		1	1	0	1	0	1	0	1		1	1	0	1	0	1	0	1		1	1	0	1	0	1	0	1		1
					LFC<-2	1	0	1	0	1	0	1	0	1	1	0	1	0	1	0	1	0	1	1	0	1	0	1	0	1	0	1	1	0	1	0	1	0	1	0	1
	glycogen debranching enzymes	MYCTH_2303089	glycogen debranching enzyme	GH13	GH13	0	0.13648	0	0.321059	0	0.628126	0	0.98256		0	0.0705478	0	0.152765	0	0.123784	0	0.954208		0	0.909372	0	0.950139	0	0.327487	0	0.599523		0	0.314156	0	0.0951113	0	0.419275	0	0.706393			10.4711	27.8369	0	11.4157	1.48842	17.7754	10.6952
		MYCTH_2303065	glycogen debranching enzyme	GH13	GH13	-2.3755	3.96836e-09	-2.10778	1.08714e-07	-1.72457	3.39994e-05	-2.23447	5.4979e-08		-1.0118	0.0146103	-1.40623	0.000354746	-1.73678	9.82774e-06	-1.1595	0.0046731		-1.67398	1.75194e-05	-1.45694	0.000194166	-1.82538	2.23844e-06	-1.55567	7.04023e-05		-1.19581	0.0035749	-1.58185	5.69318e-05	-1.38237	0.000765758	-1.27525	0.00503966			1153.13	1196.99	247.671	205.483	296.195	248.856	381.97
			2		LFC>0	0	2	0	2	0	2	0	2	0	0	2	0	2	0	2	0	2	0	0	2	0	2	0	2	0	2	0	0	2	0	2	0	2	0	2	0
					LFC>2	0	0	0	0	0	0	0	0	0	0	0	0	0	0	0	0	0	0	0	0	0	0	0	0	0	0	0	0	0	0	0	0	0	0	0	0
					LFC<0	1	0	1	0	1	0	1		1	1	0	1	0	1	0	1		1	1	0	1	0	1	0	1		1	1	0	1	0	1	0	1		1
					LFC<-2	1	0	1	0	0	0	1	0	0	0	0	0	0	0	0	0	0	0	0	0	0	0	0	0	0	0	0	0	0	0	0	0	0	0	0	0
Cell wall remodelling	Glucanases	MYCTH_2079097	cell wall glucanase	CBM18-GH16	CBM18,GH16	0	0.24053	0	0.230676	0	0.979818	0	0.741037		0	0.706938	0	0.895188	0.523162	0.000862427	0	0.18411		0	0.281643	0	0.590134	0	0.062192	0	0.214613		0	0.142079	-0.369409	0.0215948	0	0.0540072	0	0.816343			2227.73	2208.94	1776.03	2016.77	1748.89	2063.57	1998.47
		MYCTH_2297176	cell wall glucanase	GH17	GH17	0.446803	0.0355476	0	0.118012	0	0.791219	0	0.98519		0	0.138247	0	0.353511	0	0.957993	-0.574346	0.00358995		0.45833	0.0141405	0	0.270348	0	0.187578	-0.403036	0.0334785		0	0.0605355	0	0.206734	0	0.452647	0	0.857077			827.218	699.198	1007.62	1074.98	954.076	971.185	725.744
		MYCTH_2124399	cell wall glucanase	GH17	GH17	0	0.761413	0	0.331863	0	0.28119	0	0.974707		0	0.847151	0	0.739258	0	0.405804	0	0.214378		0	0.649111	0	0.489479	0	0.232777	0	0.0590227		0	0.84106	0	0.786991	0	0.500667	0	0.891474			5.23556	4.9124	10.5842	3.80523	14.8842	8.07974	9.16729
		MYCTH_2296382	cell wall glucanase	GH17	GH17	-1.39496	1.34245e-05	-0.756944	0.0239689	0	0.232069	0	0.922588		-1.37307	1.06946e-05	-1.26929	3.84396e-05	-2.36939	4.19082e-15	-1.77966	7.45318e-09		0	0.492177	0	0.510211	-0.647362	0.0467619	-0.785567	0.0149207		-0.853027	0.0101587	-1.05844	0.000841194	-1.61958	2.26788e-07	0	0.0718382			7569.31	8691.67	3289.57	2893.88	4097.61	5524.93	4521
		MYCTH_2315007	cell wall glucanase	GH17	GH17	-0.79643	0.00362991	-1.18119	3.87198e-06	-0.846571	0.00206385	0	0.0904503		-1.4846	2.73996e-09	-1.50604	9.94047e-10	-1.22198	1.07052e-06	-1.82713	1.61355e-13		-1.09895	1.17522e-05	-1.61644	4.58213e-11	-1.99131	3.0427e-16	-2.16781	6.87338e-19		-1.33621	1.21488e-07	-1.90479	1.0318e-14	-1.8291	2.1105e-13	-0.943532	0.000896832			3193.69	2903.23	1752.75	1758.02	1280.04	1409.11	1605.8
		MYCTH_2301721	beta-1,3-glucanase	GH64	GH64	0	0.758987	0	0.320839	1.74957	0.000795315	1.82108	0.000720281		0	0.130263	0	0.842401	0.974085	0.0354898	0	0.465336		-0.893551	0.0291534	0	0.311008	0	0.0783228	0	0.306763		-0.850811	0.0459698	0	0.915981	1.3886	0.000242637	1.14777	0.00822543			18.3245	18.0121	21.1684	9.51309	23.8147	32.319	59.5874
		MYCTH_2306588	endo-1,3-beta-glucanase	GH81	GH81	0	0.66001	0.645052	0.0132904	0	0.208608	0	0.553077		0	0.446114	0	0.0981595	0.821843	0.000967482	1.2301	3.93034e-07		0.586791	0.0141011	0.731145	0.00171591	0.781445	0.000687664	1.08336	1.66918e-06		0	0.462283	0.504865	0.0396651	0	0.519591	-0.686353	0.015259			284.029	250.532	209.568	270.172	412.292	424.994	386.554
		MYCTH_2309516	exo-beta-1,3-glucanase	GH55	GH55	1.92861	0.00036243	2.70292	7.77782e-08	2.44266	3.41983e-06	1.82986	0.00180305		1.49218	0.00970069	1.49483	0.00762675	1.19028	0.0417721	1.4585	0.0111268		1.39238	0.00326395	1.90649	3.08585e-05	1.34437	0.00420661	0	0.199763		1.54674	0.00130196	2.16256	2.30526e-06	1.90455	6.31126e-05	0	0.352608			34.0311	39.2992	93.1411	184.554	211.355	265.015	175.706
		MYCTH_2305407	exo-beta-1,3-glucanase	GH55	GH55	1.43337	0.00162465	1.14524	0.0115192	1.15991	0.0143189	0	0.0653762		1.11654	0.0150736	0	0.812561	0	0.591596	0	0.942549		0	0.239497	0	0.340853	0	0.969148	0	0.884701		0.992	0.0256751	0	0.10845	0	0.735861	0	0.939499			167.538	150.647	270.956	587.909	302.149	402.371	279.602
		MYCTH_2299780	exo-beta-1,3-glucanase	GH55	GH55	0	0.39108	0	0.876608	0	0.84979	0	0.929548		0	0.514975	0	0.454463	-1.2972	0.00241398	0	0.247756		0	0.9053	0	0.6073	0	0.0738145	0	0.0757954		0	0.926114	0	0.54043	0	0.508569	0	0.901999			66.7534	76.9609	48.6874	58.9811	58.0483	93.725	65.6989
		MYCTH_98521	exo-beta-1,3-glucanase	GH55	GH55	0	0.156114	0	0.331863	0	0.0774846	0	0.150274		0	0.142551	0	0.57239	0	0.658467	0	0.169616		0	0.829019	0	0.786357	0	0.435802	0	0.0588142		0	0.403632	0	0.518194	0	0.688933	0	0.972765			102.093	80.2358	139.712	129.378	81.863	56.5582	58.0595
		MYCTH_102522	exo-beta-1,3-glucanase	GH55	GH55	-2.55888	5.18097e-06	-2.78651	3.48562e-07	-3.98293	4.74787e-13	-4.02561	2.41269e-13		-3.80779	2.7059e-12	-3.37046	3.34755e-10	-3.5195	7.37357e-11	-2.95295	6.36514e-08		-2.69186	5.45985e-07	-3.93625	1.1013e-13	-3.99802	4.00221e-14	-3.31577	5.04795e-10		-2.95057	6.08237e-08	-2.80208	2.10786e-07	-3.76012	4.01878e-12	-4.08285	1.25553e-13			2332.44	2503.68	361.98	458.531	324.475	376.516	148.205
			12		LFC>0	3	12	3	12	3	12	2		1	2	12	1	12	4	12	2		1	3	12	2	12	2	12	1		1	2	12	2	12	2	12	1		0
					LFC>2	0	0	1	0	1	0	0		0	0	0	0	0	0	0	0		0	0	0	0	0	0	0	0		0	0	0	1	0	0	0	0		0
					LFC<0	3	0	3	0	2	0	1		1	3	0	3	0	4	0	4		3	3	0	2	0	3	0	4		2	4	0	4	0	3	0	3		2
					LFC<-2	1	0	1	0	1	0	1		1	1	0	1	0	2	0	1		1	1	0	1	0	1	0	2		1	1	0	1	0	1	0	1		1
	Transglucosylases	MYCTH_71748	1,3-beta-glucan transglucosylase	GH72	GH72	-0.759659	1.15775e-06	0	0.266677	0	0.565914	0	0.877077		-0.544653	0.000467748	-0.468039	0.002355	-1.26995	1.14943e-17	-1.26437	1.8702e-17		-0.457287	0.00338193	-0.851726	1.62838e-08	-1.81994	2.34781e-34	-1.56297	1.15879e-25		-0.541203	0.000624332	-0.34204	0.036611	-0.48525	0.00293885	0	0.850009			3005.21	3525.46	1968.66	1887.4	2512.45	3175.34	2736.44
		MYCTH_66349	1,3-beta-glucan transglucosylase	GH72	GH72	0	0.644898	0	0.0780075	0	0.0944676	0	0.255085		0	0.59166	0	0.681563	0.81081	0.0252807	0	0.282874		0	0.23028	0.834923	0.0177779	1.21524	0.000370278	0	0.0528965		-1.12647	0.0015207	-1.89428	1.78648e-08	-1.45576	3.31449e-05	-1.29701	0.000677242			468.583	307.843	330.228	334.861	288.753	190.682	250.573
		MYCTH_60294	1,3-beta-glucan transglucosylase	GH72	GH72	-1.67714	1.75448e-20	-0.94893	2.6654e-07	-0.504298	0.0138821	-0.842677	2.36393e-05		-1.25032	4.12947e-12	0	0.305847	0	0.128541	-0.763036	4.34587e-05		-0.561916	0.00282075	0	0.449479	0	0.40049	-0.628842	0.000714171		-1.17296	9.45184e-11	-0.881663	1.29037e-06	-0.844421	6.6379e-06	-0.708631	0.00053351			10225	8991.32	2781.53	3226.84	4158.64	5798.02	6974.78
		MYCTH_106819	1,3-beta-glucan transglucosylase	GH72-CBM43	GH72,CBM43	0	0.490856	0	0.0515593	-1.68548	1.0118e-07	0	0.653901		0	0.733049	0	0.8616	-0.849399	0.00700505	0	0.160498		0	0.886283	0	0.702658	-0.728696	0.0202813	0	0.967017		0	0.343186	-1.1418	0.000200233	-1.21193	0.000118248	-0.807795	0.0310706			2168.83	1476.99	2025.82	2395.39	1321.71	992.192	624.904
			4		LFC>0	0	4	0	4	0	4	0	4	0	0	4	0	4	1	4	0	4	0	0	4	1	4	1	4	0	4	0	0	4	0	4	0	4	0	4	0
					LFC>2	0	0	0	0	0	0	0		0	0	0	0	0	0	0	0		0	0	0	0	0	0	0	0		0	0	0	0	0	0	0	0		0
					LFC<0	2	0	1	0	2	0	1		1	2	0	1	0	2	0	2		1	2	0	1	0	2	0	2		1	3	0	4	0	4	0	3		2
					LFC<-2	0	0	0	0	0	0	0		0	0	0	0	0	0	0	0		0	0	0	0	0	0	0	0		0	0	0	0	0	0	0	0		0
	Chitosanases	MYCTH_109821	chitosanase	GH75	GH75	1.92566	5.26839e-09	2.51036	5.68372e-15	2.2049	2.08157e-11	1.70705	8.15731e-07		0	0.587616	-0.824139	0.0151647	-0.739735	0.032946	0	0.616643		0	0.107442	-1.18879	0.000310245	-1.64489	3.8465e-07	-1.56673	1.57936e-06		1.72183	1.71451e-07	1.66017	3.25215e-07	1.07511	0.00210627	1.08747	0.00439689			6416.18	5218.6	23363.6	20841.3	32716.9	33577.8	26686
		MYCTH_2119730	chitosanase	GH75	GH75	-0.631704	0.0382074	0	0.290492	0	0.628322	0	0.864678		0	0.211382	0.584049	0.0249444	0.869319	0.000543425	0.80153	0.00170977		0	0.732024	0	0.0592135	0	0.0558175	0	0.114731		0	0.46699	0	0.689132	0	0.361424	0	0.476631			187.171	153.922	120.66	100.839	144.377	129.276	186.402
			2		LFC>0	1	2	1	2	1	2	1	2	1	0	2	1	2	1	2	1	2	0	0	2	0	2	0	2	0	2	0	1	2	1	2	1	2	1	2	1
					LFC>2	0	0	1	0	1	0	0	0	0	0	0	0	0	0	0	0	0	0	0	0	0	0	0	0	0	0	0	0	0	0	0	0	0	0	0	0
					LFC<0	1	0	0	0	0	0	0		0	0	0	1	0	1	0	0		0	0	0	1	0	1	0	1		0	0	0	0	0	0	0	0		0
					LFC<-2	0	0	0	0	0	0	0	0	0	0	0	0	0	0	0	0	0	0	0	0	0	0	0	0	0	0	0	0	0	0	0	0	0	0	0	0
	Diacetylmuramidase	MYCTH_107866	N,O-diacetylmuramidase	GH25	GH25	-2.00778	0.000150381	-1.44595	0.00689933	-1.33473	0.0184053	0	0.141465		0	0.0831484	0	0.419203	0	0.193885	-1.47896	0.00529105		1.37907	0.00844103	1.20479	0.0214237	0	0.822351	-1.71856	0.000797416		-3.01918	1.7084e-09	-2.97192	2.0186e-09	-2.32549	6.67113e-06	-1.50503	0.0125626			4176.67	5061.41	941.995	1354.66	1159.48	2231.62	1058.82
			1		LFC>0	0	1	0	1	0	1	0	1	0	0	1	0	1	0	1	0	1	0	1	1	1	1	0	1	0	1	0	0	1	0	1	0	1	0	1	0
					LFC>2	0	0	0	0	0	0	0	0	0	0	0	0	0	0	0	0	0	0	0	0	0	0	0	0	0	0	0	0	0	0	0	0	0	0	0	0
					LFC<0	1	0	1	0	1	0	0		0	0	0	0	0	0	0	1		0	0	0	0	0	0	0	1		0	1	0	1	0	1	0	1		1
					LFC<-2	1	0	0	0	0	0	0	0	0	0	0	0	0	0	0	0	0	0	0	0	0	0	0	0	0	0	0	1	0	1	0	1	0	0	0	0
	Glucosaminidase	MYCTH_2294755	N-acetyl-glucosaminidase	GH20	GH20	-1.06433	4.61759e-07	-1.34097	5.38741e-11	0	0.972042	0	0.795352		-1.39756	3.49778e-12	-0.914132	6.16666e-06	0.740988	0.000322076	0.92847	6.15344e-06		-1.07644	7.56234e-08	-0.613864	0.00296557	0.503001	0.0165729	0.968354	1.51357e-06		-1.83451	1.56727e-20	-1.91515	1.89839e-22	-0.551993	0.0128431	0	0.138583			3865.15	2804.98	1784.5	1407.94	1357.44	1276.6	3190.22
		MYCTH_2306784	N-acetyl-glucosaminidase	GH3	GH3	-0.487118	0.00728961	0	0.250094	0.572771	0.000795315	0	0.727158		-0.632664	0.000134169	0	0.275107	0.83426	7.22046e-08	0.609024	0.000144627		-0.534528	0.000454984	-0.442866	0.00409907	0.3603	0.0197322	0.519506	0.000584816		-0.735064	1.36993e-06	-0.558611	0.000289818	0	0.200887	0	0.506317			827.218	813.82	673.156	500.388	689.137	720.713	1312.45
		MYCTH_54601	exo-glucosaminidase	GH2	GH2	0	0.734482	-1.01232	0.000914531	0	0.164974	0	0.590227		-1.19302	6.45201e-05	-1.83608	3.02107e-10	0	0.0867233	-0.69565	0.0243423		-1.76721	3.15285e-10	-1.29928	4.95278e-06	-0.603422	0.0414176	-0.753034	0.0102658		0	0.0703745	-1.73067	1.03284e-09	0	0.959286	0	0.825546			464.656	602.587	664.689	511.804	218.797	310.262	660.045
			3		LFC>0	0	3	0	3	1	3	0	3	0	0	3	0	3	2	3	2	3	0	0	3	0	3	2	3	2	3	0	0	3	0	3	0	3	0	3	0
					LFC>2	0	0	0	0	0	0	0		0	0	0	0	0	0	0	0		0	0	0	0	0	0	0	0		0	0	0	0	0	0	0	0		0
					LFC<0	2	0	2	0	0	0	0		0	3	0	2	0	0	0	1		0	3	0	3	0	1	0	1		1	2	0	3	0	1	0	0		0
					LFC<-2	0	0	0	0	0	0	0		0	0	0	0	0	0	0	0		0	0	0	0	0	0	0	0		0	0	0	0	0	0	0	0		0
	Chitinases	MYCTH_94536	chitinase	CBM50-CBM50-CBM18-GH18	CBM50,CBM50,CBM18,GH18	0	0.697907	2.10889	0.00213689	3.15587	2.79108e-06	2.66444	0.0002293		3.61795	1.27962e-08	1.64462	0.0150423	2.76736	1.84299e-05	2.29954	0.000553359		-1.5492	0.0145343	-1.94811	0.00257729	-2.44524	0.000105666	-3.83283	9.83452e-08		1.74475	0.00432805	3.90365	3.44626e-12	4.08257	6.39653e-13	4.32552	4.0163e-14			14.3978	24.562	31.7527	19.0262	98.2356	67.8698	209.32
		MYCTH_2300996	chitinase	GH18	GH18	0	0.803431	0	0.512654	0	0.528398	0	0.255085		0.704753	7.70334e-05	0.533596	0.00283883	0	0.0692277	0	0.264691		0.540435	0.000308931	0.520557	0.000564414	0.508326	0.000654502	0.711908	1.18035e-06		0.546998	0.000428479	0.563964	0.000247777	0.550487	0.000505572	0	0.797996			285.338	283.281	270.956	323.445	275.357	355.509	264.324
		MYCTH_54618	chitinase	GH18	GH18	0.648522	0.00211005	0	0.93811	0	0.63091	0	0.323377		0.704299	0.000344021	0.792758	2.92891e-05	0.639841	0.00105671	0.481572	0.0178348		0.45012	0.0102746	0.710769	2.45897e-05	0.524863	0.00208958	0.515297	0.00283084		0.433957	0.018269	0	0.0679238	0.563234	0.00189993	0	0.551889			240.836	225.97	355.63	376.718	242.612	232.697	224.599
		MYCTH_98773	chitinase	GH18	GH18	0	0.934535	0	0.113105	0	0.203446	0	0.661518		0	0.179401	0	0.886252	0	0.163838	0	0.0525873		0	0.614744	0	0.943408	0	0.300181	0.920917	0.0231923		0	0.578198	0	0.795803	0	0.847029	0	0.58221			69.3712	93.3355	107.959	60.8837	44.6525	50.0944	41.2528
		MYCTH_2067358	chitinase	GH18	GH18	0	0.475181	0	0.683398	0	0.390285	0	0.813497		0	0.918321	0	0.323825	0	0.402849	0	0.134939		2.98593	0.0119066	3.56296	0.00202339	3.22341	0.00526062	2.84066	0.0174881		0	0.814362	0	0.739127	0	0.583634	0	0.859692			3.92667	6.54986	2.11684	1.90262	8.93051	6.46379	6.11153
		MYCTH_50608	chitinase	GH18	GH18	0	0.642817	0	0.833214	0	0.782425	0	0.359522		-2.62287	0.00274041	-4.18643	5.46606e-07	-3.94095	3.00268e-06	-2.82358	0.00122711		-2.46665	0.00460088	-3.54807	2.38203e-05	-2.70631	0.00156137	-2.0416	0.0204738		0	0.074871	-2.34134	0.00794396	-2.49633	0.00616036	-2.54967	0.0113099			1230.36	1095.46	624.469	972.237	922.819	1029.36	913.673
		MYCTH_2308241	chitinase	GH18	GH18	0	0.0514905	-1.49968	2.28579e-14	-0.918249	1.09613e-05	0	0.84452		-1.05868	9.35779e-08	-1.6337	2.61403e-17	-1.73613	3.16476e-19	-1.55892	1.36297e-15		0	0.0565549	0	0.0657559	0	0.834629	-0.80098	6.36586e-05		0	0.0653115	0	0.0711838	-0.559969	0.0096368	-0.540984	0.0276661			5287.91	4583.27	4542.75	2726.45	1744.43	1746.84	2641.71
		MYCTH_113450	chitinase	GH18-CBM50	GH18,CBM50	2.36936	0.0167292	3.26499	0.000391776	4.31265	3.39226e-06	4.88421	1.56697e-07		0	0.129393	0	0.586221	0	0.587236	0	0.64218		0	0.498357	0	0.224027	0	0.219633	0	0.405278		0	0.136126	2.32675	0.0127443	2.60155	0.00678962	3.31337	0.000940199			311.516	155.559	1928.44	487.07	3198.61	1294.37	6646.28
			8		LFC>0	2	8	2	8	2	8	2		1	3	8	3	8	2	8	2		2	3	8	3	8	3	8	4		3	3	8	3	8	4	8	2		1
					LFC>2	1	0	2	0	2	0	2	0	1	1	0	0	0	1	0	1	0	0	1	0	1	0	1	0	1	0	1	0	0	2	0	2	0	2	0	0
					LFC<0	0	0	1	0	1	0	0		0	2	0	2	0	2	0	2		2	2	0	2	0	2	0	3		2	0	0	1	0	2	0	2		0
					LFC<-2	0	0	0	0	0	0	0		0	1	0	1	0	1	0	1		1	1	0	1	0	2	0	2		1	0	0	1	0	1	0	1		0
	crosslinking transglycosidase	MYCTH_61486	crosslinking transglycosidase	GH16	GH16	0	0.57255	0	0.535816	0	0.616889	0	0.993091		0	0.614462	0	0.431951	-1.58281	0.00109455	-1.38052	0.00565009		0	0.39347	0	0.694327	0	0.283949	0	0.996983		0	0.901874	0	0.325152	0	0.954273	0	0.819965			1442.4	1850.34	1168.5	1390.81	1110.36	1428.5	1460.65
		MYCTH_62175	crosslinking transglycosidase	GH16	GH16	0	0.741572	0.415696	0.0226122	-0.482605	0.0168982	-0.798027	4.21697e-05		0.599846	0.000741044	1.37648	1.40077e-17	-0.589198	0.00179631	-1.15538	6.85821e-10		1.04581	1.37601e-13	1.65252	2.12726e-32	-0.549563	0.000318001	-1.05234	6.5365e-12		0	0.994454	0.780099	1.10638e-07	-1.15888	9.89838e-14	-1.13027	4.74966e-12			328.531	304.569	306.942	291.1	453.967	391.059	245.989
		MYCTH_2315557	crosslinking transglycosidase	GH16	GH16	-1.69594	9.22751e-11	-1.60682	6.37857e-10	-0.870964	0.00225525	-0.731957	0.0258317		-2.04172	1.36157e-15	-1.94885	1.48812e-14	-2.42434	9.05261e-22	-2.70357	1.71159e-26		-1.72616	1.46913e-11	-1.70505	2.24433e-11	-2.41155	1.21138e-21	-2.56992	2.92484e-24		-1.79693	3.5373e-12	-2.18406	7.13255e-18	-1.68526	9.85502e-11	-0.751582	0.0179335			24570.5	23959.4	9358.56	5622.23	7899.03	8034.49	13208.5
			3		LFC>0	0	3	1	3	0	3	0	3	0	1	3	1	3	0	3	0	3	0	1	3	1	3	0	3	0	3	0	0	3	1	3	0	3	0	3	0
					LFC>2	0	0	0	0	0	0	0		0	0	0	0	0	0	0	0		0	0	0	0	0	0	0	0		0	0	0	0	0	0	0	0		0
					LFC<0	1	0	1	0	2	0	2		1	1	0	1	0	3	0	3		1	1	0	1	0	2	0	2		1	1	0	1	0	2	0	2		1
					LFC<-2	0	0	0	0	0	0	0		0	1	0	0	0	1	0	1		0	0	0	0	0	1	0	1		0	0	0	1	0	0	0	0		0
Glycosyltransferases	Glycosyltransferases	MYCTH_2304973	Glycosyltransferase Family 1 protein	GT1	GT1	1.30125	0.0267599	0	0.109775	1.35386	0.0191476	0	0.189394		2.40948	1.36846e-05	1.84736	0.00100112	2.12899	0.000130268	1.94961	0.000582161		1.61259	0.000689223	1.37619	0.00522908	1.62641	0.000529678	1.76421	0.000171703		1.66078	0.000658487	2.62083	1.06811e-08	2.50911	8.01575e-08	2.38552	1.36992e-06			15.7067	29.4744	42.3369	66.5916	34.2336	51.7103	65.6989
		MYCTH_2307423	Glycosyltransferase Family 1 protein	GT1	GT1	0	0.0695991	0.554635	0.00156886	0	0.681234	0	0.838262		1.06991	1.02671e-10	0.902958	4.47673e-08	0	0.615256	0	0.891919		0.941462	4.16957e-10	0.698164	6.33909e-06	0.359797	0.0262146	0	0.251072		0	0.102842	0.61661	9.74686e-05	0	0.759957	0	0.153424			425.389	442.116	480.523	629.766	617.693	656.075	476.699
		MYCTH_2309414	Glycosyltransferase Family 1 protein	GT1	GT1	0.360549	0.0466086	0.460381	0.00528206	0	0.115586	0	0.981226		0.605673	0.000180532	0.749236	1.37275e-06	0.534554	0.000912152	0.398764	0.0174668		0.530428	0.000199523	0.556149	9.19821e-05	0.485082	0.000658423	0.464368	0.00126997		0.552324	0.000139413	0.493815	0.000655449	0	0.227224	0	0.189642			486.907	502.702	626.586	643.085	747.186	612.444	615.736
		MYCTH_2311677	Glycosyltransferase Family 1 protein	GT1	GT1	0.696197	0.022558	0	0.0790741	0	0.800569	0	0.731711		0	0.425241	0	0.904669	0	0.110272	0	0.465406		0	0.55476	0	0.0788947	0.711974	0.00451284	0.784288	0.00176075		0.919164	0.000303769	0	0.165203	0	0.865756	0	0.856147			143.978	175.209	340.812	176.943	230.705	229.465	175.706
		MYCTH_2306064	Glycosyltransferase Family 1 protein	GT1	GT1	0	0.344956	0	0.512654	0	0.0747246	0	0.97478		0	0.775463	0	0.0577348	-1.14388	0.0287087	0	0.323797		0	0.981989	0	0.296274	0	0.0797775	0	0.927732		0	0.793058	0	0.957711	0	0.572445	0	0.245668			60.2089	58.9488	35.9863	43.7602	44.6525	46.8625	35.1413
		MYCTH_2122766	Glycosyltransferase Family 1 protein	GT1	GT1	0	0.234156	0	0.487218	0	0.606587	0	0.0904503		0	0.233257	0.692681	0.000650886	0.861587	1.8806e-05	0	0.395564		0.48535	0.0137996	0.623373	0.00112548	0.700172	0.000212401	0.40734	0.0415896		0	0.271118	0	0.6404	0	0.947762	0	0.857829			510.467	540.364	372.564	477.557	437.595	491.248	467.532
		MYCTH_89251	Glycosyltransferase Family 1 protein	GT1	GT1	0	0.522425	0	0.981623	0	0.855538	0	0.551054		0	0.680414	0	0.955028	0	0.364756	0	0.479531		0	0.749771	0	0.0869409	2.70774	0.0466089	0	0.270316		0	0.97557	0	0.734086	0	0.799332	0	0.972389			3.92667	6.54986	10.5842	11.4157	7.44209	3.2319	6.11153
		MYCTH_2310437	Glycosyltransferase Family 15 protein	GT15	GT15	0.642761	0.00173612	0	0.84776	0	0.0734674	0	0.334833		0	0.119594	-0.589743	0.00249783	0	0.190797	-0.784897	5.9364e-05		0	0.167349	-0.424736	0.0334364	-0.485754	0.0134146	-0.704183	0.000250863		0.663718	0.000789133	0	0.287842	-0.486924	0.0203465	0	0.92953			2290.56	2754.22	4517.34	3358.12	2497.57	2364.13	2044.31
		MYCTH_2300989	Glycosyltransferase Family 15 protein	GT15	GT15	0	0.730129	-0.443849	0.00744931	0	0.574483	0	0.183851		-0.370193	0.0289714	-0.346028	0.0352319	0	0.0984344	-0.413533	0.0122277		-0.468141	0.00401376	-0.643234	9.71749e-05	-0.851667	6.69485e-08	-0.745663	3.21097e-06		0	0.100788	-0.696328	1.99165e-05	-0.819211	4.83308e-07	-0.437737	0.0278871			842.925	723.76	753.596	899.938	564.11	589.821	690.602
		MYCTH_2303205	Glycosyltransferase Family 15 protein	GT15	GT15	-0.481884	0.0130273	-0.446451	0.0166019	-0.5244	0.00626106	0	0.855161		-1.35163	7.26496e-15	-1.06861	3.64577e-10	-0.83089	1.46196e-06	-0.910689	1.3113e-07		-0.457533	0.00849014	-0.616728	0.000299246	-0.60086	0.000365787	0	0.101954		0	0.0602575	-0.769866	4.34075e-06	-0.857243	4.02188e-07	0	0.886261			857.323	1075.81	730.311	652.598	706.998	709.401	673.796
		MYCTH_2295857	Glycosyltransferase Family 17 protein	GT17	GT17	0.519062	0.033	0	0.668938	0	0.918842	0	0.829043		0.732682	0.000713377	0	0.815686	-0.501911	0.02859	0	0.16743		0.467951	0.0336005	0	0.536091	-0.558269	0.0117891	0	0.179098		0	0.629582	0	0.187084	-0.596391	0.0122524	0	0.315022			336.385	317.668	469.939	468.044	349.778	363.588	317.799
		MYCTH_2299267	Glycosyltransferase Family 2 protein	GT2	GT2	1.59438	0.00228218	2.98414	4.20472e-11	2.34926	1.10813e-06	1.76828	0.000915576		2.11162	4.26168e-06	1.18236	0.0147554	1.33346	0.00561379	2.93942	2.79151e-11		0.834888	0.041002	0	0.0586683	1.28186	0.000815543	1.88522	4.09814e-07		2.75909	3.01424e-14	3.28361	4.2939e-20	2.85141	4.5729e-15	1.86535	2.71595e-06			14.3978	29.4744	52.9211	76.1047	169.68	169.675	129.87
		MYCTH_2299450	Glycosyltransferase Family 2 protein	GT2	GT2	1.37398	8.03542e-07	0.776725	0.00745777	0	0.0788666	0	0.150926		0	0.269286	-2.06473	1.63118e-13	-1.50349	7.82318e-08	-1.0635	0.000192655		-1.35573	4.20602e-07	-2.02296	3.85449e-14	-1.75184	3.8038e-11	-1.70008	1.80113e-10		1.57866	2.88993e-09	0	0.357327	0	0.482396	0	0.687167			628.267	605.862	1665.96	1533.51	1102.92	1011.58	953.398
		MYCTH_2299084	Glycosyltransferase Family 2 protein	GT2	GT2	0	0.193717	0.970332	0.000384659	0	0.0668405	0	0.057672		-0.695162	0.0276695	-0.870509	0.00382058	-1.03752	0.000646515	-0.816077	0.00704073		-0.841703	0.000668006	-1.3337	1.01357e-07	-1.0488	1.56345e-05	-0.920046	0.000189649		1.45324	4.28959e-10	1.01901	1.79408e-05	0.598111	0.022561	0.779691	0.0050273			143.978	135.91	211.684	167.43	291.73	256.936	201.68
		MYCTH_2309764	Glycosyltransferase Family 2 protein	GT2	GT2	0	0.274032	0	0.949698	-1.46493	1.69243e-09	-0.652957	0.0246876		1.07465	2.68436e-06	0	0.460183	-4.48318	1.0341e-56	-3.34688	1.27518e-42		0.772238	0.000726232	0	0.617541	-3.57257	1.70608e-53	-3.44776	1.28307e-49		0	0.0566902	0	0.323939	-3.04761	3.63171e-41	-1.25532	1.40196e-07			849.469	841.657	1130.39	974.14	724.859	995.424	284.186
		MYCTH_2302583	Glycosyltransferase Family 2 protein	GT2	GT2	0	0.0739709	0.532296	0.000438362	0.489847	0.00216529	0	0.189394		0	0.170408	0	0.194287	0	0.216338	0	0.808912		0	0.799949	0	0.515181	0	0.0739097	0.370166	0.00952272		0.374959	0.0110802	0	0.200029	0.353521	0.0198141	0	0.167347			941.092	962.83	1176.96	1177.72	1342.55	1410.72	1246.75
		MYCTH_112916	Glycosyltransferase Family 2 protein	GT2	GT2	0	0.189567	0	0.807882	0	0.250149	0	0.588451		0	0.150235	0	0.74607	0.694413	0.000241318	0	0.860052		0	0.642481	0.526963	0.00547909	0.841061	4.65556e-06	0.729198	9.0289e-05		0	0.16148	0	0.0700412	-0.42971	0.0386336	0	0.654172			2828.51	3448.5	2576.2	2524.77	2753.57	3246.44	2380.44
		MYCTH_97962	Glycosyltransferase Family 2 protein	GT2	GT2	0	NA	0	NA	0	NA	0	NA		0	NA	0	NA	0	NA	0	NA		0	0.921885	0	NA	0	NA	0	0.78603		0	NA	0	0.940166	0	NA	0	NA			0	0	2.11684	0	0	0	0
		MYCTH_2296388	Glycosyltransferase Family 2 protein	GT2	GT2	0	0.190829	0	0.115319	0	0.273733	0	0.584785		0	0.252277	0	0.960271	0	0.106125	0	0.844193		0	0.759704	0	0.338605	0	0.181655	0	0.272762		0	0.403596	0	0.797641	-0.343466	0.0408848	0	0.975859			469.891	586.213	759.947	511.804	701.045	593.053	550.037
		MYCTH_2307873	Glycosyltransferase Family 2 protein	GT2	GT2	0	0.955086	0	0.790806	0	0.256483	0	0.434927		0	0.339253	0	0.693459	0	0.604835	0	0.244062		0	0.51618	-1.14025	0.0458763	-1.13668	0.0339933	0	0.338495		0	0.585619	0	0.814034	0	0.1087	0	0.229246			36.6489	31.1118	25.4021	39.955	25.3031	33.9349	19.8625
		MYCTH_2294033	Glycosyltransferase Family 2 protein	GT2	GT2	0	0.275135	0	0.139242	0	0.507593	0	0.569694		0	0.475896	0	0.781563	1.16675	0.00775477	1.32427	0.0026722		-1.69431	7.91228e-05	0	0.207298	0	0.562216	1.35005	0.00177939		0	0.675674	0	0.224278	0	0.115331	0	0.373984			778.789	1116.75	654.105	612.643	552.203	597.901	1339.95
		MYCTH_79885	Glycosyltransferase Family 2 protein	GT2	GT2	-0.671921	0.00155189	-0.698052	0.0006356	0	0.349031	0	0.812567		-1.12888	8.68874e-09	-1.44584	5.76183e-14	-0.697551	0.000472757	-0.69623	0.00057259		-1.02356	7.44872e-08	-1.23803	5.00605e-11	-0.848815	9.1769e-06	-0.662137	0.00071295		-0.492721	0.0180912	-0.883322	4.42073e-06	-0.57622	0.00547682	0	0.92953			1930.61	2035.37	1390.77	1099.71	1172.87	1271.75	1537.05
		MYCTH_10713	Glycosyltransferase Family 2 protein	GT2	GT2	-2.16053	0.0206142	-2.01172	0.0217965	0	0.892172	0	0.365431		-2.92955	0.00142212	-2.9802	0.000778571	0	0.27479	0	0.298501		-2.39059	0.00598472	-1.92416	0.0293507	-2.83874	0.0011772	0	0.0603681		0	0.351538	0	0.202048	0	0.626473	2.53946	0.00317517			81.1512	70.411	14.8179	19.0262	11.9073	25.8552	105.424
		MYCTH_2299402	Glycosyltransferase Family 2 protein	Myosin_motor-GT2	GT2	0	0.178371	0	0.873675	0	0.548172	0	0.901606		-0.38737	0.0468953	0	0.78748	0.815469	4.67861e-06	0	0.43199		0	0.792146	0	0.125884	0.599858	0.000743333	0.488496	0.00722363		0	0.388458	0	0.130853	0	0.1716	0	0.904287			2128.25	2618.31	2051.22	1822.71	2399.33	2483.71	2401.83
		MYCTH_2309547	Glycosyltransferase Family 20 protein	GT20	GT20	0.997577	4.84819e-10	0.820399	2.88265e-07	0.379752	0.0397218	0	0.632669		1.16919	9.65817e-14	1.18789	1.76512e-14	0.402078	0.0180134	0	0.908892		0.817889	2.49924e-08	0.922825	2.24739e-10	0	0.330976	-0.349054	0.0267613		1.05611	6.10565e-13	0.664052	9.12076e-06	0.381052	0.0209515	0	0.972235			806.276	671.361	1606.68	1350.86	1327.67	1286.29	1029.79
		MYCTH_2082262	Glycosyltransferase Family 20 protein	GT20	GT20	0	0.11408	0	0.442847	0	0.787829	0	0.805595		0	0.159673	0	0.106997	0	0.540582	-0.527907	0.0231416		0	0.665086	0	0.189459	0	0.247537	-0.615387	0.00455696		0	0.921366	0	0.762287	0	0.915967	0	0.49246			784.025	920.255	1223.54	1031.22	1004.68	961.489	967.149
		MYCTH_2295490	Glycosyltransferase Family 20 protein	GT20	GT20	-1.46741	6.70232e-07	0	0.983691	0	0.221437	0	0.949866		0	0.38241	0.938028	0.000633683	1.23295	5.55492e-06	0	0.152534		0	0.674365	1.01602	0.000136004	0.790829	0.00358103	0.670237	0.0157612		0	0.050792	0	0.214632	0	0.831778	0	0.671004			562.823	609.137	196.866	226.411	573.041	605.981	737.967
		MYCTH_2057978	Glycosyltransferase Family 21 protein	GT21	GT21	-0.527831	0.0223832	-0.485148	0.0232521	-0.474196	0.036168	-0.591253	0.0117225		0	0.396696	0	0.0714956	0	0.213147	0	0.884334		0	0.166593	0	0.813553	0	0.415025	0	0.31444		0	0.383223	0	0.36113	0	0.646015	0	0.417096			240.836	206.321	173.581	138.891	162.238	158.363	160.428
		MYCTH_2303565	Glycosyltransferase Family 22 protein	GT22	GT22	0.828073	4.67556e-06	0.609441	0.000827478	0	0.497856	0	0.502683		0.867276	7.27746e-07	1.07487	2.81143e-10	0.482818	0.00807579	0.401462	0.033395		1.09724	5.2173e-11	0.823062	1.27331e-06	0.469966	0.0077137	0.573526	0.00104971		0.930059	7.65419e-08	0.652397	0.000224536	0	0.709447	0	0.993185			1010.46	985.754	1972.9	1573.46	1671.49	1373.56	910.617
		MYCTH_2295836	Glycosyltransferase Family 22 protein	GT22	GT22	0	0.906326	0	0.133938	0	0.831297	0	0.876448		0	0.336119	0	0.106233	0	0.427986	0	0.802484		0	0.584722	0.389016	0.0466107	0	0.794932	0	0.256741		0	0.140553	0	0.18529	0	0.724508	0	0.886703			180.627	178.484	158.763	190.262	217.309	239.16	184.874
		MYCTH_2304539	Glycosyltransferase Family 22 protein	GT22	GT22	0	0.0693096	0	0.402026	0	0.848655	0	0.962424		0	0.323668	-0.710154	0.00141969	0	0.917597	0	0.289779		-0.466071	0.0422175	-0.658882	0.00303946	0	0.942055	0	0.581535		0	0.0683264	0	0.928983	0	0.235442	0	0.857077			873.029	934.993	1538.95	941.795	1129.71	980.88	838.807
		MYCTH_2310660	Glycosyltransferase Family 22 protein	GT22	GT22	0	0.713965	0	0.946998	0	0.986046	0	0.0967316		-1.05093	0.000212511	-0.890463	0.00115797	0	0.662545	0	0.101977		-0.95546	4.71143e-05	-0.822896	0.000591718	-0.573405	0.0163503	0	0.352193		0	0.358329	0	0.24427	0	0.528394	0	0.512143			193.716	194.858	213.801	140.794	192.006	189.066	200.152
		MYCTH_2309354	Glycosyltransferase Family 24 protein	GT24	GT24	2.1207	3.19871e-13	1.71395	4.51668e-09	0	0.07574	0	0.522108		0.773916	0.0141089	0	0.147796	-1.02955	0.000945774	-0.913963	0.00395582		0	0.803369	0	0.0610826	-1.31542	4.36573e-06	-1.18882	4.04299e-05		2.59415	1.56284e-20	1.28178	8.40517e-06	0	0.61838	0	0.706671			509.158	551.826	2764.6	1849.34	1692.33	1787.24	829.64
		MYCTH_2307519	Glycosyltransferase Family 25 protein	GT25	GT25	0	0.192697	0	0.112254	0	0.387584	0	0.195265		2.66862	1.23235e-07	1.19019	0.0284995	0	0.341731	1.59915	0.00278388		1.46273	0.00204955	1.29159	0.00751478	1.23341	0.00974487	0	0.169663		0	0.13943	0	0.0613558	1.34242	0.00698179	1.21645	0.0356261			20.9422	31.1118	35.9863	57.0785	34.2336	66.2539	41.2528
		MYCTH_2298447	Glycosyltransferase Family 25 protein	GT25	GT25	0	0.31121	0	0.495431	0	0.641866	0	0.0911883		0	0.498866	0	0.153043	0	0.533171	0	0.616643		0	0.272401	0	0.105257	0	0.165956	0	0.100762		0	0.523346	0	0.655857	0.623011	0.0159094	0.75908	0.00652867			140.051	142.459	103.725	116.06	159.261	171.29	155.844
		MYCTH_2308461	Glycosyltransferase Family 25 protein	GT25	GT25	0	NA	0	0.605598	0	NA	0	NA		0	0.870805	0	0.616831	0	0.6251	0	0.856948		0	0.762192	0	0.101201	0	0.381498	0	0.0606267		0	0.470963	0	0.734086	0	0.73796	0	0.722824			5.23556	6.54986	8.46737	1.90262	2.97684	3.2319	1.52788
		MYCTH_2301334	Glycosyltransferase Family 3 protein	GT3	GT3	0	0.607982	0	0.114607	0	0.285212	0	0.85963		0.635643	0.0211573	1.07547	2.78697e-05	1.25569	9.43684e-07	0.861962	0.00126165		1.17638	3.4344e-06	1.47932	2.8147e-09	1.76301	9.72619e-13	1.84617	8.11071e-14		0	0.169042	0.692625	0.00942649	0	0.235205	0	0.506951			691.094	844.932	889.074	854.275	1104.41	1011.58	999.235
		MYCTH_2138347	Glycosyltransferase Family 31 protein	GT31	GT31	0	0.120297	-0.854335	1.87446e-07	-0.65194	0.000152035	0	0.173391		0	0.424423	-0.576289	0.000259081	-1.18106	1.40527e-13	-0.881221	1.89353e-08		-0.303739	0.0426096	-0.353888	0.0176775	-0.982042	2.20135e-12	-1.10027	7.50354e-15		-0.39686	0.00850076	-0.64624	9.08223e-06	-0.49691	0.00101835	-0.430184	0.0133841			518.32	510.889	444.537	395.744	269.404	300.566	337.662
		MYCTH_2305805	Glycosyltransferase Family 31 protein	GT31	GT31	0	0.428679	0	0.126028	0	0.817821	0	0.711301		0	0.18167	2.20722	0.0360423	0	0.183753	0	0.26141		0	0.825611	0	0.865779	0	0.500898	0	0.998796		0	0.970195	0	0.983645	0	0.179621	0	0.0994349			6.54445	4.9124	14.8179	7.61047	17.861	14.5435	6.11153
		MYCTH_2305857	Glycosyltransferase Family 31 protein	GT31	GT31	0	0.19613	0	0.496645	0	0.257496	0	0.526063		0	0.205102	0	0.740645	0	0.775732	0	0.640793		0	0.760528	0	0.381402	0	0.831677	0	0.627267		0	0.0908167	0	0.181784	-0.664429	0.0213752	-0.82165	0.0106543			56.2823	40.9366	57.1548	85.6178	64.002	56.5582	33.6134
		MYCTH_2308944	Glycosyltransferase Family 31 protein	GT31	GT31	0	0.335013	0	0.130715	0	0.204931	0	0.387283		-1.36136	5.58619e-08	-1.13329	3.71818e-06	-0.818273	0.00103383	-0.850978	0.000676779		0	0.365579	-1.13628	4.88583e-06	-0.587369	0.0175361	0	0.529079		-0.856973	0.000392199	-1.06056	8.134e-06	-0.577252	0.0254413	0	0.809171			366.489	409.366	279.423	348.179	285.776	292.487	271.963
		MYCTH_2309651	Glycosyltransferase Family 31 protein	GT31	GT31	-1.90607	0.0175564	-2.20177	0.00353588	0	0.900734	0	0.471003		-2.2085	0.00373765	-3.16337	8.63508e-05	-2.10869	0.0040632	-2.12443	0.00353631		-2.22839	0.000880991	-3.53917	9.84033e-06	-3.15155	6.78803e-06	-3.13043	1.21407e-05		0	0.0825003	0	0.134827	0	0.636788	1.90133	0.00639325			54.9734	58.9488	21.1684	9.51309	13.3958	11.3116	55.0037
		MYCTH_97899	Glycosyltransferase Family 32 protein	GT32	GT32	0.858056	0.0205889	1.07915	0.00190828	1.51934	1.28286e-05	0.896238	0.0340806		0	0.580315	0	0.622483	0	0.154511	0	0.0931707		0	0.210834	0	0.601987	0.781344	0.0236267	1.17928	0.0004467		1.11865	0.00128742	1.15851	0.000636009	1.8916	1.32017e-08	1.43966	6.44226e-05			2917.52	2050.11	6217.17	2791.14	6958.35	3538.93	8601.97
		MYCTH_60177	Glycosyltransferase Family 32 protein	GT32	GT32	0	0.531483	0.832906	4.36795e-05	1.12445	3.52125e-08	1.34526	2.25427e-11		-0.505599	0.0210078	-0.75312	0.000270121	-0.52446	0.0143481	0	0.375664		-0.546631	0.00776277	-0.855792	1.48784e-05	-0.456712	0.0266136	-0.507234	0.0137583		0.754212	0.000204215	1.17718	1.01081e-09	1.38293	9.75537e-13	1.39743	1.17415e-12			1295.8	1526.12	1587.63	1582.98	2510.96	2512.8	3019.09
		MYCTH_2301633	Glycosyltransferase Family 32 protein	GT32	GT32	0	0.41134	-0.608337	0.033126	0	0.238632	0	0.81904		0	0.913181	0	0.351447	0	0.783466	0	0.421292		-0.586869	0.0127452	0	0.137338	0	0.673557	0	0.833902		0	0.606103	-0.556581	0.0213439	0	0.611372	0	0.878972			164.92	207.958	110.076	194.067	114.608	129.276	145.149
		MYCTH_2316301	Glycosyltransferase Family 32 protein	GT32	GT32	-0.474888	0.0251013	0	0.988431	0	0.727102	0	0.536164		-1.23567	3.5009e-11	-1.14678	5.2779e-10	-0.535546	0.00598017	-0.913335	1.50194e-06		-0.891067	1.98326e-06	-0.945747	3.98088e-07	-0.944504	3.82659e-07	-1.01024	6.09372e-08		0	0.297594	0	0.119983	0	0.978648	0	0.517881			3090.29	3620.44	2449.19	2378.27	3313.22	3416.11	3106.18
		MYCTH_2297411	Glycosyltransferase Family 32 protein	GT32	GT32	-0.769633	0.000719286	-0.874539	4.1306e-05	-0.919649	3.53164e-05	0	0.0895383		0	0.175094	-0.47465	0.0233601	-0.617285	0.00305054	0	0.153621		0	0.69215	0	0.214526	0	0.11862	0	0.316374		-0.713041	0.000157369	-0.870105	3.95256e-06	-1.02661	5.20988e-08	-0.473492	0.0437488			327.222	319.306	201.1	178.846	187.541	164.827	151.26
		MYCTH_2298352	Glycosyltransferase Family 33 protein	GT33	GT33	1.08071	0.000189765	1.42929	1.66776e-07	0.775182	0.0115051	0.707387	0.0460114		0	0.0908934	0	0.715439	0	0.304924	0	0.633604		0	0.683832	0	0.944359	0	0.826545	0	0.993254		1.5601	1.92929e-09	1.15308	1.16264e-05	0	0.0698386	0	0.367663			290.574	237.432	630.819	488.973	744.209	680.314	482.811
		MYCTH_2296368	Glycosyltransferase Family 34 protein	GT34	GT34	0	0.304573	0	0.11936	-0.613738	0.00602604	0	0.151256		-0.793115	0.000112562	-1.04268	1.70281e-07	-1.24796	5.49751e-10	-1.06578	1.07295e-07		0	0.317115	-0.626629	0.00105799	-0.595032	0.00168776	-0.611382	0.00135742		-0.496701	0.0131933	-0.924448	9.45025e-07	-0.930009	1.19148e-06	-0.514431	0.0266146			479.054	569.838	539.795	336.763	419.734	399.139	368.219
		MYCTH_2312753	Glycosyltransferase Family 34 protein	GT34	GT34	-0.758936	0.00201247	-1.2746	3.2645e-08	-0.608844	0.0143201	0	0.622805		-1.75344	3.01657e-14	-1.96363	8.49686e-18	-1.32793	2.5977e-09	-1.21002	4.76198e-08		-1.55514	1.17128e-13	-1.81909	9.55716e-17	-1.36556	4.84614e-11	-1.52007	4.97894e-13		-1.08101	3.71683e-07	-1.82501	6.91076e-17	-1.15911	8.0254e-08	0	0.690475			404.447	414.279	281.54	203.58	159.261	179.37	249.045
		MYCTH_2309843	Glycosyltransferase Family 35 protein	GT35	GT35	0	0.114656	0	0.0686047	0	0.960098	0	0.833418		2.07879	1.68763e-11	2.57937	1.54534e-17	2.10656	6.99385e-12	1.59503	4.26188e-07		2.11048	1.36943e-12	2.7988	1.93073e-21	2.34596	2.3053e-15	1.80703	1.84621e-09		0	0.395724	0	0.282184	0.962321	0.00336921	0	0.763256			369.107	350.418	431.836	650.695	504.574	618.908	400.305
		MYCTH_2310881	Glycosyltransferase Family 39 protein	GT39	GT39	0.895371	0.00927946	1.16532	0.000310147	0.737303	0.0400123	0	0.162204		0	0.665803	-0.747827	0.0220832	0	0.143433	0	0.161323		0	0.655763	0	0.494765	0	0.388016	0.868083	0.0073241		1.48142	2.90389e-06	1.34076	1.92179e-05	0	0.176723	0.879092	0.0213207			2146.58	2631.41	5091.01	3795.72	5082.95	5631.58	4080.97
		MYCTH_2296424	Glycosyltransferase Family 39 protein	GT39	GT39	0.838136	0.00146848	0.846839	0.000910632	0	0.930373	0	0.955433		0	0.775468	0	0.865546	0	0.480697	-0.575608	0.0298018		0	0.96574	0	0.193801	0	0.525633	0	0.489978		0.589259	0.0332169	0	0.261567	0	0.0945698	0	0.857829			1232.97	1444.24	2925.48	1860.76	2460.35	2352.82	1312.45
		MYCTH_2312538	Glycosyltransferase Family 39 protein	GT39	GT39	0	0.436838	0	0.817639	-0.448971	0.0379447	0	0.297297		-0.745283	0.000112412	-1.23627	2.73745e-11	-0.675938	0.000430849	-1.11592	3.09563e-09		-0.789843	2.13997e-05	-1.12282	7.33077e-10	-0.841971	4.79562e-06	-0.787274	2.27147e-05		0.527955	0.00743343	0	0.270893	-0.594284	0.00274185	0	0.835046			1904.43	2059.93	2542.33	1984.43	1777.17	2019.94	1411.76
		MYCTH_2312819	Glycosyltransferase Family 4 protein	GT4	GT4	1.39308	5.61147e-12	1.32064	4.06019e-11	0.812208	0.000192313	0.848058	0.00016888		0.950052	5.38237e-06	1.01046	7.49491e-07	1.22196	1.79974e-09	1.25282	8.00046e-10		0.886853	5.54742e-06	1.26843	2.90117e-11	1.40846	1.02052e-13	1.50094	2.20566e-15		1.70925	2.33673e-19	1.41753	1.07547e-13	0.931729	3.35589e-06	0	0.052506			528.791	483.052	1437.34	1223.38	1257.71	1271.75	953.398
		MYCTH_2311469	Glycosyltransferase Family 4 protein	GT4	GT4	0	0.791877	1.03822	0.00602298	1.06137	0.00719822	0	0.564763		0	0.786225	0	0.350417	0	0.396741	0	0.355574		0	0.534781	0	0.210818	0.631239	0.0400589	0.885593	0.0032008		0	0.162066	0.701509	0.0249709	0	0.121773	0	0.110266			64.1356	45.849	78.3232	45.6628	114.608	113.116	116.119
		MYCTH_2064957	Glycosyltransferase Family 4 protein	GT4	GT4	0	0.506944	0	0.242295	0	0.800826	0	0.878067		0	0.915789	0	0.966527	0	0.381676	0	0.870654		0	0.801179	0	0.869734	0	0.509609	0	0.904004		0	0.224022	0	0.380748	0	0.921007	0	0.549688			43.1934	32.7493	35.9863	20.9288	28.2799	19.3914	30.5576
		MYCTH_2308065	Glycosyltransferase Family 4 protein	GT4	GT4	0	0.972267	-1.13023	1.68826e-08	-1.19946	4.47637e-09	-1.10767	1.19152e-07		0	0.206568	-0.702295	0.000533564	0	0.0910893	0	0.15402		-0.731288	0.000277007	-0.651784	0.00120154	-0.602431	0.00291802	-0.582765	0.00434279		-0.454003	0.0378999	-1.58271	2.4134e-16	-1.44109	1.96137e-13	-1.11413	6.47335e-08			3641.33	4634.03	4604.13	3611.17	1888.8	1890.66	1879.29
		MYCTH_2312966	Glycosyltransferase Family 4 protein	GT4	GT4	-0.476509	0.012264	-0.555761	0.00165614	0	0.112409	0	0.907574		-0.98369	1.00974e-08	-1.0254	1.00629e-09	-0.800388	2.06829e-06	-0.530948	0.00195074		-1.12273	1.13707e-13	-1.41636	2.12286e-19	-0.871723	6.96932e-09	-0.813545	9.1397e-08		0	0.185925	-1.05213	1.0275e-11	-0.413719	0.0133729	0	0.321103			488.216	556.738	376.798	372.913	328.94	381.364	424.751
		MYCTH_2300721	Glycosyltransferase Family 41 protein	GT41	GT41	-0.518443	0.00201216	-0.742688	2.18488e-06	-0.531551	0.00155965	-0.530999	0.00298589		0	0.0950306	-0.814437	5.17941e-08	-0.57104	0.000196481	-0.624009	5.04446e-05		-0.425752	0.00485268	0	0.10312	0	0.620944	0	0.842537		-0.394293	0.0119969	-0.533849	0.000344267	0	0.538172	0	0.615944			1337.69	1521.21	1024.55	970.335	836.491	870.996	1032.85
		MYCTH_140260	Glycosyltransferase Family 48 protein	GT48	GT48	0	0.984155	0	0.876608	0	0.851299	0	0.268532		0	0.961704	0	0.446758	0.482386	0.0165295	0	0.67473		0	0.958302	0	0.105354	0	0.277944	0	0.0926182		0	0.701877	0	0.934314	0	0.174515	0	0.93828			7240.78	9079.75	8823	7564.81	7860.33	7969.86	7596.63
		MYCTH_2309021	Glycosyltransferase Family 50 protein	GT50	GT50	0	0.434631	0	0.275146	-1.03736	0.00388923	0	0.169058		0	0.190791	-1.11463	0.000431684	-1.27075	6.96438e-05	-1.28284	5.73168e-05		0	0.325942	0	0.058252	-1.53878	4.09314e-06	0	0.375818		0	0.941492	0	0.159658	0	0.240892	0	0.473109			138.742	212.87	148.179	131.281	132.469	130.892	84.0335
		MYCTH_2303166	Glycosyltransferase Family 55 protein	GT55	GT55	0	0.774369	0	0.668228	0	0.970966	0	0.555483		0	0.706728	0	0.862271	0	0.189533	0	0.130408		0	0.564646	0	0.226473	0	0.0858293	0	0.0663737		0	0.912755	0	0.715576	0	0.214739	0	0.0660353			0	1.63747	0	0	0	0	0
		MYCTH_2304301	Glycosyltransferase Family 57 protein	GT57	GT57	1.07135	2.76221e-07	1.07425	1.36186e-07	0	0.250149	0	0.474306		0.441235	0.0489652	0	0.768024	-0.548928	0.0126967	0	0.377869		0	0.887805	0	0.284022	-0.458609	0.0267355	0	0.109779		1.30599	1.69506e-11	0.8156	4.29154e-05	0	0.92435	0	0.652316			476.436	568.2	1386.53	808.612	1132.69	1063.29	592.818
		MYCTH_2294795	Glycosyltransferase Family 57 protein	GT57	GT57	0	0.346225	0	0.921023	-0.534752	0.0215061	0	0.807193		-0.529314	0.0144576	-1.26969	4.21938e-10	-1.27416	4.84398e-10	-1.03555	4.63738e-07		-1.00282	2.94674e-07	-1.01939	2.43013e-07	-1.10208	1.38946e-08	-1.21394	5.15489e-10		0.724032	0.000309365	0	0.56239	-0.455278	0.0385926	0	0.596471			617.796	651.711	901.775	603.13	653.415	588.205	438.502
		MYCTH_2310419	Glycosyltransferase Family 58 protein	GT58	GT58	0	0.539901	0	0.924549	0	0.914171	0	0.660963		0	0.240983	-0.644142	0.00631861	-0.825765	0.0004417	-0.500009	0.0412813		-0.762984	0.000832469	-0.831371	0.00032855	-1.16034	2.12255e-07	-0.585353	0.011583		0	0.907237	0	0.402931	0	0.0642022	0	0.58813			382.196	338.955	501.692	323.445	372.104	366.82	355.996
		MYCTH_2069347	Glycosyltransferase Family 59 protein	GT59	GT59	0	0.0916718	0.711666	0.0078705	0	0.565914	0	0.937757		0	0.666256	0	0.0642152	0	0.79321	0	0.82713		-0.716049	0.016923	-0.874345	0.00548868	0	0.992114	0	0.964974		0.682037	0.0173826	0	0.219198	0	0.868277	0	0.817811			230.365	252.17	414.901	270.172	407.826	381.364	276.547
		MYCTH_2106248	Glycosyltransferase Family 62 protein	GT62	GT62	0	0.331566	0	0.351264	0	0.830368	0	0.982346		0	0.671077	0	0.724978	0	0.928479	0	0.914208		0	0.313393	0	0.557882	0	0.0526215	0	0.13204		0	0.635504	0	0.850853	-0.63938	0.0363725	0	0.668904			366.489	368.43	573.665	348.179	461.41	441.154	352.941
		MYCTH_2302824	Glycosyltransferase Family 62 protein	GT62	GT62	0.594426	0.00353418	0.636217	0.00110582	0	0.213112	0	0.982762		0	0.485941	0	0.0867966	0	0.0942744	0	0.294266		0	0.786148	0	0.365066	0	0.308668	0	0.479042		0.613741	0.00137183	0	0.81836	0	0.544141	0	0.806267			948.945	1113.48	1773.91	1339.44	1623.86	1578.78	1152.02
		MYCTH_2298723	Glycosyltransferase Family 62 protein	GT62	GT62	0.543143	0.00434741	0.42817	0.0238656	0	0.819258	0	0.608953		0	0.230578	-0.715026	5.7867e-05	-0.656331	0.000270572	-0.547903	0.00296127		-0.503596	0.00446673	-0.755304	1.1999e-05	-0.599194	0.000534458	-0.703914	4.60318e-05		0.543008	0.00234555	0	0.8931	0	0.286041	0	0.891902			934.547	1123.3	1742.16	1255.73	1406.55	1359.01	1142.86
		MYCTH_2088816	Glycosyltransferase Family 66 protein	GT66	GT66	1.36412	1.26025e-07	1.13949	9.80688e-06	0	0.298263	0	0.344822		0	0.923773	-1.36204	9.84006e-08	-1.43291	2.49045e-08	-1.23834	1.99566e-06		-0.843173	0.00130256	-1.33653	1.91891e-07	-1.32879	1.7133e-07	-1.01874	8.25863e-05		1.65723	3.44988e-11	0.812875	0.00190524	0	0.917805	0	0.677911			1142.66	1226.46	3717.18	2382.08	2713.39	2504.72	1512.6
		MYCTH_2310628	Glycosyltransferase Family 69 protein	GT69	GT69	0	0.87154	0	0.274062	0	0.8297	0	0.898956		0	0.787301	0	0.929547	0	0.573137	0	0.971994		0	0.23392	0	0.306133	0	0.818035	0	0.831407		0	0.933153	0	0.675767	0	0.562299	0	0.721272			206.805	248.895	198.983	268.269	272.38	266.631	236.822
		MYCTH_2307515	Glycosyltransferase Family 69 protein	GT69	GT69	-0.907573	0.000239922	0	0.891953	0	0.0973845	0	0.188723		-0.431066	0.0480511	0	0.655637	0	0.568961	0	0.571589		-0.645433	0.00043453	0	0.0728922	0	0.167407	-0.420221	0.0262265		-0.656462	0.000576729	0	0.0525408	0	0.40128	0	0.783257			274.867	206.321	158.763	100.839	258.985	210.073	339.19
		MYCTH_2308692	Glycosyltransferase Family 71 protein	GT71	GT71	0	0.753783	0	0.514207	0	0.318508	0	0.460597		0	0.993503	1.251	0.00732238	1.87455	3.37901e-05	1.24252	0.00937757		0	0.471649	2.40351	4.20361e-09	2.70645	2.60195e-11	1.7245	4.08038e-05		0	0.671433	0	0.388276	0	0.133226	0	0.458525			57.5912	40.9366	48.6874	36.1497	66.9788	63.022	71.8104
		MYCTH_2306681	Glycosyltransferase Family 76 protein	GT76	GT76	0	0.472123	0	0.960086	0	0.337356	0	0.444237		0	0.0780601	0	0.305365	0	0.740705	0	0.694704		0	0.348828	0	0.381564	0.653014	0.00399079	0.515647	0.0282415		0	0.402498	0	0.524079	0	0.144661	0	0.0960872			133.507	152.284	114.31	123.67	153.307	135.74	103.896
		MYCTH_92310	Glycosyltransferase Family 8 protein	GT8	GT8	0	0.32419	0.784305	0.0366749	0	0.828886	0	0.840386		1.10725	0.0016008	2.38106	1.37423e-13	2.13115	6.5101e-11	1.27628	0.000204099		2.24793	1.6722e-14	1.88417	1.66336e-10	1.73674	4.51368e-09	1.82862	6.9757e-10		0	0.507205	1.1047	0.000374649	0	0.341209	0	0.901999			98.1667	88.4231	88.9074	163.625	190.517	130.892	82.5056
		MYCTH_2301308	Glycosyltransferase Family 8 protein	GT8	GT8	0	0.584475	0	0.132566	0	0.608856	0	0.964801		0	0.273981	0.430588	0.0109866	0.555362	0.000859855	0	0.463337		0.676307	4.0733e-06	0.506833	0.000765092	0.631264	1.65891e-05	0.535729	0.000341328		0.366778	0.0229121	0.639583	1.80843e-05	0.478427	0.0025423	0	0.0680894			456.803	528.901	558.847	513.707	593.879	599.517	537.814
		MYCTH_2307608	Glycosyltransferase Family 8 protein	GT8	GT8	0	0.305383	0	0.761538	0	0.240989	0	0.650005		0	0.529963	0	0.199353	0	0.679193	0	0.0826755		0	0.450675	0	0.875998	0	0.918699	0	0.417985		0	0.570767	0	0.172129	0	0.204219	0	0.089899			5.23556	11.4623	23.2853	11.4157	4.46525	8.07974	16.8067
		MYCTH_2305375	Glycosyltransferase Family 8 protein	GT8	GT8	-0.864624	0.0299262	0	0.498394	0.900003	0.00934223	0	0.506342		0	0.211203	0.693793	0.032208	0	0.353807	0	0.249965		0	0.492775	0	0.776194	0	0.711294	-0.997657	0.00088911		-0.807984	0.0100011	0	0.0733561	0	0.0811394	0	0.999842			141.36	94.973	71.9727	58.9811	89.3051	106.653	220.015
		MYCTH_2309376	Glycosyltransferase Family 90 protein	GT90	GT90	0	0.195947	0	0.75933	-0.723238	0.00193882	-0.571934	0.0305674		0	0.497891	1.06802	8.76528e-08	0	0.573877	0	0.386712		1.80757	2.5152e-22	0.971637	4.3793e-07	0.420128	0.040322	0.480083	0.0187581		0	0.643568	0	0.573116	-0.497469	0.0255923	0	0.271505			403.138	478.14	351.396	346.276	461.41	473.473	255.156
		MYCTH_115935	Glycosyltransferase Family 90 protein	GT90	GT90	0	0.611026	1.1126	6.97003e-06	0	0.624795	0	0.902794		0	0.650304	0	0.89863	0	0.0742127	-0.69413	0.00721706		0.745731	0.00275256	0	0.678184	0	0.106356	-0.551821	0.031648		0	0.163059	0.677243	0.00753837	0	0.437536	0	0.84236			945.018	1288.69	1259.52	1255.73	2466.31	2359.28	1187.16
		MYCTH_2294485	Glycosyltransferase Family 90 protein	GT90	GT90	-0.683968	0.0157357	0	0.258093	0	0.341442	0	0.880098		-0.66504	0.0125969	0	0.0974904	0	0.906784	0	0.220606		0	0.318071	0	0.557274	0	0.552889	0	0.381924		0	0.099037	-0.603157	0.014292	0	0.542601	0	0.870514			298.427	397.904	207.451	224.509	266.427	286.023	247.517
		MYCTH_2072543	Glycosyltransferase Family 90 protein	GT90	GT90	0	0.625237	-0.636581	0.047038	0	0.836592	0	0.892818		-0.716311	0.0217755	-0.810066	0.00687294	-1.06457	0.000373935	0	0.0702982		-0.847356	0.00190974	-1.04201	9.98124e-05	-1.11935	2.52969e-05	-1.2447	2.8707e-06		0	0.405063	0	0.701019	0	0.769644	0	0.751591			328.531	248.895	228.619	275.879	180.099	192.298	302.521
			83		LFC>0	19	81	23	82	11	81	5		4	15	82	18	82	17	82	11		8	17	83	17	82	22	82	22		10	25	82	20	83	12	82	10		5
					LFC>2	1	0	1	0	1	0	0		0	4	0	3	0	3	0	1		0	2	0	2	0	3	0	0		0	2	0	2	0	2	0	2		0
					LFC<0	14	0	14	0	13	0	5		2	19	0	28	0	26	0	25		11	26	0	26	0	29	0	26		17	10	0	13	0	20	0	7		4
					LFC<-2	1	0	2	0	0	0	0		0	2	0	3	0	2	0	2		1	2	0	2	0	3	0	2		1	0	0	0	0	1	0	0		0
other	other Berka et al., 2011	MYCTH_2295268	Glycoside Hydrolase Family 36 protein	GH36	GH36	0	0.501975	0	0.508888	0	0.604254	0	0.677036		0	0.491491	0	0.861904	0	0.509097	0	0.523954		0	0.885721	0	0.381564	0.549587	0.0266344	0	0.588761		0	0.716908	0	0.930503	0	0.702327	0	0.875404			89.0045	90.0606	118.543	97.0335	74.4209	75.9496	85.5614
		MYCTH_2308415	Glycoside Hydrolase Family 79 protein	GH79	GH79	3.3932	2.2489e-05	4.60463	5.79649e-10	4.65104	8.72264e-10	4.90005	9.25577e-11		2.95118	1.64637e-05	0	0.0600354	2.35493	0.000763642	1.76551	0.0170645		0	0.969419	0.983355	0.0440918	1.97906	4.80728e-06	1.60152	0.000346768		3.06259	4.71982e-13	3.58578	7.50928e-18	3.39158	8.62098e-16	2.97851	8.64493e-12			6.54445	1.63747	23.2853	66.5916	86.3282	124.428	85.5614
		MYCTH_82558	Glycoside Hydrolase Family 5 protein	GH5	GH5	0.687757	0.030036	0.847718	0.0036411	0	0.764715	0	0.872636		1.08071	9.79145e-05	1.31789	8.20523e-07	-0.740085	0.0146162	-0.73702	0.015247		1.60577	8.90286e-11	0.605514	0.0253524	-0.713907	0.00884323	-0.973906	0.000369672		0	0.470173	0	0.0543653	-1.01194	0.000424626	-0.812907	0.0148762			160.993	145.734	245.554	249.243	235.17	318.342	165.011
		MYCTH_2301053	Glycoside Hydrolase Family 31 protein	GH31	GH31	1.7899	3.3425e-15	1.06258	5.24654e-06	0	0.547875	0	0.19399		0.623396	0.0104822	-0.483599	0.0480747	-0.915277	0.000100584	-0.808502	0.000760514		0	0.359167	-0.670129	0.00416177	-0.835033	0.000283196	-0.769418	0.000943143		2.14717	2.52566e-22	1.14756	3.86966e-07	0	0.11846	0	0.107865			1475.12	1439.33	5732.41	4347.48	2838.41	3249.67	1989.3
		MYCTH_108391	Glycoside Hydrolase Family 72 protein	GH72	GH72	0	0.394944	0	0.413107	0	0.211015	0	0.583561		0	0.401769	0	0.591702	0	0.785637	0	0.225351		0	0.120359	0	0.752686	0	0.787635	0	0.233474		0	0.885485	1.12079	0.0407692	0	0.990814	0	0.937613			17.0156	18.0121	10.5842	9.51309	11.9073	9.69569	9.16729
		MYCTH_50820	Glycoside Hydrolase Family 43 protein	GH43-CBM35	GH43,CBM35	3.55657	8.85019e-41	3.30309	2.21501e-35	2.08782	6.13284e-14	1.99176	1.1098e-12		2.47406	1.02143e-19	0.635115	0.0339615	0.694708	0.0206179	0	0.0546666		0	0.988011	0	0.125564	0	0.110174	0	0.613198		3.9421	5.59825e-55	3.68318	4.0915e-48	2.26674	2.41762e-18	1.62733	2.64448e-09			215.967	196.496	1581.28	3274.4	1881.36	2194.46	942.703
		MYCTH_2301720	Glycoside Hydrolase Family 30 protein	GH30	GH30	4.38523	1.01032e-15	5.598	5.88952e-26	5.07411	3.72179e-21	5.45379	1.75677e-24		0	0.573957	0	0.0501249	0	0.862404	0	0.532026		0	0.685966	0	0.387118	0	0.508898	0	0.171999		3.775	2.44444e-18	5.14471	6.8784e-34	4.52147	3.54008e-26	4.68191	7.8147e-28			11.78	16.3747	154.53	426.186	547.738	801.51	377.387
		MYCTH_2303939	Glycoside Hydrolase Family 16 protein	GH16	GH16	0.8555	0.000543007	0	0.229072	0.909874	0.000182115	0.93433	0.000161906		1.19107	2.96455e-07	0.733841	0.0022539	0.955386	4.82484e-05	1.213	1.18537e-07		-0.523531	0.0197613	0	0.352896	0	0.725396	0	0.707339		1.01105	4.05005e-07	1.12881	1.24856e-08	1.1589	6.30381e-09	1.05368	7.5163e-07			116.491	124.447	256.138	180.749	163.726	138.972	223.071
		MYCTH_2068755	Carbohydrate Esterase Family 4 protein	CE4	#N/A	0	0.748841	0	0.376265	0	0.644491	0	0.968133		0	0.324193	0	0.194477	0	0.884753	0	0.824078		0.769273	0.0455496	0.793729	0.0406735	-0.863807	0.037094	0	0.584744		0	0.145542	0	0.473286	0	0.566281	0	0.261047			27.4867	21.287	21.1684	36.1497	28.2799	42.0146	29.0297
		MYCTH_2302223	Glycoside Hydrolase Family 76 protein	GH76	#N/A	#N/A	#N/A	#N/A	#N/A	#N/A	#N/A	#N/A	#N/A		#N/A	#N/A	#N/A	#N/A	#N/A	#N/A	#N/A	#N/A		#N/A	#N/A	#N/A	#N/A	#N/A	#N/A	#N/A	#N/A		#N/A	#N/A	#N/A	#N/A	#N/A	#N/A	#N/A	#N/A			#N/A	#N/A	#N/A	#N/A	#N/A	#N/A	#N/A
		MYCTH_2300079	Glycoside Hydrolase Family 31 protein	GH31	GH31	-5.42414	5.66648e-97	-6.02724	5.22905e-119	-6.87808	2.85207e-147	-6.08949	5.73142e-123		-5.58177	2.83672e-103	-5.98042	5.22341e-118	-6.60547	7.19787e-141	-6.64936	2.47858e-144		-3.86442	2.51008e-51	-5.75424	9.94626e-111	-5.89236	2.13665e-117	-6.04224	8.03045e-123		-5.25408	2.82422e-95	-6.1903	2.42259e-129	-6.62271	1.1822e-147	-6.09252	5.53569e-125			24762.9	27596.2	599.067	620.253	357.22	446.002	242.933
		MYCTH_2307275	Glycoside Hydrolase Family 71 protein	GH71	GH71	0	0.188737	0	0.678274	0	0.968962	0	0.913149		0	0.498109	0	0.496771	0.947306	0.000218707	0.899853	0.000535842		0	0.565889	0.667083	0.00708026	0.834786	0.000495572	0.867538	0.000314555		0	0.414843	0	0.0725304	0	0.224875	0	0.701144			195.025	167.021	304.825	182.651	245.589	155.131	195.569
		MYCTH_111388	Cellobiose dehydrogenase family protein	CBM1	AA8,AA3,CBM1	8.90637	6.6048e-115	10.6722	6.37792e-166	10.7963	5.7047e-170	10.5208	3.23682e-161		5.52472	8.96577e-41	2.96947	1.93038e-12	2.94563	4.13075e-12	5.58656	1.80363e-41		0	0.835958	0	0.439744	0	0.837113	0	0.0740578		9.59611	1.06205e-150	10.749	9.62553e-190	10.8161	7.6451e-192	10.2963	7.81925e-174			57.5912	68.7735	26081.6	34382.2	89587.9	116040	105894
		MYCTH_2296962	polysaccharide deacetylase	CE4	CE4	0	0.617847	0	0.243529	0	0.250826	0	0.991555		0	0.397216	0	0.361465	0	0.0620326	0	0.0895425		-0.800619	0.00843556	0	0.226481	-1.44804	2.367e-06	-0.674518	0.0272861		0	0.286929	0	0.0591993	0	0.192518	0	0.366682			43.1934	49.124	40.22	36.1497	29.7684	33.9349	39.7249
		MYCTH_2310276	Carbohydrate-Binding Module Family 18 protein	CBM18	CBM18	4.37579	0.0214652	3.78134	0.0445899	4.30155	0.0250777	0	0.0811199		2.3232	0.0349326	2.28233	0.0324504	0	0.0556759	2.42977	0.0246776		0	0.301188	0	0.890837	0	0.902717	0	0.0766165		0	0.468467	0	0.185042	0	0.0528821	0	0.0551336			1.30889	0	16.9347	13.3183	13.3958	6.46379	18.3346
		MYCTH_2123382	Glycoside Hydrolase Family 71 protein	GH71	GH71	0	0.441089	0	0.813493	0	0.253564	0	0.448328		0	0.959248	0	0.533161	0	0.260379	0	0.142893		0	0.585713	0	0.278772	0	0.0511676	0	0.39723		0	0.872289	0	0.542677	0	0.394586	0	0.859347			2.61778	1.63747	2.11684	9.51309	4.46525	1.61595	0
		MYCTH_2308030	Glycoside Hydrolase Family 94 protein	GH94	GH94	4.8326	1.83049e-44	5.90329	3.82491e-67	4.45817	5.4161e-38	4.22876	3.57141e-34		5.81534	1.24346e-42	4.73506	1.32946e-28	4.45987	2.54535e-25	5.22523	2.70861e-34		2.93572	1.20714e-20	1.87473	7.61861e-09	1.60191	9.0205e-07	1.42708	1.67136e-05		6.33048	3.86614e-99	6.93491	2.81031e-119	4.92957	3.71066e-60	4.89805	2.8795e-59			47.12	55.6738	1299.74	1617.22	3088.47	3039.6	1042.02
		MYCTH_83041	Glycoside Hydrolase Family 76 protein	GH76	GH76	0	0.158959	0.535064	0.00210017	0.69262	8.31562e-05	0	0.736525		0.405744	0.0222662	1.53682	6.16996e-22	1.87384	6.17437e-32	1.83359	2.73755e-30		0.9526	3.87577e-09	1.74708	2.70057e-28	2.06029	4.93085e-39	2.31876	3.9118e-49		0	0.0856689	1.25348	4.83644e-15	1.26151	6.61244e-15	0.439571	0.0316788			4689.75	4450.63	2923.36	4592.92	5469.94	7777.56	7865.53
		MYCTH_2307810	Carbohydrate-Binding Module Family 50 protein	CBM50-CBM50-CBM50	CBM50,CBM50,CBM50	0	0.06151	2.09172	7.05923e-05	1.64186	0.00416334	0	0.239137		0	0.126233	0	0.0703397	0	0.108885	1.8987	0.000181685		0	0.748784	0	0.400233	0	0.861868	0	0.813583		1.67203	0.000990047	1.81418	0.000290112	1.62654	0.00184899	0	0.338811			24.8689	16.3747	38.1032	55.1759	93.7703	84.0293	85.5614
		MYCTH_2299180	Glycoside Hydrolase Family 43 protein	GH43-CBM35	GH43,CBM35	0	0.249317	0	0.394673	0	0.282696	0	0.870921		0	0.117927	0	0.618244	0	0.591596	0	0.554641		0	0.898174	0	0.287787	0	0.115707	0	0.117223		0	0.556439	0	0.175315	0	0.0791023	0	0.993655			339.002	281.644	300.592	195.97	272.38	255.32	236.822
		MYCTH_95226	Glycoside Hydrolase Family 18 protein	CBM50-CBM50-CBM18-GH18	CBM50,CBM50,GH18	0	0.0915399	0	0.916359	0	0.623995	0	0.659837		0	0.504367	0	0.0860759	0	0.650705	-0.727663	0.00799664		0	0.0847688	0	0.130067	0	0.0615695	-0.793057	0.00110447		0	0.148723	0	0.407785	-0.573863	0.0278023	0	0.357655			320.678	330.768	230.736	228.314	342.336	290.871	314.744
		MYCTH_2065851	Glycoside Hydrolase Family 16 protein	GH16	GH16	0	NA	0	NA	0	NA	0	NA		0	NA	0	NA	0	NA	0	NA		0	NA	0	NA	0	NA	0	NA		0	NA	0	NA	0	NA	0	NA			0	0	0	1.90262	0	1.61595	0
		MYCTH_2305757	Glycoside Hydrolase Family 93 protein	GH93	GH93	0	0.494717	0	0.298708	0	0.0790374	0	0.362193		0	0.163338	0	0.144219	-0.522324	0.0285431	-0.495532	0.0375053		0	0.0715456	0	0.464484	0	0.0715715	-0.795848	3.32408e-05		0	0.383945	0	0.658098	0	0.538489	0	0.783697			174.082	167.021	152.413	142.696	138.423	142.203	137.509
		MYCTH_2298086	Glycoside Hydrolase Family 76 protein	GH76	GH76	0	0.961121	0	0.578111	0	0.649096	0	0.918608		0	0.485474	0	0.148797	0	0.439455	0	0.662619		0	0.945956	0	0.378914	0	0.668371	0	0.358535		0	0.875261	0	0.79962	0	0.751382	0	0.461823			14.3978	22.9245	21.1684	17.1236	14.8842	11.3116	15.2788
		MYCTH_101354	Carbohydrate-Binding Module Family 1 protein	CBM1	CBM1	0	0.513795	1.82331	0.0348571	2.41603	0.00482282	3.73672	4.67152e-06		0	0.0836114	0	0.473976	0	0.345431	2.25131	0.0177744		0	0.121997	0	0.600253	0	0.544862	0	0.396561		3.10674	1.00293e-05	3.29118	1.84874e-06	3.17618	7.45691e-06	3.44123	2.66711e-06			9.16223	9.82479	8.46737	22.8314	26.7915	40.3987	33.6134
		MYCTH_52160	Glycoside Hydrolase Family 105 protein	GH105	GH105	0	0.215337	0	0.0519169	0	0.133607	0	0.261301		1.0826	0.00122873	1.10128	0.000677088	0	0.856387	0	0.825152		0	0.390802	0	0.962552	0	0.249031	-0.612097	0.0158872		0	0.0550696	0	0.0756992	0.693593	0.00712903	0	0.403188			47.12	50.7614	63.5053	76.1047	56.5599	103.421	80.9777
		MYCTH_2131308	Glycoside Hydrolase Family 55 protein	GH55	GH55	0	0.339351	0	0.098477	0	0.367938	0	0.865342		1.49926	0.00324708	1.4423	0.00378853	1.61208	0.00115307	1.79898	0.000271878		0	0.354212	0	0.222294	1.99519	0.000158754	1.16903	0.0465017		0	0.475589	1.45949	0.0117052	0	0.636788	0	0.832292			41.8845	24.562	52.9211	49.468	65.4904	59.7901	45.8364
		MYCTH_2110987	cutinase	CE5	CE5	0	0.247516	2.17953	0.010661	2.04329	0.0250777	0	0.182042		0	0.350639	1.72862	0.0107887	1.71225	0.0125696	1.67528	0.0158953		0	0.281902	1.72966	0.00111778	1.74978	0.000814714	1.8606	0.000381704		1.44547	0.0114805	1.80475	0.00101249	0	0.236824	0	0.505005			5.23556	4.9124	12.7011	11.4157	31.2568	14.5435	18.3346
		MYCTH_2302517	trehalase	GH37	GH37	0.428991	0.00568456	0	0.605598	0	0.688475	0	0.763376		0	0.953971	0	0.565106	0	0.253242	0	0.608887		0.568727	7.32339e-06	0.43585	0.000828123	0.458211	0.000348858	0.268612	0.0483441		0.326071	0.0176888	0	0.566997	0	0.169037	0	0.606755			564.131	614.049	829.803	755.339	687.649	568.814	689.075
		MYCTH_2314413	Distantly related to plant expansins	EXPN	#N/A	-0.930595	0.0273488	-1.4975	0.000102396	-1.3078	0.00134008	0	0.0719351		-2.23462	1.76027e-09	-3.02287	9.07811e-17	-3.89177	8.78073e-27	-3.72056	2.73428e-24		-1.28987	0.000749976	-2.18315	2.86242e-09	-3.09024	1.91723e-17	-3.35648	3.05015e-20		-1.07326	0.00744596	-1.74548	3.25907e-06	-1.97306	2.0535e-07	0	0.0595922			7176.64	7561.81	4974.58	2758.79	2618.13	2601.68	3072.57
		MYCTH_2064169	Glycoside Hydrolase Family 43 protein	GH43	GH43	2.2616	1.72455e-07	1.83293	2.39993e-05	2.06108	3.04433e-06	2.87835	3.97569e-12		3.21617	1.43686e-15	1.62106	0.000140536	0	0.085184	2.34472	1.46414e-08		0.825902	0.0416355	0	0.211909	0	0.129393	0	0.216962		2.19872	4.318e-09	2.31668	4.97629e-10	2.27835	1.56159e-09	3.42985	5.41803e-21			20.9422	32.7493	143.945	110.352	102.701	85.6452	143.621
		MYCTH_2138853	estaerase D	CE1	#N/A	0	0.582385	0	0.214269	0	0.909394	0	0.724933		0	0.0860321	0.97074	7.9517e-07	0.592552	0.00413968	0	0.664833		0.875911	3.85786e-06	0.787899	3.6307e-05	0.571351	0.00333195	0	0.796532		-0.466663	0.0280501	0	0.775087	0	0.0896365	0	0.916427			490.834	540.364	459.355	466.141	640.02	622.14	478.227
		MYCTH_101972	Glycoside Hydrolase Family 95 protein	GH95	GH95	0	0.175571	0	0.0601399	0	0.790726	0	0.815812		0	0.151057	0	0.33168	0	0.349807	0	0.554435		0	0.171258	0	0.0902815	0	0.150502	0	0.799878		0	0.0860138	2.17385	0.035633	0	0.118304	0	0.942156			2.61778	0	0	15.2209	10.4189	12.9276	0
		MYCTH_104106	Glycoside Hydrolase Family 3 protein	GH3	GH3	0	0.276044	0	0.158189	-1.42419	0.000917876	-1.44323	0.000857518		0	0.484781	0	0.107989	0	0.99533	0	0.657521		1.7635	1.33018e-09	1.66691	1.08243e-08	0.834487	0.00639082	0	0.304935		-1.04965	0.00133877	-0.864724	0.00939319	-0.930005	0.00625886	-0.970759	0.0112795			103.402	80.2358	57.1548	72.2994	59.5367	63.022	42.7807
		MYCTH_140261	Glycoside Hydrolase Family 71 protein	GH71-CBM24-CBM24	GH71,CBM24,CBM24	0	0.625604	0	0.823497	0	0.560888	0	0.890876		0	0.440548	0	0.244195	0	0.639954	0	0.72492		0	0.0622946	0	0.667141	0	0.143589	0	0.92695		0	0.0883011	0	0.86428	0	0.688576	0	0.40598			30.1045	31.1118	42.3369	38.0523	37.2104	16.1595	15.2788
		MYCTH_2301688	Carbohydrate-Binding Module Family 18 protein	CBM18	CBM18	0	0.233748	0	0.645976	0	0.214255	0	0.693217		0	0.410951	0	0.340364	0	0.105088	0	0.167692		0	0.823849	1.39298	0.0448078	0	0.215054	0	0.202819		0	0.951274	0	0.860425	0	0.247166	0	0.894567			14.3978	24.562	8.46737	7.61047	13.3958	14.5435	9.16729
		MYCTH_37570	Glycoside Hydrolase Family 16 protein	GH16	GH16	1.33801	0.0242963	0	0.534256	1.56745	0.00559368	3.20096	6.94066e-11		1.5141	0.00203627	0	0.395239	0	0.0882492	0	0.171612		0	0.0891296	-1.76337	8.50773e-05	-2.17685	4.7837e-07	-3.50749	7.53024e-11		2.23426	1.16729e-09	1.25144	0.00120981	1.69075	9.58303e-06	3.12029	8.72955e-18			20.9422	11.4623	31.7527	51.3707	23.8147	21.0073	48.8922
		MYCTH_2109142	Glycoside Hydrolase Family 35 protein	GH35	GH35	0	NA	0	NA	0	NA	0	NA		0	NA	0	NA	0	NA	0	0.735468		0	0.878656	0	0.940545	0	0.254503	0	0.093207		0	0.381631	0	0.370421	0	0.0706333	0	0.4137			2.61778	0	0	0	0	0	1.52788
		MYCTH_110061	Glycoside Hydrolase Family 16 protein	GH16	GH16	-2.4339	1.00959e-13	-2.36486	1.45937e-13	0	0.132103	0	0.608953		-2.16765	8.76604e-12	-2.50823	1.3521e-15	-2.32051	1.77007e-13	-2.16126	7.20893e-12		-2.84883	1.26262e-20	-2.89495	6.74048e-21	-2.54953	5.68603e-17	-3.19075	3.34865e-25		-2.02095	5.47353e-11	-1.88841	7.3576e-10	0	0.161699	0	0.201382			968.578	1111.84	146.062	237.827	189.029	214.921	663.101
		MYCTH_52064	Glycoside Hydrolase Family 31 protein	GH31	GH31	1.64602	0.000159651	2.36958	9.91148e-10	2.10527	2.55338e-07	1.39721	0.00292466		1.6563	4.78873e-05	1.59353	6.56375e-05	1.47834	0.000285288	1.71102	1.77111e-05		0.911116	9.67214e-05	1.21761	9.94886e-08	1.25857	2.97926e-08	0.889507	0.000145542		2.06169	5.94709e-20	2.36896	2.90462e-26	2.17074	4.7374e-22	0.878835	0.000980641			20.9422	19.6496	42.3369	83.7152	113.12	96.9569	88.6171
		MYCTH_2308667	Glycoside Hydrolase Family 3 protein	GH3	GH3	0	NA	0	0.508684	0	NA	0	NA		0	0.23621	4.72497	0.0153955	4.01536	0.0495063	0	0.128505		2.87069	0.0225257	2.93854	0.0189801	0	0.0566385	2.82561	0.0244305		0	0.300728	0	0.440786	0	0.29962	0	0.668453			0	1.63747	0	1.90262	0	4.84784	1.52788
		MYCTH_96141	Glycoside Hydrolase Family 67 protein	GH67	GH67	5.21458	2.68331e-22	5.32747	2.0267e-23	4.59401	2.67136e-17	4.41115	7.08099e-16		6.12081	5.28898e-30	4.40441	3.33854e-16	2.94456	1.12886e-07	4.27779	5.04585e-15		2.73936	8.68481e-08	1.9477	0.000177032	0	0.907277	0	0.932756		6.39159	7.50657e-38	5.46687	6.40115e-28	4.4353	1.8643e-18	4.17079	4.42015e-16			54.9734	45.849	1325.14	2425.84	2083.78	1973.07	1234.53
		MYCTH_48804	Glycoside Hydrolase Family 16 protein	GH16	GH16	4.11501	1.61606e-05	4.52822	8.29862e-07	4.28248	7.95941e-06	4.49298	3.96578e-06		0	0.0640865	3.59054	0.0299759	3.93421	0.0169579	0	0.0554312		1.9635	0.0352165	0	0.800373	0	0.437597	0	0.136933		4.24302	2.47284e-08	5.10963	5.83118e-12	4.39903	8.69953e-09	3.36515	6.36598e-05			1.30889	6.54986	46.5706	81.8125	93.7703	77.5655	73.3383
		MYCTH_2303359	Carbohydrate-Binding Module Family 52 protein	CBM52	CBM52	-1.06079	0.00286016	-1.32183	8.89414e-05	-1.58263	4.372e-06	0	0.100026		-0.892435	0.010539	0	0.865142	1.23551	0.000187387	0	0.31008		0.727051	0.0348892	1.03658	0.00166437	1.51523	2.44832e-06	0	0.570524		-1.63544	6.80545e-07	-1.65466	3.5815e-07	-1.47103	1.15777e-05	0	0.494639			1530.09	1594.89	658.338	839.054	571.552	678.698	404.889
		MYCTH_2119446	Glycoside Hydrolase Family 27 protein	GH27	GH27	0	NA	0	0.300086	0	NA	0	NA		0	0.376781	0	0.864085	0	0.88087	0	0.815904		0	0.88202	0	0.629175	0	0.722723	0	0.614984		0	0.136575	0	0.220202	0	0.25601	0	0.719101			2.61778	0	0	7.61047	7.44209	4.84784	3.05576
		MYCTH_2308390	Glycoside Hydrolase Family 114 protein	GH114	GH114	-1.32167	2.26424e-06	-1.59933	3.33731e-09	-0.877119	0.00275756	-0.681661	0.0485791		-1.11938	3.84953e-05	-1.60153	1.2827e-09	-1.21286	6.01984e-06	-1.4401	7.82947e-08		-2.14581	3.27811e-17	-2.28932	2.50622e-19	-2.27732	2.61843e-19	-2.54102	1.73874e-23		-1.62266	3.94473e-10	-1.96087	1.49031e-14	-1.51347	7.92051e-09	-0.955332	0.00127646			1353.39	876.044	480.523	412.868	382.523	353.893	759.357
		MYCTH_75490	trehalase	GH37	GH37	-3.98172	1.76074e-50	-4.15263	3.17832e-55	-4.84352	2.50546e-74	-3.87727	2.30513e-48		-2.30032	1.27892e-17	-1.96913	2.03347e-13	-2.0231	5.99554e-14	-2.97766	9.7122e-29		-1.97644	2.05846e-13	-1.93874	4.99145e-13	-1.88427	2.63623e-12	-2.32489	4.02242e-18		-4.49035	1.68071e-65	-3.89379	2.11126e-49	-4.52229	2.41597e-66	-3.85796	2.49836e-48			25702.7	24624.2	1623.62	1562.05	1588.14	1241.05	899.922
		MYCTH_110674	Carbohydrate-Binding Module Family 50 protein	CBM50	CBM50	0	0.488323	0	0.678504	0	0.180977	-0.600578	0.0162067		-0.605668	0.0046034	0	0.320561	-0.641499	0.00222504	-1.38048	9.10367e-12		0	0.242879	-0.97843	1.03474e-06	-1.3144	2.96666e-11	-2.04565	2.58107e-25		0	0.0646947	0	0.130284	-0.872316	2.8953e-05	-0.583175	0.0172331			4073.27	3916.82	5330.21	3759.57	3878.82	3511.46	3407.18
		MYCTH_2042719	Glycoside Hydrolase Family 18 protein	GH18	GH18	0	NA	0	NA	0	NA	0	NA		0	NA	0	NA	0	NA	0	NA		0	NA	0	NA	0	NA	0	NA		0	NA	0	NA	0	NA	0	NA			0	0	0	0	0	0	0
		MYCTH_2302095	Carbohydrate-Binding Module Family 48 protein	CBM48	CBM48	0.553103	0.00362504	0.611265	0.000712926	0	0.405964	0	0.985345		0	0.441228	0	0.725164	0	0.849946	0	0.530356		0	0.72007	0	0.6027	0	0.539667	0	0.69674		0.482869	0.00755544	0	0.153226	0	0.391785	0	0.322667			697.638	746.684	1255.29	865.691	1123.76	1081.07	838.807
		MYCTH_104674	Glycoside Hydrolase Family 31 protein	GH31	GH31	5.33233	1.41574e-31	7.26873	1.72676e-59	6.86074	6.39184e-53	6.13302	2.91844e-42		5.81668	9.30964e-24	5.31784	3.08055e-20	4.65407	1.68979e-15	5.63518	3.14104e-22		2.26966	1.11076e-08	2.23512	2.31175e-08	2.14941	6.49538e-08	1.24169	0.00349946		7.1251	7.98099e-79	8.35815	1.1261e-108	7.89274	7.39561e-97	6.66559	7.61971e-69			28.7956	8.18733	391.616	1151.08	2667.24	3244.82	2242.93
		MYCTH_2305977	polysaccharide deacetylase	CE4	CE4	0	0.110893	0	0.157241	1.87943	0.000441426	1.32179	0.0398762		2.4937	1.18775e-06	0	0.256556	0	0.113414	1.50257	0.00600013		0	0.472075	0	0.170732	0	0.572984	0	0.795506		1.75578	4.62963e-05	2.83762	3.80051e-12	1.74582	6.58293e-05	2.03609	6.00202e-06			22.2511	24.562	50.8042	41.8576	38.6989	45.2465	88.6171
		MYCTH_2308362	Glycoside Hydrolase Family 115 protein	GH115	GH115	5.6236	6.6298e-43	4.41385	1.62972e-26	4.19391	8.3368e-24	4.79086	3.57577e-31		5.55768	9.55976e-43	1.94089	5.14102e-06	1.30499	0.00346312	3.3735	4.43557e-16		2.00446	1.67736e-07	1.16964	0.00326957	0	0.100996	1.12052	0.00521506		6.34783	4.21691e-67	5.28731	1.00801e-46	4.37683	5.2573e-32	4.58283	6.35127e-35			60.2089	34.3868	1386.53	3323.87	890.074	1147.32	776.164
		MYCTH_2307354	Carbohydrate-Binding Module Family 48 protein	CBM48	CBM48	0	0.250844	0	0.706024	-0.796665	0.000659908	-0.645748	0.0151569		1.13171	1.24387e-07	1.18052	2.15908e-08	0.617252	0.00556152	0	0.280905		1.11239	1.28855e-07	1.24275	2.51665e-09	0.790821	0.000226216	0.619664	0.00481553		0	0.836293	0	0.409688	0	0.866919	0	0.469306			2476.42	2547.9	3063.07	3148.83	2159.69	2495.02	1553.86
		MYCTH_101800	Glycoside Hydrolase Family 30 protein	GH30	GH30	0	0.0560421	0	0.0607257	1.84633	0.0443505	2.52734	0.00556688		3.83825	0.00308979	2.88587	0.0294857	2.9316	0.0284613	4.17361	0.00110591		2.45449	0.000359176	0	0.824048	0	0.104181	0	0.118366		0	0.784102	0	0.167524	0	0.61765	0	0.816343			6.54445	4.9124	16.9347	22.8314	23.8147	12.9276	22.9182
		MYCTH_2306786	Carbohydrate Esterase Family 9 protein	CE9	CE9	-0.919646	0.0187059	-0.800101	0.0360269	1.14502	0.00233409	0	0.72499		-2.13009	1.01764e-09	-1.88127	4.7578e-08	0	0.189257	1.16066	0.00114808		-1.4223	4.72463e-05	-1.90839	3.63088e-08	0	0.20035	1.65232	1.30106e-06		-1.4943	2.62416e-05	-1.68232	1.42343e-06	0	0.715982	0	0.820993			841.616	931.718	565.197	372.913	486.713	531.647	1906.8
		MYCTH_2294074	Glycoside Hydrolase Family 79 protein	GH79	GH79	0	0.662411	0	0.070878	0	0.716371	-0.697735	0.0471938		1.51254	1.08884e-08	2.24823	2.25471e-18	1.31027	8.05562e-07	0.79255	0.00475976		2.70752	1.67976e-26	2.67529	7.41639e-26	1.78733	3.98873e-12	1.46685	1.96016e-08		0	0.948007	0.902934	0.000953535	0	0.489814	-0.689665	0.0427793			718.58	817.095	808.634	911.354	1089.52	1144.09	748.662
		MYCTH_33936	Carbohydrate-Binding Module Family 1 protein	CBM1	CBM1	9.19879	3.45328e-18	11.3983	6.31892e-28	10.8451	3.34576e-25	11.1367	1.69772e-26		7.51449	1.56404e-05	5.24053	0.0033779	4.46926	0.0163959	4.40104	0.0199276		0	0.620826	0	0.160011	0	0.333218	0	0.793826		9.5757	4.85747e-20	10.3923	1.0285e-23	10.0155	6.33191e-22	9.30016	1.10622e-18			3.92667	1.63747	1049.95	2323.1	7459.95	8034.49	4605.03
		MYCTH_2306087	Carbohydrate-Binding Module Family 21 protein	CBM21	CBM21	0	0.279472	-0.87202	0.00678268	0	0.604254	0	0.229401		0	0.875348	0	0.847902	0.929267	0.00103742	1.27594	4.79905e-06		-0.573115	0.043995	0.685982	0.012288	1.14732	1.24531e-05	1.4771	1.34374e-08		-0.980028	0.000397527	-1.14262	2.3358e-05	0	0.0622002	0	0.224534			209.422	216.145	162.997	157.917	116.097	116.348	177.234
		MYCTH_2062055	Glycoside Hydrolase Family 16 protein	GH16	GH16	0	0.853256	0	0.266925	0	0.692023	0	0.826704		0	0.663781	0	0.902566	0	0.350978	0	0.344134		0	0.100655	1.00421	0.0122278	0.881092	0.0268428	1.46727	0.000113685		0.833964	0.0470599	0	0.0674642	0	0.426475	0	0.890302			7.85334	9.82479	16.9347	3.80523	4.46525	3.2319	7.63941
		MYCTH_55232	Glycoside Hydrolase Family 5 protein	GH5	GH5	0.506081	6.23623e-05	0.372052	0.00313036	0	0.924953	0	0.365744		0.302748	0.0176173	0.35524	0.00340565	0.457828	0.000129106	0	0.538391		0.259287	0.0196389	0.395519	0.000230177	0	0.129393	0	0.783335		0.453716	3.05288e-05	0.3921	0.000374127	0	0.277223	0	0.959886			632.194	684.46	920.827	945.601	826.072	875.844	649.35
		MYCTH_37844	Carbohydrate-Binding Module Family 18 protein	CBM18-CBM18-CBM18	CBM18,CBM18,CBM18	0	0.0754542	0	0.170024	5.26958	0.00762711	7.88675	3.07703e-05		0	0.688097	0	0.726067	0	0.728623	0	0.819921		0	0.83416	0	0.627748	3.71702	0.0101073	3.15804	0.0366079		4.57779	0.00129435	4.39466	0.00185808	5.26897	0.000196864	6.58363	4.33855e-06			0	0	4.23369	3.80523	4.46525	0	12.2231
		MYCTH_38558	Glycoside Hydrolase Family 30 protein	GH30	GH30	2.87011	0.000141349	3.14356	1.20244e-05	2.71359	0.000411093	2.41017	0.00409803		2.18412	0.00094058	0	0.0916001	0	0.828238	0	0.196624		1.51646	0.00699783	0	0.1864	0	0.342194	0	0.472831		3.73128	5.3389e-13	3.7346	3.25568e-13	2.96918	2.17271e-08	2.07422	0.000544803			10.4711	3.27493	29.6358	74.2021	50.6062	75.9496	39.7249
		MYCTH_2119829	Distantly related to plant expansins	EXPN	#N/A	0	NA	0	NA	0	NA	0	NA		0	NA	0	NA	0	NA	0	NA		0	NA	0	NA	0	NA	0	NA		0	NA	0	NA	0	NA	0	NA			0	0	0	0	0	0	0
		MYCTH_2122625	Glycoside Hydrolase Family 13 protein	GH13	GH13	0	0.315105	0.899683	0.0135701	0	0.27725	0	0.0888615		1.75812	4.51518e-07	2.53941	2.41304e-14	0.972905	0.0082746	1.00572	0.00664991		2.79521	5.21872e-21	1.31042	3.26276e-05	0	0.151847	1.19389	0.000165524		0	0.164779	1.44004	7.68211e-06	0	0.919865	-0.928379	0.0413931			86.3867	81.8733	74.0895	154.112	162.238	151.899	61.1153
		MYCTH_112399	Carbohydrate-Binding Module Family 1 protein	CBM1	GH131,CBM1	5.93837	2.39424e-35	7.87182	1.8801e-62	7.92316	2.75019e-63	7.33436	4.10274e-54		0	0.206142	1.42815	0.00816421	0	0.253483	0	0.488489		0	0.1029	1.62312	0.00167514	1.07179	0.0447581	1.3867	0.00808772		5.77795	2.30648e-36	8.04107	1.67081e-70	7.49868	2.93032e-61	6.77513	6.33172e-50			39.2667	44.2116	1577.05	3531.26	8485.47	11030.5	9934.29
		MYCTH_2304239	Carbohydrate Esterase Family 4 protein	CE4-CBM18-CBM18	CE4,CBM18,CBM18	0.941019	0.024334	0	0.357766	0	0.278926	0	0.571107		1.51149	4.32944e-05	0	0.415792	0	0.0577575	1.25366	0.000813818		0.829119	0.0221912	0	0.290136	0	0.484384	0.781918	0.0325564		1.20505	0.000316363	1.05672	0.00211012	1.16822	0.00070658	0.988325	0.0148603			35.34	47.4865	101.608	57.0785	55.0715	54.9422	64.171
		MYCTH_2312918	Glycoside Hydrolase Family 24 protein	GH24	GH24	-2.74722	5.63656e-05	-1.42019	0.0467828	0	0.109109	0	0.68358		-2.40442	0.000525219	0	0.919268	0	0.85261	0	0.0750057		0	0.364735	0	0.93134	0	0.689814	-1.59802	0.0190983		-2.24478	0.00103022	0	0.0794452	0	0.290578	0	0.61021			973.814	2100.87	158.763	298.711	358.709	790.199	435.446
		MYCTH_2306764	Glycoside Hydrolase Family 33 protein	GH33	GH33	0	0.65678	0	0.326405	0	0.46348	0	0.676859		0	0.809099	0.614551	0.0403637	0	0.104211	0.77513	0.0088306		0	0.898051	0	0.133621	0	0.197729	0	0.0538925		0	0.0688604	0.659968	0.00717354	0.684601	0.00670205	0	0.17922			98.1667	109.71	91.0243	91.3256	119.073	142.203	123.758
		MYCTH_102849	Carbohydrate-Binding Module Family 18 protein	CBM18	CBM18	0	NA	0	NA	0	NA	0	NA		0	NA	0	NA	0	NA	0	0.808856		0	0.824439	0	0.360693	0	0.403614	0	0.593173		0	0.196082	0	0.193884	0	0.438528	0	0.809091			3.92667	0	0	1.90262	1.48842	0	0
		MYCTH_2303375	polysaccharide deacetylase	CE4	CE4	0	0.415865	0	0.684846	0	0.988682	0	0.669367		0	0.948069	0	0.25475	1.27584	0.000352538	1.31225	0.000268935		0.893787	0.0142869	1.62715	2.11313e-06	2.09866	3.57963e-10	1.91177	1.65018e-08		0	0.968042	0	0.560522	0	0.770266	0	0.531724			99.4756	155.559	190.516	140.794	95.2587	126.044	114.591
		MYCTH_108416	Bifunctional Glycoside Hydrolase Family 13 - Glycosyltransferase Family 5 protein	GH13-GT5	GH13,GT5	-1.86398	1.59941e-09	-2.23488	1.49051e-13	-1.72243	3.83565e-08	-1.05615	0.00295121		-2.27264	4.29471e-14	-2.0103	1.52881e-11	-0.841654	0.00762558	-1.10058	0.000441368		-1.71119	1.00458e-08	-2.10073	1.29526e-12	-0.941811	0.00225394	-0.903495	0.00371761		-2.04992	6.7394e-12	-2.28718	8.27593e-15	-1.87455	5.35089e-10	0	0.50594			2392.65	2926.15	872.14	589.811	543.272	586.589	747.134
			72		LFC>0	23	64	24	66	25	64	20		14	26	66	26	66	25	66	26		13	23	68	25	68	20	68	21		8	27	68	31	68	24	68	21		20
					LFC>2	14	0	16	0	18	0	16		11	13	0	11	0	9	0	10		6	8	0	3	0	4	0	3		0	18	0	18	0	16	0	16		14
					LFC<0	9	0	10	0	8	0	8		4	10	0	8	0	10	0	11		6	10	0	10	0	12	0	15		6	12	0	10	0	10	0	8		4
					LFC<-2	4	0	4	0	2	0	2		2	7	0	4	0	4	0	4		3	3	0	5	0	5	0	7		3	5	0	3	0	2	0	2		2
	other CAZY database	MYCTH_51627	extracellular laccase, lcc1(lcc1)		AA1	0	0.976237	0	0.969758	0	0.729855	0	0.82535		-4.11976	0.00306788	-3.755	0.00367655	0	0.0743077	-2.4716	0.0483582		0	0.0938707	0	0.0785925	-4.07125	0.0109347	0	0.057857		-2.70787	0.0267966	0	0.0883753	-3.32422	0.00770695	0	0.241422			2.61778	3.27493	6.35053	0	1.48842	4.84784	1.52788
		MYCTH_89958	hypothetical protein(MYCTH_89958)		CBM13	0	NA	0	NA	0	NA	0	NA		0	NA	0	NA	0	NA	0	NA		0	0.978004	0	NA	0	NA	0	0.971609		0	NA	0	0.863606	0	NA	0	NA			1.30889	0	2.11684	1.90262	0	1.61595	0
		MYCTH_2124750	hypothetical protein(MYCTH_2124750)		AA12	0	NA	0	NA	0	NA	0	NA		0	NA	0	NA	0	NA	0	NA		0	0.911794	0	NA	0	NA	0	0.955201		0	NA	0	0.683277	0	NA	0	NA			0	0	0	0	1.48842	0	0
		MYCTH_2119721	hypothetical protein(MYCTH_2119721)		AA8	0	NA	0	0.519985	0	NA	0	NA		0	0.352356	0	0.90044	0	0.809862	0	0.276892		0	0.926989	0	0.873951	0	0.654746	0	0.148398		0	0.322174	0	0.60018	0	0.122199	0	0.0989145			1.30889	0	2.11684	0	2.97684	1.61595	1.52788
		MYCTH_103070	chitin-binding domain protein(MYCTH_103070)		AA16	0	NA	0	NA	0	NA	0	NA		0	NA	0	NA	0	NA	0	0.613926		0	0.933422	0	0.805191	0	0.948219	0	0.587348		0	0.977023	0	0.887237	0	0.479732	0	0.476631			0	0	6.35053	0	7.44209	1.61595	3.05576
		MYCTH_2311254	hypothetical protein(MYCTH_2311254)		AA16	0	0.883416	0	0.404111	0	0.702781	0	0.998607		0	0.249239	0	0.911353	0	0.823003	0	0.990594		0	0.229138	0	0.785844	0	0.512772	0	0.104395		0	0.710342	0	0.800553	0	0.514584	0	0.984192			3.92667	8.18733	2.11684	7.61047	16.3726	8.07974	7.63941
		MYCTH_2111272	hypothetical protein(MYCTH_2111272)		AA2	0	0.193968	0	0.443424	0	0.277314	0	0.995297		0	0.252961	0	0.673411	0	0.504433	0	0.303404		0	0.0906813	0	0.467828	0	0.183502	0	0.375322		0	0.347735	0	0.206981	0	0.98466	0	0.598599			5.23556	8.18733	27.519	5.70785	17.861	4.84784	18.3346
		MYCTH_2300167	hypothetical protein(MYCTH_2300167)		AA3	0	0.918663	0	0.677659	0	0.615324	0	0.69346		0	0.434142	0	0.29991	0	0.394039	0	0.312529		0	0.82753	0	0.367444	0	0.793886	0	0.14953		0	0.317674	0	0.752257	0	0.810728	0	0.792181			5.23556	11.4623	14.8179	3.80523	7.44209	3.2319	7.63941
		MYCTH_2307666	hypothetical protein(MYCTH_2307666)		GH125	0	0.717995	0.975225	0.022133	0	0.186261	0	0.522108		0	0.114736	1.52857	5.77466e-05	0	0.318083	0	0.443084		1.49163	1.89385e-05	2.26558	2.14872e-11	1.13089	0.00140584	0	0.817289		0	0.501752	0	0.0538634	0	0.0630719	0	0.620904			53.6645	80.2358	46.5706	106.547	114.608	147.051	120.703
		MYCTH_77354	hypothetical protein(MYCTH_77354)		GH132	0	0.097999	0	0.589275	0	0.218667	0	0.448214		0	0.182845	0	0.837338	0	0.445348	0	0.179723		0	0.2456	0	0.0771036	0.826097	0.00561923	1.04397	0.000399161		0	0.627254	0	0.935078	0	0.27845	0	0.966309			36556	46412.3	31236.1	24958.5	29738.6	42249	29462.1
		MYCTH_64095	hypothetical protein(MYCTH_64095)		PL26	0	0.353187	0	0.965637	0	0.654956	0	0.869274		0	0.721869	0.895853	0.0179043	0	0.382018	0	0.228239		-0.702154	0.0411463	0	0.894144	0	0.305469	-0.720098	0.0348503		0	0.586194	0	0.586537	0	0.289207	0	0.86036			62.8267	54.0364	40.22	41.8576	53.583	66.2539	73.3383
		MYCTH_2312307	hypothetical protein(MYCTH_2312307)		GHnc	0.940463	0.000215643	0	0.0761369	0	0.258421	0	0.370047		1.03332	1.89353e-05	1.06169	7.37798e-06	0.913379	0.000157869	0	0.228654		0.633198	0.00791	0.864762	0.000171768	0.560546	0.0185394	0	0.40207		0	0.282603	0	0.248479	0	0.200694	0	0.679032			439.787	347.143	651.988	859.983	617.693	481.553	638.654
		MYCTH_2294705	hypothetical protein(MYCTH_2294705)		GH125	-1.44935	9.3046e-10	-1.0983	2.19297e-06	0	0.144355	0	0.632506		-2.07598	1.14576e-19	-1.46571	5.35111e-11	-0.618188	0.00820119	0	0.225251		-1.36138	3.61439e-10	-0.986386	7.52245e-06	0	0.0865435	0	0.388605		-1.3954	1.52788e-10	-1.36779	3.00006e-10	-0.73686	0.00160416	0	0.517881			975.123	818.733	279.423	376.718	394.431	444.386	638.654
		MYCTH_2306748	hypothetical protein(MYCTH_2306748)		AA12	0	0.356724	1.07838	9.33374e-05	0.840207	0.0055636	0	0.312021		1.52516	1.97821e-08	2.18054	1.8811e-17	1.52218	1.3805e-08	1.7063	1.04645e-10		1.45628	6.36171e-13	1.81145	2.76596e-19	1.55703	8.01233e-15	1.62653	5.97774e-16		0.593137	0.00780961	1.32526	7.95226e-11	1.03436	1.00128e-06	0	0.272911			60.2089	65.4986	61.3885	97.0335	139.911	124.428	125.286
		MYCTH_2308245	hypothetical protein(MYCTH_2308245)		CEnc	0	0.236147	0	0.204782	0	0.659097	0	0.981066		0	0.0626781	0.941543	0.0093499	1.20006	0.000765236	1.2837	0.000339682		0	0.965068	0	0.0835878	0	0.129393	0	0.249852		0	0.433594	0	0.0643837	0	0.260945	0	0.450266			130.889	106.435	179.932	161.722	175.633	166.443	158.9
		MYCTH_2307527	hypothetical protein(MYCTH_2307527)		GTnc	0	0.72647	0	0.964292	0	0.184384	0	0.999182		0	0.467983	0	0.928025	0	0.928972	0	0.892446		0.508893	0.0344391	0	0.750738	0	0.0883993	0	0.0661517		0	0.788415	0	0.888919	0	0.0536141	0	0.160396			164.92	171.934	118.543	186.456	159.261	172.906	230.71
		MYCTH_2295431	hypothetical protein(MYCTH_2295431)		AA11	0	0.622988	0	0.056007	0	0.451532	0	0.963069		0	0.584377	0	0.286021	0	0.382323	0	0.287342		0	0.0521325	0	0.467028	0	0.425745	-2.10252	0.0178962		0	0.31251	0	0.233828	0	0.273748	0	0.713221			7.85334	11.4623	4.23369	7.61047	0	1.61595	6.11153
		MYCTH_55581	hypothetical protein(MYCTH_55581)		GH146	0	0.46935	0	0.821656	0	0.365172	0	0.252437		0	0.0584898	0	0.0877758	0	0.317886	2.83272	0.0281773		0	0.201256	0	0.349983	0	0.86269	0	0.200593		0	0.306391	0	0.0537585	1.23322	0.00533781	0	0.306754			1.30889	8.18733	8.46737	7.61047	4.46525	6.46379	9.16729
		MYCTH_2059186	hypothetical protein(MYCTH_2059186)		AA7	0	0.125833	3.25993	0.0207306	3.40337	0.0201177	0	0.324359		0	0.188733	0	0.711282	0	0.272509	0	0.144761		0	0.375198	0	0.21126	0	0.938517	0	0.533195		2.12617	0.00307272	1.759	0.0158381	0	0.159372	0	0.141372			1.30889	1.63747	10.5842	5.70785	13.3958	14.5435	10.6952
		MYCTH_98458	hypothetical protein(MYCTH_98458)		AA3	0	0.105816	0	0.461722	0	0.590831	0	0.436522		0	0.619037	0	0.28788	0	0.734953	0	0.818553		1.22159	0.0257023	0	0.110109	0	0.276091	0	0.344232		1.54064	0.00634366	1.31852	0.0208566	0	0.44562	0	0.871698			7.85334	8.18733	31.7527	11.4157	19.3494	6.46379	15.2788
		MYCTH_2309011	hypothetical protein(MYCTH_2309011)		AA3	-0.951424	0.0122181	0	0.325837	0	0.558497	0	0.697072		0.723295	0.0499657	1.24133	0.000276288	0	0.0998534	0.743327	0.0435567		0	0.445964	1.12194	0.00109981	0	0.272963	0	0.990218		-1.31117	0.000201376	-1.05876	0.00272401	0	0.678755	0	0.198333			1488.21	1496.64	696.441	846.665	906.446	1346.08	1491.21
		MYCTH_96309	4-O-methyl-glucuronoyl methylesterase(MYCTH_96309)		CE15	0	0.758731	0	0.838515	0	0.247236	0	0.703334		0	0.550179	0	0.335821	0	0.888183	0	0.136293		0	0.879994	0	0.754617	0	0.128098	0	0.519467		0	0.996585	0	0.795609	0	0.0768305	0	0.388918			3.92667	4.9124	0	5.70785	5.95367	4.84784	4.58364
		MYCTH_2301079	hypothetical protein(MYCTH_2301079)		AA11	0	0.809508	0	0.846898	0	0.466256	0	0.96449		0	0.889463	0	0.352823	1.24224	0.0261028	1.12485	0.0489141		0	0.570969	0	0.394334	0	0.481981	0	0.278741		0	0.679742	0	0.850422	0	0.961266	0	0.0829174			19.6333	13.0997	23.2853	5.70785	20.8378	16.1595	16.8067
		MYCTH_2294852	hypothetical protein(MYCTH_2294852)		GT109	0	0.162685	0	0.28912	0.671438	0.0144956	0	0.239779		0	0.29001	0.728268	0.0037785	0.927571	0.000171224	0.922482	0.000195896		0.855778	7.44425e-06	0.86854	5.13214e-06	1.47531	1.26271e-15	1.72782	6.05213e-21		0	0.109385	0.849418	9.64959e-06	1.08349	1.60567e-08	0.740837	0.000571289			121.727	104.798	78.3232	85.6178	141.4	142.203	172.651
		MYCTH_2295307	hypothetical protein(MYCTH_2295307)		AA6	0	0.125737	0	0.5351	0	0.86827	0	0.856681		0.724469	0.0059444	0.735362	0.0038967	0.894057	0.00037822	0.954226	0.000142466		0	0.10023	0.692803	0.00212662	0.752428	0.000580177	0	0.562269		0	0.440519	0	0.717822	0	0.6924	0	0.257698			145.287	135.91	95.258	104.644	125.027	119.58	137.509
		MYCTH_37110	SUN family-like protein(MYCTH_37110)		GH132	0	0.292995	0	0.201803	0	0.267167	0	0.883428		-1.58575	7.69797e-06	-2.92047	1.23487e-16	-4.06501	3.86623e-27	-3.17729	3.77765e-19		-2.20318	7.51084e-11	-3.32892	1.26907e-21	-3.68617	8.1017e-27	-3.36681	1.14983e-22		0	0.206566	-1.19514	0.000671592	-1.03044	0.00525767	0	0.993655			514.394	520.714	347.162	403.355	330.429	391.059	334.606
		MYCTH_2308477	hypothetical protein(MYCTH_2308477)		AA12	1.66098	0.0406953	2.56291	0.000233746	2.68416	0.000192736	1.85354	0.0331006		4.06886	5.56277e-08	4.27145	6.22463e-09	2.40475	0.00251865	2.66578	0.000741385		6.76253	2.12765e-32	5.00909	5.12932e-18	4.09714	2.6955e-12	4.04679	6.41336e-12		1.81999	0.00142027	4.20779	3.73624e-16	2.46588	8.86355e-06	2.24148	0.000212444			10.4711	4.9124	23.2853	26.6366	38.6989	54.9422	45.8364
		MYCTH_2307864	hypothetical protein(MYCTH_2307864)		GH145	2.85743	1.94347e-19	2.39443	5.23859e-14	0	0.355428	0	0.754204		3.02477	3.41494e-22	1.58782	7.49667e-07	1.26479	0.000125417	2.09593	5.07033e-11		0.895782	0.0041267	0.821386	0.00848927	0.958811	0.0018079	1.03175	0.000787868		2.68469	7.31786e-20	2.0592	3.35112e-12	0	0.578892	0	0.62289			140.051	116.26	535.561	1324.22	799.28	551.038	169.595
		MYCTH_59997	Six-hairpin glycosidase-like protein(MYCTH_59997)		GH125	0	0.559151	0	0.371978	-0.350213	0.0404022	0	0.0850953		0	0.974749	0	0.967017	-0.476507	0.0016186	-0.582647	0.000104816		0	0.882846	0	0.364059	-0.730218	1.02248e-07	-0.756278	4.32754e-08		0	0.72735	0	0.205212	0	0.148051	0	0.353993			963.343	880.956	795.933	903.743	860.305	790.199	745.606
		MYCTH_2312626	hypothetical protein(MYCTH_2312626)		GH128	0	0.730812	0	0.618652	0	0.320506	0	0.774617		-0.894117	0.00495828	-1.10875	0.000291287	-2.74451	1.88469e-19	-1.86129	9.08515e-10		-2.02386	1.7341e-11	-2.11522	3.55086e-12	-3.41265	1.80761e-28	-3.48559	6.35251e-29		0	0.364284	0	0.645464	0	0.951155	0	0.489598			841.616	1088.91	1130.39	608.837	1050.82	1163.48	1176.47
		MYCTH_2302538	hypothetical protein(MYCTH_2302538)		GTnc	-0.966703	0.0105842	0	0.0938798	0	0.958188	0	0.826066		-1.03415	0.00346582	0	0.505344	0	0.103539	0	0.962231		0	0.313339	0	0.450254	0	0.228799	0	0.718172		0	0.841975	0	0.0865558	0	0.974078	0	0.932725			515.703	447.028	290.008	203.58	358.709	260.168	481.283
		MYCTH_2307267	hypothetical protein(MYCTH_2307267)		AA8	1.47266	0.00152042	1.30214	0.00403663	1.59641	0.000464864	1.65517	0.000438859		1.38058	0.00145861	0	0.169374	0	0.464449	1.03542	0.0204041		0	0.668768	0	0.948557	0	0.420242	0	0.878487		2.77813	2.5966e-12	2.42989	1.64061e-09	1.81951	1.91819e-05	1.44555	0.00348544			27.4867	32.7493	82.5569	83.7152	64.002	84.0293	74.8662
		MYCTH_78090	ferulic acid esterase(MYCTH_78090)		CE1	0	0.322089	0	0.757778	0	0.0968705	0	0.238395		3.98496	0.034633	0	0.0539542	4.00214	0.0294047	4.57554	0.0111268		0	0.502283	0	0.441167	1.51866	0.0396277	0	0.0812515		1.75305	0.0285747	2.17482	0.00445077	2.44145	0.00156461	2.37207	0.00593014			0	3.27493	6.35053	3.80523	2.97684	1.61595	9.16729
		MYCTH_2305709	GMC oxidoreductase-like protein(MYCTH_2305709)		AA3	0	0.211506	0	0.954471	0	0.201061	0	0.197845		0	0.158762	0	0.849414	0	0.433092	0	0.096704		0	0.840204	0	0.31617	0	0.242984	0	0.309974		0	0.254999	0	0.760311	0	0.212267	2.32095	0.0334573			6.54445	4.9124	23.2853	11.4157	5.95367	6.46379	21.3903
		MYCTH_2312852	hypothetical protein(MYCTH_2312852)		AA11	0	0.636093	0	0.780592	0	0.173968	0	0.466462		-0.87106	0.0173761	-1.17645	0.000727762	-1.87994	3.75374e-08	-0.90359	0.0136447		0	0.341864	-0.990477	0.00494417	-1.93037	1.14754e-08	-1.81597	9.74398e-08		0	0.918403	0	0.916548	0	0.716231	0	0.723497			3825.88	4234.49	5774.75	3654.93	4183.94	4657.16	5809.01
		MYCTH_80109	glycoside hydrolase, catalytic core(MYCTH_80109)		GH128	0	0.132456	0	0.584321	0.927063	0.0124229	0	0.741037		-0.818476	0.0238942	-0.898954	0.00998336	0	0.0665746	-1.22751	0.00043515		0	0.47063	0	0.134482	0	0.88196	-1.61815	1.93575e-06		0	0.744779	0	0.840595	0.901171	0.0111513	1.26632	0.000503488			346.856	309.481	285.774	144.599	328.94	226.233	675.324
		MYCTH_2294895	glyoxal oxidase like protein(MYCTH_2294895)		AA5	-3.09446	1.98783e-18	-2.9414	2.25799e-17	-1.49195	4.75035e-05	0	0.137751		-2.80335	4.09202e-16	-3.08981	1.43255e-19	-2.18282	1.82218e-10	-2.16577	3.05724e-10		-2.2731	1.06285e-11	-2.68723	6.61541e-16	-1.64085	1.25005e-06	-1.77206	1.68879e-07		-2.37063	2.00221e-12	-2.86533	5.3881e-18	-1.3762	0.000107206	0	0.310925			1660.98	1585.07	158.763	220.704	174.145	248.856	543.926
		MYCTH_2311126	hypothetical protein(MYCTH_2311126)		GTnc	-2.58576	4.85892e-09	-2.38778	3.3601e-08	0	0.0524235	0	0.999182		-2.36033	4.30016e-08	-2.82166	3.17845e-11	-2.9049	1.17582e-11	-3.16289	1.66634e-13		-2.87472	5.72836e-12	-3.28795	6.63548e-15	-3.09106	1.16223e-13	-3.88586	4.1903e-20		-2.0222	2.14693e-06	-1.70211	6.45853e-05	0	0.35495	0	0.12965			757.847	1028.33	135.478	161.722	145.865	195.53	404.889
		MYCTH_110821	hypothetical protein(MYCTH_110821)		GHnc	0	0.817693	-0.97271	7.24742e-17	-0.811417	1.12438e-11	-0.56634	9.36677e-06		-0.60791	2.74543e-07	-1.14907	8.81428e-24	-0.472519	7.67317e-05	-0.807421	4.81889e-12		-0.628569	8.4712e-08	-0.651971	2.38173e-08	-0.528523	7.46537e-06	-0.545833	4.03503e-06		-0.37086	0.00308458	-1.25971	6.26642e-28	-1.33851	1.73112e-31	-0.600666	1.81852e-06			16020.8	14958.2	15711.2	14414.2	7531.39	8255.88	8410.99
		MYCTH_99853	copper binding domain-containing laccase(MYCTH_99853)		AA1	0	0.627435	0	0.467469	0	0.255368	0	0.261301		-2.26152	0.00252617	-2.00812	0.00631188	-1.68125	0.0254574	0	0.138153		-1.92382	0.00905272	-1.60651	0.0303348	0	0.0587395	0	0.0659117		-2.10429	0.00483061	-2.74112	0.000125341	-2.63528	0.000367523	-2.04044	0.0166675			141.36	86.7857	82.5569	79.9099	71.4441	72.7177	55.0037
		MYCTH_55568	4-O-methyl-glucuronoyl methylesterase(MYCTH_55568)		CE15	5.24313	2.04437e-09	4.92096	1.43305e-08	4.19384	4.47798e-06	4.81519	1.11238e-07		5.07084	3.19097e-08	0	0.337102	0	0.977586	2.0592	0.0475166		0	0.246716	0	0.0577825	1.26924	0.0465475	1.89226	0.0022029		4.08634	5.64154e-12	5.38794	1.6272e-20	2.21827	0.000486074	2.19553	0.00143234			6.54445	1.63747	59.2716	264.464	77.3977	182.602	50.4201
		MYCTH_58125	cellobiose dehydrogenase(MYCTH_58125)		AA3	1.81712	0.0129867	0	0.0570928	1.50787	0.047723	2.43843	0.000820061		2.65614	1.06021e-05	1.3519	0.0339349	0	0.0533316	1.79372	0.00448142		0	0.0553839	0	0.1675	0	0.33952	0	0.0974985		1.58347	0.00900095	1.79132	0.00231899	2.00751	0.000779672	2.74269	4.73988e-06			17.0156	11.4623	40.22	60.8837	40.1873	35.5509	42.7807
		MYCTH_102971	FAD linked oxidase-like protein(MYCTH_102971)		AA7	1.19142	0.0194876	2.62836	1.61196e-09	2.44882	5.56041e-08	2.08336	1.08657e-05		2.68538	1.26085e-09	1.85341	3.8778e-05	1.6059	0.000494905	1.53521	0.00104786		1.01833	0.0163692	0.92495	0.0308584	1.65289	3.68257e-05	0	0.097904		1.64928	5.04513e-05	2.8092	3.06919e-13	1.95528	1.25035e-06	1.80297	2.58433e-05			36.6489	52.3989	69.8558	131.281	256.008	290.871	235.294
		MYCTH_2313229	hypothetical protein(MYCTH_2313229)		AA13	0	0.808523	0	0.356141	0	0.244255	0	0.610776		0	0.221032	0	0.982587	0	0.787716	0	0.613926		0	0.261174	0	0.686555	0	0.508712	0	0.186778		0	0.703151	0	0.149195	0	0.239848	0	0.390534			133.507	135.91	105.842	125.573	208.378	221.385	220.015
		MYCTH_47699	hypothetical protein(MYCTH_47699)		GH154	2.75218	3.37439e-21	2.27135	9.09073e-15	2.17819	2.8252e-13	1.41347	1.22255e-05		4.1035	8.26831e-46	1.94262	5.13609e-11	1.75708	4.49775e-09	2.12493	9.63088e-13		0.74408	0.0143356	1.02125	0.000491485	0.687507	0.0229488	0	0.178876		2.48802	1.8123e-18	2.69408	1.01259e-21	2.43	1.29607e-17	1.40497	7.02827e-06			234.291	243.982	1441.57	1778.95	1143.1	1165.1	1142.86
		MYCTH_90517	cellobiose dehydrogenase-like protein(MYCTH_90517)		AA8	4.501	3.0632e-06	3.58969	0.000231831	3.84673	0.000127312	5.2623	5.31342e-08		5.77928	5.00754e-09	3.75824	0.00021159	2.57815	0.0172399	3.66421	0.000422283		1.70055	0.0198334	1.73714	0.0174448	0	0.199654	0	0.847148		3.44299	4.61999e-07	4.03973	1.29387e-09	3.43555	6.07279e-07	3.87138	3.48306e-08			5.23556	1.63747	80.4401	81.8125	50.6062	35.5509	48.8922
		MYCTH_2306267	hypothetical protein(MYCTH_2306267)		AA16	8.17665	5.13022e-05	8.95445	4.90862e-06	7.83401	0.000148141	6.777	0.00276505		0	0.952962	0	0.258553	0	0.912431	0	0.225351		0	0.55651	0	0.98801	0	0.971802	0	0.787296		7.18064	1.61431e-07	7.01161	2.1419e-07	6.04586	1.67989e-05	3.81	0.0240296			1.30889	0	29.6358	388.134	309.591	407.219	178.762
		MYCTH_2299757	hypothetical protein(MYCTH_2299757)		AA11	-1.85679	4.23375e-13	-2.00821	1.36499e-15	-0.963187	0.000342162	-1.08207	8.39567e-05		-1.75565	3.36389e-12	-1.88702	3.1732e-14	-1.91102	2.19072e-14	-1.59325	2.06988e-10		-1.48722	1.16318e-09	-1.15558	2.95601e-06	-1.12871	4.4774e-06	-1.48582	1.35587e-09		-1.57937	1.26855e-10	-2.24866	3.81078e-20	-0.903146	0.000521267	-0.97439	0.000434855			1285.33	1364.01	457.238	275.879	330.429	328.037	606.569
		MYCTH_2306112	hypothetical protein(MYCTH_2306112)		AA3	-3.00719	2.63886e-27	-3.45557	7.18824e-36	-2.53002	6.52299e-21	-1.60898	4.7914e-09		-3.19177	3.02103e-32	-2.50835	9.29528e-22	-1.31465	6.47172e-07	-0.807697	0.00346039		-1.41794	3.26456e-08	-1.38187	6.6469e-08	-1.24304	1.37469e-06	-0.974881	0.000205454		-2.19807	5.30798e-18	-3.78572	6.96532e-51	-2.66498	4.51506e-26	-1.83932	2.13021e-12			1472.5	1303.42	154.53	190.262	90.7935	163.211	181.818
		MYCTH_116175	glycoside hydrolase family 61 protein(MYCTH_116175)		AA9	4.22216	7.67574e-11	5.13415	2.85557e-16	6.68708	2.15431e-27	6.69183	2.02506e-27		4.27128	9.70769e-10	3.61706	2.48563e-07	4.67498	1.18307e-11	5.41109	2.90909e-15		0	0.473482	-1.38453	0.037383	-1.13687	0.0489999	0	0.350172		4.59184	2.78923e-27	5.27201	4.95598e-36	5.50405	2.74339e-39	5.49781	5.67122e-39			7.85334	4.9124	154.53	89.423	244.101	213.305	667.684
		MYCTH_81925	cellobiose dehydrogenase(MYCTH_81925)		AA8,AA3	8.18241	9.90809e-80	9.77229	3.2992e-114	9.9701	8.43711e-119	9.26883	1.55088e-102		7.63489	8.91376e-67	4.85052	1.54551e-27	4.38636	1.43125e-22	5.91667	5.4034e-40		0	0.241793	0.923574	0.0456605	1.03642	0.0226527	1.30243	0.00371099		8.77395	1.0951e-101	9.51529	6.72525e-120	9.25586	2.03259e-113	8.89549	1.13385e-104			66.7534	80.2358	15910.2	26699.4	55943.7	72323.4	80346.7
		MYCTH_64299	Lipase, GDSL-like protein(MYCTH_64299)		CEnc	5.50547	2.03812e-40	6.49005	1.26304e-56	6.75042	2.54186e-61	6.92827	1.18231e-64		0	0.526307	0	0.997867	0	0.328464	0	0.118476		0	0.362369	0	0.95655	0	0.464108	0	0.946232		4.13567	4.3673e-27	6.51104	2.27911e-67	6.82184	6.34352e-74	6.85461	1.50634e-74			28.7956	31.1118	1147.33	1567.76	2975.35	2398.07	3601.22
			52		LFC>0	13	48	14	49	15	48	11		10	15	49	16	49	14	49	18		9	11	52	12	50	13	50	7		4	16	50	17	52	16	50	15		12
					LFC>2	8	0	11	0	10	0	8		6	10	0	5	0	5	0	9		4	1	0	2	0	1	0	1		1	10	0	12	0	10	0	10		6
					LFC<0	7	0	6	0	5	0	3		2	13	0	12	0	11	0	11		8	10	0	11	0	11	0	12		7	9	0	9	0	8	0	4		4
					LFC<-2	3	0	4	0	1	0	0		0	6	0	6	0	4	0	4		2	4	0	4	0	4	0	4		3	5	0	4	0	3	0	1		1
[truncated: 33 more columns]

## Sheet: S3
						differential expression of all genes up- or downregulated at all points in time after the cellulose spike ( t1, t2, t3, and t4) in relation to the respective steady state condition																																					normalized counts
						MJK20.3 (Δku80)									BS6.4 (Δku80, Δclr2)									BS7.8 (Δku80, Δclr1)									JK2.8 (Δku80, Δclr4)										MJK20.3 (Δku80)
		Gene	Description (Berka et al., 2011)	CAZY module (Berka et al., 2011)	CAZY module (CAZY database)	t1 L2FC	t1 padj	t2 L2FC	t2 padj	t3 L2FC	t3 padj	t4 L2FC	t4 padj		t1 L2FC	t1 padj	t2 L2FC	t2 padj	t3 L2FC	t3 padj	t4 L2FC	t4 padj		t1 L2FC	t1 padj	t2 L2FC	t2 padj	t3 L2FC	t3 padj	t4 L2FC	t4 padj		t1 L2FC	t1 padj	t2 L2FC	t2 padj	t3 L2FC	t3 padj	t4 L2FC	t4 padj			steady state R1	steady state R2 2	mean steady state	t1 R1	t1 R2	mean t1	t2 R1
Cellulases	Endoglucanases	MYCTH_52068	endoglucanase	GH5	GH5	3.2498	0.00732665	4.28399	0.000115502	4.23743	0.000254652	5.0585	1.27489e-05		0	0.552978	0	0.485406	0	0.488963	0	0.43295		0	0.206103	0	0.766991	0	0.401972	0	0.772283		4.20899	0.000152317	6.54217	4.1386e-10	5.95342	3.01076e-08	6.32145	8.50979e-09			3.92667	1.63747	2.78207	8.46737	45.6628	27.0651	72.9325
		MYCTH_86753	endoglucanase	CBM1-GH5	CBM1,GH5	6.07501	1.65222e-103	7.73302	1.70055e-168	8.16044	1.51922e-187	8.00435	2.21282e-180		0	0.096037	0	0.637871	0	0.540582	0	0.771515		-0.912737	0.00293929	0	0.0972124	0	0.520656	0.684277	0.0248441		6.49935	7.06514e-129	8.03493	7.83424e-197	8.4014	4.63416e-215	8.14805	3.6425e-202			202.878	191.583	197.231	12049.1	14558.8	13303.9	40281
		MYCTH_94336	beta-1,6-galactanase	GH5	GH5	0	0.367702	1.42974	0.00103235	1.68415	0.000140566	1.70373	0.000190797		0	0.497695	0.893027	0.0443344	1.73756	2.48667e-05	2.55224	1.5674e-10		1.11759	0.00156792	1.8117	8.40382e-08	2.30099	3.96441e-12	2.62478	1.8634e-15		0.949253	0.0122749	1.66401	2.10793e-06	2.06409	3.42698e-09	1.74404	2.93595e-06			43.1934	24.562	33.8777	57.1548	41.8576	49.5062	77.3977
		MYCTH_116157	endoglucanase	GH7	GH7	2.53227	1.08717e-13	4.05671	3.33984e-35	4.20546	8.16694e-38	3.77175	2.44887e-30		1.40513	6.42175e-05	1.91301	1.44257e-08	1.14	0.0012912	2.01825	3.36676e-09		0	0.305811	0	0.0899426	0	0.494918	0	0.167481		4.43273	2.39473e-46	5.18812	1.40903e-63	4.71782	1.47308e-52	4.51504	4.58481e-48			142.669	152.284	147.477	690.091	1014.09	852.093	2405.28
		MYCTH_111372	endoglucanase	GH7-CBM1	GH7,CBM1	8.22797	2.39283e-15	9.52181	1.45845e-20	8.76302	2.75068e-17	9.21132	5.09379e-19		4.78839	0.00719541	4.15648	0.0199623	0	0.0566038	3.87033	0.0369569		0	0.101046	0	0.955728	-2.87781	0.0312956	0	0.487037		8.32368	1.99787e-43	9.25235	9.25076e-54	8.98414	1.12573e-50	8.12375	2.52597e-41			3.92667	0	1.96333	395.85	892.327	644.089	1745.91
		MYCTH_109444	endoglucanase	GH12	GH12	3.53345	2.25419e-24	3.80276	2.18942e-28	2.76711	6.07697e-15	3.20895	4.3937e-20		2.14467	2.21233e-09	0	0.633353	-0.868884	0.0312616	0	0.313512		0	0.0899806	0	0.092939	-0.854845	0.0195746	-1.01564	0.00546291		4.28084	5.02026e-38	4.94557	7.43336e-51	2.90107	1.16014e-17	3.19037	5.08282e-21			234.291	132.635	183.463	2542.33	1725.67	2134	3011.07
		MYCTH_76901	endoglucanase	GH45	GH45	6.31931	5.14076e-57	7.79276	3.01166e-87	7.99035	9.28797e-92	7.09665	2.89934e-72		5.01363	3.44661e-38	2.42255	1.02279e-09	1.41502	0.000675619	3.51424	4.76648e-19		0	0.238811	-1.12677	0.00634049	-1.89291	2.21458e-06	-1.89364	2.7826e-06		6.81676	3.08829e-77	7.47704	4.48729e-93	7.54924	7.72734e-95	6.94402	4.15834e-80			75.9156	47.4865	61.7011	4146.9	5778.25	4962.57	13608.6
		MYCTH_116384	oligoxyloglucanase	GH74	GH74	5.51316	3.87131e-50	7.03377	1.4901e-82	7.61737	7.3918e-97	7.75018	2.97388e-100		-1.58321	0.00762351	0	0.156342	0	0.810497	0	0.144852		-1.4012	7.62162e-05	0	0.0560609	-0.861464	0.0148951	0	0.186876		6.1017	1.36431e-89	7.4364	2.40967e-133	7.85592	8.81014e-149	7.33084	2.11079e-129			44.5023	22.9245	33.7134	980.099	2153.76	1566.93	4078.26
	Cellobiohydrolases	MYCTH_51545	cellobiohydrolase	GH6	GH6	2.41175	1.81194e-06	5.12063	1.86608e-28	4.20153	5.63783e-19	3.77358	3.11e-15		0	0.42935	0	0.465514	0	0.860709	0	0.557229		1.30869	0.00322373	0	0.0779036	0	0.204329	0	0.0586028		2.47606	6.53387e-09	4.67934	3.25577e-30	3.66057	1.44187e-18	2.53074	9.64046e-09			30.1045	29.4744	29.7894	52.9211	262.561	157.741	645.973
		MYCTH_66729	cellobiohydrolase	CBM1-GH6	CBM1,GH6	7.35084	5.15986e-95	9.23346	1.768e-150	9.48431	9.23261e-159	9.2978	1.94022e-152		3.13867	2.41997e-15	2.01237	6.3362e-07	1.70298	3.80295e-05	3.08679	7.12971e-15		0	0.135018	0	0.573586	1.04625	0.00966642	1.8656	1.33286e-06		8.85145	2.65482e-141	10.4443	8.81998e-197	10.0988	4.06159e-184	10.2379	4.97377e-189			108.638	162.109	135.373	19045.2	24985.2	22015.2	72542.5
		MYCTH_2303045	Glycoside Hydrolase Family 6 protein	GH6	GH6	8.98992	1.43972e-109	10.6794	1.70768e-155	11.2009	5.79467e-171	10.4271	3.45058e-148		6.05658	5.82913e-46	3.06441	1.96035e-12	4.1895	1.94252e-22	5.07342	3.04275e-32		0	0.976451	0	0.754617	0	0.374319	0	0.659161		10.2898	7.48466e-169	10.9374	2.27469e-191	10.6206	1.82161e-180	10.2278	2.8004e-167			51.0467	45.849	48.4479	19676.1	29686.5	24681.3	71408.3
		MYCTH_109566	cellobiohydrolase	GH7-CBM1	GH7,CBM1	6.10689	1.06128e-59	7.68763	4.99642e-95	7.64763	4.83839e-94	7.50569	1.82641e-90		3.31849	7.06674e-18	2.97488	8.39553e-15	2.18798	2.25945e-08	3.68092	1.18236e-21		0	0.630757	0	0.27449	0	0.52088	0	0.194773		6.8636	4.45206e-76	8.18368	2.6135e-108	8.1739	5.63823e-108	7.84522	2.19843e-99			909.678	1165.88	1037.78	56636.1	86371.2	71503.7	179325
		MYCTH_97137	cellobiohydrolase	GH7	GH7	6.1052	1.66943e-24	9.16351	3.17832e-55	10.4624	4.65997e-72	9.91819	1.09617e-64		2.86094	5.81926e-06	1.3762	0.0382096	0	0.21505	1.44239	0.0337698		0	0.549429	0	0.207537	0	0.959713	0	0.437569		6.26383	5.63711e-27	8.6978	5.74093e-52	9.66672	5.01051e-64	9.5003	8.81195e-62			51.0467	72.0485	61.5476	1039.37	7410.69	4225.03	18596.3
	ß-glucosidases	MYCTH_115968	beta-glucosidase	GH1	GH1	5.73998	1.13279e-98	6.29512	3.53005e-119	6.27019	2.48332e-118	5.20482	2.06323e-81		5.10403	1.37722e-77	2.89492	1.19723e-25	2.126	3.68312e-14	3.57561	4.5262e-38		0.649912	0.031456	0	0.276683	-0.690451	0.0202592	0	0.197089		6.81305	1.62771e-142	6.66332	1.62263e-136	6.3937	1.05897e-125	5.45231	2.43829e-91			781.407	612.412	696.91	34894	39658.1	37276.1	48986.8
		MYCTH_66804	beta-glucosidase	GH3	GH3	5.0734	2.20953e-24	7.39217	6.16296e-52	6.45736	1.3178e-39	5.34972	4.30231e-27		4.03419	2.91473e-13	4.04092	1.46508e-13	3.27595	4.29521e-09	3.77902	1.05815e-11		1.78407	0.000319804	1.3322	0.00848729	0	0.266898	0	0.575013		5.80305	2.28053e-35	7.87901	3.06021e-65	6.24028	5.91351e-41	4.89056	4.87819e-25			53.6645	50.7614	52.213	783.232	2734.06	1758.65	7351.3
		MYCTH_80304	beta-glucosidase	GH3	GH3	-3.15602	2.50179e-25	-2.72207	2.62594e-19	-3.99656	3.4603e-40	-4.45487	8.09044e-50		-1.89908	4.36959e-10	-1.75724	5.89481e-09	-1.95757	1.00248e-10	-2.8391	3.50741e-21		-1.92294	1.79957e-10	-1.8298	1.21271e-09	-2.2191	1.25779e-13	-2.97669	1.48721e-23		-3.70405	5.26195e-36	-3.86157	3.72525e-39	-4.76668	2.83628e-59	-5.32654	2.90399e-73			9164.85	6500.74	7832.79	800.167	957.016	878.592	1355.95
		MYCTH_62925	beta-glucosidase	GH3	GH3	9.50958	1.01385e-80	10.494	9.74461e-99	9.79419	4.91576e-86	9.04921	2.61851e-73		8.40229	7.53718e-50	6.93297	2.30529e-34	7.14792	2.68711e-36	8.26538	5.02949e-48		0	0.0711914	0	0.632115	0	0.16377	1.05754	0.0215387		10.3138	3.7937e-144	11.1771	1.06909e-169	10.0136	3.52224e-136	9.07468	1.02191e-111			17.0156	9.82479	13.4202	7974.15	11959.9	9967	18118.5
		MYCTH_58882	beta-glucosidase	GH3	GH3	10.8156	1.00202e-11	13.322	1.31073e-17	12.7982	4.84173e-16	11.875	9.9287e-14		7.96564	5.05478e-11	6.8856	1.23099e-08	6.64143	5.27144e-08	7.644	3.71083e-10		0	0.172195	0	0.144486	0	0.147397	0	0.145047		10.2327	1.83237e-54	11.7955	1.61231e-72	11.1415	1.26729e-64	9.91693	3.99904e-51			1.30889	0	0.654445	630.819	1992.04	1311.43	6909.24
	LPMOs	MYCTH_112089	Glycoside Hydrolase Family 61A protein	GH61	AA9	8.24628	2.951e-14	10.9699	5.55846e-25	10.7147	1.02682e-23	10.3513	4.56224e-22		6.11506	0.00161621	0	0.0824801	4.32934	0.0327429	0	0.136133		0	0.693482	0	0.169525	0	0.995283	3.07491	0.0103995		9.63971	6.76288e-20	12.0618	4.7796e-31	12.1245	2.69319e-31	11.3666	2.25349e-27			5.23556	16.3747	10.8051	1312.44	5157.99	3235.22	16552.7
		MYCTH_80312	Glycoside Hydrolase Family 61B protein	GH61-CBM1	AA9,CBM1	8.30369	3.52499e-37	10.4999	1.04085e-59	10.2105	1.78578e-56	9.63816	3.20156e-50		5.44666	1.46481e-07	2.31623	0.0438156	0	0.0537243	3.22289	0.00366927		0	0.944033	0	0.784496	0	0.803733	0	0.505539		9.86549	1.5341e-84	11.4562	2.82905e-114	10.8901	3.20043e-103	10.1708	6.09059e-90			10.4711	6.54986	8.51049	2034.29	3428.52	2731.4	10993.5
		MYCTH_92668	Glycoside Hydrolase Family 61D protein	GH61	AA9	6.59912	0.000112415	8.33298	3.16562e-07	10.1255	6.99541e-10	11.0098	1.92584e-11		7.14739	2.28107e-05	4.93563	0.00467378	0	0.131894	6.01288	0.000506017		0	0.849055	-4.10554	0.0219697	0	0.399668	0	0.562951		5.69975	1.20599e-12	7.95185	3.00155e-24	8.77199	2.7684e-29	9.42104	1.35933e-33			1.30889	0	0.654445	33.8695	106.547	70.208	239.635
		MYCTH_85556	Glycoside Hydrolase Family 61E protein	GH61	AA9	5.81445	1.91479e-15	8.20925	1.2221e-30	9.27852	4.52496e-39	10.2416	1.59566e-47		3.76133	1.78413e-07	0	0.142801	0	0.574402	2.54032	0.000701621		0	0.953196	-3.27285	0.0169793	0	0.818035	0	0.666692		4.83872	3.12254e-12	8.21942	2.58237e-34	8.44326	3.73157e-36	9.52577	7.73705e-46			20.9422	13.0997	17.021	560.964	1369.88	965.424	4158.64
		MYCTH_55803	Glycoside Hydrolase Family 61F protein	GH61	AA9	2.65867	0.0265738	3.46824	0.00131946	4.0428	0.000226758	4.55647	4.14801e-05		2.4992	0.0485292	3.40609	0.00341197	0	0.263537	0	0.160775		3.11185	0.000321108	3.62314	1.94609e-05	0	0.152888	2.56598	0.00392814		0	0.100189	0	0.176498	2.45442	0.0172078	0	0.0716339			1.30889	4.9124	3.11064	8.46737	28.5393	18.5033	25.3031
		MYCTH_110651	Glycoside Hydrolase Family 61G protein	GH61-CBM1	AA9,CBM1	11.2311	1.34721e-30	13.33	3.26214e-43	13.5105	2.04909e-44	13.3344	3.1261e-43		5.92153	1.10528e-06	4.31204	0.0004875	3.55527	0.00561383	4.67319	0.000188865		0	0.324919	0	0.720221	0	0.215231	2.69929	7.39573e-05		11.3271	8.003e-84	12.6874	2.17513e-105	12.5406	6.63522e-103	12.0507	6.69637e-95			1.30889	3.27493	2.29191	4496.18	6059.84	5278.01	20153.2
		MYCTH_46583	Glycoside Hydrolase Family 61H protein	GH61-CBM1	AA9,CBM1	7.30611	2.81893e-98	9.24421	4.39378e-158	9.09038	5.33408e-153	8.48618	3.48558e-133		1.75805	0.00655972	0	0.400409	0	0.165448	0	0.153793		0	0.0521325	0	0.179385	0	0.156461	2.80412	4.20666e-16		8.96494	1.22217e-147	10.1945	2.27469e-191	10.0344	2.5822e-185	9.62779	1.43867e-170			54.9734	67.1361	61.0547	6445.79	12800.8	9623.3	32819.6
		MYCTH_111088	Glycoside Hydrolase Family 61I protein	GH61-CBM1	AA9,CBM1	6.74012	2.98673e-60	9.32985	1.63521e-116	9.89958	3.44877e-131	9.65337	1.21201e-124		0	0.41894	0	0.820963	0	0.0708433	0	0.0591693		0	0.767587	0	0.247069	0	0.447649	1.09218	0.00398341		8.14489	1.70882e-125	9.95929	5.7696e-188	10.3864	5.27617e-204	10.0876	2.49006e-192			22.2511	24.562	23.4066	2019.47	2968.08	2493.78	12267.5
		MYCTH_79765	Glycoside Hydrolase Family 61J protein	GH61	AA9	5.17456	4.97541e-23	7.49183	2.54721e-48	7.42406	2.06187e-47	7.20671	1.20488e-44		0	0.183391	0	0.289155	0	0.666034	0	0.660828		0	0.125842	0	0.711326	0	0.958165	0	0.611533		6.11563	4.89358e-33	7.91505	2.15554e-55	7.58652	7.02866e-51	7.4665	3.4949e-49			74.6067	78.5983	76.6025	1720.99	3809.04	2765.02	10012.6
		MYCTH_103537	Glycoside Hydrolase Family 61L protein	GH61	AA9	3.96066	1.01309e-15	6.09934	2.95219e-37	7.1599	2.75445e-51	6.59282	1.87809e-43		2.96776	6.75079e-09	0	0.341737	0	0.311088	0	0.0973151		0	0.058755	-1.11022	0.0389873	-1.42799	0.00584314	0	0.0567445		4.96586	1.11307e-26	6.46222	3.42452e-45	6.36198	1.01633e-43	6.38231	6.51043e-44			69.3712	57.3113	63.3412	590.599	1385.11	987.852	3079.54
		MYCTH_2112799	Glycoside Hydrolase Family 61P protein	GH61	AA9	5.31452	0.000129537	9.29357	5.7404e-13	10.6363	1.93106e-16	11.1275	6.74896e-18		0	0.937683	0	0.719256	0	0.886574	0	0.81653		0	0.627242	0	0.159211	0	0.907071	3.19898	0.0107171		4.56733	2.28679e-08	7.92347	6.19998e-24	9.54895	1.90043e-34	9.67835	3.26201e-35			2.61778	0	1.30889	8.46737	104.644	56.5557	845.421
		MYCTH_2298502	Glycoside Hydrolase Family 61V protein	GH61	AA9	4.14531	6.77103e-19	6.89994	2.45244e-52	7.38057	6.72164e-60	6.28994	1.87809e-43		0	0.947543	0	0.0837386	0	0.940672	0	0.724443		0	0.717802	1.05266	0.0391557	0	0.997548	0	0.858908		7.07069	1.78623e-53	8.49124	3.0248e-77	8.15293	4.02479e-71	7.57718	2.19294e-61			167.538	163.747	165.642	1767.56	4094.43	2931	15637.3
		MYCTH_100518	Glycoside Hydrolase Family 61W protein	GH61	AA9	9.42866	2.11781e-21	12.684	9.9444e-39	13.8149	7.24807e-46	13.2667	2.73125e-42		0	0.944841	0	0.479167	0	0.896317	0	0.820535		0	0.82733	4.30193	0.00144536	4.02514	0.00283481	6.86017	8.00738e-08		7.86021	3.93372e-30	11.0858	5.54787e-60	12.3234	5.64285e-74	12.0873	3.84757e-71			5.23556	0	2.61778	1176.96	2732.16	1954.56	13382.4
		MYCTH_2299721	Glycoside Hydrolase Family 61Y protein	GH61	AA9	2.56458	2.75073e-06	4.82208	6.62542e-21	4.69002	1.29101e-19	3.29784	1.13689e-09		1.86673	0.000605794	0	0.0599507	0	0.0921024	1.4086	0.0122225		0	0.350427	0	0.598483	0	0.257395	0	0.674232		3.77618	1.5179e-13	5.11273	1.69671e-24	3.96997	7.82003e-15	3.42887	7.81203e-11			70.68	58.9488	64.8144	292.124	475.654	383.889	1482.46
Hemicellulases	Xylanases	MYCTH_112050	xylanase	GH10-CBM1	GH10,CBM1	8.27332	1.73946e-191	8.35823	1.57466e-195	8.05093	1.51223e-181	7.81287	6.66203e-171		4.29803	5.48007e-47	1.20669	0.000212673	0	0.083884	1.46803	5.70153e-06		2.38043	1.51563e-14	1.61182	1.0924e-06	0.762967	0.0316445	1.24846	0.000206263		8.31893	2.09705e-172	9.32378	4.48914e-217	8.42858	7.6048e-178	7.93089	3.41035e-157			73.2978	75.3234	74.3106	20630.8	25321.9	22976.3	20483.6
		MYCTH_100068	Glycoside Hydrolase Family 11 protein	GH11-CBM1	GH11,CBM1	11.2348	2.7508e-12	11.0304	4.61286e-12	11.3711	2.10943e-12	12.0174	1.07096e-13		8.76419	1.07974e-07	3.81338	0.0383466	0	0.216784	3.88049	0.0380145		0	0.947169	0	0.357317	0	0.460981	0	0.358535		9.96923	3.91614e-51	11.4184	3.59823e-67	10.3542	3.38244e-55	10.2041	1.62176e-53			1.30889	0	0.654445	1483.91	2022.48	1753.19	1617.91
		MYCTH_89603	xylanase	GH11	GH11	6.11551	5.66924e-51	6.09048	9.72155e-51	6.52547	2.96283e-58	5.69496	2.68531e-44		7.58934	1.73526e-76	4.9799	1.86856e-33	2.10062	1.0652e-06	3.68401	1.93427e-18		2.52688	1.00543e-09	1.75985	2.93437e-05	0	0.770185	0	0.765819		6.86448	1.33016e-65	8.2688	2.20492e-95	6.77681	5.53986e-64	6.50788	5.76954e-59			232.982	221.058	227.02	14436.9	17051.3	15744.1	11557.6
		MYCTH_116553	xylanase	GH10	GH10	5.00462	2.62263e-25	4.01925	1.24034e-16	4.27899	1.51236e-18	3.78702	1.90835e-14		6.66786	3.33616e-43	3.93325	8.29588e-16	2.09385	4.16504e-05	3.87106	5.06591e-15		2.4584	2.82463e-07	1.15987	0.0216246	0	0.820302	0	0.443723		6.08438	6.70439e-39	5.66083	7.80416e-34	4.40267	1.47232e-20	4.50409	2.99214e-21			134.816	111.348	123.082	3255.71	4655.7	3955.7	1866.48
		MYCTH_49824	xylanase	GH11	GH11	3.62263	3.91331e-10	5.27641	4.64536e-21	3.32733	1.70815e-08	2.96757	1.25067e-06		1.86534	0.0026964	2.09887	0.000469053	0	0.332915	0	0.281917		1.98567	0.000441663	0	0.13215	0	0.501628	0	0.633966		4.17224	1.64653e-14	5.64565	3.0528e-26	3.13617	1.74997e-08	2.42059	5.98318e-05			61.5178	39.2992	50.4085	499.575	747.728	623.652	1479.49
	Xylosidases	MYCTH_104628	beta-xyloxidase	GH3	GH3	2.36686	1.84987e-09	2.47449	9.17847e-11	1.4343	0.00099878	1.96477	1.77965e-06		3.21074	5.09934e-16	1.43795	0.000801463	1.24801	0.00481251	1.93059	3.69066e-06		0.870547	0.00274572	0.933501	0.00118148	0.973649	0.000631335	1.09141	0.000123394		2.95525	1.1146e-27	3.05629	1.19456e-29	1.80879	1.23871e-10	1.89644	3.2064e-11			26.1778	29.4744	27.8261	160.88	125.573	143.226	184.564
		MYCTH_50705	beta-xyloxidase	GH3	GH3	1.99171	0.0027027	2.64439	1.03459e-05	2.09457	0.00138309	1.85427	0.0110205		2.87382	9.67031e-07	2.09279	0.000486014	0	0.199201	2.54122	1.89463e-05		1.17153	0.0133228	1.4421	0.00190176	0	0.978407	1.04079	0.0301257		2.11228	5.24513e-06	2.57108	1.17323e-08	2.14522	4.84244e-06	0	0.395674			6.54445	14.7372	10.6408	40.22	41.8576	41.0388	56.5599
		MYCTH_80104	Glycoside Hydrolase Family 43 protein	GH43	GH43	3.04972	9.14147e-38	2.54689	1.66366e-26	2.72347	3.2855e-30	2.07869	1.62231e-17		4.08474	3.63947e-66	2.75427	1.83561e-30	2.11081	4.10499e-18	2.7726	1.94517e-30		1.47732	2.13278e-10	1.18885	3.98088e-07	0.675772	0.00562198	0	0.22344		3.45729	1.12946e-52	3.16174	3.5642e-44	3.05499	3.51957e-41	2.49291	2.76354e-27			353.4	355.33	354.365	2823.87	3044.19	2934.03	1863.5
	Exoarabinases/arabinofuranosidases	MYCTH_39555	xylosidase	GH43	GH43	3.81155	6.17934e-44	3.51369	1.4794e-37	4.09326	3.84185e-51	3.25009	4.49259e-32		4.52286	7.687e-61	2.38501	2.05967e-17	1.59405	3.98411e-08	2.69263	1.22257e-21		1.22518	5.6196e-06	1.25433	3.24976e-06	0	0.115333	0	0.267802		3.50237	9.21419e-42	3.99434	2.37151e-54	3.65978	1.32802e-45	3.23205	2.78962e-35			123.036	121.172	122.104	1919.98	1510.68	1715.33	1287.48
		MYCTH_2301869	Glycoside Hydrolase Family 43 protein	GH43	GH43	5.25119	6.20947e-17	3.50076	5.45741e-08	3.94527	1.34227e-09	3.60823	6.71575e-08		5.51283	1.94168e-17	2.72795	5.51207e-05	3.0806	4.82589e-06	4.19567	2.2444e-10		1.41161	0.0116935	1.13772	0.0448935	0	0.622537	0	0.347894		6.42012	6.37047e-34	4.77946	3.21581e-19	4.46667	1.26829e-16	4.46552	2.57159e-16			10.4711	18.0121	14.2416	412.784	656.403	534.594	135.446
		MYCTH_2127683	Glycoside Hydrolase Family 43 protein	GH43-CBM42	GH43,CBM42	0	0.183954	2.1256	0.000974831	0	0.425977	0	0.183347		3.00222	1.47939e-06	3.78222	4.42615e-10	0	0.328949	0	0.177804		5.77917	2.3469e-24	2.67793	4.74374e-06	1.52126	0.0129836	1.59045	0.009651		0	0.158513	3.02005	2.67405e-07	0	0.922917	-1.57865	0.046164			43.1934	49.124	46.1587	48.6874	136.988	92.8379	208.378
		MYCTH_98003	arabinofuranosidase	GH62-CBM1	GH62,CBM1	6.16349	3.47208e-25	8.66286	2.76846e-50	8.21168	3.7932e-45	8.0552	1.98214e-43		2.38343	0.0325692	0	0.16138	0	0.58691	2.20117	0.0481645		0	0.64127	0	0.674566	0	0.220921	0	0.516424		6.78177	1.2613e-49	8.12253	2.56821e-71	7.51486	5.44462e-61	7.46314	4.98079e-60			6.54445	9.82479	8.18462	393.733	759.144	576.439	2491.61
		MYCTH_104827	exo-α-L-1,5-arabinanase	GH93	GH93	0	0.691824	0.657122	0.0355496	0	0.109109	0	0.763266		1.39062	1.96229e-06	1.39691	1.08344e-06	0	0.123275	0.778717	0.0123165		1.27358	2.60424e-07	1.38842	2.02682e-08	0.870407	0.000619487	1.2148	1.06587e-06		0.565017	0.0419744	0.93136	0.000296364	0	0.255097	0	0.72917			108.638	83.5107	96.0743	91.0243	125.573	108.298	132.469
	mixed-linked glucanase	MYCTH_90182	mixed-linked glucanase	GH16	GH16	2.80747	0.00184485	3.06094	0.000415288	4.55991	1.15519e-07	3.38479	0.00032156		3.32041	0.000278749	0	0.0531163	0	0.313663	2.34414	0.0138492		0	0.920937	0	0.75387	0	0.566424	0	0.0557211		2.93158	0.000839749	4.70259	1.31652e-08	5.40596	9.49343e-11	4.61854	1.19571e-07			32.7222	101.523	67.1225	410.668	525.122	467.895	482.247
		MYCTH_107178	mixed-linked glucanase	GH16	GH16	0	0.0942791	1.02815	0.00365784	1.32624	0.000210123	1.18424	0.00236666		0	0.36232	0	0.878313	-1.62922	3.16581e-06	-1.08673	0.00245226		0	0.303921	-0.919629	0.00746357	-1.71871	1.975e-07	-1.64577	7.72549e-07		0.949642	0.00701061	1.26044	0.000166561	1.08461	0.00206557	1.23677	0.000896339			503.923	481.415	492.669	639.287	915.159	777.223	829.049
		MYCTH_78568	mixed-linked glucanase	GH16	GH16	0	0.889473	0	0.856371	2.17433	0.00939936	2.74519	0.00156347		0	0.14686	0	0.492939	2.02906	0.00948281	3.28226	1.59475e-05		0	0.519116	0	0.92618	0	0.471689	0	0.592264		1.85132	0.0259957	3.23103	2.17304e-05	4.66706	5.85044e-10	4.92056	1.25114e-10			56.2823	39.2992	47.7907	57.1548	28.5393	42.847	74.4209
		MYCTH_2134935	mixed-linked glucanase	GH16	GH16	0	0.497669	0	0.347201	0	0.725703	0	0.847718		0	0.608718	-0.804739	0.00165802	-1.3659	5.02589e-08	-0.74881	0.00460281		-0.663307	0.0107814	-1.14021	4.17425e-06	-2.04913	2.79871e-17	-2.13946	1.36278e-18		0	0.0613309	0	0.268985	0	0.620793	0	0.937166			1739.51	1963.32	1851.42	1839.54	1324.22	1581.88	1281.53
	Mannanases	MYCTH_84297	mannanase	GH5	GH5	6.15684	5.69072e-57	7.49369	6.44302e-85	7.82569	1.25396e-92	7.58355	7.32274e-87		0	0.688011	0	0.597664	0	0.35468	0	0.682021		-2.39811	0.000704038	0	0.92806	2.01985	4.1448e-06	5.30879	3.46221e-38		7.46008	4.20607e-77	9.17934	6.13866e-117	9.32271	1.45252e-120	9.43891	1.8419e-123			39.2667	90.0606	64.6636	3596.52	5513.78	4555.15	11181
		MYCTH_74462	mannanase	GH5	GH5	2.82746	2.67424e-26	3.78007	1.33552e-47	2.95165	7.36081e-29	2.69881	4.29365e-24		1.65233	2.57239e-09	2.19992	3.35809e-16	1.68517	9.51428e-10	1.88028	8.08291e-12		2.05915	3.47561e-15	1.97909	4.32245e-14	1.76477	2.00609e-11	2.17028	9.69529e-17		2.9753	2.54848e-30	4.43698	1.34486e-67	3.84615	8.86458e-51	3.30258	3.36817e-37			269.631	253.807	261.719	1644.79	2071.95	1858.37	3689.79
		MYCTH_99077	Glycoside Hydrolase Family 26 protein	CBM35-GH26	CBM35,GH26	5.407	2.94529e-36	7.10515	9.27483e-64	7.34789	2.858e-68	7.17689	4.1301e-65		0	0.355055	0	0.231063	0	0.237096	0	0.0857746		0	0.852291	0	0.270388	0	0.84833	1.97389	1.09143e-09		6.14744	8.3269e-83	8.25487	7.82049e-150	8.42647	3.78945e-156	7.88937	1.3406e-136			10.4711	18.0121	14.2416	444.537	734.41	589.474	1912.62
		MYCTH_2294006	alpha-mannanase	GH76	GHnc	0	0.535321	0.87453	0.00376664	0	0.191905	0	0.865516		0	0.0697091	1.26491	8.03807e-06	0.822071	0.00553694	1.01293	0.000585882		0.947479	0.000860627	1.42271	2.13658e-07	1.19932	1.51954e-05	1.23959	8.29379e-06		0	0.301816	0	0.0994747	0	0.0746429	0	0.478562			417.536	404.454	410.995	336.578	633.571	485.075	678.719
		MYCTH_40869	alpha-mannanase	GH76	GH76	0	0.39557	-1.24255	1.91632e-06	-0.753355	0.00714678	0	0.337262		-0.75264	0.00441561	-1.53526	1.68112e-09	-1.82808	1.73495e-12	-1.00945	8.46434e-05		-1.60231	3.61254e-12	-1.9434	8.6841e-17	-2.31685	9.24075e-24	-1.65987	6.76575e-13		-0.538587	0.0366415	-1.4669	4.11782e-10	-1.16197	1.37543e-06	-0.60384	0.0417096			459.42	365.155	412.288	330.228	351.984	341.106	166.703
	Mannosidases	MYCTH_2294863	alpha-mannosidase	GH47	GH47	1.12728	1.24149e-05	1.37182	2.49688e-08	0.764245	0.00549035	0.746493	0.0141465		0	0.621376	0	0.382961	0.534836	0.0459587	0	0.600771		0	0.163568	0	0.1864	0.522717	0.0330756	0.571203	0.0199043		1.62248	1.1383e-12	1.3874	1.19225e-09	0.584677	0.0234104	0.828448	0.00191296			259.16	252.17	255.665	681.624	437.602	559.613	635.554
		MYCTH_2308771	alpha-mannosidase	GH47	GH47	0.740193	0.000660962	1.73252	1.53211e-18	1.98504	4.25109e-24	1.29371	3.3302e-10		0.590975	0.00565738	0	0.324688	-0.754053	0.000355613	0	0.0534529		0	0.976358	0	0.756668	-0.971532	1.18073e-06	-1.01575	4.44569e-07		0.732681	0.00038073	1.43297	1.18869e-13	1.26474	1.50419e-10	1.16085	1.42655e-08			708.109	846.57	777.339	1140.98	1451.7	1296.34	2375.51
		MYCTH_2313159	alpha-mannosidase	GH47	GH47	0	0.630693	0	0.297862	0.695664	0.0388908	0	0.492214		0	0.0597668	0	0.424836	-2.068	1.60138e-08	-1.06109	0.0014441		-0.791798	0.00461203	-1.89882	1.3733e-10	-1.75396	2.514e-10	-1.25603	5.72217e-06		0	0.957878	0	0.359696	0	0.88288	0	0.821891			107.329	114.623	110.976	114.31	78.0073	96.1584	138.423
		MYCTH_2301771	alpha-mannosidase	GH47	GH47	0	0.712238	0	0.453938	0	0.655657	0	0.963232		-1.38938	2.30201e-09	-1.92615	1.35021e-16	-1.7013	1.9738e-13	-1.2351	5.97579e-08		-1.49644	2.83198e-13	-1.9424	1.06164e-20	-1.73556	1.87005e-17	-1.76992	6.9117e-18		0	0.0631006	-1.13831	4.9389e-08	-0.515316	0.0259723	0	0.697193			558.896	548.551	553.723	554.613	468.044	511.328	459.921
		MYCTH_2139585	alpha-mannosidase	GH47	GH47	-0.778403	0.00461554	-0.834863	0.00152587	-1.15811	1.33976e-05	-1.92719	3.91731e-14		0	0.589274	0	0.355267	0	0.214942	0	0.161823		0.815856	0.00118009	0.906976	0.000242317	0	0.0743406	0	0.0829233		-1.82933	6.29027e-14	-2.31573	1.36504e-21	-2.69291	9.16286e-29	-2.89668	3.16069e-32			1293.18	1393.48	1343.33	730.311	835.249	782.78	796.304
		MYCTH_2306973	alpha-mannosidase	GH92	GH92	1.45564	9.84419e-06	1.72847	4.91783e-08	1.30564	0.000115307	1.19093	0.00104613		0	0.14365	-0.935187	0.00613443	-0.765653	0.0282915	0	0.235291		0	0.134802	0	0.310577	0	0.434414	0	0.514103		2.05325	1.16564e-11	1.62713	8.31523e-08	0.897158	0.00706805	0.908476	0.0142885			260.469	229.245	244.857	751.479	593.617	672.548	806.722
		MYCTH_2298363	alpha-mannosidase	GH92	GH92	0	0.0939302	0	0.065006	0	0.136794	0	0.064114		0	0.884182	0	0.362042	0	0.103685	0	0.0767658		0	0.13078	0.81452	0.00749673	0.836161	0.00540604	1.03973	0.000470073		-1.03396	0.000591784	-1.14574	0.000110278	-1.09962	0.000309129	-1.44729	4.11232e-06			259.16	319.306	289.233	218.035	161.722	189.879	163.726
	Galactanases	MYCTH_43163	endo-1,4-beta-galactanase	GH53	GH53	3.69243	1.16219e-24	4.68215	4.71604e-40	4.5737	3.59818e-38	4.3738	7.0692e-35		0	0.639539	0	0.753122	0	0.973397	0	0.109727		-0.921658	0.0160769	0	0.200657	0	0.190109	0	0.100075		3.36898	8.17991e-23	4.40373	5.45288e-39	4.26298	1.58323e-36	3.7167	1.48896e-27			92.9312	81.8733	87.4022	755.713	1506.87	1131.29	2030.2
	Galactosidases	MYCTH_2313137	alpha-galactosidase	GH27	GH27	1.12617	0.000219725	1.07138	0.000293315	0.944544	0.00269517	0	0.628071		1.66012	4.32281e-09	2.18364	1.47007e-15	2.08219	4.68699e-14	1.87424	1.9018e-11		2.03109	4.40563e-16	2.40665	3.4588e-22	2.11472	1.95374e-17	1.95596	5.98091e-15		1.10881	3.22779e-05	1.36929	1.19394e-07	0.790574	0.00516688	0	0.465556			111.256	142.459	126.858	230.736	319.64	275.188	297.684
		MYCTH_40111	beta-galactosidase	GH2	GH2	5.69881	3.06836e-41	4.94428	3.48096e-31	4.24101	7.27934e-23	3.62327	1.36671e-16		5.89018	1.28267e-44	3.36459	2.61035e-15	2.56378	3.59043e-09	3.74098	2.42946e-18		2.49875	8.87425e-10	1.52023	0.000278437	0	0.134943	0.902779	0.0409297		6.58067	2.0924e-61	5.3395	1.38149e-40	4.07305	1.04686e-23	3.33511	1.02489e-15			95.549	52.3989	73.9739	2519.04	5218.88	3868.96	2382.96
		MYCTH_90655	beta-galactosidase	GH2	GH2	3.76299	6.09904e-26	4.02638	4.6327e-30	3.99141	1.97407e-29	3.36748	7.12214e-21		0	0.122165	0	0.244195	0	0.195872	1.12179	0.00938982		0	0.321504	0	0.845341	0	0.393062	1.57845	1.6065e-06		3.31846	3.14148e-25	3.97	3.88726e-36	3.7043	1.97671e-31	3.23811	7.6445e-24			82.4601	45.849	64.1545	575.781	1183.43	879.605	1077.61
		MYCTH_2094324	beta-galactosidase	GH2	GH2	1.77398	8.40111e-07	1.82358	1.27485e-07	2.18298	2.05724e-10	2.70484	1.4021e-16		0	0.774085	0	0.776964	0	0.879899	0	0.244789		0	0.579769	0	0.163409	0	0.37393	0	0.682551		0.750534	0.00827932	2.26884	1.84342e-19	2.41069	5.61547e-22	2.40908	2.31701e-21			43.1934	19.6496	31.4215	86.7906	133.183	109.987	123.539
		MYCTH_2295445	beta-galactosidase	GH2	GH2	0.77859	0.00510662	0.772329	0.00395636	0.612372	0.0353044	0	0.724933		1.4772	5.31991e-09	1.31544	1.70653e-07	0.792143	0.00275071	0.799528	0.0028408		0.993814	4.29595e-05	0.867088	0.00038556	0	0.154435	0	0.437466		0	0.0858671	0.914268	0.000206505	1.03484	3.555e-05	0	0.199713			308.898	376.617	342.758	560.964	612.643	586.803	535.83
		MYCTH_114497	beta-galactosidase/glucoronidase	GH2	GH2	0	0.848849	1.16921	0.00075511	1.46529	2.86164e-05	0	0.478389		1.44446	3.66952e-05	2.89998	6.68962e-19	4.18805	2.35305e-38	2.43795	2.43673e-13		3.15933	1.40233e-26	4.94285	5.23986e-64	4.71834	2.29582e-58	3.14355	3.15133e-26		0	0.414843	1.18839	0.000148021	0	0.390225	0	0.0511752			108.638	116.26	112.449	124.894	116.06	120.477	229.216
Pectinases	Polygalacturonases	MYCTH_55717	Glycoside Hydrolase Family 28 protein	GH28	GH28	5.69982	1.15772e-12	5.46782	6.67871e-12	5.04659	6.99327e-10	4.85093	5.52241e-09		4.47126	9.03858e-09	2.64093	0.00100103	0	0.0581665	2.08361	0.0138492		0	0.422994	0	0.389263	0	0.9868	-3.35296	0.000764254		3.91765	1.00186e-07	4.16781	8.02739e-09	4.58345	3.44179e-10	2.57323	0.00261704			9.16223	8.18733	8.67478	150.296	753.436	451.866	308.102
	Rhamnosidases	MYCTH_2299923	Glycoside Hydrolase Family 78 protein	GH78	GH78	0	0.663224	0	0.689366	0	0.399522	0	0.884618		0.960803	0.000137143	1.1311	2.98048e-06	1.66426	1.71441e-12	1.43351	2.09838e-09		0.921453	4.00971e-05	1.28706	4.81545e-09	1.69203	1.50438e-15	1.16591	1.14784e-07		0.576016	0.0177607	0.583609	0.0155769	0.752605	0.00168093	0	0.0551957			140.051	191.583	165.817	173.581	192.164	182.873	153.307
	Pectin lyases	MYCTH_52463	Polysaccharide Lyase Family 1 protein	PL1	PL1	5.59409	9.02757e-06	7.06188	5.22152e-09	6.8775	3.10139e-08	6.15007	1.90865e-06		0	0.277662	0	0.207961	0	0.210598	0	0.232998		0	0.397476	0	0.706192	0	0.912385	0	0.503167		5.97063	2.48385e-12	5.87304	3.3588e-12	6.57318	1.01031e-14	4.34127	2.16482e-06			2.61778	1.63747	2.12762	12.7011	195.97	104.335	181.587
		MYCTH_52332	Polysaccharide Lyase Family 1 protein	PL1	PL1	4.66284	1.02575e-07	5.97949	1.06727e-12	5.54449	1.26107e-10	4.38607	1.47451e-06		0	0.70784	0	0.819784	0	0.951213	0	0.980716		0	0.0807471	0	0.139081	0	0.467974	0	0.365265		3.66198	1.82949e-11	4.40609	1.61635e-16	3.5689	8.42298e-11	2.50344	3.63383e-05			3.92667	3.27493	3.6008	40.22	142.696	91.4582	236.658
		MYCTH_71204	Polysaccharide Lyase Family 1 protein	PL1	PL1	3.38373	2.26455e-23	4.25114	4.09047e-37	3.58464	2.83642e-26	3.36812	3.68559e-23		2.47867	6.26127e-13	1.24412	0.00048092	1.12961	0.0018496	0.868347	0.0219066		0	0.459647	0	0.715712	0	0.693577	0	0.419919		4.229	9.29712e-39	4.36831	1.82085e-41	3.64603	6.70445e-29	3.30264	1.59995e-23			204.187	162.109	183.148	980.099	2848.22	1914.16	3610.9
		MYCTH_90594	Polysaccharide Lyase Family 1 protein	PL1	PL1	3.54575	8.68858e-08	3.43189	1.43615e-07	2.88536	2.90543e-05	2.24434	0.0036192		2.53266	0.000325151	0	0.136342	0	0.647832	0	0.700925		0	0.524369	0	0.72352	0	0.183502	0	0.370579		2.61685	1.72673e-05	2.03374	0.000964445	1.69188	0.00968611	0	0.643471			22.2511	13.0997	17.6754	93.1411	323.445	208.293	174.145
		MYCTH_97932	Polysaccharide Lyase Family 1 protein	PL1	PL1	1.50352	0.0022541	1.79555	0.00011595	2.58877	1.99279e-08	3.15699	3.2891e-12		1.50746	0.00137689	1.36353	0.00335249	1.55692	0.000782222	1.43468	0.00249168		0	0.183996	0	0.0799158	1.10069	0.0159482	0	0.533662		1.45627	0.00178393	2.1915	6.53001e-07	3.2331	1.11636e-13	2.94912	4.11575e-11			117.8	90.0606	103.93	167.231	422.381	294.806	346.801
		MYCTH_102322	Polysaccharide Lyase Family 3 protein	PL3	PL3	8.30116	1.79562e-26	8.82773	4.01389e-30	8.15854	1.1707e-25	7.64064	1.94922e-22		2.73172	0.000374712	0	0.865588	0	0.566988	0	0.542579		0	0.46683	0	0.983545	0	0.814512	0	0.165566		7.37035	3.15044e-29	7.81818	5.06187e-33	7.19771	5.65255e-28	5.32982	3.69529e-15			6.54445	6.54986	6.54716	512.276	3616.88	2064.58	2000.43
		MYCTH_51766	Polysaccharide Lyase Family 4 protein	PL4	PL4	3.64168	6.0149e-23	4.80131	1.59013e-40	4.35964	2.79697e-33	4.44638	1.083e-34		0	0.944171	0	0.115677	0	0.500227	0	0.115786		-0.987097	0.00649096	0	0.14296	-1.21148	0.00063743	-0.740103	0.0450572		3.626	7.10155e-29	4.50623	1.07644e-44	3.71786	2.06176e-30	3.7411	1.42767e-30			58.9	45.849	52.3745	372.564	939.893	656.229	1411.02
Esterases	Acetyl esterases	MYCTH_80233	acetylxylan esterase	CE1	CE1	2.37132	0.0457236	3.70795	0.00027796	3.77112	0.00037571	5.93705	2.27636e-09		0	0.535648	0	0.231695	0	0.111674	4.27025	0.0093394		0	0.173682	1.86247	0.0450831	3.62955	6.04125e-06	2.92905	0.000443821		2.15436	0.00297716	3.8337	9.99743e-09	3.97487	4.60038e-09	4.26512	6.34047e-10			3.92667	1.63747	2.78207	10.5842	19.0262	14.8052	22.3263
		MYCTH_2130973	Carbohydrate Esterase Family 1 protein	CE1	CE1	0	0.913759	0	0.321587	0	0.999786	0	0.840386		0	0.940192	0	0.951301	0	0.254637	0	0.754545		1.04045	0.00645625	0.964552	0.014061	0.786518	0.0436075	0.88436	0.0232329		0	0.945432	0	0.366572	0	0.716279	0	0.658626			17.0156	14.7372	15.8764	19.0516	15.2209	17.1363	26.7915
		MYCTH_53698	Carbohydrate Esterase Family 3 protein	CE3	CE3	4.16303	0.0128831	5.9583	0.00010658	6.48815	4.10317e-05	6.06883	0.000308854		0	0.613867	0	0.238982	0	0.848149	0	0.22796		0	0.940699	0	0.746946	0	0.778069	0	0.307952		5.62861	1.43629e-05	6.28681	6.37542e-07	5.35091	4.82585e-05	4.94229	0.000514079			2.61778	1.63747	2.12762	29.6358	47.5654	38.6006	113.12
		MYCTH_105128	Carbohydrate Esterase Family 3 protein	CE3	CE3	-1.5506	0.0112611	0	0.0877749	-2.09059	0.000559889	-1.79197	0.00511931		0	0.347325	0	0.0640848	1.71597	0.000902476	0	0.064755		0	0.0799677	2.74066	2.4982e-08	1.99956	6.80056e-05	1.71398	0.000801206		-1.87591	0.000324453	-2.1639	2.50964e-05	-2.53847	1.0633e-06	-2.82574	2.15542e-07			133.507	126.085	129.796	50.8042	38.0523	44.4283	71.4441
		MYCTH_40885	Carbohydrate Esterase Family 16 protein	CE16	CE16	3.99173	2.60642e-27	1.92688	5.36659e-07	2.9381	7.56721e-15	3.88021	7.25338e-26		4.1119	3.75208e-29	0	0.143654	0	0.0925948	2.91914	4.90474e-15		0	0.684909	-1.6529	2.77727e-05	-0.926577	0.0192857	0	0.379807		4.73811	3.02295e-39	3.54371	3.16227e-22	3.47059	3.37492e-21	4.76356	1.40697e-39			256.542	121.172	188.857	3247.24	2791.14	3019.19	675.742
		MYCTH_84133	Carbohydrate Esterase Family 16 protein	CE16	CE16	7.23553	7.29076e-74	8.89821	1.31329e-112	8.32929	1.64786e-98	7.99274	1.29077e-90		2.01686	6.904e-05	2.58169	7.18772e-08	2.32844	1.91071e-06	2.43751	6.04877e-07		0	0.542221	0	0.239067	0	0.807999	0	0.944508		7.32293	6.56499e-120	8.69407	2.36559e-169	8.13352	3.90058e-148	7.32896	4.76461e-120			15.7067	24.562	20.1343	2142.25	3824.26	2983.25	9201.4
		MYCTH_2066457	acetylxylan esterase	CE5-CBM1	CE5,CBM1	14.8628	1.22918e-18	13.8579	1.8842e-16	14.0727	1.12441e-16	13.3499	6.31362e-15		9.89709	4.17853e-10	4.09274	0.0159	0	0.261474	0	0.552948		5.39874	0.00320998	7.18829	3.58353e-05	0	0.526758	4.46201	0.0200297		13.2282	4.84281e-26	14.1013	1.09599e-29	12.9457	4.93909e-25	11.9959	2.71119e-21			0	0	0	6998.28	9048.85	8023.57	3709.14
Starch metabolism	alpha amylases	MYCTH_2312374	alpha-amylase	CBM48-GH13	CBM48,GH13	0	0.292394	0	0.128978	0	0.466256	0	0.532285		0.530678	0.00542395	1.02737	5.68042e-09	1.17004	3.06686e-11	0.623647	0.000831427		0.65159	0.000131639	0.962776	6.11888e-09	0.982415	2.64153e-09	0.89404	8.36551e-08		0	0.695776	0	0.253507	0	0.626325	0	0.412374			376.96	447.028	411.994	493.225	485.167	489.196	568.576
		MYCTH_69975	alpha-amylase	GH13	GH13	-0.778606	0.000832715	-0.608269	0.00633809	-0.600525	0.0103948	-1.10109	8.49792e-07		0	0.123412	0.676936	0.000680256	0.572775	0.00510361	0	0.0549232		0.749739	6.91188e-05	0.730436	0.000117503	0.780202	2.83514e-05	0.515461	0.00822425		-0.765357	0.000148023	0	0.914406	0	0.997057	-0.699904	0.00261294			323.296	366.792	345.044	213.801	188.359	201.08	236.658
		MYCTH_2305783	alpha-amylase	GH13	GH13	-0.775841	9.77305e-06	-1.27704	2.09356e-14	-1.3219	4.6538e-15	0	0.0611493		-0.910155	6.72072e-08	-1.03766	3.56675e-10	-0.792877	2.66796e-06	0	0.0618729		-0.737781	1.28227e-05	-0.832212	6.17164e-07	-0.786651	2.71444e-06	-0.443832	0.011583		-0.759656	1.0328e-05	-1.27083	1.15404e-14	-1.17606	2.16373e-12	0	0.657001			10422.7	10884.2	10653.5	7275.59	5171.31	6223.45	4303.02
		MYCTH_77082	alpha-amylase	GH13-CBM20	GH13,CBM20	-1.94775	6.77278e-08	-2.17124	6.72538e-10	-1.87089	2.67896e-07	-2.03844	1.99378e-08		-1.71694	9.85567e-07	-1.43826	3.45396e-05	-1.70261	9.83936e-07	-1.92606	3.40563e-08		-0.95524	0.00765358	-0.79693	0.0274666	-0.942438	0.00774433	-1.31181	0.000172171		-1.45301	3.37504e-05	-1.14031	0.00118407	-0.808149	0.0342649	-1.25179	0.00128531			916.223	979.204	947.714	315.41	176.943	246.177	220.286
	alpha glucosidases	MYCTH_2295601	alpha-glucosidase	GH13	GH13,GH133	0.489893	0.0453901	0.716598	0.00111498	0.820938	0.000269287	0	0.0631897		0.755135	0.000362347	1.28262	1.27738e-10	1.36931	7.66863e-12	0.976202	2.25173e-06		0.684644	0.000439936	1.246	2.3963e-11	0.984753	1.80326e-07	0.907831	1.91081e-06		0	0.849356	0.750948	0.000114178	0.937518	1.58339e-06	0	0.12683			282.72	347.143	314.931	370.448	509.901	440.174	535.83
		MYCTH_2305458	alpha-glucosidase	GH31	GH31	0.676267	0.0110983	0.689451	0.00681291	0	0.706347	0	0.845674		1.43005	2.02226e-09	1.76415	3.42681e-14	1.57523	2.36263e-11	1.40219	4.39274e-09		1.14216	3.97035e-07	1.66786	3.66822e-14	1.43508	1.02319e-10	1.09123	1.40187e-06		0.718714	0.0028245	0.780263	0.000862172	0	0.17655	0	0.956269			434.551	411.004	422.778	601.184	749.631	675.407	674.253
		MYCTH_2087807	alpha-glucosidase	GH31	GH31	0	0.0563644	0	0.768912	0	0.932365	0	0.463329		0.650106	0.00748054	0.865339	0.000179742	1.02585	8.26933e-06	1.11226	1.49145e-06		0.617411	0.00826695	0.725236	0.00153953	0.876647	9.41661e-05	1.00036	7.81012e-06		0.63454	0.00815972	0	0.088737	0	0.0962384	0	0.742644			426.698	527.264	476.981	791.699	566.98	679.34	538.807
	glucoamylases	MYCTH_2296256	glucoamylase	GH15	GH15	0	0.448275	0	0.925484	0	0.969196	-0.657665	0.0454428		0.83009	0.00139433	1.4212	6.68258e-09	1.4134	1.03198e-08	0.849757	0.00106702		1.27406	1.52794e-07	1.74737	2.11585e-13	1.52553	2.02848e-10	1.07184	1.27071e-05		0	0.453261	0	0.939928	0	0.369399	0	0.416944			848.161	702.473	775.317	512.276	787.683	649.98	873.701
		MYCTH_72393	glucoamylase	GH15-CBM20	GH15,CBM20	-5.67307	9.57046e-45	-5.08282	9.33007e-39	-5.46584	1.39136e-43	-5.64515	3.36585e-47		-5.59528	7.03009e-45	-4.87992	2.60333e-36	-5.19891	2.87501e-40	-5.13776	8.06019e-40		-3.5087	2.1431e-20	-4.35252	1.64014e-30	-4.383	3.85032e-31	-4.34068	1.89174e-30		-4.27877	8.82722e-30	-5.5168	4.75215e-49	-5.82845	1.26389e-54	-6.25107	6.14847e-62			4646.56	5174.39	4910.47	97.3748	95.1309	96.2528	166.703
	glycogen debranching enzymes	MYCTH_2303065	glycogen debranching enzyme	GH13	GH13	-2.3755	3.96836e-09	-2.10778	1.08714e-07	-1.72457	3.39994e-05	-2.23447	5.4979e-08		-1.0118	0.0146103	-1.40623	0.000354746	-1.73678	9.82774e-06	-1.1595	0.0046731		-1.67398	1.75194e-05	-1.45694	0.000194166	-1.82538	2.23844e-06	-1.55567	7.04023e-05		-1.19581	0.0035749	-1.58185	5.69318e-05	-1.38237	0.000765758	-1.27525	0.00503966			1153.13	1196.99	1175.06	247.671	205.483	226.577	296.195
Cell wall remodelling	Glucanases	MYCTH_2296382	cell wall glucanase	GH17	GH17	-1.39496	1.34245e-05	-0.756944	0.0239689	0	0.232069	0	0.922588		-1.37307	1.06946e-05	-1.26929	3.84396e-05	-2.36939	4.19082e-15	-1.77966	7.45318e-09		0	0.492177	0	0.510211	-0.647362	0.0467619	-0.785567	0.0149207		-0.853027	0.0101587	-1.05844	0.000841194	-1.61958	2.26788e-07	0	0.0718382			7569.31	8691.67	8130.49	3289.57	2893.88	3091.73	4097.61
		MYCTH_2315007	cell wall glucanase	GH17	GH17	-0.79643	0.00362991	-1.18119	3.87198e-06	-0.846571	0.00206385	0	0.0904503		-1.4846	2.73996e-09	-1.50604	9.94047e-10	-1.22198	1.07052e-06	-1.82713	1.61355e-13		-1.09895	1.17522e-05	-1.61644	4.58213e-11	-1.99131	3.0427e-16	-2.16781	6.87338e-19		-1.33621	1.21488e-07	-1.90479	1.0318e-14	-1.8291	2.1105e-13	-0.943532	0.000896832			3193.69	2903.23	3048.46	1752.75	1758.02	1755.38	1280.04
		MYCTH_2301721	beta-1,3-glucanase	GH64	GH64	0	0.758987	0	0.320839	1.74957	0.000795315	1.82108	0.000720281		0	0.130263	0	0.842401	0.974085	0.0354898	0	0.465336		-0.893551	0.0291534	0	0.311008	0	0.0783228	0	0.306763		-0.850811	0.0459698	0	0.915981	1.3886	0.000242637	1.14777	0.00822543			18.3245	18.0121	18.1683	21.1684	9.51309	15.3408	23.8147
		MYCTH_2306588	endo-1,3-beta-glucanase	GH81	GH81	0	0.66001	0.645052	0.0132904	0	0.208608	0	0.553077		0	0.446114	0	0.0981595	0.821843	0.000967482	1.2301	3.93034e-07		0.586791	0.0141011	0.731145	0.00171591	0.781445	0.000687664	1.08336	1.66918e-06		0	0.462283	0.504865	0.0396651	0	0.519591	-0.686353	0.015259			284.029	250.532	267.281	209.568	270.172	239.87	412.292
		MYCTH_2309516	exo-beta-1,3-glucanase	GH55	GH55	1.92861	0.00036243	2.70292	7.77782e-08	2.44266	3.41983e-06	1.82986	0.00180305		1.49218	0.00970069	1.49483	0.00762675	1.19028	0.0417721	1.4585	0.0111268		1.39238	0.00326395	1.90649	3.08585e-05	1.34437	0.00420661	0	0.199763		1.54674	0.00130196	2.16256	2.30526e-06	1.90455	6.31126e-05	0	0.352608			34.0311	39.2992	36.6652	93.1411	184.554	138.847	211.355
		MYCTH_102522	exo-beta-1,3-glucanase	GH55	GH55	-2.55888	5.18097e-06	-2.78651	3.48562e-07	-3.98293	4.74787e-13	-4.02561	2.41269e-13		-3.80779	2.7059e-12	-3.37046	3.34755e-10	-3.5195	7.37357e-11	-2.95295	6.36514e-08		-2.69186	5.45985e-07	-3.93625	1.1013e-13	-3.99802	4.00221e-14	-3.31577	5.04795e-10		-2.95057	6.08237e-08	-2.80208	2.10786e-07	-3.76012	4.01878e-12	-4.08285	1.25553e-13			2332.44	2503.68	2418.06	361.98	458.531	410.255	324.475
	Transglucosylases	MYCTH_71748	1,3-beta-glucan transglucosylase	GH72	GH72	-0.759659	1.15775e-06	0	0.266677	0	0.565914	0	0.877077		-0.544653	0.000467748	-0.468039	0.002355	-1.26995	1.14943e-17	-1.26437	1.8702e-17		-0.457287	0.00338193	-0.851726	1.62838e-08	-1.81994	2.34781e-34	-1.56297	1.15879e-25		-0.541203	0.000624332	-0.34204	0.036611	-0.48525	0.00293885	0	0.850009			3005.21	3525.46	3265.34	1968.66	1887.4	1928.03	2512.45
		MYCTH_66349	1,3-beta-glucan transglucosylase	GH72	GH72	0	0.644898	0	0.0780075	0	0.0944676	0	0.255085		0	0.59166	0	0.681563	0.81081	0.0252807	0	0.282874		0	0.23028	0.834923	0.0177779	1.21524	0.000370278	0	0.0528965		-1.12647	0.0015207	-1.89428	1.78648e-08	-1.45576	3.31449e-05	-1.29701	0.000677242			468.583	307.843	388.213	330.228	334.861	332.544	288.753
		MYCTH_60294	1,3-beta-glucan transglucosylase	GH72	GH72	-1.67714	1.75448e-20	-0.94893	2.6654e-07	-0.504298	0.0138821	-0.842677	2.36393e-05		-1.25032	4.12947e-12	0	0.305847	0	0.128541	-0.763036	4.34587e-05		-0.561916	0.00282075	0	0.449479	0	0.40049	-0.628842	0.000714171		-1.17296	9.45184e-11	-0.881663	1.29037e-06	-0.844421	6.6379e-06	-0.708631	0.00053351			10225	8991.32	9608.18	2781.53	3226.84	3004.19	4158.64
	Chitosanases	MYCTH_109821	chitosanase	GH75	GH75	1.92566	5.26839e-09	2.51036	5.68372e-15	2.2049	2.08157e-11	1.70705	8.15731e-07		0	0.587616	-0.824139	0.0151647	-0.739735	0.032946	0	0.616643		0	0.107442	-1.18879	0.000310245	-1.64489	3.8465e-07	-1.56673	1.57936e-06		1.72183	1.71451e-07	1.66017	3.25215e-07	1.07511	0.00210627	1.08747	0.00439689			6416.18	5218.6	5817.39	23363.6	20841.3	22102.4	32716.9
	Diacetylmuramidase	MYCTH_107866	N,O-diacetylmuramidase	GH25	GH25	-2.00778	0.000150381	-1.44595	0.00689933	-1.33473	0.0184053	0	0.141465		0	0.0831484	0	0.419203	0	0.193885	-1.47896	0.00529105		1.37907	0.00844103	1.20479	0.0214237	0	0.822351	-1.71856	0.000797416		-3.01918	1.7084e-09	-2.97192	2.0186e-09	-2.32549	6.67113e-06	-1.50503	0.0125626			4176.67	5061.41	4619.04	941.995	1354.66	1148.33	1159.48
	Glucosaminidase	MYCTH_54601	exo-glucosaminidase	GH2	GH2	0	0.734482	-1.01232	0.000914531	0	0.164974	0	0.590227		-1.19302	6.45201e-05	-1.83608	3.02107e-10	0	0.0867233	-0.69565	0.0243423		-1.76721	3.15285e-10	-1.29928	4.95278e-06	-0.603422	0.0414176	-0.753034	0.0102658		0	0.0703745	-1.73067	1.03284e-09	0	0.959286	0	0.825546			464.656	602.587	533.622	664.689	511.804	588.246	218.797
	Chitinases	MYCTH_94536	chitinase	CBM50-CBM50-CBM18-GH18	CBM50,CBM50,CBM18,GH18	0	0.697907	2.10889	0.00213689	3.15587	2.79108e-06	2.66444	0.0002293		3.61795	1.27962e-08	1.64462	0.0150423	2.76736	1.84299e-05	2.29954	0.000553359		-1.5492	0.0145343	-1.94811	0.00257729	-2.44524	0.000105666	-3.83283	9.83452e-08		1.74475	0.00432805	3.90365	3.44626e-12	4.08257	6.39653e-13	4.32552	4.0163e-14			14.3978	24.562	19.4799	31.7527	19.0262	25.3894	98.2356
		MYCTH_2300996	chitinase	GH18	GH18	0	0.803431	0	0.512654	0	0.528398	0	0.255085		0.704753	7.70334e-05	0.533596	0.00283883	0	0.0692277	0	0.264691		0.540435	0.000308931	0.520557	0.000564414	0.508326	0.000654502	0.711908	1.18035e-06		0.546998	0.000428479	0.563964	0.000247777	0.550487	0.000505572	0	0.797996			285.338	283.281	284.31	270.956	323.445	297.2	275.357
		MYCTH_54618	chitinase	GH18	GH18	0.648522	0.00211005	0	0.93811	0	0.63091	0	0.323377		0.704299	0.000344021	0.792758	2.92891e-05	0.639841	0.00105671	0.481572	0.0178348		0.45012	0.0102746	0.710769	2.45897e-05	0.524863	0.00208958	0.515297	0.00283084		0.433957	0.018269	0	0.0679238	0.563234	0.00189993	0	0.551889			240.836	225.97	233.403	355.63	376.718	366.174	242.612
		MYCTH_2067358	chitinase	GH18	GH18	0	0.475181	0	0.683398	0	0.390285	0	0.813497		0	0.918321	0	0.323825	0	0.402849	0	0.134939		2.98593	0.0119066	3.56296	0.00202339	3.22341	0.00526062	2.84066	0.0174881		0	0.814362	0	0.739127	0	0.583634	0	0.859692			3.92667	6.54986	5.23827	2.11684	1.90262	2.00973	8.93051
		MYCTH_50608	chitinase	GH18	GH18	0	0.642817	0	0.833214	0	0.782425	0	0.359522		-2.62287	0.00274041	-4.18643	5.46606e-07	-3.94095	3.00268e-06	-2.82358	0.00122711		-2.46665	0.00460088	-3.54807	2.38203e-05	-2.70631	0.00156137	-2.0416	0.0204738		0	0.074871	-2.34134	0.00794396	-2.49633	0.00616036	-2.54967	0.0113099			1230.36	1095.46	1162.91	624.469	972.237	798.353	922.819
		MYCTH_2308241	chitinase	GH18	GH18	0	0.0514905	-1.49968	2.28579e-14	-0.918249	1.09613e-05	0	0.84452		-1.05868	9.35779e-08	-1.6337	2.61403e-17	-1.73613	3.16476e-19	-1.55892	1.36297e-15		0	0.0565549	0	0.0657559	0	0.834629	-0.80098	6.36586e-05		0	0.0653115	0	0.0711838	-0.559969	0.0096368	-0.540984	0.0276661			5287.91	4583.27	4935.59	4542.75	2726.45	3634.6	1744.43
		MYCTH_113450	chitinase	GH18-CBM50	GH18,CBM50	2.36936	0.0167292	3.26499	0.000391776	4.31265	3.39226e-06	4.88421	1.56697e-07		0	0.129393	0	0.586221	0	0.587236	0	0.64218		0	0.498357	0	0.224027	0	0.219633	0	0.405278		0	0.136126	2.32675	0.0127443	2.60155	0.00678962	3.31337	0.000940199			311.516	155.559	233.537	1928.44	487.07	1207.76	3198.61
	crosslinking transglycosidase	MYCTH_2315557	crosslinking transglycosidase	GH16	GH16	-1.69594	9.22751e-11	-1.60682	6.37857e-10	-0.870964	0.00225525	-0.731957	0.0258317		-2.04172	1.36157e-15	-1.94885	1.48812e-14	-2.42434	9.05261e-22	-2.70357	1.71159e-26		-1.72616	1.46913e-11	-1.70505	2.24433e-11	-2.41155	1.21138e-21	-2.56992	2.92484e-24		-1.79693	3.5373e-12	-2.18406	7.13255e-18	-1.68526	9.85502e-11	-0.751582	0.0179335			24570.5	23959.4	24264.9	9358.56	5622.23	7490.4	7899.03
Glycosyltransferases	Glycosyltransferases	MYCTH_2304973	Glycosyltransferase Family 1 protein	GT1	GT1	1.30125	0.0267599	0	0.109775	1.35386	0.0191476	0	0.189394		2.40948	1.36846e-05	1.84736	0.00100112	2.12899	0.000130268	1.94961	0.000582161		1.61259	0.000689223	1.37619	0.00522908	1.62641	0.000529678	1.76421	0.000171703		1.66078	0.000658487	2.62083	1.06811e-08	2.50911	8.01575e-08	2.38552	1.36992e-06			15.7067	29.4744	22.5905	42.3369	66.5916	54.4642	34.2336
		MYCTH_2309414	Glycosyltransferase Family 1 protein	GT1	GT1	0.360549	0.0466086	0.460381	0.00528206	0	0.115586	0	0.981226		0.605673	0.000180532	0.749236	1.37275e-06	0.534554	0.000912152	0.398764	0.0174668		0.530428	0.000199523	0.556149	9.19821e-05	0.485082	0.000658423	0.464368	0.00126997		0.552324	0.000139413	0.493815	0.000655449	0	0.227224	0	0.189642			486.907	502.702	494.804	626.586	643.085	634.835	747.186
		MYCTH_2122766	Glycosyltransferase Family 1 protein	GT1	GT1	0	0.234156	0	0.487218	0	0.606587	0	0.0904503		0	0.233257	0.692681	0.000650886	0.861587	1.8806e-05	0	0.395564		0.48535	0.0137996	0.623373	0.00112548	0.700172	0.000212401	0.40734	0.0415896		0	0.271118	0	0.6404	0	0.947762	0	0.857829			510.467	540.364	525.415	372.564	477.557	425.061	437.595
		MYCTH_2300989	Glycosyltransferase Family 15 protein	GT15	GT15	0	0.730129	-0.443849	0.00744931	0	0.574483	0	0.183851		-0.370193	0.0289714	-0.346028	0.0352319	0	0.0984344	-0.413533	0.0122277		-0.468141	0.00401376	-0.643234	9.71749e-05	-0.851667	6.69485e-08	-0.745663	3.21097e-06		0	0.100788	-0.696328	1.99165e-05	-0.819211	4.83308e-07	-0.437737	0.0278871			842.925	723.76	783.342	753.596	899.938	826.767	564.11
		MYCTH_2303205	Glycosyltransferase Family 15 protein	GT15	GT15	-0.481884	0.0130273	-0.446451	0.0166019	-0.5244	0.00626106	0	0.855161		-1.35163	7.26496e-15	-1.06861	3.64577e-10	-0.83089	1.46196e-06	-0.910689	1.3113e-07		-0.457533	0.00849014	-0.616728	0.000299246	-0.60086	0.000365787	0	0.101954		0	0.0602575	-0.769866	4.34075e-06	-0.857243	4.02188e-07	0	0.886261			857.323	1075.81	966.569	730.311	652.598	691.454	706.998
		MYCTH_2299267	Glycosyltransferase Family 2 protein	GT2	GT2	1.59438	0.00228218	2.98414	4.20472e-11	2.34926	1.10813e-06	1.76828	0.000915576		2.11162	4.26168e-06	1.18236	0.0147554	1.33346	0.00561379	2.93942	2.79151e-11		0.834888	0.041002	0	0.0586683	1.28186	0.000815543	1.88522	4.09814e-07		2.75909	3.01424e-14	3.28361	4.2939e-20	2.85141	4.5729e-15	1.86535	2.71595e-06			14.3978	29.4744	21.9361	52.9211	76.1047	64.5129	169.68
		MYCTH_2299450	Glycosyltransferase Family 2 protein	GT2	GT2	1.37398	8.03542e-07	0.776725	0.00745777	0	0.0788666	0	0.150926		0	0.269286	-2.06473	1.63118e-13	-1.50349	7.82318e-08	-1.0635	0.000192655		-1.35573	4.20602e-07	-2.02296	3.85449e-14	-1.75184	3.8038e-11	-1.70008	1.80113e-10		1.57866	2.88993e-09	0	0.357327	0	0.482396	0	0.687167			628.267	605.862	617.065	1665.96	1533.51	1599.73	1102.92
		MYCTH_2299084	Glycosyltransferase Family 2 protein	GT2	GT2	0	0.193717	0.970332	0.000384659	0	0.0668405	0	0.057672		-0.695162	0.0276695	-0.870509	0.00382058	-1.03752	0.000646515	-0.816077	0.00704073		-0.841703	0.000668006	-1.3337	1.01357e-07	-1.0488	1.56345e-05	-0.920046	0.000189649		1.45324	4.28959e-10	1.01901	1.79408e-05	0.598111	0.022561	0.779691	0.0050273			143.978	135.91	139.944	211.684	167.43	189.557	291.73
		MYCTH_79885	Glycosyltransferase Family 2 protein	GT2	GT2	-0.671921	0.00155189	-0.698052	0.0006356	0	0.349031	0	0.812567		-1.12888	8.68874e-09	-1.44584	5.76183e-14	-0.697551	0.000472757	-0.69623	0.00057259		-1.02356	7.44872e-08	-1.23803	5.00605e-11	-0.848815	9.1769e-06	-0.662137	0.00071295		-0.492721	0.0180912	-0.883322	4.42073e-06	-0.57622	0.00547682	0	0.92953			1930.61	2035.37	1982.99	1390.77	1099.71	1245.24	1172.87
		MYCTH_2057978	Glycosyltransferase Family 21 protein	GT21	GT21	-0.527831	0.0223832	-0.485148	0.0232521	-0.474196	0.036168	-0.591253	0.0117225		0	0.396696	0	0.0714956	0	0.213147	0	0.884334		0	0.166593	0	0.813553	0	0.415025	0	0.31444		0	0.383223	0	0.36113	0	0.646015	0	0.417096			240.836	206.321	223.578	173.581	138.891	156.236	162.238
		MYCTH_2303565	Glycosyltransferase Family 22 protein	GT22	GT22	0.828073	4.67556e-06	0.609441	0.000827478	0	0.497856	0	0.502683		0.867276	7.27746e-07	1.07487	2.81143e-10	0.482818	0.00807579	0.401462	0.033395		1.09724	5.2173e-11	0.823062	1.27331e-06	0.469966	0.0077137	0.573526	0.00104971		0.930059	7.65419e-08	0.652397	0.000224536	0	0.709447	0	0.993185			1010.46	985.754	998.109	1972.9	1573.46	1773.18	1671.49
		MYCTH_2301334	Glycosyltransferase Family 3 protein	GT3	GT3	0	0.607982	0	0.114607	0	0.285212	0	0.85963		0.635643	0.0211573	1.07547	2.78697e-05	1.25569	9.43684e-07	0.861962	0.00126165		1.17638	3.4344e-06	1.47932	2.8147e-09	1.76301	9.72619e-13	1.84617	8.11071e-14		0	0.169042	0.692625	0.00942649	0	0.235205	0	0.506951			691.094	844.932	768.013	889.074	854.275	871.675	1104.41
		MYCTH_2138347	Glycosyltransferase Family 31 protein	GT31	GT31	0	0.120297	-0.854335	1.87446e-07	-0.65194	0.000152035	0	0.173391		0	0.424423	-0.576289	0.000259081	-1.18106	1.40527e-13	-0.881221	1.89353e-08		-0.303739	0.0426096	-0.353888	0.0176775	-0.982042	2.20135e-12	-1.10027	7.50354e-15		-0.39686	0.00850076	-0.64624	9.08223e-06	-0.49691	0.00101835	-0.430184	0.0133841			518.32	510.889	514.605	444.537	395.744	420.141	269.404
		MYCTH_2308944	Glycosyltransferase Family 31 protein	GT31	GT31	0	0.335013	0	0.130715	0	0.204931	0	0.387283		-1.36136	5.58619e-08	-1.13329	3.71818e-06	-0.818273	0.00103383	-0.850978	0.000676779		0	0.365579	-1.13628	4.88583e-06	-0.587369	0.0175361	0	0.529079		-0.856973	0.000392199	-1.06056	8.134e-06	-0.577252	0.0254413	0	0.809171			366.489	409.366	387.928	279.423	348.179	313.801	285.776
		MYCTH_2309651	Glycosyltransferase Family 31 protein	GT31	GT31	-1.90607	0.0175564	-2.20177	0.00353588	0	0.900734	0	0.471003		-2.2085	0.00373765	-3.16337	8.63508e-05	-2.10869	0.0040632	-2.12443	0.00353631		-2.22839	0.000880991	-3.53917	9.84033e-06	-3.15155	6.78803e-06	-3.13043	1.21407e-05		0	0.0825003	0	0.134827	0	0.636788	1.90133	0.00639325			54.9734	58.9488	56.9611	21.1684	9.51309	15.3408	13.3958
		MYCTH_97899	Glycosyltransferase Family 32 protein	GT32	GT32	0.858056	0.0205889	1.07915	0.00190828	1.51934	1.28286e-05	0.896238	0.0340806		0	0.580315	0	0.622483	0	0.154511	0	0.0931707		0	0.210834	0	0.601987	0.781344	0.0236267	1.17928	0.0004467		1.11865	0.00128742	1.15851	0.000636009	1.8916	1.32017e-08	1.43966	6.44226e-05			2917.52	2050.11	2483.81	6217.17	2791.14	4504.15	6958.35
		MYCTH_60177	Glycosyltransferase Family 32 protein	GT32	GT32	0	0.531483	0.832906	4.36795e-05	1.12445	3.52125e-08	1.34526	2.25427e-11		-0.505599	0.0210078	-0.75312	0.000270121	-0.52446	0.0143481	0	0.375664		-0.546631	0.00776277	-0.855792	1.48784e-05	-0.456712	0.0266136	-0.507234	0.0137583		0.754212	0.000204215	1.17718	1.01081e-09	1.38293	9.75537e-13	1.39743	1.17415e-12			1295.8	1526.12	1410.96	1587.63	1582.98	1585.3	2510.96
		MYCTH_2316301	Glycosyltransferase Family 32 protein	GT32	GT32	-0.474888	0.0251013	0	0.988431	0	0.727102	0	0.536164		-1.23567	3.5009e-11	-1.14678	5.2779e-10	-0.535546	0.00598017	-0.913335	1.50194e-06		-0.891067	1.98326e-06	-0.945747	3.98088e-07	-0.944504	3.82659e-07	-1.01024	6.09372e-08		0	0.297594	0	0.119983	0	0.978648	0	0.517881			3090.29	3620.44	3355.36	2449.19	2378.27	2413.73	3313.22
		MYCTH_2297411	Glycosyltransferase Family 32 protein	GT32	GT32	-0.769633	0.000719286	-0.874539	4.1306e-05	-0.919649	3.53164e-05	0	0.0895383		0	0.175094	-0.47465	0.0233601	-0.617285	0.00305054	0	0.153621		0	0.69215	0	0.214526	0	0.11862	0	0.316374		-0.713041	0.000157369	-0.870105	3.95256e-06	-1.02661	5.20988e-08	-0.473492	0.0437488			327.222	319.306	323.264	201.1	178.846	189.973	187.541
		MYCTH_2298352	Glycosyltransferase Family 33 protein	GT33	GT33	1.08071	0.000189765	1.42929	1.66776e-07	0.775182	0.0115051	0.707387	0.0460114		0	0.0908934	0	0.715439	0	0.304924	0	0.633604		0	0.683832	0	0.944359	0	0.826545	0	0.993254		1.5601	1.92929e-09	1.15308	1.16264e-05	0	0.0698386	0	0.367663			290.574	237.432	264.003	630.819	488.973	559.896	744.209
		MYCTH_2296368	Glycosyltransferase Family 34 protein	GT34	GT34	0	0.304573	0	0.11936	-0.613738	0.00602604	0	0.151256		-0.793115	0.000112562	-1.04268	1.70281e-07	-1.24796	5.49751e-10	-1.06578	1.07295e-07		0	0.317115	-0.626629	0.00105799	-0.595032	0.00168776	-0.611382	0.00135742		-0.496701	0.0131933	-0.924448	9.45025e-07	-0.930009	1.19148e-06	-0.514431	0.0266146			479.054	569.838	524.446	539.795	336.763	438.279	419.734
		MYCTH_2312753	Glycosyltransferase Family 34 protein	GT34	GT34	-0.758936	0.00201247	-1.2746	3.2645e-08	-0.608844	0.0143201	0	0.622805		-1.75344	3.01657e-14	-1.96363	8.49686e-18	-1.32793	2.5977e-09	-1.21002	4.76198e-08		-1.55514	1.17128e-13	-1.81909	9.55716e-17	-1.36556	4.84614e-11	-1.52007	4.97894e-13		-1.08101	3.71683e-07	-1.82501	6.91076e-17	-1.15911	8.0254e-08	0	0.690475			404.447	414.279	409.363	281.54	203.58	242.56	159.261
		MYCTH_2309843	Glycosyltransferase Family 35 protein	GT35	GT35	0	0.114656	0	0.0686047	0	0.960098	0	0.833418		2.07879	1.68763e-11	2.57937	1.54534e-17	2.10656	6.99385e-12	1.59503	4.26188e-07		2.11048	1.36943e-12	2.7988	1.93073e-21	2.34596	2.3053e-15	1.80703	1.84621e-09		0	0.395724	0	0.282184	0.962321	0.00336921	0	0.763256			369.107	350.418	359.762	431.836	650.695	541.266	504.574
		MYCTH_2312538	Glycosyltransferase Family 39 protein	GT39	GT39	0	0.436838	0	0.817639	-0.448971	0.0379447	0	0.297297		-0.745283	0.000112412	-1.23627	2.73745e-11	-0.675938	0.000430849	-1.11592	3.09563e-09		-0.789843	2.13997e-05	-1.12282	7.33077e-10	-0.841971	4.79562e-06	-0.787274	2.27147e-05		0.527955	0.00743343	0	0.270893	-0.594284	0.00274185	0	0.835046			1904.43	2059.93	1982.18	2542.33	1984.43	2263.38	1777.17
		MYCTH_2312819	Glycosyltransferase Family 4 protein	GT4	GT4	1.39308	5.61147e-12	1.32064	4.06019e-11	0.812208	0.000192313	0.848058	0.00016888		0.950052	5.38237e-06	1.01046	7.49491e-07	1.22196	1.79974e-09	1.25282	8.00046e-10		0.886853	5.54742e-06	1.26843	2.90117e-11	1.40846	1.02052e-13	1.50094	2.20566e-15		1.70925	2.33673e-19	1.41753	1.07547e-13	0.931729	3.35589e-06	0	0.052506			528.791	483.052	505.922	1437.34	1223.38	1330.36	1257.71
		MYCTH_2308065	Glycosyltransferase Family 4 protein	GT4	GT4	0	0.972267	-1.13023	1.68826e-08	-1.19946	4.47637e-09	-1.10767	1.19152e-07		0	0.206568	-0.702295	0.000533564	0	0.0910893	0	0.15402		-0.731288	0.000277007	-0.651784	0.00120154	-0.602431	0.00291802	-0.582765	0.00434279		-0.454003	0.0378999	-1.58271	2.4134e-16	-1.44109	1.96137e-13	-1.11413	6.47335e-08			3641.33	4634.03	4137.68	4604.13	3611.17	4107.65	1888.8
		MYCTH_2312966	Glycosyltransferase Family 4 protein	GT4	GT4	-0.476509	0.012264	-0.555761	0.00165614	0	0.112409	0	0.907574		-0.98369	1.00974e-08	-1.0254	1.00629e-09	-0.800388	2.06829e-06	-0.530948	0.00195074		-1.12273	1.13707e-13	-1.41636	2.12286e-19	-0.871723	6.96932e-09	-0.813545	9.1397e-08		0	0.185925	-1.05213	1.0275e-11	-0.413719	0.0133729	0	0.321103			488.216	556.738	522.477	376.798	372.913	374.856	328.94
		MYCTH_2300721	Glycosyltransferase Family 41 protein	GT41	GT41	-0.518443	0.00201216	-0.742688	2.18488e-06	-0.531551	0.00155965	-0.530999	0.00298589		0	0.0950306	-0.814437	5.17941e-08	-0.57104	0.000196481	-0.624009	5.04446e-05		-0.425752	0.00485268	0	0.10312	0	0.620944	0	0.842537		-0.394293	0.0119969	-0.533849	0.000344267	0	0.538172	0	0.615944			1337.69	1521.21	1429.45	1024.55	970.335	997.443	836.491
		MYCTH_2294795	Glycosyltransferase Family 57 protein	GT57	GT57	0	0.346225	0	0.921023	-0.534752	0.0215061	0	0.807193		-0.529314	0.0144576	-1.26969	4.21938e-10	-1.27416	4.84398e-10	-1.03555	4.63738e-07		-1.00282	2.94674e-07	-1.01939	2.43013e-07	-1.10208	1.38946e-08	-1.21394	5.15489e-10		0.724032	0.000309365	0	0.56239	-0.455278	0.0385926	0	0.596471			617.796	651.711	634.754	901.775	603.13	752.452	653.415
		MYCTH_2310419	Glycosyltransferase Family 58 protein	GT58	GT58	0	0.539901	0	0.924549	0	0.914171	0	0.660963		0	0.240983	-0.644142	0.00631861	-0.825765	0.0004417	-0.500009	0.0412813		-0.762984	0.000832469	-0.831371	0.00032855	-1.16034	2.12255e-07	-0.585353	0.011583		0	0.907237	0	0.402931	0	0.0642022	0	0.58813			382.196	338.955	360.576	501.692	323.445	412.568	372.104
		MYCTH_2298723	Glycosyltransferase Family 62 protein	GT62	GT62	0.543143	0.00434741	0.42817	0.0238656	0	0.819258	0	0.608953		0	0.230578	-0.715026	5.7867e-05	-0.656331	0.000270572	-0.547903	0.00296127		-0.503596	0.00446673	-0.755304	1.1999e-05	-0.599194	0.000534458	-0.703914	4.60318e-05		0.543008	0.00234555	0	0.8931	0	0.286041	0	0.891902			934.547	1123.3	1028.92	1742.16	1255.73	1498.94	1406.55
		MYCTH_2088816	Glycosyltransferase Family 66 protein	GT66	GT66	1.36412	1.26025e-07	1.13949	9.80688e-06	0	0.298263	0	0.344822		0	0.923773	-1.36204	9.84006e-08	-1.43291	2.49045e-08	-1.23834	1.99566e-06		-0.843173	0.00130256	-1.33653	1.91891e-07	-1.32879	1.7133e-07	-1.01874	8.25863e-05		1.65723	3.44988e-11	0.812875	0.00190524	0	0.917805	0	0.677911			1142.66	1226.46	1184.56	3717.18	2382.08	3049.63	2713.39
		MYCTH_92310	Glycosyltransferase Family 8 protein	GT8	GT8	0	0.32419	0.784305	0.0366749	0	0.828886	0	0.840386		1.10725	0.0016008	2.38106	1.37423e-13	2.13115	6.5101e-11	1.27628	0.000204099		2.24793	1.6722e-14	1.88417	1.66336e-10	1.73674	4.51368e-09	1.82862	6.9757e-10		0	0.507205	1.1047	0.000374649	0	0.341209	0	0.901999			98.1667	88.4231	93.2949	88.9074	163.625	126.266	190.517
		MYCTH_2301308	Glycosyltransferase Family 8 protein	GT8	GT8	0	0.584475	0	0.132566	0	0.608856	0	0.964801		0	0.273981	0.430588	0.0109866	0.555362	0.000859855	0	0.463337		0.676307	4.0733e-06	0.506833	0.000765092	0.631264	1.65891e-05	0.535729	0.000341328		0.366778	0.0229121	0.639583	1.80843e-05	0.478427	0.0025423	0	0.0680894			456.803	528.901	492.852	558.847	513.707	536.277	593.879
		MYCTH_2309376	Glycosyltransferase Family 90 protein	GT90	GT90	0	0.195947	0	0.75933	-0.723238	0.00193882	-0.571934	0.0305674		0	0.497891	1.06802	8.76528e-08	0	0.573877	0	0.386712		1.80757	2.5152e-22	0.971637	4.3793e-07	0.420128	0.040322	0.480083	0.0187581		0	0.643568	0	0.573116	-0.497469	0.0255923	0	0.271505			403.138	478.14	440.639	351.396	346.276	348.836	461.41
		MYCTH_2072543	Glycosyltransferase Family 90 protein	GT90	GT90	0	0.625237	-0.636581	0.047038	0	0.836592	0	0.892818		-0.716311	0.0217755	-0.810066	0.00687294	-1.06457	0.000373935	0	0.0702982		-0.847356	0.00190974	-1.04201	9.98124e-05	-1.11935	2.52969e-05	-1.2447	2.8707e-06		0	0.405063	0	0.701019	0	0.769644	0	0.751591			328.531	248.895	288.713	228.619	275.879	252.249	180.099
other	other Berka et al., 2011	MYCTH_2308415	Glycoside Hydrolase Family 79 protein	GH79	GH79	3.3932	2.2489e-05	4.60463	5.79649e-10	4.65104	8.72264e-10	4.90005	9.25577e-11		2.95118	1.64637e-05	0	0.0600354	2.35493	0.000763642	1.76551	0.0170645		0	0.969419	0.983355	0.0440918	1.97906	4.80728e-06	1.60152	0.000346768		3.06259	4.71982e-13	3.58578	7.50928e-18	3.39158	8.62098e-16	2.97851	8.64493e-12			6.54445	1.63747	4.09096	23.2853	66.5916	44.9384	86.3282
		MYCTH_50820	Glycoside Hydrolase Family 43 protein	GH43-CBM35	GH43,CBM35	3.55657	8.85019e-41	3.30309	2.21501e-35	2.08782	6.13284e-14	1.99176	1.1098e-12		2.47406	1.02143e-19	0.635115	0.0339615	0.694708	0.0206179	0	0.0546666		0	0.988011	0	0.125564	0	0.110174	0	0.613198		3.9421	5.59825e-55	3.68318	4.0915e-48	2.26674	2.41762e-18	1.62733	2.64448e-09			215.967	196.496	206.231	1581.28	3274.4	2427.84	1881.36
		MYCTH_2301720	Glycoside Hydrolase Family 30 protein	GH30	GH30	4.38523	1.01032e-15	5.598	5.88952e-26	5.07411	3.72179e-21	5.45379	1.75677e-24		0	0.573957	0	0.0501249	0	0.862404	0	0.532026		0	0.685966	0	0.387118	0	0.508898	0	0.171999		3.775	2.44444e-18	5.14471	6.8784e-34	4.52147	3.54008e-26	4.68191	7.8147e-28			11.78	16.3747	14.0773	154.53	426.186	290.358	547.738
		MYCTH_2303939	Glycoside Hydrolase Family 16 protein	GH16	GH16	0.8555	0.000543007	0	0.229072	0.909874	0.000182115	0.93433	0.000161906		1.19107	2.96455e-07	0.733841	0.0022539	0.955386	4.82484e-05	1.213	1.18537e-07		-0.523531	0.0197613	0	0.352896	0	0.725396	0	0.707339		1.01105	4.05005e-07	1.12881	1.24856e-08	1.1589	6.30381e-09	1.05368	7.5163e-07			116.491	124.447	120.469	256.138	180.749	218.443	163.726
		MYCTH_2300079	Glycoside Hydrolase Family 31 protein	GH31	GH31	-5.42414	5.66648e-97	-6.02724	5.22905e-119	-6.87808	2.85207e-147	-6.08949	5.73142e-123		-5.58177	2.83672e-103	-5.98042	5.22341e-118	-6.60547	7.19787e-141	-6.64936	2.47858e-144		-3.86442	2.51008e-51	-5.75424	9.94626e-111	-5.89236	2.13665e-117	-6.04224	8.03045e-123		-5.25408	2.82422e-95	-6.1903	2.42259e-129	-6.62271	1.1822e-147	-6.09252	5.53569e-125			24762.9	27596.2	26179.5	599.067	620.253	609.66	357.22
		MYCTH_111388	Cellobiose dehydrogenase family protein	CBM1	AA8,AA3,CBM1	8.90637	6.6048e-115	10.6722	6.37792e-166	10.7963	5.7047e-170	10.5208	3.23682e-161		5.52472	8.96577e-41	2.96947	1.93038e-12	2.94563	4.13075e-12	5.58656	1.80363e-41		0	0.835958	0	0.439744	0	0.837113	0	0.0740578		9.59611	1.06205e-150	10.749	9.62553e-190	10.8161	7.6451e-192	10.2963	7.81925e-174			57.5912	68.7735	63.1823	26081.6	34382.2	30231.9	89587.9
		MYCTH_2308030	Glycoside Hydrolase Family 94 protein	GH94	GH94	4.8326	1.83049e-44	5.90329	3.82491e-67	4.45817	5.4161e-38	4.22876	3.57141e-34		5.81534	1.24346e-42	4.73506	1.32946e-28	4.45987	2.54535e-25	5.22523	2.70861e-34		2.93572	1.20714e-20	1.87473	7.61861e-09	1.60191	9.0205e-07	1.42708	1.67136e-05		6.33048	3.86614e-99	6.93491	2.81031e-119	4.92957	3.71066e-60	4.89805	2.8795e-59			47.12	55.6738	51.3969	1299.74	1617.22	1458.48	3088.47
		MYCTH_83041	Glycoside Hydrolase Family 76 protein	GH76	GH76	0	0.158959	0.535064	0.00210017	0.69262	8.31562e-05	0	0.736525		0.405744	0.0222662	1.53682	6.16996e-22	1.87384	6.17437e-32	1.83359	2.73755e-30		0.9526	3.87577e-09	1.74708	2.70057e-28	2.06029	4.93085e-39	2.31876	3.9118e-49		0	0.0856689	1.25348	4.83644e-15	1.26151	6.61244e-15	0.439571	0.0316788			4689.75	4450.63	4570.19	2923.36	4592.92	3758.14	5469.94
		MYCTH_101354	Carbohydrate-Binding Module Family 1 protein	CBM1	CBM1	0	0.513795	1.82331	0.0348571	2.41603	0.00482282	3.73672	4.67152e-06		0	0.0836114	0	0.473976	0	0.345431	2.25131	0.0177744		0	0.121997	0	0.600253	0	0.544862	0	0.396561		3.10674	1.00293e-05	3.29118	1.84874e-06	3.17618	7.45691e-06	3.44123	2.66711e-06			9.16223	9.82479	9.49351	8.46737	22.8314	15.6494	26.7915
		MYCTH_2131308	Glycoside Hydrolase Family 55 protein	GH55	GH55	0	0.339351	0	0.098477	0	0.367938	0	0.865342		1.49926	0.00324708	1.4423	0.00378853	1.61208	0.00115307	1.79898	0.000271878		0	0.354212	0	0.222294	1.99519	0.000158754	1.16903	0.0465017		0	0.475589	1.45949	0.0117052	0	0.636788	0	0.832292			41.8845	24.562	33.2232	52.9211	49.468	51.1946	65.4904
		MYCTH_2302517	trehalase	GH37	GH37	0.428991	0.00568456	0	0.605598	0	0.688475	0	0.763376		0	0.953971	0	0.565106	0	0.253242	0	0.608887		0.568727	7.32339e-06	0.43585	0.000828123	0.458211	0.000348858	0.268612	0.0483441		0.326071	0.0176888	0	0.566997	0	0.169037	0	0.606755			564.131	614.049	589.09	829.803	755.339	792.571	687.649
		MYCTH_2314413	Distantly related to plant expansins	EXPN	#N/A	-0.930595	0.0273488	-1.4975	0.000102396	-1.3078	0.00134008	0	0.0719351		-2.23462	1.76027e-09	-3.02287	9.07811e-17	-3.89177	8.78073e-27	-3.72056	2.73428e-24		-1.28987	0.000749976	-2.18315	2.86242e-09	-3.09024	1.91723e-17	-3.35648	3.05015e-20		-1.07326	0.00744596	-1.74548	3.25907e-06	-1.97306	2.0535e-07	0	0.0595922			7176.64	7561.81	7369.23	4974.58	2758.79	3866.69	2618.13
		MYCTH_2064169	Glycoside Hydrolase Family 43 protein	GH43	GH43	2.2616	1.72455e-07	1.83293	2.39993e-05	2.06108	3.04433e-06	2.87835	3.97569e-12		3.21617	1.43686e-15	1.62106	0.000140536	0	0.085184	2.34472	1.46414e-08		0.825902	0.0416355	0	0.211909	0	0.129393	0	0.216962		2.19872	4.318e-09	2.31668	4.97629e-10	2.27835	1.56159e-09	3.42985	5.41803e-21			20.9422	32.7493	26.8458	143.945	110.352	127.149	102.701
		MYCTH_104106	Glycoside Hydrolase Family 3 protein	GH3	GH3	0	0.276044	0	0.158189	-1.42419	0.000917876	-1.44323	0.000857518		0	0.484781	0	0.107989	0	0.99533	0	0.657521		1.7635	1.33018e-09	1.66691	1.08243e-08	0.834487	0.00639082	0	0.304935		-1.04965	0.00133877	-0.864724	0.00939319	-0.930005	0.00625886	-0.970759	0.0112795			103.402	80.2358	91.819	57.1548	72.2994	64.7271	59.5367
		MYCTH_37570	Glycoside Hydrolase Family 16 protein	GH16	GH16	1.33801	0.0242963	0	0.534256	1.56745	0.00559368	3.20096	6.94066e-11		1.5141	0.00203627	0	0.395239	0	0.0882492	0	0.171612		0	0.0891296	-1.76337	8.50773e-05	-2.17685	4.7837e-07	-3.50749	7.53024e-11		2.23426	1.16729e-09	1.25144	0.00120981	1.69075	9.58303e-06	3.12029	8.72955e-18			20.9422	11.4623	16.2022	31.7527	51.3707	41.5617	23.8147
		MYCTH_110061	Glycoside Hydrolase Family 16 protein	GH16	GH16	-2.4339	1.00959e-13	-2.36486	1.45937e-13	0	0.132103	0	0.608953		-2.16765	8.76604e-12	-2.50823	1.3521e-15	-2.32051	1.77007e-13	-2.16126	7.20893e-12		-2.84883	1.26262e-20	-2.89495	6.74048e-21	-2.54953	5.68603e-17	-3.19075	3.34865e-25		-2.02095	5.47353e-11	-1.88841	7.3576e-10	0	0.161699	0	0.201382			968.578	1111.84	1040.21	146.062	237.827	191.945	189.029
		MYCTH_52064	Glycoside Hydrolase Family 31 protein	GH31	GH31	1.64602	0.000159651	2.36958	9.91148e-10	2.10527	2.55338e-07	1.39721	0.00292466		1.6563	4.78873e-05	1.59353	6.56375e-05	1.47834	0.000285288	1.71102	1.77111e-05		0.911116	9.67214e-05	1.21761	9.94886e-08	1.25857	2.97926e-08	0.889507	0.000145542		2.06169	5.94709e-20	2.36896	2.90462e-26	2.17074	4.7374e-22	0.878835	0.000980641			20.9422	19.6496	20.2959	42.3369	83.7152	63.026	113.12
		MYCTH_96141	Glycoside Hydrolase Family 67 protein	GH67	GH67	5.21458	2.68331e-22	5.32747	2.0267e-23	4.59401	2.67136e-17	4.41115	7.08099e-16		6.12081	5.28898e-30	4.40441	3.33854e-16	2.94456	1.12886e-07	4.27779	5.04585e-15		2.73936	8.68481e-08	1.9477	0.000177032	0	0.907277	0	0.932756		6.39159	7.50657e-38	5.46687	6.40115e-28	4.4353	1.8643e-18	4.17079	4.42015e-16			54.9734	45.849	50.4112	1325.14	2425.84	1875.49	2083.78
		MYCTH_48804	Glycoside Hydrolase Family 16 protein	GH16	GH16	4.11501	1.61606e-05	4.52822	8.29862e-07	4.28248	7.95941e-06	4.49298	3.96578e-06		0	0.0640865	3.59054	0.0299759	3.93421	0.0169579	0	0.0554312		1.9635	0.0352165	0	0.800373	0	0.437597	0	0.136933		4.24302	2.47284e-08	5.10963	5.83118e-12	4.39903	8.69953e-09	3.36515	6.36598e-05			1.30889	6.54986	3.92938	46.5706	81.8125	64.1915	93.7703
		MYCTH_2308390	Glycoside Hydrolase Family 114 protein	GH114	GH114	-1.32167	2.26424e-06	-1.59933	3.33731e-09	-0.877119	0.00275756	-0.681661	0.0485791		-1.11938	3.84953e-05	-1.60153	1.2827e-09	-1.21286	6.01984e-06	-1.4401	7.82947e-08		-2.14581	3.27811e-17	-2.28932	2.50622e-19	-2.27732	2.61843e-19	-2.54102	1.73874e-23		-1.62266	3.94473e-10	-1.96087	1.49031e-14	-1.51347	7.92051e-09	-0.955332	0.00127646			1353.39	876.044	1114.72	480.523	412.868	446.696	382.523
		MYCTH_75490	trehalase	GH37	GH37	-3.98172	1.76074e-50	-4.15263	3.17832e-55	-4.84352	2.50546e-74	-3.87727	2.30513e-48		-2.30032	1.27892e-17	-1.96913	2.03347e-13	-2.0231	5.99554e-14	-2.97766	9.7122e-29		-1.97644	2.05846e-13	-1.93874	4.99145e-13	-1.88427	2.63623e-12	-2.32489	4.02242e-18		-4.49035	1.68071e-65	-3.89379	2.11126e-49	-4.52229	2.41597e-66	-3.85796	2.49836e-48			25702.7	24624.2	25163.4	1623.62	1562.05	1592.83	1588.14
		MYCTH_104674	Glycoside Hydrolase Family 31 protein	GH31	GH31	5.33233	1.41574e-31	7.26873	1.72676e-59	6.86074	6.39184e-53	6.13302	2.91844e-42		5.81668	9.30964e-24	5.31784	3.08055e-20	4.65407	1.68979e-15	5.63518	3.14104e-22		2.26966	1.11076e-08	2.23512	2.31175e-08	2.14941	6.49538e-08	1.24169	0.00349946		7.1251	7.98099e-79	8.35815	1.1261e-108	7.89274	7.39561e-97	6.66559	7.61971e-69			28.7956	8.18733	18.4915	391.616	1151.08	771.35	2667.24
		MYCTH_2305977	polysaccharide deacetylase	CE4	CE4	0	0.110893	0	0.157241	1.87943	0.000441426	1.32179	0.0398762		2.4937	1.18775e-06	0	0.256556	0	0.113414	1.50257	0.00600013		0	0.472075	0	0.170732	0	0.572984	0	0.795506		1.75578	4.62963e-05	2.83762	3.80051e-12	1.74582	6.58293e-05	2.03609	6.00202e-06			22.2511	24.562	23.4066	50.8042	41.8576	46.3309	38.6989
		MYCTH_2308362	Glycoside Hydrolase Family 115 protein	GH115	GH115	5.6236	6.6298e-43	4.41385	1.62972e-26	4.19391	8.3368e-24	4.79086	3.57577e-31		5.55768	9.55976e-43	1.94089	5.14102e-06	1.30499	0.00346312	3.3735	4.43557e-16		2.00446	1.67736e-07	1.16964	0.00326957	0	0.100996	1.12052	0.00521506		6.34783	4.21691e-67	5.28731	1.00801e-46	4.37683	5.2573e-32	4.58283	6.35127e-35			60.2089	34.3868	47.2979	1386.53	3323.87	2355.2	890.074
		MYCTH_2307354	Carbohydrate-Binding Module Family 48 protein	CBM48	CBM48	0	0.250844	0	0.706024	-0.796665	0.000659908	-0.645748	0.0151569		1.13171	1.24387e-07	1.18052	2.15908e-08	0.617252	0.00556152	0	0.280905		1.11239	1.28855e-07	1.24275	2.51665e-09	0.790821	0.000226216	0.619664	0.00481553		0	0.836293	0	0.409688	0	0.866919	0	0.469306			2476.42	2547.9	2512.16	3063.07	3148.83	3105.95	2159.69
		MYCTH_101800	Glycoside Hydrolase Family 30 protein	GH30	GH30	0	0.0560421	0	0.0607257	1.84633	0.0443505	2.52734	0.00556688		3.83825	0.00308979	2.88587	0.0294857	2.9316	0.0284613	4.17361	0.00110591		2.45449	0.000359176	0	0.824048	0	0.104181	0	0.118366		0	0.784102	0	0.167524	0	0.61765	0	0.816343			6.54445	4.9124	5.72842	16.9347	22.8314	19.8831	23.8147
		MYCTH_2294074	Glycoside Hydrolase Family 79 protein	GH79	GH79	0	0.662411	0	0.070878	0	0.716371	-0.697735	0.0471938		1.51254	1.08884e-08	2.24823	2.25471e-18	1.31027	8.05562e-07	0.79255	0.00475976		2.70752	1.67976e-26	2.67529	7.41639e-26	1.78733	3.98873e-12	1.46685	1.96016e-08		0	0.948007	0.902934	0.000953535	0	0.489814	-0.689665	0.0427793			718.58	817.095	767.838	808.634	911.354	859.994	1089.52
		MYCTH_33936	Carbohydrate-Binding Module Family 1 protein	CBM1	CBM1	9.19879	3.45328e-18	11.3983	6.31892e-28	10.8451	3.34576e-25	11.1367	1.69772e-26		7.51449	1.56404e-05	5.24053	0.0033779	4.46926	0.0163959	4.40104	0.0199276		0	0.620826	0	0.160011	0	0.333218	0	0.793826		9.5757	4.85747e-20	10.3923	1.0285e-23	10.0155	6.33191e-22	9.30016	1.10622e-18			3.92667	1.63747	2.78207	1049.95	2323.1	1686.52	7459.95
		MYCTH_37844	Carbohydrate-Binding Module Family 18 protein	CBM18-CBM18-CBM18	CBM18,CBM18,CBM18	0	0.0754542	0	0.170024	5.26958	0.00762711	7.88675	3.07703e-05		0	0.688097	0	0.726067	0	0.728623	0	0.819921		0	0.83416	0	0.627748	3.71702	0.0101073	3.15804	0.0366079		4.57779	0.00129435	4.39466	0.00185808	5.26897	0.000196864	6.58363	4.33855e-06			0	0	0	4.23369	3.80523	4.01946	4.46525
		MYCTH_38558	Glycoside Hydrolase Family 30 protein	GH30	GH30	2.87011	0.000141349	3.14356	1.20244e-05	2.71359	0.000411093	2.41017	0.00409803		2.18412	0.00094058	0	0.0916001	0	0.828238	0	0.196624		1.51646	0.00699783	0	0.1864	0	0.342194	0	0.472831		3.73128	5.3389e-13	3.7346	3.25568e-13	2.96918	2.17271e-08	2.07422	0.000544803			10.4711	3.27493	6.87302	29.6358	74.2021	51.9189	50.6062
		MYCTH_2122625	Glycoside Hydrolase Family 13 protein	GH13	GH13	0	0.315105	0.899683	0.0135701	0	0.27725	0	0.0888615		1.75812	4.51518e-07	2.53941	2.41304e-14	0.972905	0.0082746	1.00572	0.00664991		2.79521	5.21872e-21	1.31042	3.26276e-05	0	0.151847	1.19389	0.000165524		0	0.164779	1.44004	7.68211e-06	0	0.919865	-0.928379	0.0413931			86.3867	81.8733	84.13	74.0895	154.112	114.101	162.238
		MYCTH_112399	Carbohydrate-Binding Module Family 1 protein	CBM1	GH131,CBM1	5.93837	2.39424e-35	7.87182	1.8801e-62	7.92316	2.75019e-63	7.33436	4.10274e-54		0	0.206142	1.42815	0.00816421	0	0.253483	0	0.488489		0	0.1029	1.62312	0.00167514	1.07179	0.0447581	1.3867	0.00808772		5.77795	2.30648e-36	8.04107	1.67081e-70	7.49868	2.93032e-61	6.77513	6.33172e-50			39.2667	44.2116	41.7391	1577.05	3531.26	2554.15	8485.47
		MYCTH_2304239	Carbohydrate Esterase Family 4 protein	CE4-CBM18-CBM18	CE4,CBM18,CBM18	0.941019	0.024334	0	0.357766	0	0.278926	0	0.571107		1.51149	4.32944e-05	0	0.415792	0	0.0577575	1.25366	0.000813818		0.829119	0.0221912	0	0.290136	0	0.484384	0.781918	0.0325564		1.20505	0.000316363	1.05672	0.00211012	1.16822	0.00070658	0.988325	0.0148603			35.34	47.4865	41.4133	101.608	57.0785	79.3435	55.0715
		MYCTH_2303375	polysaccharide deacetylase	CE4	CE4	0	0.415865	0	0.684846	0	0.988682	0	0.669367		0	0.948069	0	0.25475	1.27584	0.000352538	1.31225	0.000268935		0.893787	0.0142869	1.62715	2.11313e-06	2.09866	3.57963e-10	1.91177	1.65018e-08		0	0.968042	0	0.560522	0	0.770266	0	0.531724			99.4756	155.559	127.517	190.516	140.794	165.655	95.2587
		MYCTH_108416	Bifunctional Glycoside Hydrolase Family 13 - Glycosyltransferase Family 5 protein	GH13-GT5	GH13,GT5	-1.86398	1.59941e-09	-2.23488	1.49051e-13	-1.72243	3.83565e-08	-1.05615	0.00295121		-2.27264	4.29471e-14	-2.0103	1.52881e-11	-0.841654	0.00762558	-1.10058	0.000441368		-1.71119	1.00458e-08	-2.10073	1.29526e-12	-0.941811	0.00225394	-0.903495	0.00371761		-2.04992	6.7394e-12	-2.28718	8.27593e-15	-1.87455	5.35089e-10	0	0.50594			2392.65	2926.15	2659.4	872.14	589.811	730.975	543.272
	other CAZY database	MYCTH_2306748	hypothetical protein(MYCTH_2306748)		AA12	0	0.356724	1.07838	9.33374e-05	0.840207	0.0055636	0	0.312021		1.52516	1.97821e-08	2.18054	1.8811e-17	1.52218	1.3805e-08	1.7063	1.04645e-10		1.45628	6.36171e-13	1.81145	2.76596e-19	1.55703	8.01233e-15	1.62653	5.97774e-16		0.593137	0.00780961	1.32526	7.95226e-11	1.03436	1.00128e-06	0	0.272911			60.2089	65.4986	62.8538	61.3885	97.0335	79.211	139.911
		MYCTH_2294852	hypothetical protein(MYCTH_2294852)		GT109	0	0.162685	0	0.28912	0.671438	0.0144956	0	0.239779		0	0.29001	0.728268	0.0037785	0.927571	0.000171224	0.922482	0.000195896		0.855778	7.44425e-06	0.86854	5.13214e-06	1.47531	1.26271e-15	1.72782	6.05213e-21		0	0.109385	0.849418	9.64959e-06	1.08349	1.60567e-08	0.740837	0.000571289			121.727	104.798	113.262	78.3232	85.6178	81.9705	141.4
		MYCTH_2295307	hypothetical protein(MYCTH_2295307)		AA6	0	0.125737	0	0.5351	0	0.86827	0	0.856681		0.724469	0.0059444	0.735362	0.0038967	0.894057	0.00037822	0.954226	0.000142466		0	0.10023	0.692803	0.00212662	0.752428	0.000580177	0	0.562269		0	0.440519	0	0.717822	0	0.6924	0	0.257698			145.287	135.91	140.598	95.258	104.644	99.9509	125.027
		MYCTH_37110	SUN family-like protein(MYCTH_37110)		GH132	0	0.292995	0	0.201803	0	0.267167	0	0.883428		-1.58575	7.69797e-06	-2.92047	1.23487e-16	-4.06501	3.86623e-27	-3.17729	3.77765e-19		-2.20318	7.51084e-11	-3.32892	1.26907e-21	-3.68617	8.1017e-27	-3.36681	1.14983e-22		0	0.206566	-1.19514	0.000671592	-1.03044	0.00525767	0	0.993655			514.394	520.714	517.554	347.162	403.355	375.259	330.429
		MYCTH_2308477	hypothetical protein(MYCTH_2308477)		AA12	1.66098	0.0406953	2.56291	0.000233746	2.68416	0.000192736	1.85354	0.0331006		4.06886	5.56277e-08	4.27145	6.22463e-09	2.40475	0.00251865	2.66578	0.000741385		6.76253	2.12765e-32	5.00909	5.12932e-18	4.09714	2.6955e-12	4.04679	6.41336e-12		1.81999	0.00142027	4.20779	3.73624e-16	2.46588	8.86355e-06	2.24148	0.000212444			10.4711	4.9124	7.69176	23.2853	26.6366	24.961	38.6989
		MYCTH_2307864	hypothetical protein(MYCTH_2307864)		GH145	2.85743	1.94347e-19	2.39443	5.23859e-14	0	0.355428	0	0.754204		3.02477	3.41494e-22	1.58782	7.49667e-07	1.26479	0.000125417	2.09593	5.07033e-11		0.895782	0.0041267	0.821386	0.00848927	0.958811	0.0018079	1.03175	0.000787868		2.68469	7.31786e-20	2.0592	3.35112e-12	0	0.578892	0	0.62289			140.051	116.26	128.156	535.561	1324.22	929.891	799.28
		MYCTH_2312626	hypothetical protein(MYCTH_2312626)		GH128	0	0.730812	0	0.618652	0	0.320506	0	0.774617		-0.894117	0.00495828	-1.10875	0.000291287	-2.74451	1.88469e-19	-1.86129	9.08515e-10		-2.02386	1.7341e-11	-2.11522	3.55086e-12	-3.41265	1.80761e-28	-3.48559	6.35251e-29		0	0.364284	0	0.645464	0	0.951155	0	0.489598			841.616	1088.91	965.265	1130.39	608.837	869.616	1050.82
		MYCTH_2307267	hypothetical protein(MYCTH_2307267)		AA8	1.47266	0.00152042	1.30214	0.00403663	1.59641	0.000464864	1.65517	0.000438859		1.38058	0.00145861	0	0.169374	0	0.464449	1.03542	0.0204041		0	0.668768	0	0.948557	0	0.420242	0	0.878487		2.77813	2.5966e-12	2.42989	1.64061e-09	1.81951	1.91819e-05	1.44555	0.00348544			27.4867	32.7493	30.118	82.5569	83.7152	83.136	64.002
		MYCTH_78090	ferulic acid esterase(MYCTH_78090)		CE1	0	0.322089	0	0.757778	0	0.0968705	0	0.238395		3.98496	0.034633	0	0.0539542	4.00214	0.0294047	4.57554	0.0111268		0	0.502283	0	0.441167	1.51866	0.0396277	0	0.0812515		1.75305	0.0285747	2.17482	0.00445077	2.44145	0.00156461	2.37207	0.00593014			0	3.27493	1.63747	6.35053	3.80523	5.07788	2.97684
		MYCTH_2312852	hypothetical protein(MYCTH_2312852)		AA11	0	0.636093	0	0.780592	0	0.173968	0	0.466462		-0.87106	0.0173761	-1.17645	0.000727762	-1.87994	3.75374e-08	-0.90359	0.0136447		0	0.341864	-0.990477	0.00494417	-1.93037	1.14754e-08	-1.81597	9.74398e-08		0	0.918403	0	0.916548	0	0.716231	0	0.723497			3825.88	4234.49	4030.19	5774.75	3654.93	4714.84	4183.94
		MYCTH_2294895	glyoxal oxidase like protein(MYCTH_2294895)		AA5	-3.09446	1.98783e-18	-2.9414	2.25799e-17	-1.49195	4.75035e-05	0	0.137751		-2.80335	4.09202e-16	-3.08981	1.43255e-19	-2.18282	1.82218e-10	-2.16577	3.05724e-10		-2.2731	1.06285e-11	-2.68723	6.61541e-16	-1.64085	1.25005e-06	-1.77206	1.68879e-07		-2.37063	2.00221e-12	-2.86533	5.3881e-18	-1.3762	0.000107206	0	0.310925			1660.98	1585.07	1623.02	158.763	220.704	189.733	174.145
		MYCTH_2311126	hypothetical protein(MYCTH_2311126)		GTnc	-2.58576	4.85892e-09	-2.38778	3.3601e-08	0	0.0524235	0	0.999182		-2.36033	4.30016e-08	-2.82166	3.17845e-11	-2.9049	1.17582e-11	-3.16289	1.66634e-13		-2.87472	5.72836e-12	-3.28795	6.63548e-15	-3.09106	1.16223e-13	-3.88586	4.1903e-20		-2.0222	2.14693e-06	-1.70211	6.45853e-05	0	0.35495	0	0.12965			757.847	1028.33	893.088	135.478	161.722	148.6	145.865
		MYCTH_110821	hypothetical protein(MYCTH_110821)		GHnc	0	0.817693	-0.97271	7.24742e-17	-0.811417	1.12438e-11	-0.56634	9.36677e-06		-0.60791	2.74543e-07	-1.14907	8.81428e-24	-0.472519	7.67317e-05	-0.807421	4.81889e-12		-0.628569	8.4712e-08	-0.651971	2.38173e-08	-0.528523	7.46537e-06	-0.545833	4.03503e-06		-0.37086	0.00308458	-1.25971	6.26642e-28	-1.33851	1.73112e-31	-0.600666	1.81852e-06			16020.8	14958.2	15489.5	15711.2	14414.2	15062.7	7531.39
		MYCTH_99853	copper binding domain-containing laccase(MYCTH_99853)		AA1	0	0.627435	0	0.467469	0	0.255368	0	0.261301		-2.26152	0.00252617	-2.00812	0.00631188	-1.68125	0.0254574	0	0.138153		-1.92382	0.00905272	-1.60651	0.0303348	0	0.0587395	0	0.0659117		-2.10429	0.00483061	-2.74112	0.000125341	-2.63528	0.000367523	-2.04044	0.0166675			141.36	86.7857	114.073	82.5569	79.9099	81.2334	71.4441
		MYCTH_55568	4-O-methyl-glucuronoyl methylesterase(MYCTH_55568)		CE15	5.24313	2.04437e-09	4.92096	1.43305e-08	4.19384	4.47798e-06	4.81519	1.11238e-07		5.07084	3.19097e-08	0	0.337102	0	0.977586	2.0592	0.0475166		0	0.246716	0	0.0577825	1.26924	0.0465475	1.89226	0.0022029		4.08634	5.64154e-12	5.38794	1.6272e-20	2.21827	0.000486074	2.19553	0.00143234			6.54445	1.63747	4.09096	59.2716	264.464	161.868	77.3977
		MYCTH_58125	cellobiose dehydrogenase(MYCTH_58125)		AA3	1.81712	0.0129867	0	0.0570928	1.50787	0.047723	2.43843	0.000820061		2.65614	1.06021e-05	1.3519	0.0339349	0	0.0533316	1.79372	0.00448142		0	0.0553839	0	0.1675	0	0.33952	0	0.0974985		1.58347	0.00900095	1.79132	0.00231899	2.00751	0.000779672	2.74269	4.73988e-06			17.0156	11.4623	14.2389	40.22	60.8837	50.5519	40.1873
		MYCTH_102971	FAD linked oxidase-like protein(MYCTH_102971)		AA7	1.19142	0.0194876	2.62836	1.61196e-09	2.44882	5.56041e-08	2.08336	1.08657e-05		2.68538	1.26085e-09	1.85341	3.8778e-05	1.6059	0.000494905	1.53521	0.00104786		1.01833	0.0163692	0.92495	0.0308584	1.65289	3.68257e-05	0	0.097904		1.64928	5.04513e-05	2.8092	3.06919e-13	1.95528	1.25035e-06	1.80297	2.58433e-05			36.6489	52.3989	44.5239	69.8558	131.281	100.568	256.008
		MYCTH_47699	hypothetical protein(MYCTH_47699)		GH154	2.75218	3.37439e-21	2.27135	9.09073e-15	2.17819	2.8252e-13	1.41347	1.22255e-05		4.1035	8.26831e-46	1.94262	5.13609e-11	1.75708	4.49775e-09	2.12493	9.63088e-13		0.74408	0.0143356	1.02125	0.000491485	0.687507	0.0229488	0	0.178876		2.48802	1.8123e-18	2.69408	1.01259e-21	2.43	1.29607e-17	1.40497	7.02827e-06			234.291	243.982	239.137	1441.57	1778.95	1610.26	1143.1
		MYCTH_90517	cellobiose dehydrogenase-like protein(MYCTH_90517)		AA8	4.501	3.0632e-06	3.58969	0.000231831	3.84673	0.000127312	5.2623	5.31342e-08		5.77928	5.00754e-09	3.75824	0.00021159	2.57815	0.0172399	3.66421	0.000422283		1.70055	0.0198334	1.73714	0.0174448	0	0.199654	0	0.847148		3.44299	4.61999e-07	4.03973	1.29387e-09	3.43555	6.07279e-07	3.87138	3.48306e-08			5.23556	1.63747	3.43651	80.4401	81.8125	81.1263	50.6062
		MYCTH_2306267	hypothetical protein(MYCTH_2306267)		AA16	8.17665	5.13022e-05	8.95445	4.90862e-06	7.83401	0.000148141	6.777	0.00276505		0	0.952962	0	0.258553	0	0.912431	0	0.225351		0	0.55651	0	0.98801	0	0.971802	0	0.787296		7.18064	1.61431e-07	7.01161	2.1419e-07	6.04586	1.67989e-05	3.81	0.0240296			1.30889	0	0.654445	29.6358	388.134	208.885	309.591
		MYCTH_2299757	hypothetical protein(MYCTH_2299757)		AA11	-1.85679	4.23375e-13	-2.00821	1.36499e-15	-0.963187	0.000342162	-1.08207	8.39567e-05		-1.75565	3.36389e-12	-1.88702	3.1732e-14	-1.91102	2.19072e-14	-1.59325	2.06988e-10		-1.48722	1.16318e-09	-1.15558	2.95601e-06	-1.12871	4.4774e-06	-1.48582	1.35587e-09		-1.57937	1.26855e-10	-2.24866	3.81078e-20	-0.903146	0.000521267	-0.97439	0.000434855			1285.33	1364.01	1324.67	457.238	275.879	366.559	330.429
		MYCTH_2306112	hypothetical protein(MYCTH_2306112)		AA3	-3.00719	2.63886e-27	-3.45557	7.18824e-36	-2.53002	6.52299e-21	-1.60898	4.7914e-09		-3.19177	3.02103e-32	-2.50835	9.29528e-22	-1.31465	6.47172e-07	-0.807697	0.00346039		-1.41794	3.26456e-08	-1.38187	6.6469e-08	-1.24304	1.37469e-06	-0.974881	0.000205454		-2.19807	5.30798e-18	-3.78572	6.96532e-51	-2.66498	4.51506e-26	-1.83932	2.13021e-12			1472.5	1303.42	1387.96	154.53	190.262	172.396	90.7935
		MYCTH_116175	glycoside hydrolase family 61 protein(MYCTH_116175)		AA9	4.22216	7.67574e-11	5.13415	2.85557e-16	6.68708	2.15431e-27	6.69183	2.02506e-27		4.27128	9.70769e-10	3.61706	2.48563e-07	4.67498	1.18307e-11	5.41109	2.90909e-15		0	0.473482	-1.38453	0.037383	-1.13687	0.0489999	0	0.350172		4.59184	2.78923e-27	5.27201	4.95598e-36	5.50405	2.74339e-39	5.49781	5.67122e-39			7.85334	4.9124	6.38287	154.53	89.423	121.976	244.101
		MYCTH_81925	cellobiose dehydrogenase(MYCTH_81925)		AA8,AA3	8.18241	9.90809e-80	9.77229	3.2992e-114	9.9701	8.43711e-119	9.26883	1.55088e-102		7.63489	8.91376e-67	4.85052	1.54551e-27	4.38636	1.43125e-22	5.91667	5.4034e-40		0	0.241793	0.923574	0.0456605	1.03642	0.0226527	1.30243	0.00371099		8.77395	1.0951e-101	9.51529	6.72525e-120	9.25586	2.03259e-113	8.89549	1.13385e-104			66.7534	80.2358	73.4946	15910.2	26699.4	21304.8	55943.7
		MYCTH_64299	Lipase, GDSL-like protein(MYCTH_64299)		CEnc	5.50547	2.03812e-40	6.49005	1.26304e-56	6.75042	2.54186e-61	6.92827	1.18231e-64		0	0.526307	0	0.997867	0	0.328464	0	0.118476		0	0.362369	0	0.95655	0	0.464108	0	0.946232		4.13567	4.3673e-27	6.51104	2.27911e-67	6.82184	6.34352e-74	6.85461	1.50634e-74			28.7956	31.1118	29.9537	1147.33	1567.76	1357.54	2975.35
[truncated: 53 more columns]

## Sheet: S4
		Gene	Description	familys	best known substrate ( according to CAZY database)
other	other (found in Berka et al., 2011)	MYCTH_2308415	GH 79 protein	GH79	Pectin
		MYCTH_50820	GH 43 protein	GH43,CBM35	Pektin;Hemicellulose
		MYCTH_2301720	GH 30 protein	GH30	beta-glycans
		MYCTH_2303939	GH 16 protein	GH16	beta-glycans
		MYCTH_2300079	GH 31 protein	GH31	Hemicellulose
		MYCTH_111388	Cellobiose dehydrogenase family protein	AA8,AA3,CBM1	Cellulose
		MYCTH_2308030	GH 94 protein	GH94	Cellulose
		MYCTH_83041	GH 76 protein	GH76	Hemicellulose
		MYCTH_101354	CBM 1 protein	CBM1	Cellulose
		MYCTH_2131308	GH 55 protein	GH55	beta-1,3-glucan
		MYCTH_2302517	trehalase	GH37	Trehalose
		MYCTH_2314413	related to plant expansins	EXPN	Cellulose/Hemicellulose
		MYCTH_2064169	GH 43 protein	GH43	Pektin;Hemicellulose
		MYCTH_104106	GH 3 protein	GH3	beta-glycans
		MYCTH_37570	GH 16 protein	GH16	beta-glycans
		MYCTH_110061	GH 16 protein	GH16	beta-glycans
		MYCTH_52064	GH 31 protein	GH31	Hemicellulose
		MYCTH_96141	GH 67 protein	GH67	Hemicellulose
		MYCTH_48804	GH 16 protein	GH16	beta-glycans
		MYCTH_2308390	GH 114 protein	GH114	Chitin
		MYCTH_75490	trehalase	GH37	Trehalose
		MYCTH_104674	GH 31 protein	GH31	Hemicellulose
		MYCTH_2305977	polysaccharide deacetylase	CE4	Hemicellulose, Chitin, Peptidoglycan
		MYCTH_2308362	GH 115 protein	GH115	Hemicellulose
		MYCTH_2307354	CBM48 protein	CBM48	glycogen binding
		MYCTH_101800	GH 30 protein	GH30	beta-glycans
		MYCTH_2294074	GH 79 protein	GH79	Pectin
		MYCTH_33936	CBM 1 protein	CBM1	Cellulose
		MYCTH_37844	CBM 18 protein	CBM18	Chitin
		MYCTH_38558	GH 30 protein	GH30	beta-glycans
		MYCTH_2122625	GH 13 protein	GH13	alpha-glucan
		MYCTH_112399	CBM 1 protein	GH131,CBM1	Cellulose
		MYCTH_2304239	CE 4 protein	CE4,CBM18	Hemicellulose, Chitin, Peptidoglycan
		MYCTH_2303375	polysaccharide deacetylase	CE4	Hemicellulose, Chitin, Peptidoglycan
		MYCTH_108416	Bifunctional GH 13 - GT 5 protein	GH13,GT5	alpha-glucan
	other (found in the CAZY database)	MYCTH_2306748	hypothetical protein	AA12	unknown
		MYCTH_2294852	hypothetical protein	GT109	unknown
		MYCTH_2295307	hypothetical protein	AA6	unknown
		MYCTH_37110	SUN family-like protein	GH132	beta-glycans
		MYCTH_2308477	hypothetical protein	AA12	unknown
		MYCTH_2307864	hypothetical protein	GH145	Pectin
		MYCTH_2312626	hypothetical protein	GH128	beta-glycans
		MYCTH_2307267	hypothetical protein	AA8	Cellulose
		MYCTH_78090	ferulic acid esterase	CE1	Hemicellulose
		MYCTH_2312852	hypothetical protein	AA11	Chitin
		MYCTH_2294895	glyoxal oxidase like protein	AA5	unknown
		MYCTH_2311126	hypothetical protein	GTnc	unknown
		MYCTH_110821	hypothetical protein	GHnc	unknown
		MYCTH_99853	laccase	AA1	Lignin
		MYCTH_55568	4-O-methyl-glucuronoyl methylesterase	CE15	Hemicellulose
		MYCTH_58125	cellobiose dehydrogenase	AA3	Cellulose
		MYCTH_102971	FAD linked oxidase-like protein	AA7	Hemicellulose
		MYCTH_47699	hypothetical protein	GH154	Pectin
		MYCTH_90517	cellobiose dehydrogenase-like protein	AA8	Cellulose
		MYCTH_2306267	hypothetical protein	AA16	Cellulose
		MYCTH_2299757	hypothetical protein	AA11	Chitin
		MYCTH_2306112	hypothetical protein	AA3	Cellulose
		MYCTH_116175	GH 61 protein	AA9	Cellulose
		MYCTH_81925	cellobiose dehydrogenase	AA8,AA3	Cellulose
		MYCTH_64299	Lipase, GDSL-like protein	CEnc	unknow
		MYCTH_2313229	hypothetical protein	AA13	starch
		MYCTH_2309011	hypothetical protein	AA3	Cellulose
